# Supplementary material for: Alanine Rewires the Communication Pathways Established During the Allosteric Activation of Liver Pyruvate Kinase by Fructose Bisphosphate
Source: J Chem Inf Model. 2026 May 26;66(11):6637–43. doi: 10.1021/acs.jcim.6c00643 (PMC13250992; doi:10.1021/acs.jcim.6c00643)
Supplement: Supplementary file 2 [file ci6c00643_si_002.zip]

Archive with 21 entries (16 files):
- MD_Inputfiles/
- MD_Inputfiles/hlpyk_pep_fbp_ala/
- MD_Inputfiles/hlpyk_pep_ala/
- MD_Inputfiles/hlpyk_pep/
- MD_Inputfiles/hlpyk_pep_fbp/
- MD_Inputfiles/hlpyk_pep_fbp_ala/jobp.in
- MD_Inputfiles/hlpyk_pep_fbp_ala/hlpyk_pep_fbp_ala_box.prmtop
- MD_Inputfiles/hlpyk_pep_fbp_ala/production.0.restrt
- MD_Inputfiles/hlpyk_pep_fbp_ala/production.in
- MD_Inputfiles/hlpyk_pep_ala/hlpyk_pep_ala_box.prmtop
- MD_Inputfiles/hlpyk_pep_ala/jobp.in
- MD_Inputfiles/hlpyk_pep_ala/production.0.restrt
- MD_Inputfiles/hlpyk_pep_ala/production.in
- MD_Inputfiles/hlpyk_pep/hlpyk_pep_box.prmtop
- MD_Inputfiles/hlpyk_pep/jobp.in
- MD_Inputfiles/hlpyk_pep/production.0.restrt
- MD_Inputfiles/hlpyk_pep/production.in
- MD_Inputfiles/hlpyk_pep_fbp/jobp.in
- MD_Inputfiles/hlpyk_pep_fbp/production.0.restrt
- MD_Inputfiles/hlpyk_pep_fbp/hlpyk_pep_fbp_box.prmtop
- MD_Inputfiles/hlpyk_pep_fbp/production.in
