# Supplementary material for: Alanine Rewires the Communication Pathways Established During the Allosteric Activation of Liver Pyruvate Kinase by Fructose Bisphosphate
Source: J Chem Inf Model. 2026 May 26;66(11):6637–43. doi: 10.1021/acs.jcim.6c00643 (PMC13250992; doi:10.1021/acs.jcim.6c00643)
Supplement: Supplementary file 2 [file ci6c00643_si_002.zip › MD_Inputfiles/hlpyk_pep_fbp_ala/production.0.restrt]

default_name                                                                    
183837  0.1500000E+04
  45.9960103  70.0786675  49.1790851  46.7745201  69.4360108  49.2108497
  45.5560372  69.9353273  48.2813228  45.2802832  69.7926811  49.8318675
  46.4945451  71.3480866  49.6229623  45.6455128  72.0305470  49.5843369
  46.9867423  71.2493342  51.0429006  46.1751236  70.9140945  51.6886376
  47.7073207  70.4317336  51.0628153  47.5513352  72.5939449  51.4532961
  47.6601035  72.5663363  52.5375042  48.5378740  72.7858343  51.0313479
  46.4715677  73.9510054  51.2382332  45.1505112  73.4286462  52.4001186
  44.2979646  74.1078044  52.3957633  44.7758916  72.4720451  52.0358735
  45.5524470  73.3947031  53.4127676  47.5899917  71.8364216  48.6318125
  48.7464496  71.3867907  48.6849458  47.2611493  72.9167126  47.8350579
  46.3171805  73.2758702  47.8297002  48.1185358  73.6100168  46.8842041
  49.0896429  73.6886700  47.3729679  48.3329899  72.7737727  45.6130509
  49.2064597  73.0630711  45.0286696  48.7614837  71.7825162  45.7613019
  47.0803726  72.6642093  44.7386204  46.2411188  72.4435987  45.3982488
  46.9081371  73.6509480  44.3087577  47.1721279  71.6288856  43.5822798
  46.4049843  71.7166168  42.6544252  48.1118491  70.8109928  43.5748381
  47.8169540  75.0793816  46.5144916  46.7836184  75.5755036  47.0134411
  48.5086949  75.7182936  45.5914405  49.3458862  75.3131438  45.1976288
  48.1955084  77.0222933  45.1756678  48.9756428  77.3029554  44.4680636
  47.2143309  77.0772311  44.7041026  48.1559319  78.1151092  46.2241260
  48.8229716  77.9397717  47.2828303  47.3208011  79.1770358  46.0123610
  46.7193821  79.6255323  44.7777290  45.8812824  78.9660690  44.5523468
  47.3468951  79.5343965  43.8911118  46.2096906  81.0295058  44.9523779
  45.2632278  81.3140264  44.4926430  46.9570538  81.7790833  44.6921699
  46.0023734  81.0329899  46.4456658  45.0697420  80.5432345  46.7255997
  45.9541946  82.0828344  46.7348174  47.1043661  80.1981256  46.9834644
  48.0507431  80.7340312  47.0564693  46.7455518  79.6745060  48.4221454
  47.1688667  80.2946684  49.3527119  45.8782249  78.6791072  48.6124668
  45.3668540  78.3137560  47.8218072  45.6819983  78.1121299  49.9058795
  45.3812969  78.8708099  50.6284753  44.6062172  76.9853564  49.7495856
  43.7771482  77.2195072  49.0817836  45.0193611  76.0785667  49.3078338
  44.1174420  76.9112904  50.7210338  46.8986378  77.4657395  50.5897886
  47.0120370  77.5607742  51.8148975  47.8586953  76.9121130  49.7955943
  47.7884414  77.0859495  48.8031466  49.0840232  76.2639484  50.2069162
  48.9976430  75.6505480  51.1037877  49.4530274  75.7243279  49.3347063
  50.2431916  77.2572447  50.4009265  51.3022629  77.0207896  51.0513580
  50.0943475  78.4663819  49.8729422  49.3948555  78.4265811  49.1454309
  50.8347784  79.6828406  50.2437983  51.8777937  79.3858365  50.1341582
  50.6816386  80.8104297  49.2494587  49.6491254  81.1585036  49.2201147
  51.2747373  81.6513158  49.6089696  51.0558855  80.6094064  47.7564925
  51.8580948  79.5337206  47.3205759  52.2550688  78.8005841  48.0071098
  52.1579079  79.3385954  45.9951141  52.7322323  78.5098035  45.6082427
  51.5230803  80.1147691  45.0143630  51.8219021  79.9437802  43.6545276
  51.2277202  80.5033833  43.1491641  50.7052759  81.1812848  45.3989527
  50.1932704  81.7892292  44.6677503  50.5034694  81.4669803  46.7874957
  49.8117973  82.2539037  47.0497975  50.4763706  80.0966085  51.6530359
  51.2706483  80.1408001  52.6628840  49.1095230  80.1192469  51.9860253
  48.4706036  79.9208611  51.2293092  48.6043361  80.6619302  53.2703125
  49.1879389  81.5762476  53.3780972  47.0494481  80.9731509  53.1266609
  46.7493126  81.5370681  52.2434756  46.5766977  80.0325629  52.8439813
  46.2724999  81.4645652  54.3846432  46.5428729  80.8984445  55.2759951
  46.5965809  82.9388496  54.6038008  47.6521040  82.9134942  54.8745445
  46.3745782  83.6323343  53.7926943  45.9719513  83.2828151  55.4282108
  44.8037368  81.2399479  54.1473052  44.4248363  81.9570300  53.4191305
  44.7019968  80.2084525  53.8101614  44.3052417  81.3742375  55.1072907
  48.9465102  79.6869625  54.4789681  49.0069918  80.1403801  55.6106058
  49.0843295  78.4536180  54.1257219  49.0957454  78.2800105  53.1308071
  49.3935374  77.3946242  55.0566147  48.5991516  77.4409814  55.8015494
  49.3317808  76.0420207  54.3132133  48.3516666  75.9375474  53.8477650
  50.1229517  76.0196820  53.5637803  49.5324338  74.9181115  55.2836749
  49.2522508  74.0502335  54.6866948  50.5614352  74.9238038  55.6432502
  48.4307172  74.8628365  56.3593603  48.6755666  75.5033393  57.2066530
  47.4966778  75.2735145  55.9759088  48.2047135  73.5249177  56.8040382
  47.3138448  73.1265216  56.5437565  48.9579085  72.6802647  57.4441920
  49.9931242  73.0771024  58.0337965  50.2412891  74.0548907  58.0832359
  50.5007032  72.4109304  58.5983310  48.6020341  71.4305983  57.4743311
  47.8711091  71.0407756  56.8965017  49.0838839  70.7365158  58.0277160
  50.7803394  77.5639412  55.6609505  50.9370478  77.2787681  56.8550599
  51.8181980  78.2170317  54.9989280  51.5913390  78.5272213  54.0648632
  53.1486963  78.6523330  55.4752886  53.0593702  78.5101167  56.5522787
  54.2289003  77.7218435  54.9651346  55.1797996  78.1335341  55.3033672
  54.0222015  76.7119787  55.3195249  54.1909588  77.5832385  53.4543316
  53.2688238  77.2781121  52.9596781  54.5068796  78.4881904  52.9353362
  55.3357967  76.5823788  53.1131234  56.2231535  76.9955257  53.5927185
  55.0875096  75.6188946  53.5582658  55.5236901  76.4510524  51.6465777
  54.7198520  76.5244577  51.0394629  56.6193579  76.0952534  51.0916647
  57.6646401  76.0136156  51.8213705  57.5660703  76.1215640  52.8207358
  58.5519509  75.6368749  51.5199479  56.6445032  75.8064739  49.8295922
  55.8110437  75.9019751  49.2671647  57.4580181  75.3673288  49.4228086
  53.4392799  80.1376276  55.2035800  54.5437589  80.4496604  54.6910893
  52.4161023  81.0710894  55.3935850  51.5863555  80.6572865  55.7940691
  52.4131783  82.4128330  54.7910698  52.1900779  82.2280313  53.7402724
  51.3073629  83.2850668  55.4055875  50.3293034  82.8126199  55.4966761
  51.7073698  83.6240395  56.3611983  51.1932702  84.1637163  54.7707082
  53.7640537  83.2176487  54.8554701  54.1830414  83.7906170  53.8890155
  54.5386685  83.0423004  55.9141387  54.0802408  82.6477140  56.7230190
  55.7549373  83.7944546  56.1026566  55.5790470  84.8417627  55.8570675
  56.1175894  83.6767980  57.6198160  55.4139160  84.2674271  58.2064172
  56.0243360  82.6830910  58.0580336  57.4722299  84.2276709  57.8917313
  58.0569533  83.4864646  58.0658347  56.8709655  83.2020013  55.2607169
  57.8755313  83.9167429  54.9868896  56.7735534  81.9842163  54.8564380
  55.9296895  81.4891557  55.1072763  57.6216942  81.3640198  53.8077375
  58.6374057  81.6383438  54.0926685  57.5535775  79.9145969  53.9246339
  56.5931616  79.4774169  53.6514635  58.6051408  79.1361534  53.1309809
  58.4503287  79.3968463  52.0840210  59.6464761  79.2797074  53.4192740
  58.4393969  78.0612012  53.2028598  57.7397562  79.3316767  55.3523568
  57.6634896  78.2503720  55.2380117  58.7505819  79.5292722  55.7091307
  56.9660928  79.6768853  56.0382576  57.2780068  81.7518081  52.4137623
  58.1940792  81.9970616  51.6122011  55.9782177  81.8914839  52.1304953
  55.2847260  81.9222746  52.8641308  55.6347163  82.4132067  50.8252557
  56.1499924  81.8313987  50.0609885  54.0900350  82.1828037  50.6770879
  54.0034163  81.1050500  50.8151348  53.5827412  82.8570170  51.3671528
  53.8624445  82.4665848  49.6495555  56.0769233  83.8681878  50.5970532
  56.7780957  84.2103738  49.6199120  55.8746380  84.7700824  51.6027406
  55.3113338  84.3921361  52.3510353  56.5122970  86.1037936  51.5251870
  56.1356980  86.6757499  50.6771662  56.2303450  86.8266168  52.8746367
  55.1711276  86.7534110  53.1212550  56.7711435  86.3979139  53.7183493
  56.5802496  88.3068302  52.7286220  56.1895769  88.9927110  53.4803151
  57.6557424  88.4363419  52.6071615  55.8639159  88.9682546  51.5579700
  54.6786001  88.8185856  51.4851161  56.5471177  89.7071320  50.6989249
  56.0230955  89.9678026  49.8757829  57.5444721  89.6980824  50.8579922
  58.0623065  86.0416314  51.3779292  58.5251064  86.7356873  50.5254808
  58.7224093  85.1676305  52.0893004  58.2595217  84.4982047  52.6874076
  60.1389063  84.9750155  51.7736042  60.7009303  85.9047218  51.8624163
  60.6872922  84.0164780  52.7902305  60.5991353  84.4658551  53.7793658
  60.0283056  83.1498198  52.7375367  62.1298803  83.5222059  52.5246546
  62.2855752  82.9454401  51.6129393  63.1886201  84.6148420  52.5298899
  64.2186196  84.2603599  52.5691758  63.0649728  85.1505142  51.5887267
  63.0413243  85.3364054  53.3334733  62.4821650  82.5133937  53.7033013
  63.3967060  81.9381998  53.5587523  62.5406155  83.1155698  54.6099834
  61.7110960  81.7429850  53.7080876  60.4203144  84.3702460  50.3841227
  61.3920717  84.7127525  49.7479317  59.4954759  83.5881983  49.7523607
  58.6830736  83.2551632  50.2516258  59.6008471  83.1836240  48.3218303
  60.6001417  82.7788508  48.1616010  58.6182853  81.9841355  48.0732915
  57.5619777  82.2380736  48.1617781  58.8684171  81.4949698  46.6685055
  58.5726334  82.3178422  46.0177422  59.9287712  81.2496236  46.7286508
  58.2282372  80.6604855  46.3822944  58.8664394  80.8734647  48.8975805
  58.5834920  81.0279364  49.8018368  59.4440373  84.3712135  47.3952183
  60.1132734  84.3762214  46.3485928  58.5135971  85.3516722  47.5973995
  58.0638367  85.3909150  48.5009346  58.5344453  86.5890274  46.7699357
  58.6237208  86.2708144  45.7312196  57.2558348  87.3964844  46.9820596
  56.3734830  86.7569012  47.0062176  57.3305779  87.8628127  47.9644330
  56.9391401  88.5708773  46.0971759  57.6400721  89.3952936  46.2276278
  56.9312614  88.1347100  45.0982767  55.5350642  89.1088583  46.0411859
  54.6138938  88.8101079  46.7131253  55.3328673  90.0574338  45.2454848
  54.3917273  90.4202451  45.2977285  55.9904010  90.3198781  44.5251568
  59.7966658  87.5119362  47.0579482  60.3432316  88.0318134  46.0749249
  60.3239772  87.4943059  48.3080975  59.8421122  87.1062447  49.1064173
  61.7081773  88.0129335  48.5306748  61.7301026  89.0706889  48.2684292
  62.1430541  87.9702006  50.0088427  62.1571259  86.9409844  50.3674735
  63.1618892  88.3557666  50.0467237  61.3572404  88.7524171  51.0997441
  60.4632284  88.1835478  51.3551702  61.8590335  88.7772447  52.0670537
  60.8445528  90.1026242  50.6374608  59.6213208  90.3776995  50.5887261
  61.6621520  90.9280287  50.1607687  62.7783449  87.3949689  47.6238143
  63.6177677  88.1192814  47.0638737  62.8359875  86.0616985  47.4668323
  62.1538166  85.4755536  47.9264325  63.6709048  85.3684380  46.4708928
  64.6638477  85.8165500  46.5078669  63.6899900  83.8357455  46.7168231
  62.6883525  83.4647190  46.4995093  64.2984936  83.3269625  45.9691837
  64.1295297  83.5046196  48.0819462  63.5659242  84.0868134  48.8109986
  63.9170928  82.0211331  48.3904693  64.2073508  81.8714023  49.4304427
  62.9063473  81.7067212  48.1303338  64.5246028  81.3418730  47.7924407
  65.6321985  83.8608678  48.3612751  65.7280532  84.9274126  48.5647343
  65.8655351  83.5076592  49.3657141  66.3090542  83.4267160  47.6254049
  63.4165775  85.7597107  44.9775634  64.2293525  85.3641435  44.1314762
  62.4083422  86.5306338  44.6688773  61.7808158  86.7960718  45.4144382
  62.2956487  87.1806175  43.4008574  61.5245438  87.9446779  43.3023233
  63.2741883  87.6498074  43.2984832  62.2614647  86.2788223  42.1775034
  61.4372161  85.3992072  42.1806957  63.2472576  86.4751947  41.2673925
  63.8526989  87.2495325  41.4996463  63.4373826  85.5277158  40.1787994
  62.9752844  84.5693287  40.4155701  62.6215360  86.0592874  38.9824014
  61.6330786  86.4029773  39.2873677  63.2295396  87.3315368  38.3501855
  64.0732473  87.0116142  37.7386878  62.4279103  87.8527338  37.8268810
  63.6172855  88.1179184  38.9977633  62.5085236  85.1348474  37.9442064
  61.6174129  85.1962149  37.5924167  64.8365795  85.1460484  39.8432781
  65.1767140  84.1588439  39.1745850  65.8392879  85.9121917  40.3692305
  65.5556564  86.7483170  40.8596872  67.2111172  85.7870567  39.8275918
  67.0047216  85.4740913  38.8040884  67.9137969  87.1324139  39.8062991
  68.0632380  87.4478475  40.8389022  68.9022486  87.0467404  39.3550474
  67.3765265  87.8718321  39.2124139  68.1303897  84.6675910  40.4763826
  69.2918741  84.4095516  40.1595614  67.6126614  83.8993564  41.4422535
  66.6358930  84.0458987  41.6535301  68.4111365  82.9918547  42.2273550
  69.4305157  82.9545581  41.8431828  68.4007550  83.5102155  43.6801335
  67.3734168  83.6723587  44.0063865  68.7608680  82.8038291  44.4280899
  69.0536457  84.8843541  43.9120666  68.3560941  85.9324133  44.4910478
  67.3188315  85.8117748  44.7667291  69.0478029  87.1285694  44.7033633
  68.5038613  87.9618181  45.1231664  70.3786035  87.2888343  44.3196757
  71.0198853  88.1574360  44.3465276  71.0497797  86.1792244  43.8338947
  72.0045544  86.3141375  43.3474743  70.4039288  84.9502120  43.5407245
  70.8506259  84.1197223  43.0142198  67.9495620  81.5072638  42.2276933
  68.7396830  80.6210345  42.6027219  66.7795335  81.1583226  41.6874601
  66.1044024  81.8435434  41.3796120  66.2807291  79.7753428  41.7424603
  66.3880474  79.4878243  42.7883653  64.8208529  79.7777111  41.3061283
  64.6958050  80.1286610  40.2817762  64.5787532  78.7189963  41.2131501
  63.8936806  80.4740071  42.2415948  62.8353122  81.2301251  41.7558666
  62.7750429  81.3995786  40.6909277  61.9760777  81.9278420  42.5889245
  61.1385684  82.4811320  42.1902472  62.1213473  81.7718781  43.9577048
  61.4422820  82.3819174  44.5348762  63.1574600  81.0347674  44.5116885
  63.3228361  81.0356555  45.5789891  64.0611123  80.3878705  43.6320041
  64.8546440  79.8670302  44.1472271  67.1142883  78.7932339  40.9560230
  67.9307782  79.1327208  40.1161243  67.0267676  77.4936239  41.3065717
  66.3379465  77.2994354  42.0192542  67.8356597  76.3326757  40.8415319
  67.3837483  75.5041157  41.3868433  67.4513094  75.9220606  39.4377084
  66.3761956  75.7476484  39.4802601  67.6204665  76.8225054  38.8472098
  68.0278891  74.6150211  38.8036986  69.1099229  74.7168005  38.8873604
  67.6240062  73.7161663  39.2695737  67.6695752  74.4024896  37.3146499
  67.5254550  75.2869069  36.4884496  67.4714396  73.1817013  36.8336863
  67.0956854  73.0958402  35.9001142  67.7076481  72.2963014  37.2583895
  69.3221103  76.3151044  41.1856676  69.7531352  75.2027650  41.4458387
  70.0313139  77.4739172  41.2055418  69.5728781  78.3446501  40.9779036
  71.5159129  77.6935277  41.4134193  72.1587324  77.1677192  40.7074387
  71.8973935  79.1612767  41.2586041  71.3104803  79.7446131  41.9680768
  72.9512818  79.3889206  41.4186783  71.5643735  79.6855962  39.8475783
  72.3965583  79.4062657  39.2014027  70.7245946  79.1445810  39.4114620
  71.2657348  81.1136451  39.7968460  72.1348715  81.9192388  40.0883963
  70.0902835  81.4909098  39.3571465  69.8666296  82.4680391  39.4808286
  69.3456476  80.8194827  39.2352128  71.9230452  77.1690641  42.7593518
  71.0341819  77.1879810  43.6457003  73.1754149  76.7847080  43.0205972
  73.8178468  76.7443799  42.2422444  73.8040521  76.6552319  44.3450101
  74.8596724  76.4164318  44.2156255  73.6316050  78.0117981  45.1576597
  72.5455380  78.0488392  45.2424326  74.1056453  77.7972259  46.1154560
  74.0762719  79.3379204  44.4754920  74.9991095  79.0407061  43.9773610
  73.3081189  79.6563465  43.7707369  74.3766037  80.4315270  45.4916499
  74.7399335  80.2962259  46.6710873  74.3943841  81.7329408  45.0757176
  74.8800084  82.3784848  45.6819700  74.0747421  81.9553526  44.1437702
  73.2026905  75.4568953  45.1160248  73.0622183  75.5280167  46.3919368
  72.7190934  74.4649997  44.3698397  72.8254103  74.4471872  43.3655665
  71.9195056  73.3402770  44.8704215  71.3623822  72.9983803  43.9981677
  72.8987192  72.3097255  45.3270867  73.5401223  72.8693883  46.0078802
  72.2961524  71.5565406  45.8347543  73.8661506  71.6830723  44.3039600
  74.4554098  72.4787405  43.8480472  74.5062595  71.0017732  44.8644893
  73.2631995  70.8665139  43.1671248  72.0662624  70.5528253  43.1974764
  73.9605058  70.4645076  42.1616442  73.4275085  70.0789573  41.3952468
  74.9471165  70.6499501  42.0502618  70.7445832  73.8191539  45.8398587
  70.5226711  73.0777795  46.7925959  70.0168238  74.9354952  45.5751822
  70.3932153  75.4965918  44.8244216  69.1952128  75.5701693  46.5983491
  69.8956461  75.6875396  47.4252362  68.7828573  76.9324025  46.1158876
  69.6185727  77.5778211  46.3862848  68.7189672  76.9222475  45.0278030
  67.4904986  77.5491854  46.6522845  66.7758708  76.7301935  46.7340112
  67.7278560  78.1487210  48.0645378  66.7518895  78.3315686  48.5141616
  68.2440621  77.4297729  48.7007334  68.4137309  78.9955494  48.0400239
  66.9385768  78.7235919  45.8206171  65.9353560  78.9866266  46.1559687
  67.6458195  79.5383418  45.6657325  66.8016512  78.3164176  44.8188295
  68.1484185  74.7205848  47.2497864  67.9964379  74.7873951  48.4536712
  67.4152796  73.8364804  46.5384099  67.2865828  73.8048909  45.0256358
  68.2396026  73.6619261  44.5162111  66.8767848  74.6547428  44.4798166
  66.1489834  72.7961004  44.6985747  66.5783564  71.8042848  44.5569501
  65.7311444  73.0134287  43.7155797  65.3333019  72.6174345  45.9125376
  64.9633666  71.5930999  45.8684095  64.5510895  73.3756625  45.8760064
  66.3078153  73.0168488  47.0919787  65.7249876  73.6809665  47.7302299
  66.7652660  71.8997944  47.9639666  66.1636686  71.5598494  48.9966923
  67.9925664  71.3702913  47.6740971  68.4942813  71.8624019  46.9486835
  68.7862058  70.4645770  48.4948171  68.1783836  69.6319812  48.8489876
  69.8490788  69.9469400  47.4877608  70.6152430  70.6974790  47.2933525
  70.3744196  69.1165364  47.9595097  69.3981162  69.6103211  46.5542198
  69.4401053  71.1585489  49.7185273  69.7620093  70.5136000  50.7534066
  69.7096604  72.4419904  49.5954553  69.3797461  72.9197518  48.7690122
  70.3607464  73.1498272  50.6601997  71.1361512  72.5970216  51.1905334
  70.9774842  74.4240588  50.2028593  71.6552726  74.2916651  49.3595509
  70.2500302  75.1817936  49.9117430  71.6618508  74.8077443  50.9595192
  69.3633341  73.5631611  51.7413962  69.7494896  73.5816029  52.9092428
  68.0859094  73.8110922  51.3159603  67.9495337  73.7121331  50.3201063
  66.9662162  74.1128698  52.0908240  67.2718008  74.6736333  52.9741492
  65.9621188  74.9660321  51.2820771  65.5930658  74.4359841  50.4039921
  65.0647084  75.1158338  51.8823463  66.4981095  76.3791730  51.0067178
  67.3842346  76.3501068  50.3726535  65.7131042  76.9487729  50.5092371
  66.9049729  77.3666601  52.5471154  66.9613736  78.9492854  51.6403696
  67.5203015  79.6798729  52.2251292  67.6367586  78.8185873  50.7948679
  66.0106785  79.4506637  51.4589580  66.3770564  72.8288310  52.6498226
  65.4949780  72.9956023  53.5036994  66.6481013  71.5926018  52.1455978
  67.4261640  71.4483954  51.5179620  66.0400902  70.3182888  52.6599504
  64.9949846  70.2614516  52.3556038  66.8092877  69.1737153  52.0696255
  67.8606905  69.3396703  52.3044443  66.4408096  68.2621507  52.5400635
  66.8253578  69.2335005  50.9813850  66.1522798  70.1414828  54.1852886
  67.2192296  70.6136616  54.6727838  65.2420757  69.4776986  54.8487619
  64.5061166  69.1147549  54.2599188  65.3336776  69.1322599  56.3362414
  65.8457737  69.9544989  56.8360355  63.8272137  69.1004705  56.7789889
  63.2581298  69.7089423  56.0761337  63.4409769  68.0817386  56.7450914
  63.5492671  69.6500589  58.2508439  64.5621246  69.9264236  58.9557997
  62.3570813  69.8302280  58.6482548  65.8919496  67.8013768  56.7240800
  66.3096963  67.5582721  57.8157986  65.9070550  66.8012266  55.7809624
  65.3578332  66.9116264  54.9405556  66.7041332  65.5597472  55.8907242
  67.0019149  65.4329511  56.9315654  65.6998797  64.3436391  55.8260163
  66.1782364  63.3671407  55.9020983  64.5554959  64.4723321  56.7764891
  63.9473207  65.3547146  56.5774730  63.9624172  63.5700280  56.9255160
  65.0668051  64.6575228  57.7211411  65.1650778  64.1977942  54.5354302
  64.4809448  63.5265686  54.5903704  67.7737108  65.5868338  54.8701917
  67.7796847  66.1188670  53.7336646  68.7489667  64.8008016  55.3264003
  68.8486566  64.5310443  56.2945909  69.8324742  64.4471249  54.4303165
  70.3232309  65.3600791  54.0930024  70.7976414  63.6264457  55.2348304
  70.7803771  63.9514113  56.2751184  70.6194034  62.5514356  55.2616304
  72.2471567  63.7376306  54.7485461  72.7059561  63.1284653  53.6058476
  71.9585587  62.5448922  53.0888662  74.0452768  63.2170626  53.1594793
  74.3983393  62.7555590  52.2491059  74.9989874  63.8385309  54.0189111
  76.0540539  63.8824238  53.7923984  74.5488934  64.4633475  55.2173802
  75.2506107  65.0056645  55.8338035  73.1945084  64.4117859  55.5934058
  72.9638297  64.7293626  56.5995553  69.3476294  63.5649082  53.2298914
  69.7244380  63.8300165  52.0890243  68.4079799  62.6467799  53.4888460
  68.1581437  62.4497534  54.4474192  67.7707208  61.9522369  52.3690584
  68.6582272  61.5696876  51.8649709  66.9092097  60.7871149  52.9348606
  67.4312533  60.0831630  53.5829976  66.1455972  61.1957396  53.5966947
  66.0923217  60.0031696  51.8663675  65.3801321  60.6864303  51.4036996
  67.0192541  59.2360650  50.9005507  67.6193665  58.4655848  51.3846281
  66.4274159  58.6042841  50.2382211  67.6354858  59.9264906  50.3245574
  65.2175414  58.8756673  52.4740591  64.3526732  59.3297972  52.9577130
  64.9290683  58.1445201  51.7188456  65.8330804  58.2061581  53.0748676
  66.9546985  62.8734704  51.4307343  67.0687654  62.7756497  50.1913211
  66.1914593  63.8520929  51.9604390  65.9861773  63.8542911  52.9493733
  65.5473519  64.9023419  51.1178577  64.8467050  64.4377698  50.4240505
  64.6637004  65.8397888  51.9893434  63.9154128  65.2538411  52.5229551
  65.2526431  66.3012556  52.7819991  63.9686535  66.9239239  51.1541196
  64.7937484  67.5420639  50.8002100  63.4461364  66.4365877  50.3309674
  63.0148658  67.8167950  51.9307759  63.2367433  68.2249151  53.0869971
  61.9106421  68.0091632  51.3955590  66.6565408  65.6907660  50.3404298
  66.5186153  65.9036579  49.1432975  67.7442602  66.0962859  51.0037630
  67.8089662  65.6752342  51.9195296  68.9204502  66.7944956  50.3944773
  68.5287167  67.7315588  49.9987635  69.9049863  67.0876109  51.5853650
  69.5826957  68.0255675  52.0375444  69.9055468  66.3509666  52.3887860
  71.2687135  67.2289816  51.0024078  71.8105160  68.2840328  50.3136998
  71.3831737  69.1732747  50.0975344  73.0467872  67.9876113  49.8648712
  73.7938706  68.6421350  49.4406847  73.3603978  66.7102418  50.1676660
  72.2654004  66.2680634  51.0090123  72.1513299  65.2861276  51.4440277
  69.5255531  65.9899756  49.1433497  69.6573194  66.5249331  48.1052541
  69.7258507  64.7070620  49.3154558  69.5703378  64.1449093  50.1400689
  70.1063863  63.7754155  48.1992227  71.0195834  64.2243175  47.8084956
  70.3663086  62.2898395  48.6469879  69.4337390  61.8687849  49.0226568
  70.5666123  61.6391899  47.7957209  71.4731112  62.0450257  49.7144060
  71.1857310  62.5718467  50.6243747  71.5069317  60.5665036  50.0720085
  72.0083669  60.4113325  51.0273035  70.5163929  60.1137991  50.1166366
  72.0660247  60.0481624  49.2929987  72.8892277  62.5142672  49.3168818
  73.4991448  62.3947388  50.2123246  73.2355758  61.6990430  48.6816239
  73.0173438  63.3853830  48.6743300  69.0798670  63.7710597  47.0988251
  69.3594654  64.0867475  45.9911767  67.7881131  63.4016762  47.3699620
  67.5947737  63.1170325  48.3195519  66.6019172  63.5411535  46.4933287
  66.7218918  62.8843526  45.6317462  65.3104804  63.1655492  47.1617852
  65.1023683  63.8948912  47.9446973  64.5907224  63.1590050  46.3432454
  65.5350014  61.5594903  47.9348551  66.0704800  62.2594948  48.9389307
  66.4345764  64.9403525  45.8721249  65.7904199  65.0069478  44.8060865
  67.0943247  66.0038867  46.3035862  67.7669269  65.8995278  47.0498298
  66.9466596  67.3632885  45.6536496  66.2603477  67.3094108  44.8085607
  66.3005491  68.3594541  46.6259181  67.0127787  68.2676564  47.4459443
  66.2931222  69.3782431  46.2384721  64.8849902  67.9807447  46.9989142
  64.7391804  66.9599239  47.3521367  64.5456811  68.9228721  48.0988980
  65.4357585  69.0263735  48.7195794  64.3381393  69.9134439  47.6941266
  63.8050882  68.5489846  48.8058850  63.8462262  68.1312061  45.8974383
  63.8008831  67.2414354  45.2694462  62.9191753  68.1778802  46.4688435
  64.2264267  68.9044328  45.2298547  68.0936344  67.8381098  44.8453639
  68.0241719  68.9095058  44.2258743  69.2397350  67.1044403  44.7731342
  69.2787986  66.2175215  45.2548185  70.3586359  67.4292113  43.8698382
  70.7066371  68.4337695  44.1104210  71.4714380  66.3897832  44.1628544
  70.9994872  65.4158717  44.0330127  72.2886690  66.5586592  43.4616175
  72.0193337  66.3090242  45.6052190  71.2273457  66.0765772  46.3171513
  73.0448408  65.2641388  45.6991152  73.1759123  65.0919115  46.7674020
  72.5898872  64.3406742  45.3408830  73.9400441  65.4757107  45.1143367
  72.8251722  67.5821453  46.0646851  73.1197384  67.4843477  47.1095979
  73.7224955  67.7070990  45.4586075  72.2268907  68.4927525  46.0337958
  69.8644716  67.4223492  42.3416551  69.0648727  66.5917579  41.9997849
  70.3206315  68.3668816  41.5487771  71.1416501  68.8509367  41.8830586
  70.0563009  68.4809146  40.0863217  69.6221711  67.5381593  39.7533410
  69.0254727  69.6067019  39.9206100  68.1017510  69.3204127  40.4235901
  69.4554874  70.5417332  40.2796462  68.6388938  69.9168070  38.5459636
  67.8583331  70.8210748  38.2765559  68.9583981  69.2079747  37.6138997
  71.3345593  68.7618274  39.3090392  72.1076002  69.6507097  39.6963755
  71.5285953  68.1777037  38.1531699  70.8426430  67.5508353  37.7574358
  72.6611782  68.3602931  37.2680379  73.5507583  68.4339808  37.8935969
  72.8430219  67.1438268  36.2222462  73.7549146  67.4496612  35.7093244
  73.2314472  65.8453003  37.0533671  74.0780680  66.0280044  37.7151598
  72.4020517  65.4409166  37.6336059  73.7011783  65.1820307  36.3270027
  71.6168187  66.9742819  35.2355299  70.7071543  66.8465489  35.8222964
  71.4837862  67.9331522  34.7344935  71.8298777  65.7584339  34.2315722
  72.7772452  65.9486863  33.7271981  71.7589989  64.8279049  34.7947703
  71.0702735  65.9220991  33.4671605  72.5746497  69.7259664  36.5403804
  73.5697144  70.2048001  35.9215736  71.4424728  70.4145049  36.4599736
  70.6171687  70.0055812  36.8744063  71.3812509  71.7544093  35.8676871
  72.1100409  71.9047189  35.0711909  69.9169421  71.8693486  35.3235702
  69.3003903  71.4720803  36.1298834  69.6127361  72.8939950  35.1098917
  69.6695599  71.1157463  34.0451765  70.5913292  71.0647545  33.2270057
  68.5490984  70.6859527  33.7098197  71.6032284  72.9276604  36.8661078
  72.0122923  74.0140245  36.4297431  71.7198212  72.6677674  38.1428030
  71.7064956  71.6951570  38.4148891  72.1294109  73.6542527  39.1682832
  71.4229917  74.4843672  39.1667934  72.0862562  72.9929296  40.5308511
  71.1221374  72.5115270  40.6947499  72.8578154  72.2247101  40.5821880
  72.1977528  74.0019603  41.5828474  71.3154354  74.3768658  41.6334665
  73.5320371  74.2348723  38.8943558  74.5069038  73.5031773  38.7486512
  73.6090934  75.5730042  38.8845394  72.7610414  76.1188120  38.9393272
  74.8639923  76.3183180  38.6672516  75.3903419  75.6024764  38.0358374
  74.6299318  77.5520846  37.6219890  73.8457372  78.0956454  38.1489470
  75.5630027  78.1131365  37.5700320  74.1797437  77.2180625  36.1993760
  73.2118953  76.7254990  36.1058306  74.1118699  78.1334969  35.6115739
  75.3202898  76.3725330  35.4713579  75.0279116  76.0940623  34.3075702
  76.4317160  76.2179601  35.9891629  75.6816987  76.6073386  39.9396909
  75.1607169  77.2198653  40.8401474  76.8991880  76.0691806  40.0474824
  77.6277426  75.2271012  39.1337332  77.9353206  75.6486329  38.1767553
  76.9294168  74.3979300  39.0200607  78.8206229  74.7262829  39.9212222
  79.7255396  74.6201814  39.3229177  78.7143818  73.7479203  40.3899437
  79.0741509  75.8165512  40.9531117  79.8709735  76.4973204  40.6535668
  79.2601600  75.3978705  41.9421793  77.7818037  76.6453516  40.9847671
  77.3594665  76.5279348  41.9827374  78.0549544  78.1509400  40.6155387
  78.1116621  78.4500626  39.3908600  78.2784918  79.0147808  41.6669978
  78.3068314  78.5237385  42.5491910  78.6600143  80.4244078  41.4242779
  79.0222307  80.4913662  40.3983839  77.4908554  81.4869368  41.6106110
  77.9199077  82.4081260  41.2163659  76.1221854  81.1231881  40.9045447
  75.5211571  80.2938918  41.2775591  75.4787495  81.9916534  40.7636251
  76.3263853  80.8334402  39.8737742  77.1833609  81.7974556  43.0471371
  76.8101314  80.8894563  43.5207725  78.0481269  82.1386624  43.6162219
  76.3279712  82.4539783  43.2064705  79.8603241  80.7695190  42.2751497
  80.3342283  81.9048702  42.1251451  80.4556765  79.8565457  43.0552824
  80.0549436  78.9410671  43.2018094  81.6302919  80.1582698  43.8959266
  81.6992249  81.2460881  43.8959311  81.3514887  79.5982439  45.3212776
  82.2224491  79.8058170  45.9429247  80.4580337  80.0643162  45.7367469
  81.2812996  78.5118610  45.2668627  82.9376102  79.6757933  43.2048116
  82.8652683  78.7910350  42.3637749  84.0761158  80.1641812  43.6472181
  84.0525925  81.0086258  44.2008424  85.3959026  79.5846406  43.4210861
  85.4428303  79.3354149  42.3609914  86.4249481  80.6472496  43.7549982
  86.5029033  80.8800898  44.8169797  87.4381637  80.3669662  43.4670381
  86.2474325  81.5221312  43.1295620  85.5368042  78.2688863  44.2743522
  85.0132777  78.1983400  45.4430868  86.2485098  77.2695415  43.6580363
  86.4106177  77.4363285  42.6751818  86.7302612  76.0262135  44.3586287
  85.9012149  75.4563265  44.7781770  87.5458945  75.2060630  43.3956620
  86.9955392  75.1955586  42.4548651  88.4844124  75.7482124  43.2800050
  87.8596376  73.7470652  43.6571280  87.2196347  73.3392267  44.4395371
  87.7154554  73.1104517  42.7841728  89.2316118  73.5057564  44.1851979
  89.3214360  74.0064729  45.1492075  89.4458306  72.4373895  44.2138653
  90.2776645  74.0997449  43.4036287  90.0758569  74.3016977  42.4348206
  91.5456661  74.3235265  43.6392784  92.2075952  74.0282959  44.6939780
  91.9381745  73.2885853  45.3267028  93.1482452  74.3948104  44.7249674
  92.1370511  75.0053941  42.7118127  91.6734154  75.2264487  41.8421709
  93.1410062  74.8982536  42.7382854  87.6185918  76.3222000  45.5122809
  88.4192847  77.1850656  45.3555319  87.5129546  75.5945666  46.6399501
  86.9064003  74.7878825  46.6018370  87.9671821  76.0501104  47.9842219
  88.7416422  76.7935285  47.7954046  86.8813185  76.7592497  48.7185562
  87.3412236  77.1324098  49.6336184  86.5080135  77.5680160  48.0903412
  85.8204322  75.8638169  49.0480615  85.5805575  75.4740223  48.2041888
  88.6742060  74.9946933  48.7836787  89.3136887  75.3489692  49.7494821
  88.7291694  73.7304999  48.2833227  88.1439051  73.5217611  47.4870319
  89.5903944  72.6230668  48.7940828  89.9554814  72.7468631  49.8136429
  88.8015107  71.3277455  48.5971738  88.7628885  70.9949538  47.5599313
  89.5051585  70.0826794  49.2450060  90.5913658  70.0716527  49.1547987
  89.3232909  70.1069755  50.3194518  89.2658399  69.1496709  48.7347717
  87.4862133  71.4960343  49.1295293  86.9815006  72.0042363  48.4903139
  90.9022458  72.6338636  47.9782939  90.8499231  72.3544495  46.7667309
  91.9931350  72.9091044  48.6616246  91.9102134  72.9894764  49.6650011
  93.3696378  73.0889905  48.0779591  93.3086523  73.7211023  47.1920609
  94.2770300  73.6491091  49.1655479  94.0002468  73.1552089  50.0969735
  95.3313227  73.3875178  49.0751349  93.9906272  74.9568300  49.4663183
  94.2914116  75.1452528  50.3582970  94.0075489  71.7920491  47.6125490
  93.9774598  70.7506505  48.2598120  94.6120925  71.8873932  46.4087617
  94.7417739  72.7989933  45.9937098  95.1084240  70.6821503  45.6932470
  94.6393314  69.7856689  46.0986845  94.8749947  70.6566577  44.1823232
  95.1336521  71.6129342  43.7276356  95.7435674  69.6022285  43.4325661
  95.4958427  68.6070424  43.8018675  95.5449972  69.6290795  42.3611423
  96.8301679  69.5761894  43.5148333  93.3531612  70.2541231  44.0389441
  93.3297409  69.1823371  44.2359880  92.7252970  70.6226874  44.8501695
  92.6716760  70.4075353  42.7135583  91.6638437  70.0068328  42.8222398
  92.7468475  71.3915663  42.2508328  93.1588972  69.7034588  42.0390226
  96.6096133  70.4624262  45.9464744  97.3195734  71.3773464  45.7153895
  97.0439877  69.3272855  46.4094950  96.3601607  68.6204276  46.6393481
  98.4601027  69.0197029  46.4936008  98.9884178  69.9711045  46.5556226
  98.6945550  68.2285191  47.8175337  98.0251036  67.3701693  47.7611022
 100.1952246  67.7347932  48.0081253 100.3743059  67.2774256  48.9811867
 100.6113137  67.1245038  47.2065539 100.7600658  68.6646220  48.0751193
  98.2534280  69.0228024  49.1196850  98.8346467  69.9309359  49.2796177
  97.1924495  69.2320058  48.9828488  98.3509902  68.3965275  50.5778172
  97.9003938  67.4089697  50.4788104  99.3665250  68.3290141  50.9679852
  97.6807906  69.0324299  51.1562701  98.9638128  68.2593575  45.2508433
  98.3275640  67.2806665  44.9606789 100.0083430  68.6989906  44.5387900
 100.6140358  69.3436363  45.0263022 100.6511556  67.7893316  43.5716465
  99.9725758  67.0100739  43.2245828 101.0622749  68.7706158  42.3706578
 101.7344117  68.2918050  41.6585525 100.1227474  69.1090953  41.9338241
 101.5500465  69.6374375  42.8165267 101.9376775  67.2655773  44.2156864
 102.5857337  67.8903676  45.0430002 102.4565525  66.0880734  43.8522054
 101.8515044  65.5019566  43.2949452 103.8184548  65.6782845  44.0636970
 104.3206160  66.1819049  44.8897204 103.8669073  64.1703169  44.3994650
 103.5091405  63.6547525  43.5082319 105.2368958  63.6883009  44.7955675
 105.9523013  63.7702432  43.9772840 105.6230500  64.3132939  45.6007810
 105.2314114  62.6281972  45.0491210 103.0506129  63.8273028  45.5342195
 102.1227538  63.7823361  45.2920304 104.6890406  65.9652523  42.9013391
 104.2911488  65.7624110  41.6869505 105.8937643  66.4397931  43.2576725
 106.1198190  66.6017929  44.2286284 106.8266818  66.9408792  42.2502534
 106.2534367  67.3963001  41.4427364 107.5778208  68.1181261  42.7809984
 108.2765320  67.7060513  43.5090951 108.5020029  68.7799329  41.7598697
 109.2708874  68.1220877  41.3547650 107.8210476  69.0305432  40.9464510
 109.0403592  69.6540833  42.1261130 106.7434605  69.1739324  43.5582275
 106.1349443  68.7498101  44.3569316 107.5207006  69.7887856  44.0121585
 105.7833590  69.9300317  42.6282600 105.2396243  69.2228347  42.0019016
 105.0957159  70.4205941  43.3171627 106.3662763  70.6862090  42.1024293
 107.6793686  65.7633837  41.7158740 108.0906716  64.8396846  42.4431677
 108.0126934  65.8543066  40.4702135 107.6686730  66.7249768  40.0911387
 108.6584536  64.8509770  39.6279551 109.5472384  64.5684508  40.1921719
 108.0763432  63.9345780  39.5306428 108.8259964  65.3685999  38.2325741
 108.3793007  66.4099842  37.9547941 109.2991275  64.5460692  37.2750419
 109.6835284  63.1036890  37.4693947 109.0184049  62.5755377  38.1525981
 110.6301055  63.1251704  38.0094485 109.7974078  62.4648572  36.0629655
 108.9133919  61.9857214  35.6422404 110.5223030  61.6508457  36.0667008
 110.2244547  63.6278340  35.2063626 109.9122118  63.5128556  34.1683913
 111.3136301  63.6255647  35.2487706 109.6640838  64.9238733  35.9108449
 110.4890352  65.6362096  35.8993482 108.4914684  65.4177897  35.0402247
 108.6753627  66.1712105  34.1012594 107.2459569  65.0977687  35.3964437
 107.1121955  64.6207532  36.2765998 106.0607632  65.6199954  34.7089729
 106.2192582  65.5835023  33.6311558 104.9721421  64.5700151  34.8796833
 104.8072845  64.5027559  35.9550446 104.0035007  64.8278938  34.4515099
 105.3031946  63.5692530  34.6022207 105.6489427  67.0197556  35.1829423
 104.5961127  67.4679145  34.7496959 106.2753350  67.5602506  36.1847636
 107.1179347  67.0633084  36.4359253 105.8226810  68.7184933  36.9491442
 105.1802283  69.3419856  36.3273628 104.9143746  68.3105131  38.1809753
 104.5984350  69.2165642  38.6980377 103.9772134  67.8977226  37.8075171
 105.5943873  67.3322325  38.9865975 105.1822504  66.4996105  38.7447627
 106.9535061  69.7382143  37.4053135 106.5853182  70.7415601  38.0529729
 108.1716025  69.4268382  37.0275533 108.2678121  68.5560835  36.5248938
 109.4483676  70.1154463  37.5541685 109.3147840  70.5601918  38.5403327
 110.4564108  68.9695228  37.5588693 110.1178984  68.1566839  38.2014220
 110.5841557  68.5011340  36.5829610 111.8447672  69.3497896  38.0338805
 112.4130563  69.8778103  37.2680885 111.6190726  69.9903269  38.8864504
 112.5991618  68.1102584  38.5386094 112.0315956  67.6387144  39.3408656
 112.7752129  67.4524756  37.6874478 113.8150267  68.6252538  39.1523087
 113.7592687  68.8915373  40.1250071 115.0386336  68.5506957  38.6723913
 115.3483808  68.4425284  37.4192753 114.6953877  68.5287344  36.6535905
 116.2652860  68.0575116  37.2427907 116.0115783  68.5019771  39.4795735
 115.7973785  68.3539724  40.4554415 116.9847508  68.3877345  39.2346572
 109.7438098  71.4010286  36.7065581 110.5008778  72.3122649  37.1586365
 109.0728964  71.5866993  35.5190636 108.4105455  70.9178938  35.1528617
 109.3509587  72.8010297  34.7227922 110.3870018  73.1206649  34.8348098
 109.3510073  72.4866723  33.2501962 110.2016316  71.8145265  33.1376210
 108.5083672  71.8731440  32.9313744 109.5645211  73.6459333  32.4443513
 110.4256847  74.0673220  32.4936364 108.4271635  73.9765633  35.0336080
 107.2518729  73.8337449  35.3154770 109.0903274  75.1572860  34.9766836
 110.0720503  75.2098043  34.7452488 108.4401477  76.4492735  35.3242304
 107.9987245  76.4099541  36.3200726 109.4084459  77.6551709  35.3252635
 109.8208033  77.6469847  34.3162980 108.7167975  79.0254010  35.6131838
 108.2934626  79.4124965  34.6863335 107.9597853  78.9333588  36.3920039
 109.4620155  79.7397216  35.9632251 110.5361877  77.3922675  36.3722438
 110.0308026  77.4595380  37.3356592 110.9975520  76.4215407  36.1907711
 111.2682789  78.1804442  36.1962816 107.2688034  76.6919804  34.3268783
 106.3048184  77.3050905  34.7922632 107.2466025  76.3290007  33.0317778
 108.0577023  75.9051694  32.6044393 106.0390784  76.5202746  32.2107664
 105.5493505  77.4437311  32.5198201 106.3106087  76.6775444  30.6655243
 106.7326944  75.7349602  30.3169576 105.3735489  77.0017288  30.2128394
 107.4014276  77.7249225  30.5039489 108.3045301  77.3797966  31.0073316
 107.6891701  77.7118440  29.4526804 106.9780948  79.1173980  30.9459154
 105.7868607  79.5071316  30.7705322 107.9429376  79.8483314  31.3408869
 104.9861742  75.4159591  32.4948068 103.7965663  75.6639000  32.2789859
 105.4120214  74.2581167  32.8813362 106.3956085  74.0286683  32.8845790
 104.5424054  73.1077454  33.2403960 103.6891526  73.0738914  32.5629413
 105.4589916  71.8726727  33.1167456 105.7121455  71.7162232  32.0681576
 106.3918015  72.0601888  33.6485525 104.7709662  70.6190919  33.6219363
 105.5035388  69.8310702  33.7962339 104.5386456  70.8270240  34.6664034
 103.5085367  70.1632241  32.9439357 103.0515522  69.3873585  33.5581812
 102.7607105  70.9552930  32.9052579 103.7877688  69.6612036  31.5948832
 103.9137232  70.3673818  30.8838491 104.1306415  68.4398942  31.1602823
 104.4336886  67.4132117  31.9439818 104.5716425  67.5038352  32.9404034
 104.6681067  66.5502828  31.4743432 104.2040784  68.1729337  29.9147439
 103.7585645  68.7981498  29.2584496 104.5201969  67.2540287  29.6394150
 103.8949219  73.2375242  34.6217829 102.7109975  72.8843050  34.8040902
 104.5761209  73.9876873  35.5000336 105.4952328  74.3169986  35.2413113
 104.0533205  74.4984531  36.7774088 103.4919090  73.6874444  37.2412902
 105.2749347  74.9130389  37.6551069 105.9691352  75.4073484  36.9755160
 105.0567977  75.5432369  38.5173175 106.0014929  73.7158185  38.2638888
 106.2191338  73.0211645  37.4525920 107.3518249  74.2103810  38.8492043
 107.9032377  73.3154007  39.1373952 107.8931030  74.7724757  38.0881110
 107.2111643  74.7913000  39.7607179 105.1037854  73.0637419  39.3986573
 105.7374410  72.3823232  39.9662718 104.6910924  73.7691887  40.1199134
 104.2566129  72.4897314  39.0232737 102.9571716  75.5687561  36.6978673
 101.9041406  75.4953379  37.3021306 103.1727639  76.5961695  35.9114458
 104.0340557  76.5225421  35.3890898 102.2617616  77.7096135  35.6124362
 101.9105324  78.0918427  36.5708940 102.8220016  78.9093177  34.7850011
 103.1486328  78.5214972  33.8201139 102.0223633  79.6211621  34.5799733
 103.8953454  79.5564752  35.6645349 103.3665298  79.8918566  36.5567084
 104.7080580  78.8775880  35.9228431 104.5427403  80.6621084  34.9337099
 103.8441384  81.4987370  34.9220898 105.3312833  81.0602377  35.5722970
 105.0755693  80.2733998  33.5513603 105.8121633  79.4726760  33.6174704
 104.2741280  79.8255845  32.9637593 105.5191593  81.4464593  32.8373221
 104.8199262  82.1751572  32.8233502 106.3543248  81.7439174  33.3211830
 105.7495078  81.1224634  31.9088469 100.9468243  77.1074486  35.0090874
  99.9264947  77.4580670  35.6387545 101.0394486  76.1773892  34.0958669
 101.9404056  75.8925102  33.7391179  99.7908541  75.5242705  33.7340630
  99.1136207  76.2959690  33.3679519  99.9013431  74.4853948  32.5417099
 100.7301457  73.8322906  32.8149154  98.9744615  73.9121160  32.5221715
 100.2252365  75.0904444  31.1800240 101.0787992  75.7680446  31.1603108
 100.5778642  74.3846775  30.4278733  98.9566594  75.8471137  30.6593868
  99.0016081  77.1465693  30.5794162  97.8685085  75.2340531  30.5216267
  99.0684713  74.7259184  34.8646783  97.8768011  74.8637547  35.0930408
  99.8625432  73.9838112  35.6131275 100.8373906  73.9743457  35.3490755
  99.3995912  73.3547653  36.8362311  98.6136502  72.6588236  36.5428573
 100.5138374  72.5541485  37.5167465 101.4853402  73.0420271  37.4376177
 100.2365877  72.1936865  38.5073523 100.5868821  71.1999944  36.7731852
  99.5706643  70.8104905  36.8343466 100.7802937  71.4271961  35.7248189
 101.5845877  69.7853418  37.3494908 100.5680144  69.5324410  38.8766816
 101.2005423  68.9385710  39.5364791 100.4368938  70.4946858  39.3716487
  99.6090404  69.0605297  38.6627368  98.7331158  74.2978634  37.9155818
  97.6780161  73.9431818  38.4598695  99.2385667  75.5225906  38.0630734
 100.1582773  75.6347066  37.6610009  98.5863175  76.5416718  38.8490893
  98.4319484  76.1517043  39.8551687  99.4650184  77.8269612  38.9630437
  99.8326363  78.1145809  37.9780297  98.8022272  79.0497139  39.5449397
  98.3241782  78.7924169  40.4901489  99.5061688  79.8725832  39.6692469
  98.0006199  79.4010352  38.8952450 100.6501877  77.5096772  39.9623096
 100.2464053  77.4810233  40.9743565 101.0703608  76.5402749  39.6943056
 101.8430140  78.4438640  39.9299615 101.5992843  79.4282536  40.3294570
 102.5824466  78.0355962  40.6189018 102.2256237  78.6277224  38.9260162
  97.2115143  76.8857669  38.2608357  96.2311476  76.9161381  39.0534274
  97.1770528  77.2236790  36.9523747  98.0235419  77.3514112  36.4164263
  96.0215271  77.7505427  36.2757589  95.6758552  78.6222358  36.8314260
  96.5849123  78.1145645  34.8093587  97.5757756  78.5193738  35.0153183
  96.6001511  77.2217763  34.1841686  95.7775276  79.1153396  34.0183324
  94.7559743  78.7388199  33.9657798  95.8173150  80.0415226  34.5916667
  96.4018311  79.3670698  32.6073099  95.9430428  80.2642043  32.1915260
  97.4793318  79.5046024  32.6977610  96.0999406  78.1290930  31.7476504
  96.7532866  77.2799212  31.9480160  95.0749464  77.7705208  31.8426237
  96.1020027  78.4988559  30.2898889  97.0137428  78.7782593  29.9570592
  95.8949891  77.7530221  29.6410592  95.3524449  79.1496466  30.1035169
  94.9098621  76.7126833  36.2691379  93.8001779  77.0460728  36.6170250
  95.3055718  75.4291611  36.0988958  96.1986697  75.1800696  35.6983367
  94.4825421  74.3176285  36.2509640  93.5642021  74.4844416  35.6879973
  95.1578236  73.0488938  35.7272405  96.1793299  72.9510714  36.0947397
  94.6271576  72.1015314  35.8222842  95.3004007  73.1041662  34.6480134
  93.9531624  74.0306817  37.6574262  92.7978340  73.5759412  37.8109095
  94.6834827  74.3778713  38.6793512  95.6675975  74.4379645  38.4602391
  94.2074231  74.3456874  40.0668753  93.8113254  75.3363829  40.2898753
  93.4091964  73.6079250  40.1484305  95.1985780  74.0417651  41.1857603
  94.7356041  73.9918637  42.3456243  96.4988806  73.8740713  40.9278074
  96.9296541  74.0067335  40.0239594  97.4867768  73.4837273  41.9102222
  97.1135660  72.5961506  42.4211402  98.6872792  73.0849743  41.1781492
  98.3919308  72.3296106  40.4499948  99.1245662  73.8982503  40.5989544
  99.7182688  72.5225150  42.1168058  99.7612487  73.1061522  43.0364151
  99.4187988  71.5801460  42.5754593 101.4018845  72.2360535  41.4455746
 101.8775492  73.9615823  41.5456174 101.4248468  74.5812637  42.3196688
 102.9570729  74.0262866  41.6818237 101.7511601  74.3878714  40.5504317
  97.6453065  74.5547832  42.9773966  97.6850859  75.7440675  42.5973054
  97.7851910  74.1663339  44.2583555  97.6452719  73.1963722  44.5028731
  98.0200968  75.1470163  45.3768527  98.2382889  76.1258020  44.9496782
  96.7933757  75.3247022  46.1810559  96.6205073  74.4220552  46.7670976
  97.0161029  76.0611181  46.9532051  95.5252110  75.5720752  45.4047938
  94.6593548  74.7102651  45.4204678  95.3378967  76.7057041  44.7431590
  94.4682123  76.9124707  44.2730562  96.1564672  77.2773646  44.5906511
  99.1852379  74.8672616  46.3528785  99.5753241  75.7215231  47.0796748
  99.6542229  73.5815065  46.4658888  99.4461985  72.9157870  45.7353608
 100.7384266  73.1677432  47.4224988 101.3644077  74.0338373  47.6373167
 100.0268547  72.5923666  48.6637754  99.3980159  71.7888156  48.2803677
 101.0937776  71.9466445  49.5770784 101.2823861  70.9115605  49.2922485
 102.0570557  72.4490565  49.4891285 100.6592355  71.7924024  50.5647474
  99.1619411  73.6033148  49.4300400  99.8092277  74.4427347  49.6839974
  98.3709529  74.0033255  48.7956601  98.5197937  73.1337043  50.6840132
  98.0685677  72.1581531  50.5027772  99.2811271  73.0165342  51.4552088
  97.6550016  73.7340557  50.9665246 101.6779315  72.1737640  46.5882990
 101.1698506  71.4247226  45.7574692 103.0094547  72.2904506  46.8304111
 103.2481511  72.8073133  47.6646635 103.9336158  71.3160044  46.3075963
 103.4475449  70.7539986  45.5100965 104.9369686  72.0404969  45.5296243
 104.4025962  72.5916445  44.7557481 105.2748675  72.7985574  46.2362198
 105.7550435  71.5243012  45.0272345 104.5553813  70.2394482  47.2645927
 105.2338636  70.6258244  48.1956121 104.2669232  68.9234279  47.1603804
 103.6832646  68.7121633  46.3636308 104.9277826  67.9041766  47.9178850
 105.0519908  68.3061396  48.9234212 103.9724356  66.7019134  48.0870898
 103.0717776  67.0702864  48.5782278 103.7810338  66.2951837  47.0940717
 104.5552980  65.4788442  48.8452146 105.2965690  64.9552365  48.2415157
 105.0517455  65.7946881  49.7627666 103.3508955  64.5543477  49.1172820
 102.6160028  64.9544927  49.8157925 102.8547577  64.2936552  48.1824038
 103.8151618  63.2966568  49.7982643 104.0929567  63.2675009  50.7688724
 104.2012210  62.1856606  49.1561919 103.8986866  62.0848050  47.9077667
 103.3759757  62.7312035  47.3341298 104.3976211  61.3171097  47.4813768
 104.9819089  61.2733824  49.6784833 104.8806676  61.1709367  50.6781634
 105.1546574  60.4383370  49.1372281 106.2919506  67.4386510  47.2767566
 106.3291978  67.0780362  46.1502426 107.4127583  67.3561015  48.0044016
 107.4040067  67.7598414  48.9301540 108.7004811  66.7084050  47.6264106
 108.6488807  66.1922861  46.6676867 109.8802870  67.7328663  47.5979742
 110.0178852  67.9655731  48.6539165 110.7744578  67.1537680  47.3672261
 109.7100302  68.9248401  46.6578095 109.0771281  68.6209597  45.8240211
 109.0947942  70.1700841  47.3355373 108.8742524  71.0000482  46.6642542
 108.2191262  69.8732690  47.9127762 109.6789371  70.4296331  48.2184323
 111.0734449  69.2692561  46.0575714 111.8669157  69.3566129  46.7997795
 111.3093865  68.5119962  45.3099515 111.0104876  70.2297702  45.5461548
 109.0751299  65.6036734  48.5782879 109.5505546  65.8081327  49.6802319
 109.0279026  64.4052316  48.0643288 108.7527964  64.3028157  47.0978916
 109.3955037  63.1206661  48.7368348 108.9076714  63.3007396  49.6948001
 108.5493660  61.9943687  48.1348565 107.5451682  62.4142529  48.0766835
 108.8503771  61.7897631  47.1074156 108.5258400  60.6809089  48.9544838
 109.4046348  60.3675770  49.8112975 107.5100567  59.9082563  48.6309019
 107.5500835  59.0017026  49.0743835 106.8876254  59.9713193  47.8379943
 110.9227831  62.8502021  48.8464944 111.5378935  62.4526196  47.8552614
 111.4714155  62.9380718  50.1096070 110.9317484  63.3776866  50.8414528
 112.8845387  62.8554418  50.3163827 113.4479007  63.0442886  49.4025572
 113.0681300  64.0041497  51.3481968 112.4802150  64.8596065  51.0155566
 112.7656329  63.6667499  52.3395449 114.4722834  64.5777562  51.3969353
 115.0900028  65.3248205  50.3914398 114.5174868  65.5933202  49.5158577
 116.4359852  65.7258880  50.3995572 116.8463239  66.2113209  49.5263808
 117.1930122  65.4419235  51.5545440 118.2533976  65.6448444  51.5829312
 116.5763403  64.7835737  52.6174372 117.2794256  64.5192300  53.3934630
 115.2263552  64.3860185  52.5861146 114.8068880  63.9487970  53.4801479
 113.2289899  61.4564213  50.8242573 114.3810298  61.2554725  51.1545017
 112.2852921  60.5218353  50.8391268 111.2887243  60.6318923  50.7173071
 112.6662186  59.1110293  50.8934951 113.1469085  58.9937462  51.8647264
 111.3902771  58.2953104  50.9349638 110.6547924  58.7266354  51.6140227
 110.8550906  58.2023214  49.9899376 111.6572397  57.0003634  51.4957002
 110.8616549  56.7399084  51.9656035 113.5245114  58.6488295  49.6958352
 114.4658403  57.8732494  49.9024329 113.2982994  59.1831712  48.4980857
 112.4860713  59.7764246  48.4060882 114.1932479  59.1486172  47.3686740
 115.1154358  58.6700756  47.6983299 113.4757454  58.3146217  46.2938348
 112.4166867  58.5712570  46.2682569 113.8533955  58.5733024  45.3046102
 113.6037148  56.7706840  46.4727599 112.9900600  55.9456097  45.5597920
 112.5907177  56.1647118  44.6582898 113.3911583  54.6890921  45.7778394
 113.2404021  53.9293342  45.0252171 114.1886340  54.6449008  46.8197601
 114.3543840  55.9848248  47.3131825 115.0917299  56.3112353  48.0316587
 114.5966624  60.5250624  46.8488402 114.3398020  61.5647605  47.4267919
 115.4391943  60.6315918  45.7845210 115.6548076  59.7598863  45.3221964
 116.0716968  61.7900582  45.1867522 116.2545022  61.5904143  44.1308997
 115.3425432  62.5996365  45.1536681 117.3645834  62.1491333  45.8717668
 118.0489903  61.2054951  46.3282352 117.6299674  63.4525382  45.9716692
 117.0479635  64.1017441  45.4618401 118.9333621  63.8863662  46.4996380
 119.1885454  63.3576065  47.4180043 120.0763844  63.6098182  45.5098019
 121.0205895  63.6078345  46.0544368 119.9481252  62.5835427  45.1656951
 120.0926740  64.4791364  44.3853948 120.9681086  64.4593006  43.9919206
 118.9411045  65.3945717  46.8258038 118.0836611  66.1465924  46.3349539
 119.9482775  65.9118690  47.5162178 120.6169263  65.2018302  47.7786206
 120.2333514  67.3408716  47.9251214 119.4718289  67.7472721  48.5907443
 121.5513436  67.4718295  48.6701200 122.4001068  66.9348273  48.2467493
 121.8460847  68.5140372  48.7927475 121.4327239  67.1939530  50.1436587
 121.4274580  65.9459832  50.6772957 121.5416262  65.0754243  50.1781034
 121.2625066  66.0126094  52.0365780 121.1666159  65.1220263  52.6400246
 121.1709095  67.2938986  52.4075364 121.3375312  68.0443528  51.2200453
 121.2147244  69.1173387  51.2147613 120.2409358  68.2315982  46.6823330
 119.5879215  69.2974572  46.7289824 120.9458391  67.9231229  45.6495144
 121.4322714  67.0398190  45.5924298 120.8849960  68.7741308  44.3988414
 121.0964407  69.8120473  44.6560236 121.9332555  68.2595242  43.4214101
 121.5913183  67.3576978  42.9135832 121.9144220  68.9610385  42.5873594
 123.3425794  68.0932818  44.0036246 124.1311468  68.2733042  43.2729718
 123.6094418  68.7969224  44.7921855 123.6509853  66.6797727  44.5638973
 123.6229177  66.4963992  45.7908794 124.0941035  65.8772550  43.7587508
 119.5243414  68.7327568  43.6432688 119.0222007  69.8006239  43.2426186
 119.0399637  67.5572809  43.4387414 119.4714754  66.7390010  43.8441725
 117.8549764  67.2956557  42.6983202 118.1052951  67.7712824  41.7500475
 117.4825737  65.7649836  42.6413666 118.3580113  65.1483180  42.4378171
 117.2104509  65.4003561  43.6318889 116.4906203  65.3596800  41.5547106
 115.1480370  65.2388300  41.8861716 114.7856957  65.2439282  42.9035623
 114.1684439  65.0819658  40.9171851 113.1306021  64.9027424  41.1562738
 114.5684593  64.9074327  39.5761210 113.7168252  64.7267376  38.5370843
 114.0933661  64.7134542  37.6541115 115.8989461  64.9848940  39.1954045
 116.1087661  64.8844978  38.1407499 116.8901765  65.3081798  40.1505393
 117.8931291  65.6212181  39.9004758 116.6034556  67.9979411  43.2806003
 115.7832555  68.4846770  42.4892482 116.4458912  67.9766172  44.5748540
 117.0445768  67.4523639  45.1968936 115.2918502  68.6363701  45.1468015
 114.4491349  68.5074338  44.4675581 114.9843200  67.9992010  46.5229173
 115.9223404  67.9239445  47.0729666 114.3621667  68.6887711  47.0935036
 114.3385145  66.5828927  46.3691285 113.1940709  66.3026559  45.6399347
 113.0417246  64.9529200  45.6955847 112.3301229  64.3834703  45.1161160
 113.9749898  64.3858438  46.4490377 113.9327883  63.4002065  46.6654591
 114.8432958  65.4092243  46.8759648 115.6384522  65.3501481  47.6044173
 115.4810420  70.1688749  45.4224031 114.5431113  70.9897988  45.3560756
 116.7208218  70.6585257  45.5662995 117.4936110  70.0088568  45.5952832
 117.0202653  72.0723775  45.6558785 116.5898693  72.4945140  46.5639879
 118.5112680  72.1886611  45.8828466 118.7703584  73.2257878  46.0956043
 118.7492643  71.6405890  46.7944797 119.0753282  71.6833909  45.0988517
 116.5962326  72.8979393  44.4244592 116.0053900  73.9960291  44.5901682
 116.9089839  72.3885278  43.2129884 117.2979184  71.4570924  43.2484576
 116.4582996  72.9545547  41.9011227 116.7847992  73.9861811  41.7696367
 116.9453042  72.0908580  40.6601985 116.7488346  71.0420684  40.8827748
 116.4187987  72.5085017  39.8019987 118.4707355  72.2351779  40.3768068
 118.9520519  73.0249307  40.9536367 118.9281773  71.3245455  40.7635829
 118.8749887  72.3141570  38.9476387 118.8100950  73.4001868  38.2612506
 119.4132779  71.2975463  38.4444828 114.9343697  72.9176675  41.8369639
 114.2853795  73.9426264  41.5861243 114.2089261  71.8049491  42.1473490
 114.8257005  71.0600756  42.4387805 112.7384177  71.6948842  42.2208559
 112.3004906  71.7642368  41.2251099 112.3596470  70.3138943  42.7725311
 113.0723913  70.1634281  43.5833674 111.3211365  70.1652072  43.0683616
 112.5891780  69.4361014  41.7477219 112.3544674  68.5388358  41.9955642
 112.0201204  72.7942911  42.9780369 111.0537718  73.4293744  42.4950900
 112.4491687  73.0594639  44.2249831 113.2838974  72.5646722  44.5051991
 112.0737553  74.1941045  45.0633781 110.9981960  74.1768168  45.2393748
 112.7482638  74.0633907  46.4859013 113.8355288  74.0369853  46.4133530
 112.5305610  75.2507130  47.3894216 111.4875050  75.1118173  47.6737868
 113.2624661  75.2313034  48.1969105 112.6753913  76.1221590  46.7508851
 112.2383868  72.7147766  47.1816393 111.1673857  72.7723561  47.3757190
 112.3404967  71.7974875  46.6017614 112.9837661  72.3267196  48.5241529
 114.0034586  72.6933626  48.4061612 112.4973027  73.0164553  49.2138799
 112.9891219  71.2484186  48.6833328 112.3688669  75.5227368  44.3016645
 111.4579878  76.3345596  44.0377578 113.5821367  75.7653702  43.8020190
 114.3113206  75.0796354  43.9367726 113.9725802  76.9415646  43.0281658
 113.9863108  77.8425102  43.6415248 115.4334658  76.8306843  42.5462179
 115.4438556  76.1922385  41.6628241 115.7503972  77.8455758  42.3061146
 116.0783311  76.4728902  43.3488844 113.0253090  77.2766513  41.7990031
 112.6059457  78.4171504  41.5717363 112.5813408  76.3060044  41.0344107
 112.9115417  75.3748331  41.2442240 111.5603067  76.4125495  39.9776404
 111.7673904  77.2621809  39.3269716 111.6188451  75.0987837  39.0693451
 111.6347367  74.2983585  39.8090524 110.6961336  74.9937533  38.4986534
 112.8516509  75.0194997  38.2171652 113.6677334  75.9323634  38.0469975
 113.1534135  73.8930636  37.6527206 114.0054380  73.8933987  37.1103608
 112.5657694  73.0800646  37.7703721 110.0437482  76.5092318  40.4870879
 109.3045088  77.3756230  39.9609993 109.6858517  75.7912379  41.5509141
 110.3151248  75.0788871  41.8924866 108.3788108  76.0541546  42.2914599
 107.6608723  75.8923717  41.4873913 108.1547840  74.9336946  43.3148465
 109.0914277  74.7621302  43.8452916 106.9827167  75.3769285  44.2864174
 106.1632268  75.8044016  43.7086581 106.5585395  74.4988425  44.7733863
 107.5206114  76.0952617  44.9051119 107.7482141  73.6648429  42.6877471
 108.5419564  73.3034240  42.0340065 107.5753491  72.9580209  43.4993013
 106.8260434  73.8884750  42.1513736 108.2189928  77.5024146  42.7967329
 107.0963670  78.0215401  42.6416875 109.2508952  78.1472824  43.3416592
 110.1799049  77.7606439  43.2547587 109.1449270  79.5733188  43.7329275
 108.3306627  79.7817460  44.4269711 110.4734863  79.8649052  44.4179024
 111.2884549  79.3906443  43.8711165 110.6097589  80.9426870  44.5068871
 110.4539438  79.2990681  45.9139958 109.6371476  79.6808553  46.5265173
 110.2994847  78.2208104  45.8736009 111.6722978  79.4899315  46.7467323
 112.5486028  78.9599978  46.3734229 111.8097100  80.5693946  46.8098526
 111.2244291  79.0281753  48.1480858 110.2713496  79.2225844  48.4200132
 111.9248734  78.5319149  49.1068365 113.1961803  78.3918121  49.0777712
 113.6890147  78.6155140  48.2250275 113.7086104  78.0502101  49.8782941
 111.3167049  78.1340507  50.1829254 110.3135257  78.2073978  50.2743133
 111.8565070  77.7174511  50.9280549 108.9095961  80.4523693  42.4344624
 108.2386847  81.4549077  42.5424062 109.5885420  80.1384943  41.3145298
 110.0738722  79.2528965  41.2980490 109.6289349  81.1019615  40.2290467
 109.8466840  82.0781930  40.6622467 110.8080066  80.8047164  39.3133016
 111.6312938  80.4997169  39.9592026 110.5347268  79.9839066  38.6502085
 111.1993160  81.9613277  38.3729612 111.7957935  81.7143945  37.4947024
 110.2997261  82.4289227  37.9727127 111.8654712  83.1023798  39.1497792
 111.8007276  84.2149576  38.6332184 112.3868694  82.8876761  40.3135509
 108.3104812  81.1204320  39.4052812 107.9202625  82.1264937  38.8845014
 107.6692392  79.9369388  39.2880508 107.9551971  79.1188728  39.8067956
 106.3172299  79.9109702  38.6831495 106.3480733  80.2911615  37.6620160
 105.9092849  78.4491851  38.7986811 104.9616388  78.3955009  38.2627679
 106.6049021  77.8912154  38.1718708 105.7684013  78.1046638  39.8231599
 105.3841765  80.8290425  39.4341984 104.7173579  81.6713314  38.8342322
 105.4214447  80.8178772  40.8161148 106.0392490  80.1642958  41.2757664
 104.6378560  81.7569774  41.6077860 103.6136862  81.6928254  41.2402608
 104.5999754  81.3165817  43.0374769 105.6397660  81.3931746  43.3553949
 103.8587620  82.2574022  43.9703907 104.5590005  83.0304999  44.2867544
 102.9692077  82.7413618  43.5671316 103.6511165  81.6181425  44.8284938
 104.1007599  79.8360109  43.1368342 103.0367277  79.8128753  42.9016953
 104.6484641  78.9943251  42.7129414 104.1988774  79.5249233  44.1769271
 105.1686311  83.2225632  41.3891080 104.3449615  84.0861359  41.3761869
 106.4377276  83.4964436  41.1389003 107.0382252  82.6955521  41.0044382
 107.0210773  84.8371602  40.9556641 106.5339599  85.4756374  41.6926605
 108.4833478  84.9023146  41.2442348 108.9078812  83.9845610  40.8372952
 108.9875623  85.7365111  40.7563885 108.7694956  84.8092682  42.7778814
 108.0526199  84.0760560  43.1474611 109.8254828  84.5958406  42.9437330
 108.5832273  86.1881012  43.3609971 109.3925879  87.1309126  43.0135233
 107.6438835  86.2674827  44.1998310 106.6808881  85.4244569  39.5170281
 106.9826815  86.5687130  39.2473353 106.0346901  84.6656747  38.6160299
 105.7069736  83.7415067  38.8581662 105.7091420  85.1098342  37.2719671
 105.7945370  86.1892180  37.1465129 106.8666066  84.5611467  36.4506503
 106.7950850  84.7551179  35.3804355 107.8460797  84.9202265  36.7665824
 106.9495462  83.1909305  36.5799063 107.2365104  82.9425989  37.4617132
 104.3080148  84.7581295  36.7327623 103.8630058  85.3186516  35.7415712
 103.5159445  83.8860786  37.3589589 103.8767022  83.3602878  38.1422465
 102.1302841  83.6285408  36.9358497 102.0992846  83.2675531  35.9078229
 101.5979795  82.4931182  37.8686130 102.1697126  81.5718238  37.7570701
 101.7624583  82.8146459  38.8970422 100.1456392  82.1427433  37.5448649
  99.1858894  82.4800508  38.5094331  99.5298508  83.0729775  39.3440364
  97.8370244  82.2779280  38.3204625  97.1116312  82.7276950  38.9822136
  97.3843350  81.6409519  37.1644037  96.3460317  81.5711637  36.8753326
  98.3585386  81.1019168  36.2402083  98.0269095  80.5532274  35.3710898
  99.7032692  81.4862443  36.3737813 100.4569300  81.1509232  35.6766761
 101.0858154  84.7964173  36.9161601 100.1987172  84.9012262  36.0060891
 101.1225916  85.6953621  37.9376456 101.8792786  85.5909335  38.5984175
 100.0155024  86.6431480  38.2153141  99.0993840  86.2813343  37.7484761
  99.7011783  86.6704373  39.7330381  99.4410100  85.6876802  40.1262269
 100.5695440  86.8777440  40.3583899  98.8806204  87.3829328  39.8174902
 100.1015637  88.0756804  37.6770113  99.0735207  88.7554700  37.7094809
 101.2669652  88.7177456  37.4114115 102.1147204  88.1874082  37.5534447
 101.4034512  90.1606319  37.0694063 102.3522850  90.3751665  36.5776854
 100.5962036  90.2823789  36.3471554 101.1125049  91.1100344  38.2624649
 102.1125647  91.5831178  38.8472754  99.8175917  91.3460103  38.6401549
  99.1296811  90.8778688  38.0676389  99.3699713  92.3872068  39.6250934
  99.9540869  93.3067348  39.6626170  97.9288193  92.7811629  39.2251931
  97.9085243  93.0848598  38.1785463  97.3175116  91.8795567  39.2655257
  97.3945560  93.6975028  40.1449660  96.4526704  93.7859881  39.9818004
  99.3487737  91.8623048  41.0879877  98.8888895  90.7334298  41.3046483
  99.7094752  92.7523031  42.0222620 100.3274074  94.0338438  41.8489957
  99.5496346  94.6947222  41.4663611 101.1617613  94.0483737  41.1477196
 100.7074356  94.6598165  43.2241408 100.6411661  95.7473966  43.1951624
 101.7302450  94.3368843  43.4182465  99.6475152  93.9695430  44.0967982
  98.6964908  94.4978641  44.0289224  99.8840917  93.9793452  45.1607712
  99.4663183  92.5694591  43.5047972 100.2204847  91.9668465  44.0109786
  98.0910776  91.9925630  43.8744607  97.9362217  91.1583364  44.7646275
  97.0319142  92.3797774  43.2107398  97.2126319  92.9823545  42.4205781
  95.6775422  92.0028279  43.5279821  95.5067213  91.9621788  44.6037529
  94.6847338  93.0039726  42.9182140  94.8955640  92.9213011  41.8519983
  93.6640981  92.7655882  43.2175206  94.9562159  94.4129314  43.3956430
  96.0099273  94.6196012  43.2082710  94.2105728  95.4851261  42.6138714
  93.1671350  95.1818794  42.6997725  94.2424796  96.4872509  43.0413595
  94.5140519  95.3333233  41.5780325  94.5888762  94.7992909  44.7992401
  95.2311030  94.1942944  45.4393222  94.7077811  95.8604812  45.0181256
  93.5395064  94.5597463  44.9711227  95.3405478  90.5850367  43.0468701
  94.5111476  89.8469957  43.6447332  96.1206663  90.0512661  42.1245091
  96.7234565  90.7026729  41.6424148  96.0034132  88.6444291  41.6478293
  94.9752037  88.2886095  41.7133131  96.4443409  88.6466328  40.1021400
  97.4222943  89.1177415  40.0029177  96.5803458  87.6111947  39.7899332
  95.5067296  89.2951679  39.2735326  95.9639698  89.5225715  38.4606247
  96.9065026  87.6694737  42.3610603  96.6162714  86.4904451  42.2505527
  97.8827091  88.1225925  43.0852468  98.0007324  89.1244920  43.0364727
  99.1086716  87.3893217  43.3911914  99.6432217  87.3330304  42.4429358
 100.0312336  88.2697233  44.2806816 100.1326852  89.1899194  43.7053151
  99.4989055  88.6015781  45.1720901 101.3947261  87.7134096  44.7187804
 102.3315329  87.2681458  43.7333224 102.1557015  87.5166528  42.6970685
 103.5999064  86.7176129  44.1096264 104.2649338  86.6252191  43.2636753
 103.8544329  86.5409409  45.4914562 105.1093428  86.3331176  45.8959574
 105.7921035  86.4266139  45.2276039 102.9142812  86.9430455  46.4461703
 103.1631858  86.8571168  47.4935829 101.7021404  87.5267915  46.0867641
 100.9340077  87.6548942  46.8351065  98.8844587  86.1211952  44.0825980
  98.3797326  86.1742734  45.1612443  99.2327053  84.9598159  43.4927604
  99.7304695  85.0267509  42.6164420  98.8830800  83.6254385  44.0279624
  98.2015010  83.8233093  44.8552490  98.1114716  82.8321685  42.9528328
  97.2555897  83.4010684  42.5896262  98.7690109  82.6403883  42.1049043
  97.4409343  81.5905951  43.5188920  98.2077844  80.9257886  43.9164801
  96.7337652  81.8607549  44.3031276  96.5836332  80.9160206  42.3957493
  97.3473120  80.5159697  41.7287756  96.1180912  80.1231026  42.9811283
  95.6353684  81.7573004  41.7189161  95.8215206  82.7483006  41.6605147
  94.5329564  81.3730949  41.0562807  94.2227351  80.1376138  40.9491585
  94.7732020  79.5537120  41.5624875  93.4013130  79.8768830  40.4224843
  93.8484192  82.2360182  40.3676915  94.2534605  83.1608103  40.3960010
  93.0320861  81.9843783  39.8287307 100.0393600  82.7944677  44.6297070
 100.6723404  82.0775598  43.7860821 100.2376871  82.8412464  45.9738812
  99.5723066  83.6537416  47.0215024  98.5705230  83.2258561  46.9823971
  99.5416247  84.7155013  46.7769077 100.2281499  83.4430177  48.4056175
  99.5117796  83.0994726  49.1518684 100.5169952  84.4092555  48.8192395
 101.3251864  82.4318251  48.1501762 101.1089921  81.6066867  48.8288399
 102.2980782  82.8556236  48.3991278 101.2440316  82.0064327  46.6853206
 102.1693450  82.2866876  46.1819237 100.9490401  80.5083981  46.5474405
  99.7606308  80.1924108  46.4147593 101.9199221  79.5992559  46.5831490
 102.8542206  79.9790758  46.5284879 101.8623813  78.1112810  46.6481756
 100.8306995  77.7907062  46.7929812 102.3578098  77.4939714  45.2970067
 103.3659519  77.8666103  45.1155182 102.5927117  75.9193474  45.2598795
 103.3089087  75.7469867  44.4564737 103.0110538  75.5475674  46.1952241
 101.5800395  75.5437229  45.1131024 101.4153728  77.9385681  44.1794979
 101.3258390  79.0209984  44.0876570 101.7270655  77.5384674  43.2146834
 100.3803546  77.6132084  44.2845159 102.6992066  77.6697376  47.7899617
 103.8650898  78.1247482  47.8349373 102.2743773  76.8872358  48.7911177
 101.3884935  76.4148495  48.6808048 103.1140121  76.4358221  49.8721141
 103.7880258  77.2056908  50.2477584 102.3084123  75.9308622  51.0323361
 101.7872181  75.0110663  50.7669702 102.9448457  75.5953740  51.8511770
 101.5369336  76.6265586  51.3624912 104.0752417  75.3329854  49.3984460
 103.7228242  74.5308155  48.5609634 105.3085019  75.2683225  49.8960401
 105.6377159  76.0019062  50.5072465 106.3831031  74.1767819  49.7485594
 106.2170040  73.6068629  48.8343903 107.7799287  74.7801217  49.4503862
 108.1232570  75.4630134  50.2274886 108.8929011  73.6842943  49.3908471
 109.8651085  74.0709359  49.0851900 109.0344646  73.2848580  50.3950933
 108.5183490  72.9038752  48.7284323 107.6536099  75.5913457  48.1256411
 108.0261420  75.1479291  47.2022226 106.5970606  75.8349526  48.0137872
 108.2254366  76.9954183  48.2179213 108.2767339  77.4683317  47.2371963
 107.7688209  77.7335349  48.8772547 109.2780752  76.8812149  48.4767966
 106.3194599  73.3018882  50.9389133 106.2960152  73.7514531  52.0363310
 106.3257622  71.9865697  50.6942732 106.2733995  71.6702567  49.7365003
 105.8955494  70.8584804  51.5573705 105.9162051  71.1269339  52.6135930
 104.4129238  70.5639161  51.3138501 103.9693397  69.7254469  51.8508513
 103.7695686  71.4051659  51.5717124 104.4280159  70.0342349  50.3613200
 106.7287990  69.6058643  51.3055343 106.8172463  69.1145162  50.1780850
 107.4495695  69.2263023  52.3462632 107.3344137  69.7033528  53.2290214
 108.3582014  68.1371941  52.3415161 108.6688656  67.8493958  51.3371339
 109.5593458  68.6037395  53.1558772 110.0119904  69.4690939  52.6717549
 109.2963943  68.9967337  54.1379754 110.6541955  67.4865866  53.4007878
 110.1722450  66.5266291  53.5860047 111.5670702  67.3183805  52.2086419
 112.1131287  68.2216433  51.9366515 112.3064471  66.5502908  52.4354499
 111.0797138  67.2228889  51.2383506 111.5895147  67.9540394  54.5455532
 112.1266568  68.8541950  54.2467093 111.0441499  68.2103404  55.4538412
 112.3530564  67.2218880  54.8084735 107.7872668  66.8393161  52.9114848
 107.1729313  66.9249193  53.9985513 108.0262797  65.6642876  52.3354198
 108.6579058  65.6019550  51.5497356 107.6519819  64.3148989  52.8405764
 107.2876461  64.5088258  53.8494151 106.6145466  63.6969311  51.8579313
 105.7858845  64.3794255  51.6691971 107.0915723  63.3751570  50.9321667
 105.9227604  62.4620792  52.4918208 104.7298220  62.2143319  52.1757540
 106.5366515  61.7077234  53.2263804 108.9144130  63.4735487  53.1157281
 109.8299956  63.5337770  52.3566897 108.9340526  62.7602280  54.2680473
 108.0709831  62.7208324  54.7911718 110.1151488  62.1833477  54.8164932
 110.9331310  62.3115853  54.1075728 110.5452419  62.8701328  56.1364311
 111.4597149  62.4908466  56.5924810 110.7433087  64.3905858  55.9330421
 109.7876744  64.8780384  55.7397996 111.2167102  64.8070101  56.8222218
 111.3997949  64.6330203  55.0973671 109.5695209  62.5834281  57.0728709
 108.7325589  62.9719700  56.8080503 110.0072708  60.7035522  54.9778597
 108.9372150  60.1879448  55.2415193 111.1049665  59.8858396  54.9218994
 111.9992949  60.3131972  54.7278601 111.1344807  58.4552387  55.0364278
 110.6521403  57.9870523  54.1783773 112.5832853  58.0230384  55.0958295
 112.9422007  58.5602018  54.2179142 113.1382915  58.4283368  55.9419164
 112.6950158  56.5383960  54.8992468 112.1015554  56.0996924  55.7013963
 112.2898949  56.1772969  53.9539479 114.1305025  56.1122871  55.0737886
 114.6697243  56.5423996  54.2297844 114.5912200  56.4182937  56.0130630
 114.1201658  54.5776826  55.0856537 113.7146564  54.0895416  55.9718707
 113.5504797  54.3071357  54.1966170 115.4830020  54.1535967  54.8233523
 115.5732428  53.2685820  54.3451162 115.8602618  54.7532468  54.1034949
 116.0163293  53.9998463  55.6671846 110.4161380  57.9429571  56.3002374
 109.3887171  57.2552936  56.2001677 110.8432198  58.2658801  57.5309275
 111.6976142  58.7887818  57.6601054 110.2881743  57.7788027  58.7724813
 110.8872144  58.2019099  59.5788970 109.2009890  57.8569436  58.7772721
 110.5705883  56.3324025  58.8194276 111.4991922  55.8269693  58.2136959
 109.7608773  55.5342168  59.5933735 108.9063459  56.0713484  60.5961580
 107.9275662  56.2478002  60.1501142 109.4414626  56.8690940  61.1113382
 108.5684293  54.9431734  61.5964706 107.6357247  55.0051755  62.1570439
 109.3855758  54.8068944  62.3048504 108.6281005  53.7790020  60.6125343
 107.6523152  53.7780188  60.1267954 108.8150039  52.8025313  61.0594811
 109.7976886  54.0762690  59.6407885 110.6771077  53.8220568  60.2324957
 109.6680164  53.2576858  58.3320969 109.3172233  52.0913385  58.3754668
 109.9385355  53.8668598  57.2044102 110.4384993  54.7401475  57.2910896
 109.6341044  53.2706358  55.8975387 108.7170201  52.6848300  55.9602965
 109.4277080  54.4757396  54.9198613 108.5248320  55.0332324  55.1690939
 110.2521140  55.1872311  54.9672953 109.2928765  53.9247340  53.4799000
 110.2380884  53.5729150  53.0665410 108.6544318  53.0440767  53.5501445
 108.6385368  54.9856711  52.5473830 109.3498545  55.8838980  52.0692436
 107.4807692  54.7752507  52.1210434 110.7205429  52.1535043  55.6089508
 111.7756490  52.2967927  56.1901760 110.4899422  51.2520602  54.6734644
 109.5664299  51.2406359  54.2646601 111.4970174  50.2663728  54.2547772
 112.4615813  50.5534843  54.6734686 111.1625120  48.8719604  55.0018917
 110.1647799  48.6710686  54.6116662 112.0346101  47.6350184  54.6559425
 112.8872508  47.7492303  55.3253149 111.5397264  46.7313923  55.0119750
 112.3911901  47.5715065  53.6278723 111.0539102  49.0836013  56.5449360
 111.9880124  49.5905192  56.7868933 110.3124934  49.8233129  56.8469782
 110.9511850  47.8884826  57.5205132 111.7002551  47.1365057  57.2724715
 111.2257515  48.2411705  58.5146007 109.9229589  47.5420803  57.4163539
 111.4513980  50.0618744  52.7537016 110.3595416  50.1932692  52.2366288
 112.5459287  49.8229930  52.0727522 113.4088777  49.8169880  52.5975218
 112.6036083  49.6634902  50.5917490 111.6273224  49.4314574  50.1661427
 113.0761168  50.9280973  49.8263881 114.1112405  51.1334568  50.0992367
 112.9814786  50.6959953  48.7655638 112.1151011  52.1136268  50.0873309
 111.1266171  51.6592377  50.1546351 112.2643037  52.5491922  51.0753297
 111.9938522  53.3304023  49.1109290 113.0066912  53.7197166  49.0075290
 111.6812579  52.9013295  48.1589349 111.0816327  54.3899942  49.6154495
 110.6125065  54.2228679  50.4941367 110.4031608  55.2300800  48.8083068
 110.5571207  55.3052191  47.5297730 111.2983516  54.9114716  46.9679470
 109.8395061  55.8063189  47.0257607 109.4528963  56.0181685  49.2690403
 109.2468967  56.1368356  50.2506707 108.8773126  56.4086134  48.5366768
 113.5421401  48.5169180  50.3382423 114.1788135  47.9063810  51.1854637
 113.3764611  48.0698078  49.0761025 112.6504259  48.4704168  48.4994299
 114.3283683  47.0870532  48.4766530 114.6275263  46.3904072  49.2597825
 113.7850397  46.2207642  47.2908097 114.5501175  45.4635595  47.1193203
 112.5061396  45.3476402  47.5742810 112.2809775  44.7487333  46.6918295
 112.6004837  44.7588346  48.4866994 111.6780267  46.0412067  47.7203542
 113.6041507  46.9139821  46.1205938 113.8504913  46.3692855  45.3694462
 115.6455842  47.7109659  47.9326182 115.9712318  48.8914802  48.0306919
 116.6854858  46.8844677  47.5666623 116.5664070  45.8817120  47.5451593
 117.9576103  47.3697657  46.9899342 118.2513713  48.3749871  47.2921941
 118.7657814  46.7089601  47.3034556 117.9768737  47.5538784  45.4851796
 116.9602442  47.6614093  44.8915892 119.1644566  47.5893269  44.9923193
 119.8855718  47.4704675  45.6894314 119.5211413  47.5661059  43.5407765
 118.7263711  47.9326146  42.8910527 120.7632826  48.3366770  43.0676258
 121.4544253  48.2304850  43.9037756 121.4114179  47.8779793  41.7026503
 122.1587171  48.5846136  41.3416519 121.9481599  46.9390406  41.8383051
 120.6163788  47.7857994  40.9626762 120.4165195  49.8658054  42.9952849
 119.6679237  49.9865191  42.2122735 120.0905535  50.2175481  43.9741227
 121.5268538  50.7663548  42.6217213 121.5433158  50.6800301  41.5352697
 121.3733077  51.8324019  42.7892420 122.4388873  50.3172034  43.0148806
 119.7469338  46.0786425  43.2675763 120.4926930  45.3890411  43.9259811
 118.9439317  45.4821064  42.3318230 118.3747000  46.0845215  41.7545645
 119.0612992  44.1721640  41.9187892 119.0319590  43.5790325  42.8328131
 117.8700938  43.7799374  41.0404466 117.8822302  44.5130258  40.2339569
 118.0646509  42.8115037  40.5795896 116.5015590  43.8008291  41.6324777
 116.1526429  44.7457551  42.0490719 115.5016953  43.5243345  40.5008809
 115.9302331  42.7794783  39.8303446 114.5660525  43.3534628  41.0333094
 115.3393659  44.4587386  39.9636303 116.4071943  42.5975023  42.5993876
 117.1689520  42.7393280  43.3660105 115.3952048  42.5543807  43.0021413
 116.6744052  41.6335716  42.1663270 120.4781567  43.8745252  41.1353659
 121.3182070  43.1473937  41.6273640 120.6400106  44.5772682  40.0286453
 119.8507661  45.0452008  39.6064695 121.8991456  44.5392221  39.2084313
 122.7658132  44.3488419  39.8415158 121.6950781  43.3836382  38.2556553
 121.5864505  42.5467525  38.9455266 120.7489804  43.4667958  37.7207771
 122.7427543  43.2012865  37.1935653 122.4992192  42.2915221  36.6447308
 122.7212806  44.0808010  36.5500629 124.1984845  43.1322658  37.6548851
 124.5252031  42.6958815  38.7775499 125.0850938  43.6392262  36.8147780
 126.0074429  43.6988334  37.2220056 124.9611097  43.9837224  35.8734755
 122.2142437  45.8409759  38.4462180 121.2647049  46.3699176  37.9084556
 123.4779277  46.2855972  38.3202804 124.2001022  45.6596335  38.6470611
 123.8213731  47.2744822  37.3118919 124.9046120  47.3930955  37.2863398
 123.4342069  46.9612536  36.3423094 123.3807246  48.6657811  37.4625149
 124.0967856  49.5877553  36.9749824 122.2247425  48.9264455  38.0430129
 121.8166108  48.1184701  38.4910180 121.7672511  50.2394255  38.3941316
 122.4481041  50.5814500  39.1736608 121.8426429  50.9352646  37.5585325
 120.3341616  50.4904834  38.8720858 119.5397203  49.5404237  38.8156290
 119.9133666  51.7041820  39.3779611 120.7693930  52.8467726  39.5524933
 121.2446576  53.2607033  38.6631761 121.5011235  52.5560688  40.3063184
 119.8523296  53.8784202  40.2313730 119.9986965  54.8188804  39.7001374
 120.1223130  54.0025040  41.2800936 118.4448603  53.4065990  40.2258092
 117.9018968  53.8934759  39.4156661 117.8998882  53.7121247  41.1189832
 118.5549886  51.9227197  39.8826326 118.5557677  51.4054696  40.8421099
 117.3111231  51.4722510  39.1288767 116.2390782  51.3331225  39.7772219
 117.3429330  51.2663750  37.8331435 118.2332580  51.3036881  37.3577169
 116.0952040  50.9060710  37.0289797 115.2275392  51.3170001  37.5451708
 116.0881719  51.6613313  35.6888940 117.0638220  51.6128738  35.2053015
 115.3680806  51.2058346  35.0091211 115.7089382  53.1333889  35.8965262
 115.5083325  53.6131572  34.9385701 114.7858745  53.1341761  36.4762522
 116.7208470  54.1437906  36.4927533 117.9334218  53.9866457  36.2600321
 116.2729975  55.1247639  37.1330488 116.0605734  49.4363013  36.7634467
 115.1105019  49.0331113  36.0688983 116.9188905  48.5841393  37.3663183
 117.6478500  49.0567900  37.8814100 116.9198664  47.0847764  37.1193218
 116.9198737  46.8836215  36.0480323 118.3047756  46.5152763  37.6210901
 119.0688754  47.0498528  37.0567552 118.3881203  46.7962806  38.6709426
 118.3930873  45.1162341  37.4887592 118.4834687  45.0907313  36.5333628
 115.7590275  46.3054098  37.7499288 115.2621823  46.6725189  38.7944638
 115.3217921  45.2885901  37.0623891 115.6215068  45.2195888  36.1003531
 114.2273856  44.3546636  37.4527108 114.0880638  44.4248999  38.5314862
 112.8749556  44.8388160  36.8819706 111.9674625  44.4170160  37.3139903
 112.9118495  45.9237286  36.9805708 112.9011349  44.3650052  35.3717748
 113.9179173  44.4388647  34.9860279 112.6448215  43.3114112  35.2606750
 111.9516980  45.1695546  34.4308009 111.2712032  46.1176751  34.9356285
 111.9558819  44.8060855  33.2371807 114.5573794  42.9202340  37.2421595
 115.3992087  42.5940436  36.4453377 113.7431310  42.1244592  37.9138421
 113.0869147  42.5309610  38.5651764 113.6484551  40.6529887  37.7787591
 113.7201897  40.4998927  36.7019463 114.8504711  40.0540616  38.4426956
 115.6639170  40.7795849  38.4375195 114.6470344  40.0106714  39.9848554
 115.5356997  39.6167634  40.4780265 114.4861157  41.0177409  40.3695842
 113.8803625  39.3194527  40.3349497 115.2890946  38.6971924  37.8787284
 114.5233468  37.9830626  38.1816459 115.4519770  38.6944334  36.8009707
 116.2048823  38.4453770  38.4135817 112.2825122  40.0516150  38.2088795
 111.5267052  40.4580784  39.0528628 111.8916700  38.9372743  37.5722567
 112.5407945  38.6305985  36.8618399 110.6317336  38.1741633  37.7524721
 109.9059682  38.8779574  38.1599508 110.1434063  37.6288140  36.3814608
 110.0585531  38.4058879  35.6218171 110.8243005  36.8676031  36.0006640
 108.7955312  36.9653637  36.4026923 108.9624349  35.9148699  36.6408224
 108.2400696  37.4520079  37.2044634 108.1025748  36.9975339  35.0310853
 108.6378186  36.6073309  33.9775856 106.8876184  37.4130426  35.0825265
 110.6550118  37.1337148  38.8686167 111.4783963  36.1878373  38.8239498
 109.7461100  37.2602147  39.8228460 109.2737078  38.1463336  39.7145431
 109.3880340  36.3041685  40.8571086 110.3178103  35.7753113  41.0668057
 108.8199408  37.0135826  42.0789003 107.9328789  37.5284881  41.7099919
 108.5781541  36.2938395  42.8609667 109.7925119  38.0553284  42.6209658
 110.0983440  38.8168017  41.9035206 109.0193625  38.7579127  43.7629165
 108.6128575  37.9574485  44.3810550 109.6065538  39.5162382  44.2808463
 108.1064167  39.2805973  43.4775556 111.0513675  37.4023218  43.1351824
 111.7265042  37.1317339  42.3233309 111.5830113  38.1402187  43.7359846
 110.8814495  36.4737930  43.6801131 108.4198090  35.3044179  40.2592391
 107.5217022  35.5901563  39.4973277 108.5334154  34.0362022  40.7433651
 109.2575785  33.8522196  41.4229932 107.7199843  32.9017684  40.3891680
 106.9660212  33.1379725  39.6382701 108.6497050  31.7514092  39.8035404
 109.5574729  31.6750509  40.4020942 107.8749992  30.4309864  39.6072431
 107.0868160  30.4992691  38.8574400 108.6087707  29.6613554  39.3676031
 107.4551830  30.0398188  40.5339873 109.0780938  32.1447018  38.3360130
 109.6753021  33.0564199  38.3212605 109.6693275  31.3070932  37.9659393
 108.1886962  32.2861750  37.7219421 107.0040784  32.2739463  41.6058901
 107.6266007  32.0713292  42.6690482 105.7297594  31.9286432  41.3734599
 105.3259876  32.1982896  40.4878062 104.8087194  31.4548430  42.3689096
 104.7475867  32.2301304  43.1326454 103.3955774  31.1687015  41.7852558
 103.0088819  32.1361015  41.4647813 103.4424523  30.5293460  40.9036454
 102.3610044  30.5980422  42.8219246 102.7342871  29.6687965  43.2523459
 102.4666767  31.1631692  43.7479740 100.8781185  30.6676688  42.4295995
 100.5833960  31.7151738  42.3665757 100.6803370  30.1521918  41.4897617
  99.9816840  30.0285503  43.4866559 100.3851514  30.1758108  44.4884685
  99.0010884  30.5045267  43.4797698  99.9300278  28.5443513  43.3043463
  99.1760270  28.1166194  43.8226513  99.8196394  28.3547269  42.3184675
 100.7515988  28.0789732  43.6629619 105.2853026  30.3020168  43.2387141
 105.7415120  29.3055567  42.6969162 105.1385430  30.4585807  44.5623132
 104.8776218  31.3539035  44.9502102 105.5353599  29.4124514  45.4974711
 105.1272853  29.7338811  46.4557289 104.9864302  28.5250932  45.1822352
 107.0045577  29.0243469  45.6558663 107.3500385  28.3303039  46.6479967
 107.8857939  29.5829453  44.8396461 107.5826859  30.0363173  43.9895267
 109.3663123  29.3402697  44.7987758 109.6224964  28.2917929  44.6464967
 110.0418648  29.9531661  43.5856542 111.0865934  29.6547127  43.6726480
 109.5720223  29.5758473  42.6773545 110.0212803  31.3350836  43.6207643
 109.1137203  31.5964445  43.4486431 110.1482242  29.8336722  46.0331013
 109.7198503  30.7853738  46.7297851 111.1680662  29.0903525  46.3570942
 111.5271821  28.4179170  45.6944999 111.9105831  29.3771671  47.6275911
 111.2426181  29.7398471  48.4089189 112.8130265  28.2351987  48.0517460
 112.1851283  27.3962827  48.3518023 113.5122596  28.0011835  47.2489940
 113.7082409  28.5530150  49.2829948 114.4266003  29.3334259  49.0317531
 113.0852884  28.8750654  50.1174511 114.3894381  27.3163272  49.8583021
 115.2530583  27.3366746  50.7518216 114.1594665  26.0729367  49.3627353
 114.6975165  25.3124493  49.7529502 113.3765877  26.0486032  48.7250765
 112.8625263  30.5500679  47.2692223 113.7692678  30.4299231  46.4517965
 112.8632814  31.6217602  48.1574616 112.1935864  31.6650214  48.9122710
 113.4453697  32.9418926  47.9722903 114.3918025  32.8913940  47.4339003
 112.5143513  33.8809123  47.2266963 111.6191125  33.9001495  47.8482088
 112.9760284  35.3586516  47.0272437 112.2486719  35.8464673  46.3783293
 112.9150249  35.9563068  47.9367418 113.9988418  35.2604512  46.6634846
 112.1675742  33.3511786  45.8387747 111.7178021  34.1849105  45.2996121
 113.0513073  32.8962019  45.3913307 111.2963134  32.7087375  45.9663667
 113.8691162  33.5571374  49.2691452 113.1660249  33.8444944  50.1629800
 115.1582698  33.9376899  49.3473999 115.8281312  33.8665609  48.5948525
 115.7883857  34.6461719  50.4779779 115.4320045  34.3603242  51.4675815
 117.2584185  34.3029901  50.6442854 117.3367886  33.2251032  50.7859578
 117.8212093  34.3753978  49.7136239 118.1238146  35.0531281  51.7078112
 117.8405999  36.1044826  51.7583716 117.8361267  34.5401512  53.1018420
 117.9177065  33.4534655  53.0782012 118.5123389  34.9750711  53.8377779
 116.7895950  34.7711037  53.3006820 119.5996894  34.8398984  51.4270583
 120.3603943  35.2551336  52.0881642 119.7442564  33.7600767  51.3926260
 119.8122174  35.2925334  50.4585170 115.5393369  36.2168964  50.5191399
 116.0817714  37.0048770  49.7121739 114.7682383  36.6319093  51.4920527
 114.2061010  35.9749162  52.0140460 114.7642926  38.0535074  51.9495576
 114.8959881  38.6711224  51.0611271 113.5226630  38.4423569  52.8220157
 113.4693245  38.0017833  53.8175843 113.4474325  39.9460061  52.8970144
 112.8999381  40.3569393  52.0487904 112.9292220  40.1960495  53.8227818
 114.4164512  40.4167496  53.0629920 112.1867639  37.8094135  52.2022915
 111.3332562  38.2691973  52.7005080 112.1736232  37.9136501  51.1173666
 112.2493110  36.7383071  52.3944633 116.0410682  38.2843292  52.8467869
 116.0946862  37.8096078  53.9491620 117.0320054  38.9671997  52.4087271
 116.9558652  39.4537415  51.5269170 118.3388129  39.2631384  53.0851878
 118.2938171  38.7630952  54.0526944 119.4858776  38.6304166  52.4080149
 119.3310276  37.5545230  52.3268660 119.9149626  39.2265358  51.1259126
 120.1751575  40.2780393  51.2472974 120.7002576  38.5729090  50.7461972
 119.0153102  39.2234118  50.5105040 120.7038208  38.7405258  53.1999575
 120.5336234  38.3478236  54.0592700 118.5125668  40.7426012  53.4580568
 118.0583501  41.6878583  52.8460007 119.3350975  41.0508468  54.4674023
 119.7428974  40.2653323  54.9540123 119.7448245  42.4249621  54.7870556
 119.2566966  43.1465764  54.1319940 119.3571460  42.6758722  56.2433032
 119.6716900  43.6963393  56.4620580 117.8386276  42.6567143  56.3652195
 117.2797121  43.2375510  55.6315049 117.5206420  41.6172756  56.2842735
 117.6056304  42.9820661  57.3791155 119.9076578  41.8313635  57.4002326
 120.9900175  41.7813740  57.2814753 119.8360547  42.3991191  58.3279323
 119.4141670  40.8664494  57.5166373 121.2480511  42.5232397  54.7656047
 121.8367304  43.5175276  55.2339825 122.0075619  41.4782164  54.2532531
 121.5703926  40.6383269  53.9017299 123.5313291  41.4929432  54.4241968
 123.7576946  41.8652445  55.4233225 123.9688618  39.9407987  54.3672283
 123.6151545  39.4440606  55.2706896 123.6207973  39.4990338  53.4335192
 125.4553289  39.8127138  54.2683265 125.9818967  38.7141279  54.5200073
 126.2454871  40.7022057  54.0111352 124.1481473  42.3972414  53.3104966
 123.7883133  42.2130180  52.1633261 125.0577032  43.3692004  53.6555175
 125.1779353  43.9213382  55.0285440 125.6711623  43.3460911  55.8120429
 124.1866922  43.9340952  55.4817316 125.8157716  45.2580868  54.8796058
 126.6459606  45.2533648  55.5859089 125.0396356  46.0228700  54.9093406
 126.3698686  45.2776995  53.4838213 127.3786152  44.8665524  53.5235426
 126.3146994  46.2595481  53.0136810 125.4231404  44.3708351  52.7335851
 124.5950300  44.9998122  52.4068700 126.1031556  43.8560185  51.4494803
 125.9719345  44.5333786  50.4634497 126.6490672  42.6194770  51.4461837
 126.7605525  42.0589680  52.2789979 127.1909707  41.9938979  50.2454534
 128.0467244  42.6016843  49.9515297 127.8043223  40.6694131  50.6524164
 128.2619363  40.1288083  49.8238976 128.5786805  40.7998028  51.4083714
 127.0100385  40.0414672  51.0560639 126.1366950  41.7915020  49.1353873
 126.5129442  41.4444183  48.0544148 124.7703461  41.9213219  49.3342484
 124.4728031  42.1992814  50.2585355 123.6851482  41.7425248  48.2743976
 124.1942790  41.3774219  47.3824404 122.7010865  40.7205393  48.7950489
 122.1867888  41.1902651  49.6334734 122.0463106  40.5733591  47.9361466
 123.2908770  39.3435083  49.1268062 123.6858468  38.9700577  50.4318392
 123.5387073  39.6926010  51.2209423 124.3616350  37.7821209  50.6385725
 124.5731003  37.4364405  51.6396783 124.6527259  36.9253698  49.5490686
 125.2904289  36.0626408  49.6733604 124.3383204  37.3215979  48.2474987
 124.5329535  36.7941620  47.3253534 123.7065763  38.5235774  48.0781400
 123.6327653  38.9346000  47.0821415 122.9924406  43.0129442  47.7953950
 122.2218974  43.0167748  46.8233672 123.3058137  44.1238217  48.4389113
 123.8683162  44.0150150  49.2707292 122.5693982  45.4245024  48.3031792
 121.6010826  45.2667671  48.7781699 123.3189293  46.3268603  49.2256555
 123.3856045  46.0158866  50.2682711 124.3290598  46.2919491  48.8175846
 122.7721881  47.7938857  49.0802171 122.9119440  48.0953082  48.0420876
 121.7098645  47.8453370  49.3188826 123.5814018  48.8498990  49.7753666
 123.1847146  48.7485860  50.7855540 124.6688023  48.7760159  49.7611754
 123.2762465  50.1944053  49.2217858 122.4467057  50.6518580  49.5721069
 123.9071170  50.8550797  48.2842694 124.9822591  50.3503577  47.7441396
 125.3208979  49.4822353  48.1337385 125.5868135  51.0084271  47.2733447
 123.5658059  52.0692390  47.9810287 122.8880748  52.5818079  48.5269742
 124.1700270  52.6730623  47.4421276 122.3460652  45.9724090  46.8583023
 121.2144926  46.4745334  46.5664082 123.3390411  45.6329430  46.0567184
 124.1773984  45.2636283  46.4820244 123.4706060  45.9507406  44.6695831
 122.5663229  46.5024847  44.4127241 124.6469007  46.9722980  44.4930612
 124.6192658  47.1221148  43.4137409 124.4285634  48.2867311  45.1740157
 123.4269170  48.6946135  45.0382561 124.5688511  48.0103113  46.2190092
 125.1705188  49.0471112  44.9302382 125.9433281  46.3337623  44.7820214
 126.6016877  46.9895153  44.5408755 123.6502711  44.7812890  43.7657770
 123.6882069  44.9190059  42.5801999 123.5316930  43.5529782  44.3853804
 123.3721972  43.5608590  45.3826762 123.6731076  42.2370168  43.6487565
 123.3658663  42.3408785  42.6081242 125.0341038  41.5811607  43.8258807
 125.2828964  41.5953912  44.8870589 124.9479792  40.5205489  43.5896792
 126.1411745  42.2513542  43.0466405 126.1999094  43.3186838  43.2599428
 127.0975477  41.8258429  43.3505995 125.9234861  42.1179323  41.5228809
 125.0346543  42.7123531  41.3114259 126.7737579  42.5677385  41.0102248
 125.8455855  40.7049546  41.0219749 125.0613761  40.1217816  41.2769748
 126.5500663  40.1681534  40.0239005 127.4697601  40.8252995  39.4297749
 127.6635861  41.7251421  39.8454851 128.1398689  40.4252622  38.7886373
 126.3542815  38.9841269  39.6183608 125.5846295  38.3640324  39.8262518
 126.9686735  38.6926479  38.8715544 122.4709431  41.2330057  44.1096005
 122.6813395  40.0513159  44.3921146 121.2514703  41.7468266  44.1053876
 121.2069678  42.7532700  44.0333228 119.9902559  41.0072985  44.2542985
 120.2457159  40.2912645  45.0354102 119.1971192  41.6530213  44.6312518
 119.6092616  40.1558803  42.9993538 120.0551129  40.3958833  41.8744669
 118.7505110  39.1877196  43.2803968 118.4014654  38.9805745  44.2052525
 118.1463477  38.4757060  42.1628652 118.0099711  39.1923278  41.3529022
 119.1780573  37.4640977  41.7230240 118.9301527  37.0732848  40.7361578
 120.0733461  38.0774359  41.6211694 119.4574868  36.3398617  42.7264433
 118.6127245  35.6118338  43.2597813 120.7105323  36.0125485  42.9619555
 120.7702867  35.2880756  43.6631462 121.4360761  36.6392788  42.6441984
 116.7710225  37.8240389  42.6142344 116.3902385  37.9584517  43.7811719
 116.1496375  37.0668032  41.6789043 116.4856311  37.1472189  40.7298302
 114.8163781  36.4595588  41.9856281 114.2174931  37.3638311  42.0941084
 114.4272697  35.8107693  40.6632031 114.5669140  36.5031947  39.8330546
 115.0514872  34.9393707  40.4651334 113.3729992  35.5376182  40.7080445
 114.7043429  35.4551173  43.1249746 113.5862513  35.0836870  43.4564994
 115.8232545  34.9852371  43.6564010 116.7133811  35.2593500  43.2656105
 115.9477988  34.1405663  44.8629459 114.9364071  34.0010347  45.2446973
 116.5296615  32.7898724  44.5557220 117.5500348  32.7437234  44.1750622
 116.5475034  32.1603478  45.4453753 115.7354226  32.0297981  43.5168327
 115.8146704  32.3321225  42.3561104 114.8743042  31.1259282  43.9712491
 114.3507633  30.6709179  43.2371003 114.7444413  30.7967953  44.9172444
 116.6251092  34.8861664  46.0385691 116.7763495  34.2787083  47.0938830
 117.0296797  36.1727636  45.9236095 116.8423704  36.6973631  45.0810626
 117.8773215  36.9402116  46.8553908 117.6480191  36.4988261  47.8252951
 119.3656132  36.8529815  46.5686900 119.4701936  37.1598198  45.5280091
 120.2426988  37.5825187  47.5096210 121.2896519  37.3681652  47.2948874
 120.0415871  38.6535793  47.4876351 120.1348593  37.3655566  48.5723669
 119.7390077  35.4747512  46.5447347 119.2323230  35.0512038  45.8479211
 117.4486826  38.4285549  46.8380819 117.8893017  39.1354910  45.9261500
 116.4933017  38.9134590  47.6433136 116.0335035  38.2629358  48.2642156
 116.0628091  40.2833880  47.7540009 116.5358401  40.7780116  46.9056559
 114.5700065  40.5660302  47.6258405 114.4284918  41.6002988  47.3120753
 114.0946339  39.6781543  46.4402056 114.6879020  39.9589121  45.5699711
 114.1038379  38.5997764  46.5987553 113.0227319  39.8423619  46.3297927
 113.7023701  40.1882768  48.8206415 113.9968764  40.7627445  49.6988928
 112.6609507  40.3252807  48.5295602 113.7816936  39.1284671  49.0627415
 116.6282234  40.9557350  48.9958585 116.5342414  40.4802132  50.1319961
 117.3094551  42.0516945  48.7571346 117.3352612  42.3905674  47.8059919
 117.7155003  42.9470930  49.8292422 118.0676155  42.4264432  50.7197929
 118.9604652  43.7185087  49.2721091 119.5967705  42.9521489  48.8294939
 118.6921067  44.5113598  48.5738783 119.7881894  44.3367855  50.4171314
 120.5641881  43.5969691  51.2286761 120.7155010  42.5280802  51.1971355
 121.1874451  44.3655625  52.1484227 121.8601450  43.9825094  52.7971510
 120.8591279  45.6023525  51.9854999 121.2887646  46.7430947  52.6795867
 122.0835791  46.7717185  53.4102376 120.6680075  47.9464500  52.3785055
 120.9458465  48.8866341  52.8316078 119.6087242  47.9675395  51.4183430
 119.0788443  48.8784933  51.1821206 119.1768346  46.8432090  50.7092563
 118.4937674  46.9302431  49.8772390 119.8574794  45.6712916  50.9310113
 116.5677136  43.8762371  50.3384834 115.7515434  44.2687528  49.4550687
 116.5006540  44.1557210  51.6356655 117.0508954  43.5604819  52.2382488
 115.6890977  45.2652431  52.2615202 115.2924915  45.7700501  51.3806128
 114.4561291  44.7660066  53.0958435 113.9533524  45.6236175  53.5428811
 113.4123661  44.1090809  52.1602059 112.4627841  43.8958938  52.6510636
 113.1719510  44.8302961  51.3790854 113.8248936  43.1685456  51.7950643
 114.8478803  43.7705191  54.2270171 113.9215042  43.3952906  54.6619145
 115.4275048  42.9034043  53.9104350 115.4029340  44.2254204  55.0474319
 116.4490798  46.2031692  53.0463832 117.3403884  45.8368458  53.7570435
 116.2003330  47.5118595  52.9941679 115.3522240  47.8180144  52.5390330
 117.0528391  48.5340523  53.5890387 118.1057052  48.2674551  53.4968359
 117.0101778  49.8068970  52.7423246 118.0539460  50.1209991  52.7417663
 116.8825832  49.4393323  51.7241321 115.9313974  50.8058691  53.1225755
 114.8380080  50.4848302  53.5046076 116.2226455  51.9724095  53.1256514
 116.8089328  48.7344434  55.1076192 116.9645390  49.8278040  55.6226694
 116.3222639  47.7071391  55.7826617 116.0492724  46.8462710  55.3304640
 116.1217599  47.7151595  57.1959511 116.6431789  48.6148961  57.5226108
 114.6624902  47.8563738  57.4361103 114.3548850  48.7245058  56.8531644
 114.1705103  46.9885185  56.9968627 114.3688266  48.0202652  58.9287700
 114.9168527  49.0553253  59.6817827 115.4531470  49.8235679  59.1445751
 114.6255575  49.1964838  61.0698848 114.9929450  50.0650512  61.5962093
 113.7485255  48.2450020  61.6859252 113.3480129  48.4234414  62.9639707
 114.0775559  48.8124149  63.4518915 113.3764603  47.0433246  60.9638454
 112.7858053  46.2805183  61.4493354 113.6783434  46.9879740  59.6128700
 113.1717232  46.2690809  58.9860289 116.6937017  46.3966991  57.8211790
 116.0326069  45.3601261  57.7381504 117.7909166  46.4866206  58.5080688
 118.5328750  47.7830938  58.8395406 117.9700059  48.2985707  59.6177193
 118.6528646  48.4310636  57.9712906 119.9576778  47.3440235  59.0889547
 120.3570888  47.9228053  59.9217707 120.7620839  47.3714039  58.3539023
 119.8122685  45.9234672  59.6473453 119.6209727  46.0031597  60.7174644
 120.6510871  45.2499490  59.4716794 118.5591720  45.3360125  59.0365990
 118.7868494  44.6764881  58.1991666 117.7457791  44.6220695  60.0695470
 117.7179736  43.4119644  60.0745119 117.0844912  45.2293049  61.0461743
 117.0824297  46.2380229  61.0970215 116.3527851  44.5219089  62.1358066
 116.9579863  43.6256537  62.2721364 116.1852520  45.2420348  63.4910631
 115.5793569  46.1336348  63.3296923 115.7418376  44.5506318  64.2076181
 117.5051697  45.3881734  64.1270474 118.4217680  44.6992767  63.7940389
 117.7454716  46.3555364  65.0087920 118.6926661  46.4210281  65.3532239
 117.1156247  47.1227251  65.1954013 115.0804775  43.7936905  61.6564363
 114.3618327  43.4320967  62.5614455 114.8555685  43.5635418  60.3374004
 115.5765804  43.8768155  59.7032857 113.6125294  42.8029463  59.9835308
 112.7395956  43.2448944  60.4639384 113.4414257  42.8021184  58.4416989
 113.2251047  43.8250647  58.1335928 114.5810819  42.1416640  57.6121797
 114.4178592  42.4000842  56.5659201 115.5255213  42.5302047  57.9931923
 114.4901894  41.0715930  57.7989155 112.1247506  42.1273518  58.0459439
 112.1065604  41.1132219  58.4450802 111.3321476  42.6307218  58.5995992
 111.5866887  42.2527117  56.5900815 110.5641421  41.8940229  56.4724905
 111.5618551  43.3014504  56.2940570 112.2970312  41.6942802  55.9803901
 113.6590126  41.3269200  60.4597473 112.6328061  40.7551086  60.8436060
 114.8731213  40.7339130  60.5559408 115.6551921  41.2493387  60.1779725
 115.1471129  39.3746225  61.1483957 114.5886123  38.6028749  60.6186859
 116.6740858  39.0078354  61.0322471 116.7375302  37.9694323  61.3575106
 117.1271519  39.0865665  59.5644554 116.4995856  38.5499030  58.8529409
 116.9384591  40.1299023  59.3114281 118.2001254  38.9198035  59.4695532
 117.5542371  39.8651996  61.8661692 117.6496757  39.3455927  62.8195860
 118.5581658  39.9981589  61.4629956 117.1024807  40.8517784  61.9696044
 114.7535975  39.3605272  62.6141324 114.5330165  38.2846802  63.1522426
 114.5809935  40.4840484  63.3436594 114.6600784  41.3766325  62.8776770
 114.0184793  40.5232294  64.7061973 114.1477850  39.5768632  65.2313484
 114.8401695  41.5789617  65.5810756 114.8640081  42.4736819  64.9589762
 114.3680124  41.7478016  66.5489392 116.3100226  41.1535567  65.7427372
 116.3799567  40.2649793  66.3701441 116.7293191  40.9528406  64.7568195
 117.1363976  42.3279668  66.3258378 118.1923871  42.0796252  66.4325850
 116.9476159  43.1923920  65.6892605 116.6773088  42.7637040  67.6254803
 115.8614900  42.3456233  68.0494727 117.2368179  43.8338647  68.2198702
 118.3361056  44.4128637  67.8841101 119.0636793  43.9024146  67.4043412
 118.6113538  45.2467961  68.3830369 116.5391601  44.4318952  69.1128742
 115.6877532  44.0186419  69.4656178 116.9523054  45.2045740  69.6152566
 112.5587499  40.8877241  64.9006365 112.0469450  40.7917244  66.0123492
 111.8545221  41.2916371  63.8401503 112.2657062  41.1861575  62.9236501
 110.4215853  41.7281424  63.9096249 110.1782324  42.1552845  64.8824812
 110.3491869  42.8749744  62.7993497 110.7034724  42.5889370  61.8089898
 108.9651163  43.4359528  62.6066432 108.3703015  42.6180964  62.1999412
 108.5952299  43.8792862  63.5311655 108.9304295  44.2126962  61.8427365
 111.1720594  43.9951216  63.1622508 110.7883285  44.5130826  64.0412145
 112.2211388  43.7469348  63.3232968 111.1382707  44.6513509  62.2925979
 109.3883879  40.6814802  63.5559677 108.3679012  40.4703582  64.2233404
 109.4723253  40.0026105  62.4274313 110.3616629  39.9206504  61.9557611
 108.3244021  39.2102932  61.9470179 107.3598881  39.6093532  62.2609767
 108.3270279  39.2684596  60.3928876 109.2745842  39.0038157  59.9235992
 107.4483796  38.1858633  59.7481333 107.9801173  37.2451225  59.8908192
 106.5002788  38.0623060  60.2715246 107.3968598  38.3934927  58.6793348
 107.8755920  40.7154450  59.8981035 107.7476187  40.6924844  58.8158817
 106.9765871  41.0940173  60.3844914 108.6405842  41.4880261  59.9760334
 108.4995848  37.8252701  62.5227540 109.5865187  37.3245925  62.3387580
 107.4702521  37.1040316  63.0294436 106.1353057  37.6674133  63.3047372
 105.6203968  37.9571500  62.3887560 106.2360643  38.4844531  64.0192273
 105.3356077  36.4642589  63.8892855 104.6586263  35.9985003  63.1731394
 104.8180012  36.7716196  64.7979841 106.3840103  35.4522411  64.3293700
 106.0139822  34.4269890  64.3354839 106.7905751  35.5391298  65.3369828
 107.5451134  35.6263432  63.3773690 108.4319500  35.5420628  64.0054754
 107.5386351  34.5856440  62.2376587 107.2244601  34.9351630  61.0814214
 107.7628508  33.2847127  62.5937572 107.8711431  33.1190820  63.5841810
 107.7274730  32.1642774  61.7145345 108.3301007  32.4966438  60.8692274
 108.3680776  30.8829117  62.4125144 107.8439605  30.5134971  63.2939551
 108.3195170  29.7775770  61.3862477 107.3118141  29.3854526  61.2488676
 108.7320008  30.1753897  60.4590130 108.8497402  28.8623543  61.6495654
 109.8496335  31.1279560  62.8838733 109.7438022  31.6736284  63.8214963
 110.3176746  30.1584867  63.0546567 110.3943799  31.7344920  62.1603656
 106.2881049  31.8577626  61.3086105 105.3135018  32.0279974  62.0319010
 106.1752855  31.5386868  60.0129179 106.9934886  31.3542994  59.4501975
 105.0087395  31.4774690  59.1694753 105.2108691  30.9722398  58.2249972
 104.2792893  30.8297809  59.6557910 104.4256376  32.8519822  58.7974111
 103.2515794  32.8800961  58.3914355 105.2097766  33.9077223  58.9455467
 106.1360484  33.7809039  59.3277003 104.6391266  35.2657864  58.8331859
 103.6643879  35.3189804  59.3181135 105.2938005  35.9319396  59.3951005
 104.4203694  35.7046641  57.4329076 104.3526992  34.8463480  56.5378396
 104.5619590  37.0112256  57.1155020 104.4742854  37.7122133  57.8373891
 104.2843863  37.6305001  55.7687781 104.6492085  36.8644557  55.0845398
 102.7703517  37.8179104  55.5855972 102.3064830  36.8837220  55.9022937
 102.4158240  38.6460886  56.1992200 102.3904345  38.0713464  54.1710267
 102.6381222  39.1238090  54.0329205 102.9967046  37.4986260  53.4692172
 100.9214616  37.9611175  53.8130053 100.3346682  38.4860200  54.5667585
 100.6299942  38.5466016  52.9410135 100.4863820  36.5982223  53.5593243
 100.6519476  36.2816965  52.6145737  99.6988152  35.8255541  54.2928926
  99.4006476  36.1603834  55.5093489  99.7738950  37.0003930  55.9278825
  98.8815657  35.4351724  55.9834959  99.2783021  34.6607824  53.8900591
  99.5704328  34.4182776  52.9541342  98.6669580  34.1153514  54.4807058
 105.0604667  38.9147777  55.5307148 105.2304837  39.7193033  56.4400548
 105.5300558  39.1816875  54.2712423 105.4808647  38.3384586  53.7174097
 106.2105168  40.4181975  53.7737378 106.1902631  41.2298065  54.5010506
 107.7274967  40.1476335  53.5939118 107.9139802  39.1903865  53.1070786
 108.3747541  41.1583747  52.6470653 107.7268921  41.2747399  51.7782407
 108.6539140  42.0589441  53.1939864 109.3563249  40.8066268  52.3294294
 108.6165403  40.1376232  54.8614908 109.6282636  40.4843899  54.6510686
 108.1509122  40.8331006  55.5597756 108.7465643  38.7280881  55.5464029
 109.5571515  38.1362111  55.1212794 108.9416277  38.8328830  56.6136465
 107.8261097  38.1506769  55.4600466 105.4085715  40.7459941  52.5222614
 105.0802135  39.7761742  51.8150207 105.0523302  42.0112265  52.3675522
 105.4873663  42.7114551  52.9510960 104.3746910  42.5659451  51.1245279
 104.1930042  41.7076310  50.4776432 103.1370378  43.3674535  51.4878548
 103.2630176  43.9932664  52.3713634 102.8482300  43.9024211  50.5831417
 101.8986956  42.5543759  51.8191914 101.1682009  41.9473375  50.7775048
 101.3958286  42.2346311  49.7616010 100.0674924  41.1422376  50.9925682
  99.5483647  40.7406084  50.1348904  99.6565053  40.8736208  52.2494604
  98.6124638  40.0612399  52.3989229  98.4546823  39.5550395  51.5986314
 100.3593642  41.4042123  53.3805953 100.0913413  41.0931892  54.3795218
 101.5681279  42.2006668  53.1224085 102.1649413  42.5345158  53.9583265
 105.4206016  43.4461054  50.4213604 106.2647492  44.1897267  51.0572051
 105.2630354  43.6158072  49.0570725 104.5857044  43.0095059  48.6169344
 106.1750293  44.4102436  48.2401458 106.5498849  45.2774628  48.7837715
 107.4458534  43.6346147  47.6910923 107.0201918  43.0679111  46.8629781
 108.4625034  44.5976093  46.9830256 109.4265078  44.1693558  46.7084039
 107.9978870  44.8935971  46.0424817 108.6870213  45.4565637  47.6153972
 108.2255595  42.5456672  48.4574147 107.4889645  41.9898681  49.0376002
 108.6466996  41.7692604  47.8187039 109.2257017  42.9841778  49.5471603
 110.0312622  43.6017113  49.1498780 108.6016022  43.4870741  50.2858721
 109.8174110  42.1875974  49.9982272 105.3538769  44.9596050  47.0415568
 104.4177285  44.3015946  46.5884763 105.6994690  46.1134967  46.5148863
 106.3533477  46.7100407  47.0013914 105.2157856  46.8316385  45.3583079
 105.5663144  47.8590743  45.2597304 105.8032014  46.0736106  44.1369632
 106.8838471  46.0534112  44.2780356 105.3334862  45.0900121  44.1357004
 105.4709788  46.7846294  42.8379282 105.4209209  48.0610519  42.8011429
 105.4397237  46.1310164  41.7659937 103.6839714  47.1040786  45.3715315
 102.8973152  46.6902662  44.5404315 103.3042614  48.0280053  46.3384729
 103.9792783  48.3750809  47.0047991 101.9300434  48.2994195  46.6890680
 102.0313011  48.9594194  47.5506115 101.1683552  49.1445987  45.6676507
 101.8555357  49.9209593  45.3312771 101.0778203  48.5606948  44.7516911
  99.8659426  49.7142506  46.1445878  99.7388488  50.0691057  47.3325084
  98.9581031  50.0015578  45.2965650 101.3083726  46.9151839  47.0621391
 100.1985068  46.6413164  46.6050719 101.9621415  46.0369245  47.7855562
 102.9493066  46.1687737  47.9538500 101.3339302  44.6899037  48.1447287
 102.0462775  44.0885938  48.7096073 100.4930628  44.8932245  48.8078347
 100.7424532  43.7881903  47.0152666 100.2015457  42.7240421  47.2016842
 101.2206829  44.0726793  45.7471042 101.8360848  44.8671526  45.6460190
 101.0585464  43.2358698  44.5512824 100.0435760  42.8402902  44.5896016
 101.1657701  43.9963345  43.2459973 102.1778209  44.3702918  43.0910485
 100.9485933  43.2483486  42.4834608 100.1572221  45.1589529  42.9956298
 100.2457226  46.0487117  43.6190118 100.1498793  45.7440624  41.6101891
 101.1559520  45.8703686  41.2102274  99.6795882  45.0681121  40.8960340
  99.5653862  46.6630187  41.6552186  98.7786973  44.4976550  43.1303032
  98.0684479  45.3014894  42.9366643  98.5675156  43.5788407  42.5833128
  98.6098069  44.3100824  44.1906861 101.9742864  42.0035716  44.5578369
 101.6926065  41.0092550  43.8607391 102.9548044  41.9336776  45.4722139
 103.1304934  42.7259857  46.0734470 103.8178934  40.7518633  45.6585967
 103.5500630  39.8700976  45.0764484 105.1487241  41.1401951  45.0406574
 105.3282134  42.2091077  45.1560240 106.3812220  40.4954184  45.8316964
 107.3683230  40.6904821  45.4125523 106.2934603  40.7586371  46.8858360
 106.2729970  39.4108376  45.8225660 105.2259122  40.7348484  43.5655247
 105.2933494  39.6540349  43.4417088 104.2830288  40.9823061  43.0778364
 106.2740864  41.4115161  42.7241467 106.1426652  41.0961605  41.6890773
 106.1854783  42.4960226  42.6601589 107.2899465  41.1305164  43.0020522
 103.7976169  40.3959144  47.1483746 103.6553109  41.2573216  47.9971768
 103.9062537  39.0613992  47.3991913 104.1962758  38.5134593  46.6018525
 103.8648797  38.5265894  48.7439746 104.3708161  39.2917363  49.3327867
 102.4708178  38.1512049  49.0728573 101.7438814  38.9616761  49.0198784
 102.1438730  37.3119556  48.4589617 102.4412416  37.8207612  50.4289325
 101.7154852  37.2238971  50.6254805 104.8001949  37.2950028  48.9811271
 105.0549810  36.5924644  48.0372040 105.2077508  37.1179131  50.2061546
 104.8934561  37.7992832  50.8822119 106.3925264  36.3726357  50.6924254
 106.5623948  35.6084325  49.9339806 107.6241605  37.2866873  50.7093835
 107.2750922  38.1868827  51.2152339 108.4243681  36.8690931  51.3204345
 108.1447200  37.6910746  49.3055147 107.3603056  38.2861681  48.8378906
 109.2293249  38.7255726  49.5569713 110.1482203  38.2881787  49.9473786
 109.4384137  39.2667160  48.6341808 108.9246219  39.5677991  50.1781827
 108.4732424  36.5219399  48.3901097 109.0513058  35.7439938  48.8888624
 107.5149925  36.0938185  48.0958832 108.9683786  36.8410584  47.4729955
 106.1196947  35.7858413  52.1022922 106.2901387  36.4811718  53.1145318
 105.7211771  34.5215908  52.1484716 105.6639512  33.9147963  51.3430392
 105.5231062  33.8437361  53.4632000 105.3437521  34.6965437  54.1179208
 104.1834977  33.0660341  53.5177786 104.0656496  32.6473549  54.5172499
 103.0710637  34.1234407  53.4456529 102.1397849  33.5663791  53.3431518
 102.9324907  34.6780773  54.3737023 103.1374791  34.8507133  52.6364539
 104.0115180  31.9437692  52.5205656 104.1259687  32.4270687  51.5502931
 104.7167086  31.1248852  52.6628162 103.0715204  31.3969886  52.5954105
 106.6802915  33.0891293  54.0612721 107.4028942  32.3381172  53.3612394
 106.9759268  33.4042516  55.3434351 106.3105294  33.9305947  55.8914399
 108.3091321  33.1006053  55.9998862 109.1505106  33.1325254  55.3076441
 108.5768498  33.9751335  57.1790050 107.7780841  33.9235323  57.9188852
 109.9492431  33.6669089  57.7847213 110.7781860  33.8168335  57.0929430
 110.0240188  34.3633310  58.6198896 109.9379206  32.6396168  58.1489613
 108.5018475  35.4120897  56.7925925 108.5409558  35.9406923  57.7450387
 109.3781487  35.7149140  56.2194487 107.5688719  35.7263973  56.3247431
 108.3463941  31.5740749  56.3814374 107.5648655  31.2294300  57.2923841
 109.2491983  30.8107944  55.7659922 109.7706479  31.2458124  55.0183299
 109.5429398  29.4193371  56.2248353 108.5815835  28.9169746  56.3321938
 110.1107064  28.6419370  54.9641660 109.1795920  28.4765237  54.4221656
 110.7226779  29.3447382  54.3987617 110.7690764  27.3446319  55.2834404
 111.4545284  27.4305480  56.1265739 110.0573631  26.5774303  55.5884835
 111.5988378  26.8356631  54.0768725 111.4021806  27.1787944  52.9299667
 112.6455922  26.0756367  54.4288892 113.1688288  25.6128974  53.6993681
 112.7325108  25.5543220  55.2895728 110.4684657  29.2331998  57.4901159
 110.1702167  28.4046880  58.3281449 111.6035206  29.9845189  57.5683522
 111.7371962  30.6346939  56.8070814 112.6298217  30.0988496  58.5857644
 112.0520939  30.0016862  59.5049866 113.6781712  28.9092238  58.5019862
 114.4174569  28.9654061  59.3009857 113.0437728  28.0277163  58.5947464
 114.5097595  28.8301461  57.2471655 113.9984657  28.9507855  56.2921132
 115.2683522  29.6027440  57.1216768 115.3434689  27.5091324  57.1137500
 115.9777459  27.4075936  57.9943649 114.7162329  26.6191084  57.0631415
 116.2326454  27.4919324  55.8470788 115.5931641  27.2998109  54.9855375
 116.6062188  28.5038684  55.6906603 117.1611721  26.4193793  55.9737809
 117.6095375  26.1079846  55.1240080 117.8769239  26.6637718  56.6431645
 116.6970688  25.5810621  56.2930494 113.3713023  31.4692381  58.5747754
 113.2897969  32.2453963  57.6541698 114.1463421  31.7782282  59.6569987
 114.2478029  31.0690830  60.3690448 114.7973353  33.0788984  59.8899872
 114.9195089  33.6461456  58.9672598 114.0285985  33.9516269  60.8991091
 114.0983849  33.2816715  61.7560748 114.6242364  35.2803552  61.3019442
 114.7025423  35.8964949  60.4061709 113.9369248  35.7790179  61.9853462
 115.5993800  35.3118437  61.7879766 112.5467116  34.1238018  60.4619032
 112.5871699  34.9331040  59.7329368 112.1703994  33.1995453  60.0234470
 111.6601205  34.4025505  61.6681338 111.6314996  35.4847187  61.7953850
 110.6598985  34.0123769  61.4796851 112.1737815  33.9944814  62.5386142
 116.2645381  32.8358473  60.3259168 116.5632513  32.1122602  61.2785467
 117.2607539  33.4689581  59.6506980 117.1261606  34.0743528  58.8535268
 118.6242503  33.6352847  60.1706104 118.7421592  33.1804629  61.1541422
 119.3694781  33.1949227  59.5081655 118.9667495  35.1556036  60.2917126
 118.2171961  35.9694687  59.7606975 120.0464029  35.5148657  61.0828316
 120.8072477  34.5009986  61.8000450 121.5560906  34.1117608  61.1102420
 120.2415475  33.6613731  62.2039429 121.6488929  35.2979247  62.7678367
 122.5978902  34.8088667  62.9876210 121.1435475  35.5742100  63.6932515
 121.8575947  36.6272282  61.9856087 122.6783940  36.6308655  61.2684091
 122.1011599  37.4149748  62.6985205 120.5195876  36.8492264  61.2693188
 119.8263350  37.4444378  61.8636642 120.8676812  37.6659604  60.0099058
 120.7392751  38.8716485  59.9674069 121.2055728  37.0057595  58.9236301
 121.4971854  36.0413831  58.9946259 121.2848288  37.6483361  57.6053204
 121.6430002  38.6758314  57.6692012 122.2272983  36.7869870  56.7591021
 122.5277286  37.3706541  55.8889444 123.1583808  36.6349331  57.3050897
 121.6242033  35.5063328  56.2095608 120.7779564  35.6756188  55.5437467
 122.3196278  35.0321054  55.5170062 121.3578441  34.4366677  57.2825621
 122.1036886  34.3458371  58.2950695 120.5814125  33.4694262  57.0866228
 119.9879287  37.8064367  56.8344600 120.0489927  38.3991346  55.7438134
 118.9049980  37.0954211  57.2348955 119.0230806  36.4699801  58.0191667
 117.7225572  37.0839083  56.2922385 117.3586171  38.0758131  56.0243065
 118.0839009  36.8242446  55.2971847 116.6210570  36.0965186  56.5785070
 116.8505190  35.0815649  57.2106677 115.4214653  36.3609854  56.1100571
 115.2968417  37.1522346  55.4947587 114.2613136  35.4573548  56.2307847
 114.3595846  34.7135446  57.0215375 113.0238948  36.3534665  56.5523675
 112.6746440  36.8615545  55.6535024 112.2423066  35.6230942  56.7615955
 113.1234507  37.2970854  57.7743139 113.7449246  36.8575406  58.5544887
 113.7131013  38.5849367  57.4205538 113.7947523  39.2096572  58.3100242
 114.6794789  38.5429460  56.9181474 113.0775522  39.1595722  56.7467811
 111.7718919  37.6679263  58.3977674 111.7797796  38.2091833  59.3438533
 111.0193628  37.9785874  57.6730684 111.2933827  36.7134264  58.6171242
 114.0797309  34.7026366  54.9338543 113.7834593  35.2927355  53.8997165
 114.1425594  33.3635495  55.1496120 114.1732136  33.0368727  56.1048306
 113.7362621  32.4998093  53.9735165 114.1862215  32.9711747  53.0997291
 114.2524774  31.0525402  54.1816721 113.8544800  30.6542472  55.1149842
 114.0316857  30.1462892  52.9821507 114.6237611  30.4090704  52.1055135
 114.2091240  29.1517999  53.3915452 113.0104709  30.2553292  52.6169913
 115.7554291  30.9604289  54.4145111 116.2973197  31.1972440  53.4988936
 115.9967315  31.6786046  55.1981569 116.0186640  29.9730459  54.7938292
 112.2536756  32.6563817  53.7793943 111.4335567  32.4527857  54.6997516
 111.8058916  32.9615085  52.5704805 112.4150418  33.0701558  51.7722124
 110.3849733  33.0182543  52.2935706 109.7693226  32.7623675  53.1559024
 110.0323968  34.4842471  51.9882040 109.0073096  34.5121445  51.6187097
 110.1553164  35.3407917  53.2293841 109.7068516  36.3001458  52.9712773
 109.5430885  34.9536959  54.0438465 111.1616968  35.3044240  53.6464755
 110.8129984  35.0251857  50.9006198 111.7312192  34.7668052  51.0088338
 110.0610773  32.1209722  51.1124982 110.9425247  31.5109249  50.4690533
 108.8076131  31.9738047  50.8449475 108.1662169  32.4685291  51.4482538
 108.1558223  31.2891976  49.7484225 108.8715964  30.8783907  49.0363616
 107.4371025  30.1308304  50.4076659 106.8738421  30.5127562  51.2591178
 106.9057497  29.5313830  49.6683811 108.4346289  29.2211808  51.1022708
 109.4070488  29.2289869  50.6098901 108.6521599  29.7111232  52.0513532
 107.9950830  27.8053924  51.3024152 106.8830703  27.3706265  51.0787352
 108.8299891  26.9435610  51.7992027 108.3275031  26.1075484  52.0613115
 109.8276705  27.0811499  51.8753677 107.1743981  32.2948718  49.0383328
 106.2670177  32.8910065  49.6944998 107.2878095  32.3893867  47.6949749
 107.9235332  31.7977909  47.1792523 106.5679054  33.4157419  46.9855166
 106.7400261  34.4094930  47.3989574 107.1304938  33.5821428  45.5650144
 106.9339851  32.6794683  44.9864750 106.4217140  34.6682718  44.7026495
 106.6136037  35.6664672  45.0961064 106.7603777  34.7074511  43.6673348
 105.3398239  34.5755989  44.6076541 108.5930094  33.9320210  45.5345259
 109.2352675  33.3222963  46.1700272 108.9430023  34.1681793  44.5296256
 108.6611137  34.9709544  45.8571406 105.0423171  33.2513432  46.8960436
 104.4812702  32.6294576  46.0399821 104.2520631  33.8395900  47.8138449
 104.6468165  34.2828906  48.6310083 102.7666287  33.8270697  47.7609408
 102.4742454  32.7837445  47.6422187 102.2733295  34.3748916  49.1147577
 102.5704777  33.8712731  50.0346335 102.5649095  35.4239231  49.1661713
 100.7409324  34.2771575  49.2271974 100.2716401  34.9477687  48.5073742
 100.4529563  33.2461291  49.0218607 100.1671119  34.7115575  50.6161070
 100.2834299  35.9324974  50.9539711  99.7086149  33.7938616  51.3462539
 102.1520236  34.4509242  46.5016979 101.1952992  34.0151257  45.8945294
 102.8171267  35.5476785  46.1580752 103.6125055  35.7693865  46.7397265
 102.5200219  36.1875933  44.8517547 101.9677752  35.5210803  44.1892534
 101.7090799  37.5433266  45.1453911 102.0319689  37.8343571  46.1449630
 101.8756347  38.3359634  44.4159090 100.2057098  37.3317759  45.1596692
  99.5389221  37.2346416  46.2330945  99.6298114  37.2486612  44.0199634
  98.6493510  37.0065480  44.0335671 100.1732664  37.2846930  43.1693998
 103.8180572  36.5782613  44.2084130 104.6627746  37.3070990  44.7681651
 103.9978676  36.0502756  42.9748263 103.3471616  35.3466505  42.6560890
 105.0383648  36.4944461  42.0543930 105.9393534  36.7743892  42.6002392
 105.2171402  35.6762274  41.3567846 104.6152757  37.7080083  41.2108710
 103.5560193  38.2970716  41.2787538 105.5771790  37.9873035  40.2910069
 106.4712005  37.5181779  40.2623348 105.4564634  39.2085113  39.4840966
 105.0232661  39.0924638  38.4906314 104.8675594  39.9599584  40.0100892
 106.8244777  39.8176238  39.1733277 107.7925531  39.4050152  39.8234213
 106.9221451  40.7534389  38.2314922 106.1103044  40.9368252  37.6592320
 108.1116543  41.4988318  38.0079392 108.9553047  40.8125582  37.9345736
 108.0637431  42.1448957  36.6044291 107.0642920  42.5397324  36.4218658
 109.0705060  43.2834528  36.4659171 108.9739088  44.0424840  37.2422182
 110.0875507  42.9271596  36.6295483 108.9657023  43.7529354  35.4877952
 108.2777890  41.1367916  35.4654200 109.3213719  40.8227898  35.4866074
 107.6024130  40.2816412  35.4915944 108.2273901  41.7302065  34.5524726
 108.4241904  42.4465441  39.1493927 107.6560584  43.3860760  39.3196429
 109.3795018  42.1752498  40.0186865 109.8910335  41.3043464  40.0200078
 109.8170361  43.1111853  41.0355929 109.0194025  43.6968370  41.4927537
 110.4311961  42.1436541  42.1395215 109.5253404  41.7176964  42.5709097
 111.1089282  41.4285077  41.6733189 111.1787346  42.8411035  43.2811827
 112.0704867  43.3149504  42.8708725 110.2855362  43.8449948  43.9698433
 109.8625689  44.5627186  43.2669414 109.4362816  43.2861725  44.3631285
 110.8113211  44.4893403  44.6744532 111.7199462  41.7904867  44.3371917
 112.3054939  42.2172074  45.1515353 110.8983457  41.2360856  44.7907468
 112.4930417  41.2156853  43.8271850 111.0265615  43.9720384  40.4422385
 111.9789649  43.4085291  39.9255282 110.9188276  45.2837050  40.5202047
 109.9811831  45.6369714  40.6473131 112.0066618  46.1715578  40.2865959
 112.6365686  45.6736215  39.5494549 111.6602199  47.0742852  39.7834274
 112.8074185  46.5169652  41.5451446 112.5052606  46.0902249  42.6731783
 113.8273389  47.3053038  41.2889252 113.9179283  47.6384640  40.3397480
 114.7265724  47.9001353  42.2375312 114.9820564  47.0823202  42.9113660
 115.9971620  48.4354333  41.5428941 115.7351347  49.1174864  40.7339831
 116.6139735  48.9807658  42.2572185 116.7230492  47.3075220  40.9826234
 116.1969055  47.0292076  40.2294206 114.1024715  49.0360283  43.0714113
 113.3598465  49.8404132  42.5410547 114.5047950  49.1420773  44.3458647
 115.0914662  48.3712387  44.6317401 114.0785232  50.1095690  45.3565948
 114.3650037  49.6865410  46.3194603 114.8249456  51.4740202  45.2820646
 114.6777471  51.9057306  44.2920376 114.5032598  52.1423171  46.0808125
 116.3409536  51.1987116  45.5428026 116.4514612  50.8057577  46.5534456
 116.6460087  50.4344736  44.8279713 117.2621586  52.4416566  45.5113561
 117.2680783  52.6772273  44.4471099 116.8648279  53.2847801  46.0764857
 118.6449310  52.1516556  45.9672187 118.6837353  51.4494028  46.6921113
 119.7519060  52.8040770  45.6438006 119.7934349  53.7815686  44.7837529
 118.9876496  54.2339807  44.3761583 120.6268158  54.3502531  44.8304793
 120.8993058  52.5659665  46.2612768 120.9212329  51.9349356  47.0495812
 121.7521807  53.0550619  46.0299974 112.5946876  50.2703497  45.4328189
 112.2250851  51.3329433  45.8304889 111.7835077  49.2510236  45.1148389
 112.2167991  48.3995847  44.7871035 110.3584556  49.2166186  45.5551377
 109.8784123  50.0895395  45.1126826 109.7201664  47.9080124  45.0548301
 110.2446915  47.0510864  45.4775017 108.6792012  47.8335855  45.3695556
 109.7369974  47.8324889  43.4815986 110.7489258  47.9510504  43.0941939
 109.4107301  46.8124253  43.2788173 108.7844560  48.8483416  42.7678785
 107.7771041  48.9169618  43.1784846 109.0573439  49.8699119  43.0325109
 108.8573266  48.7453051  41.2554382 109.7213781  49.3096490  40.9046807
 108.9659676  47.6689352  41.1221809 107.6789216  49.3173240  40.5580637
 106.8043089  49.0842711  41.0062306 107.6092942  50.3197859  40.6596851
 107.6576582  49.1053782  39.5707811 110.1036191  49.2211535  47.0694344
 110.9393744  48.9962036  47.9151545 108.9412458  49.6998180  47.4265244
 108.2865526  49.8186102  46.6666790 108.4737155  49.8981900  48.8045211
 109.3155923  50.2724347  49.3870762 107.5584723  50.4854677  48.8789289
 108.1123992  48.5819958  49.4867034 107.4824686  47.7460719  48.8725799
 108.5634187  48.3666005  50.7234624 108.9913442  49.1623378  51.1749073
 108.2433373  47.1766554  51.6125533 107.6955385  46.4669366  50.9926178
 109.6159189  46.5180521  51.9896766 110.1900290  47.2467602  52.5619753
 109.3675422  45.2286380  52.7293291 108.7957837  44.4728177  52.1909823
 110.2950674  44.8242096  53.1346595 108.8108045  45.4280296  53.6449644
 110.4267062  46.2264410  50.6651902 109.8729648  45.7280502  49.8695288
 110.7973367  47.1535549  50.2280467 111.3277935  45.6411247  50.8483485
 107.3531837  47.5560831  52.7484418 107.4612138  48.5154550  53.4075867
 106.3621133  46.6893256  53.0119102 106.0375185  45.9932634  52.3559401
 105.3934533  46.8387953  54.1017259 105.8131435  47.5529159  54.8102401
 104.0579103  47.4054245  53.5677905 103.6503804  46.5392919  53.0463800
 103.2415470  47.4241630  54.2898044 104.1494664  48.7335774  52.8716181
 104.5818852  48.8465532  51.7528394 103.6051819  49.7090552  53.4496391
 103.7336253  50.6488672  53.1027158 103.0439287  49.5392160  54.2719886
 105.1800057  45.5098585  54.8732285 105.2446749  44.3690811  54.3037044
 104.9597797  45.6300159  56.2008435 104.9988038  46.5945597  56.4979814
 105.0302593  44.5668179  57.1467806 105.1012309  43.6642094  56.5398470
 106.4387137  44.5302629  57.7536706 106.4820294  45.3934967  58.4177874
 106.5130481  43.6404455  58.3788193 107.5988919  44.5508492  56.8159644
 107.5560709  45.3318355  56.0567891 108.9047408  44.7779561  57.5334929
 109.0993050  43.9756637  58.2452315 109.7433188  44.8540635  56.8413755
 108.8457435  45.7510268  58.0210898 107.6438703  43.2345933  56.0363796
 108.5908694  43.1012189  55.5134150 107.5806740  42.4269029  56.7655895
 106.8138646  43.0713809  55.3489552 103.8059010  44.5117100  58.1534701
 103.9703776  44.8391072  59.3105195 102.5686926  44.2027292  57.6932932
 102.2496364  43.8003410  56.3329324 102.6977085  42.8189669  56.1774722
 102.6609205  44.4650030  55.5732141 100.7636824  43.7132680  56.2164683
 100.4287383  42.8185725  55.6916518 100.4501123  44.5605742  55.6066140
 100.2473590  43.8890156  57.6122596 100.0505064  42.8753255  57.9612315
  99.3751830  44.5391826  57.6808069 101.3300756  44.5373684  58.4932101
 101.1883637  45.6139864  58.5878825 101.2028927  43.9314921  59.9349575
 100.5806801  44.6161591  60.7504438 101.7414895  42.7009692  60.1308491
 102.4229276  42.3681235  59.4637991 101.5818593  41.8938963  61.3577734
 100.6452849  42.1194123  61.8677450 101.7389197  40.8427240  61.1158601
 102.5285079  42.2759514  62.4830217 102.4169901  41.8378506  63.6414115
 103.4632573  43.2126608  62.2744137 103.6389411  43.6167085  61.3655602
 104.4876131  43.5744084  63.2714714 104.9509571  42.6289452  63.5535039
 105.4736853  44.3633207  62.4310511 105.8725242  43.8287157  61.5689539
 104.9819660  45.2380447  62.0054102 106.2954415  44.6115334  63.1028259
 103.9051403  44.4378506  64.4248853 103.0455007  45.3311839  64.1972231
 104.3010932  44.1673756  65.6967653 104.8841164  43.3430685  65.7232570
 103.7715718  44.7313083  67.0038344 103.0345441  45.5090322  66.8037213
 103.0568915  43.6234210  67.7311385 103.6562111  42.7178519  67.8252687
 102.9014098  44.0097996  68.7384367 101.7334878  43.2113832  67.1792668
 100.9644866  43.7162721  67.7639242 101.6700347  43.7121939  66.2132058
 101.4323465  41.7065537  66.9929880 102.0718461  40.7927865  67.4914042
 100.4565288  41.4264384  66.1370546 100.3893903  40.4698350  65.8200333
 100.0118548  42.1442341  65.5827667 104.8977182  45.3754892  67.7990515
 104.6120055  46.1874119  68.7438888 106.1553041  45.0526305  67.4624338
 106.2908542  44.5886843  66.5755750 107.3976061  45.2766656  68.2378469
 107.1761503  44.9683346  69.2596150 108.5084878  44.3315325  67.7982164
 108.0057816  43.3687818  67.8904188 109.1100262  44.4574286  66.3264112
 109.5714139  45.4407380  66.4176985 109.9212488  43.7365308  66.2248030
 108.2984288  44.3484393  65.6069548 109.6270430  44.4111971  68.8694813
 110.1193764  45.3834769  68.8889719 109.1982348  44.1968350  69.8484099
 110.3012376  43.5598386  68.7759658 107.7991965  46.7784081  68.1024355
 107.4491174  47.3871035  67.1070658 108.3754900  47.3383266  69.1886715
 108.4145858  46.7930723  70.0379797 108.6609763  48.7988562  69.2802270
 108.0672168  49.3425235  68.5453829 108.2336793  49.2064654  70.7119606
 107.8591014  50.2274768  70.6389736 107.4294870  48.5875142  71.1098275
 109.4263364  49.1889586  71.7281918 109.6977922  50.2515363  72.3655827
 110.1207856  48.1475259  71.8870938 110.0565493  49.3818553  68.8809175
 110.4570781  50.4323390  69.4201086 110.7270789  48.8267472  67.8864461
 110.3261283  48.0017046  67.4637307 111.9224068  49.2954859  67.2332507
 112.6537929  49.4683284  68.0227718 112.5086408  48.2389835  66.3806626
 111.7131760  47.7062225  65.8595953 113.0430058  48.7639136  65.5888275
 113.4344973  47.1295538  67.0560716 114.2079217  47.6738552  67.5979696
 112.6757762  46.1242993  67.9456064 112.2234222  46.4958912  68.8650904
 111.9257949  45.6955093  67.2808835 113.2975972  45.3148471  68.3280059
 114.1711395  46.2532154  66.0337913 113.4649235  45.7844945  65.3484640
 114.8098123  46.9489021  65.4895330 114.6239995  45.4498573  66.6149134
 111.7887369  50.5806278  66.3655450 112.7256881  51.4336909  66.4196510
 110.6826623  50.8489709  65.6801582 109.7802325  49.8694919  65.1345512
 108.9010664  49.9466841  65.7742451 110.1414543  48.8418163  65.0957284
 109.3551098  50.3157540  63.7129028 108.3246827  50.0325550  63.4982818
 109.9734284  49.8446918  62.9487799 109.4237164  51.8132067  63.7753249
 108.5476307  52.2324127  64.2701383 109.5988896  52.2918986  62.8118162
 110.5705001  51.9879576  64.7751125 111.4745578  52.0586820  64.1703059
 110.4364689  53.3104725  65.5503816 109.8089236  53.3327209  66.6337646
 110.8218189  54.4309683  64.9407762 111.1250552  54.2798248  63.9893019
 110.7353681  55.8002385  65.4191599 109.7063812  56.1243779  65.2635332
 110.9670000  55.9291761  66.4764462 111.6662297  56.7076342  64.6204569
 112.2555829  56.3254545  63.6116997 111.7439356  57.9990626  65.0177538
 111.1306844  58.3693866  65.7297178 112.9178105  58.8305480  64.7807963
 112.7538070  59.3762281  63.8515747 113.0738102  59.9756946  65.8488134
 112.1482321  60.5381714  65.9713898 113.2347522  59.5281683  66.8296187
 114.1632427  60.9576529  65.5285795 114.9753284  60.3673153  65.1040930
 113.7448279  62.0746498  64.5717546 113.0524829  62.7270730  65.1038283
 114.5644317  62.6014816  64.0830248 113.0534352  61.5859270  63.8852931
 114.6526625  61.6890412  66.8326315 113.9095413  62.4100280  67.1733045
 114.9675525  60.9058319  67.5221345 115.5950602  62.1727049  66.5755975
 114.1892259  58.0456038  64.6083558 114.8140745  57.6614024  65.5948749
 114.6773270  57.9490124  63.3644078 114.1207297  58.3148104  62.6050914
 115.9133256  57.2331599  63.0841449 116.3038856  56.6359980  63.9081626
 115.8367570  56.3833329  61.7296985 115.6514519  57.0507586  60.8880900
 116.7096165  55.7586803  61.5398591 114.6995591  55.5623308  61.7090706
 113.9952849  56.1295392  61.3867773 117.0441811  58.2726227  62.8619737
 116.8377261  59.4848801  62.9370400 118.2582261  57.7808674  62.5439193
 118.4098290  56.7847036  62.6136745 119.5731779  58.6043975  62.4764519
 119.7415594  58.9559093  63.4944058 120.6521471  57.6411602  62.2581052
 120.4372946  56.7092899  62.7812039 120.5858639  57.3412177  61.2122832
 122.0161939  58.0804948  62.6408179 122.1348829  58.5757144  63.6045453
 122.6634973  57.2037337  62.6610944 122.5293329  59.0892213  61.6249748
 123.0902554  60.1148428  62.0233489 122.3546666  58.9020736  60.4006998
 119.5701535  59.7014255  61.4655258 119.8504345  60.8325010  61.7832129
 119.2471125  59.3128941  60.2403521 119.1690623  58.3178799  60.0854742
 119.0516351  60.1924840  59.0746933 119.9732519  60.7371282  58.8694756
 118.7276470  59.3126862  57.8207957 119.4161444  58.4677611  57.8060830
 117.7758680  58.8202458  58.0200927 118.7576480  59.9424714  56.4190862
 118.8153212  59.1458119  55.6773501 117.8215150  60.5007965  56.4244516
 119.9088853  60.9508335  56.2143972 121.0467867  60.6072379  56.4409209
 119.6461519  62.1173135  55.6992081 120.4183524  62.7300710  55.4793569
 118.6695042  62.3163781  55.5358384 117.8404244  61.2210188  59.1208746
 117.9353808  62.2497389  58.4909599 116.8115116  60.9229746  59.9385027
 116.7807499  60.0671536  60.4739816 115.6384301  61.7668446  60.0129172
 115.1789575  61.7226336  59.0254685 114.6157430  61.1614285  60.9975154
 114.9852249  61.1649973  62.0229277 113.7489553  61.8158671  60.9053564
 114.0035299  59.8158097  60.5667532 114.3351793  59.2963589  59.4967396
 113.1833757  59.2543903  61.3468153 116.0086706  63.2239470  60.4329381
 115.5057530  64.2473389  59.9496790 116.9586488  63.3269235  61.3210434
 117.3082791  62.4886416  61.7627990 117.4020404  64.6248408  61.8872022
 116.5687721  65.1137903  62.3918938 118.5059289  64.4398176  62.9637657
 119.4139443  64.0117755  62.5390158 118.7422518  65.8102670  63.5889549
 117.8374823  66.3594863  63.8494173 119.3731503  65.7860138  64.4774811
 119.2859686  66.4503235  62.8940658 118.0400678  63.5153402  64.0581448
 118.7190901  63.4618833  64.9091244 117.0832886  63.9108502  64.3990926
 117.8209780  62.5310401  63.6443047 118.0446574  65.5145006  60.7513532
 118.0389641  66.7517019  60.8971060 118.5523012  64.9360533  59.6831563
 118.2790384  63.9691210  59.5807258 119.1801668  65.5188613  58.4972872
 119.5013810  66.5244900  58.7687795 120.4207183  64.7819699  58.1236283
 120.1407579  63.7421215  57.9547653 120.7663013  65.0518721  57.1257144
 121.5326568  64.8332182  59.2155107 121.6616596  65.8191934  59.6619534
 121.1728156  64.1181329  59.9553149 122.8481783  64.4300088  58.6687562
 123.0684967  65.1424576  57.8738032 123.5695524  64.5365283  59.4789253
 122.7821658  63.0479840  58.1708760 122.7263702  62.8856119  57.1755590
 123.0067573  61.9897374  58.9337249 123.3572028  62.1101999  60.1983435
 123.5494936  63.0545748  60.5004852 123.3074564  61.2844575  60.7778043
 122.7871865  60.8302045  58.4413633 122.4541982  60.6229230  57.5106361
 122.8935114  60.0475384  59.0708553 118.2176281  65.6647351  57.3259275
 118.3814414  66.6531445  56.6234368 117.2206248  64.8135704  57.2619674
 117.2600873  64.0008026  57.8603283 115.9989111  65.0692720  56.5001051
 116.3343612  65.2019936  55.4715339 115.1154498  63.7857130  56.5730026
 114.6847414  63.6799120  57.5686854 114.2281755  64.1390641  56.0476551
 115.6095550  62.4484951  55.8958191 116.4711322  62.4936269  55.0282461
 115.0474239  61.3757767  56.1819785 115.2639200  66.3504890  56.8449003
 114.7772195  67.1296133  56.0630893 115.1854152  66.6409433  58.1428747
 115.4980193  65.9147578  58.7714553 114.5388488  67.7730044  58.7223699
 113.5898132  67.9343631  58.2110294 114.1813933  67.3972340  60.2015641
 115.1157737  67.1778486  60.7181780 113.8468352  68.2885469  60.7323490
 113.1129146  66.2721935  60.3888980 113.3361713  65.4103285  59.7600406
 113.1739005  65.7422981  61.7731424 112.9510695  66.5545573  62.4650105
 112.6577165  64.8090231  61.9979849 114.1978667  65.4832890  62.0424289
 111.7107485  66.9080559  60.1843990 111.2538505  67.3115279  61.0880365
 111.6481357  67.7237737  59.4641323 110.9698461  66.1187593  60.0572244
 115.4392249  69.0118154  58.5771109 114.9434421  70.0671763  58.3107646
 116.8260395  68.8495885  58.6243694 117.1398004  67.9178252  58.8556289
 117.8033923  69.9231361  58.2958466 117.6522735  70.7433290  58.9976778
 119.3231895  69.4859827  58.3505892 119.5680055  69.2305467  59.3815266
 119.4887711  68.5824892  57.7637448 120.3064547  70.5037498  57.8361009
 121.2745166  70.0310543  58.0019777 120.1091283  70.6234005  56.7707871
 120.3375383  71.7936166  58.6593325 119.5006951  71.8252269  59.3570526
 121.2414075  71.9487558  59.2484440 120.2918976  73.0310278  57.8122324
 120.3123359  72.7889895  56.8318610 120.0340825  74.2689861  58.1939830
 119.8740722  74.5484734  59.4430661 119.7734988  73.8737805  60.1878980
 120.0090239  75.4987810  59.7574951 120.1401528  75.2510338  57.3135279
 120.5613231  75.0508692  56.4176207 119.8016624  76.1395496  57.6542369
 117.5226907  70.3958348  56.8512340 117.4790885  71.6115390  56.6241071
 117.2246984  69.4432190  55.9016138 117.3687705  68.4832864  56.1806728
 116.9172825  69.7216001  54.5288720 117.7358435  70.3661879  54.2086079
 116.8661433  68.5062595  53.6419207 117.7443430  67.8675155  53.7364947
 116.1513274  67.7371091  53.9344187 116.8212163  68.8364846  52.1443858
 115.6151707  69.0365240  51.3869390 114.6452183  68.9204454  51.8475027
 115.7116353  69.4244270  50.0653910 114.8070165  69.6648377  49.5266228
 116.9627061  69.7038871  49.4990584 116.9614112  70.0667879  48.4818530
 118.1447746  69.4391565  50.2254451 119.1232216  69.5879548  49.7931251
 118.0856895  69.1075495  51.5452811 119.0278879  69.1253124  52.0728698
 115.5951820  70.5472934  54.4295925 115.4460503  71.3417435  53.4667141
 114.6808251  70.4238556  55.3955419 114.7689998  69.5658292  55.9210205
 113.5330675  71.3669827  55.6279711 113.0006810  71.2378337  54.6856415
 112.9855337  71.0361113  56.5104977 113.9159134  72.8288986  55.9805921
 113.6315357  73.7651646  55.2026365 114.6477057  72.8947263  57.0902205
 114.7511484  72.0534564  57.6394605 115.1828217  74.2379826  57.5387918
 114.3565732  74.9220227  57.7324853 115.8931074  74.0521551  58.9338373
 116.8518337  73.6010504  58.6778327 116.3944683  75.3925955  59.6111168
 115.5490527  75.9229591  60.0494077 117.0893166  75.2265491  60.4343527
 116.8057662  76.0621994  58.8557595 115.1692831  73.2131326  59.9775054
 114.1067236  73.3614569  59.7849564 115.2702267  72.1703337  59.6767048
 115.3853657  73.3982033  61.0297645 116.0486936  74.9077323  56.4037159
 115.8016070  76.0804070  56.0343451 116.9418276  74.1782610  55.7459697
 117.1687921  73.2556184  56.0885787 117.9404028  74.6925620  54.7738550
 118.5120009  75.4955158  55.2393320 118.8191346  73.5687379  54.2568125
 119.4039882  73.1924006  55.0960781 118.2034458  72.7179436  53.9649591
 119.8012046  73.9028556  53.0685209 120.1816775  72.9502061  52.7000113
 119.2776973  74.3867451  52.2439532 121.0451004  74.7161531  53.5723812
 121.1276646  74.9844435  54.7651931 121.8865928  74.9735811  52.7349938
 117.2920584  75.3966492  53.5613476 117.7878921  76.4187132  53.1022122
 116.0376082  75.0196391  53.2720793 115.6610400  74.2847749  53.8536901
 115.1491177  75.5333484  52.2299493 115.6655566  76.3213685  51.6818474
 114.8038943  74.4014994  51.2138295 114.3132653  73.6196730  51.7935973
 114.1807821  74.8059149  50.4161506 116.0427124  73.9208451  50.5702776
 116.7324696  74.6124897  49.5107703 117.7778491  73.9039181  49.0245816
 118.5686264  74.2256770  48.3630606 117.7899127  72.8107323  49.8241661
 118.4272838  72.0549686  49.6175617 116.7577028  72.7942138  50.7058833
 116.6319555  71.9552060  51.3742214 113.9299912  76.2785519  52.7066973
 113.2881417  76.8798430  51.9019054 113.6902992  76.3230436  54.0155838
 114.3644402  75.8472460  54.5980392 112.5628291  76.9506936  54.6947606
 112.5700298  76.5856083  55.7218295 112.5812690  78.0403965  54.6771427
 111.1952572  76.4468049  54.1272337 110.4336905  77.2723893  53.5792970
 111.0273878  75.1414789  54.1363541 111.7019013  74.5761907  54.6319166
 109.7672212  74.5418318  53.7555415 109.6481694  74.8225672  52.7090516
 109.7297830  72.9521391  53.8389606 108.7709171  72.6095899  53.4499277
 110.7720528  72.3823835  52.9737280 110.7965189  71.3027924  53.1218957
 110.5890860  72.6099544  51.9235687 111.7149354  72.7255293  53.3995517
 109.8965682  72.4489002  55.2597874 109.0196428  72.6392450  55.8785529
 110.2289691  71.4212313  55.4066358 110.7691479  72.9955538  55.6174054
 108.6625331  75.1699988  54.6117314 108.8261082  75.3963207  55.8035516
 107.4863465  75.4784465  54.0825707 107.3749305  75.3033210  53.0941228
 106.2968246  75.9343250  54.8587648 106.6331040  76.7203111  55.5349616
 105.2648008  76.5013122  53.8561512 104.7648922  75.8114797  53.1762433
 104.4188252  76.9510974  54.3758841 105.9225789  77.5743133  52.9189809
 106.1060891  78.6658653  53.5101292 106.4299463  77.2790980  51.7941157
 105.6371646  74.8263161  55.7263163 105.0436132  75.0891140  56.7668168
 105.6888133  73.6012275  55.1856291 106.2299849  73.5255566  54.3362132
 105.0370838  72.3270468  55.7125245 104.6856932  72.5503092  56.7198871
 103.8359538  71.8975123  54.7462644 104.2876084  71.6031729  53.7988663
 102.9783858  70.6784708  55.0991369 103.5516792  69.7522207  55.0605760
 102.5193475  70.7917461  56.0812533 102.1594314  70.6092457  54.3831389
 102.9203412  73.1324358  54.2925895 102.3972865  73.4384435  55.1986044
 103.5772140  73.9128239  53.9083856 101.7967235  72.9150388  53.2756587
 100.9355931  72.4566463  53.7618953 101.4480592  73.8454068  52.8273824
 102.1760908  72.3267199  52.4401580 106.0522430  71.1383333  55.7915324
 106.7209132  70.8964985  54.7669596 105.9394213  70.2704192  56.8270068
 105.1936773  70.4756979  57.4765222 106.5196353  68.9447310  56.9415225
 106.9868275  68.7673636  55.9728254 107.6498654  68.8427777  58.0565129
 107.2502823  69.4036602  58.9014072 107.9630173  67.4075854  58.5896211
 107.9322009  66.7572879  57.7153934 108.8413659  67.4109732  59.2350606
 107.1549996  67.0655846  59.2363741 108.8741776  69.5257267  57.5425786
 109.2757834  68.9814316  56.6878507 108.8902139  70.5947929  57.3306392
 109.6593856  69.6624674  58.2861202 105.5025131  67.7970425  57.1605761
 104.7917894  67.8995679  58.1301360 105.5403251  66.8027363  56.2733170
 106.1729217  66.9311497  55.4965084 104.8561755  65.5139584  56.4977868
 103.9968250  65.7826010  57.1121636 104.3554977  64.7790701  55.1859554
 105.2385821  64.5304319  54.5973631 104.0051591  63.7881565  55.4748818
 103.2578361  65.5374125  54.5674084 101.9270895  65.1214420  54.7338964
 101.7484874  64.3510165  55.4694029 100.9098317  65.7600135  54.0396215
  99.8613682  65.5576737  54.2014526 101.2230504  66.7317120  53.0816504
 100.4195435  67.2209592  52.5511556 102.5672892  67.1213304  52.9047892
 102.7081106  67.9492770  52.2257478 103.5953015  66.5510491  53.6710204
 104.5903742  66.9704257  53.6521623 105.6660219  64.5510857  57.3340526
 106.7932510  64.1548534  56.9106533 105.1980151  64.1162298  58.5009692
 104.3046872  64.4581766  58.8253131 105.6867533  63.0337614  59.3632400
 106.7668435  63.0013968  59.2202092 105.4476979  63.3189630  60.8092217
 106.0923230  62.6533918  61.3832980 105.6346707  64.3586590  61.0778728
 104.4413438  63.0374667  61.1192968 105.0578735  61.6767993  59.0395698
 103.8727379  61.6779044  58.8390502 105.8486033  60.6369376  59.0988122
 106.7973699  60.9384482  59.2692039 105.5217457  59.2992744  58.5897437
 104.6410235  59.3992268  57.9553577 106.6516578  58.9929480  57.6132797
 107.5694507  58.9144051  58.1961090 106.4051996  58.1019573  57.0357887
 106.7945737  60.0396250  56.6435935 107.6621246  60.0305390  56.2326511
 105.2780851  58.2756093  59.6960409 105.9873891  58.2883823  60.6853252
 104.3649751  57.3029789  59.5416162 103.8616924  57.2102739  58.6708624
 104.1026378  56.1337123  60.3657630 103.1791265  55.6580050  60.0356683
 105.1409151  55.0581078  60.0873875 106.1322027  55.4453782  60.3230501
 104.8754634  54.2663571  60.7879373 105.1307733  54.3483453  58.6981684
 105.9477897  54.9097562  57.6649336 106.5169874  55.8157151  57.8121675
 106.0662245  54.2645955  56.4074646 106.5822932  54.7340014  55.5829830
 105.4202867  53.0474952  56.2061912 105.5276615  52.6175925  55.2212658
 104.6358627  52.5005219  57.2564842 104.0028527  51.6599746  57.0132058
 104.3885774  53.1025833  58.4816047 103.7633763  52.7324881  59.2807463
 103.9291784  56.4805098  61.8613069 104.5131392  55.8013957  62.7397488
 103.2691551  57.5689872  62.1057819 102.7711827  57.9288963  61.3041590
 103.1644314  58.2641362  63.3757447 104.1628189  58.3011457  63.8115836
 102.6490212  59.6687291  63.1842030 101.6024468  59.5296828  62.9131716
 102.6163705  60.5180811  64.4498796 102.1364999  59.9417638  65.2408842
 103.6356077  60.6822727  64.7995891 102.0855319  61.4561158  64.2872870
 103.4010276  60.5262596  62.1114618 103.1478313  61.5812334  62.2164114
 104.4785217  60.3635290  62.1364657 102.8451797  60.2771817  61.2075210
 102.1806356  57.3866124  64.1757761 101.0621901  57.0734662  63.6863307
 102.6590792  56.8295853  65.2861349 103.6042763  57.0468010  65.5681275
 101.9229030  55.8908999  66.1494490 101.2017515  55.3722363  65.5177503
 102.8456455  54.8640837  66.8504136 103.4824377  55.3956830  67.5575190
 102.2490545  54.1081803  67.3611155 103.7970789  54.1925196  65.8928773
 103.2309394  53.4913885  65.2796262 104.2362402  54.8861796  65.1758864
 104.9021943  53.3939830  66.6627490 104.4093418  52.7214538  67.3648179
 105.4514706  52.8348901  65.9052246 105.7524075  54.3089533  67.4088316
 105.5079343  55.2887117  67.4289864 106.9192955  53.9913941  68.0210126
 107.4134956  52.7938407  67.9447682 106.7387610  52.1097481  67.6335469
 108.4149461  52.8007174  67.8138119 107.6221821  54.8652029  68.6709879
 107.4851779  55.8631482  68.5972649 108.5354117  54.5368211  68.9508313
 101.1702014  56.5841801  67.2935688 100.1400514  56.0944549  67.7122754
 101.7463670  57.7155850  67.7371268 102.6572530  57.8304245  67.3161399
 101.4075370  58.4908280  68.9915105 100.3280533  58.6419082  68.9852595
 101.9093855  57.7001964  70.2425929 101.5429727  58.3007521  71.0751639
 101.4596710  56.7073285  70.2514169 103.4750184  57.6091427  70.3318718
 103.8238438  56.9762289  69.5159320 103.9642959  58.5706137  70.1760313
 103.8881407  57.0363681  71.7000473 103.5944102  57.7423566  72.4769094
 103.2081710  56.2046839  71.8845759 105.3827538  56.5939929  71.7701251
 105.5355605  55.9521932  70.9024577 106.1880860  57.3284625  71.7604132
 105.5192683  55.7513310  72.9709156 104.7634123  55.9361228  73.6148495
 105.5732771  54.7797742  72.7002434 106.4077762  56.0132945  73.3734437
 102.0289317  59.8448198  68.8957634 103.0907263  60.0414283  68.3172268
 101.4634337  60.8335686  69.6632266 100.6406844  60.5126811  70.1533704
 102.0664068  62.1544377  69.9775337 101.7219275  62.7622810  69.1408965
 101.3146409  62.7028472  71.1289519 100.2612320  62.9364287  70.9744545
 101.4243619  62.0663564  72.0069683 101.6984354  63.6708135  71.4511918
 103.6175952  62.1614002  70.1848916 104.3088187  63.0060570  69.6731232
 104.2146272  61.2627318  71.0373652 103.5948502  60.6804196  71.5822403
 105.6798764  61.2663725  71.3271480 105.8304507  62.2814832  71.6945903
 105.9811753  60.2602990  72.4539213 105.4909060  60.5533207  73.3823138
 105.5765601  59.2816882  72.1956418 107.3692990  60.0102747  72.6172630
 107.5356791  59.2893504  72.0055552 106.5269229  61.0984725  70.0177845
 107.6406688  61.6716746  69.9172974 105.9743720  60.4318814  68.9826872
 104.9677871  60.3535585  68.9549912 106.6809539  60.3405405  67.6597230
 107.6599473  59.9938121  67.9905775 106.0731083  59.3705819  66.6896333
 105.0913906  59.7528895  66.4100186 106.5255972  59.4904568  65.7052633
 105.9703856  57.8892366  67.0752912 106.6231294  57.4242438  68.0372938
 105.1470272  57.2155357  66.4683303 106.8346985  61.6788445  66.9017982
 107.9941493  62.1089629  66.5718128 105.7472665  62.3627461  66.6511265
 104.8963700  61.8370034  66.7913761 105.6933345  63.7177822  66.0496197
 106.3426082  63.8351045  65.1819901 104.2763011  64.0015018  65.5110815
 104.0675886  63.2771693  64.7237431 103.2145146  63.9006636  66.5824943
 102.2638554  63.8910960  66.0493348 103.1604915  62.9412236  67.0969419
 103.4347526  64.7195412  67.2673766 104.2191802  65.4189164  64.9135100
 103.2039878  65.5627178  64.5436439 104.4639321  66.2287331  65.6008188
 104.9458026  65.5499639  64.1116617 106.2768154  64.8588424  66.9347447
 106.9436980  65.7149794  66.4283738 106.1854988  64.6925419  68.2282218
 105.6244815  63.9355378  68.5919585 106.8352423  65.5895712  69.2298857
 106.5870966  66.6029716  68.9143577 106.2930593  65.2058550  70.6431699
 106.6441572  65.9287646  71.3795360 105.2247480  65.4077326  70.7209934
 106.5291131  64.1903538  70.9612284 108.3593789  65.4204424  69.0454258
 109.0937759  66.3717402  69.0344892 108.8531331  64.2328562  68.6791184
 108.3709607  63.3472214  68.7369160 110.1987370  63.9756976  68.4487472
 110.7297076  64.5325685  69.2207999 110.5531803  62.4723974  68.6527103
 110.2685886  62.2474697  69.6805821 110.0445372  61.8710465  67.8992122
 111.6355933  62.3688346  68.5767093 110.6378255  64.4927098  67.0664087
 111.7294774  65.0092801  66.9495185 109.7844154  64.3824795  66.0730618
 108.9742649  63.8330215  66.3217625 110.1084292  64.9873397  64.7274027
 111.1205333  64.6613261  64.4876278 109.1920395  64.4509046  63.6579669
 108.1669349  64.4694201  64.0279931 109.2731819  65.1237099  62.2597911
 108.5991355  64.7083777  61.5105465 109.0265225  66.1658758  62.4626441
 110.2570741  65.0390917  61.7983821 109.4092533  62.9668535  63.4937691
 110.4142356  62.7368754  63.1399036 109.4473672  62.4266233  64.4396632
 108.5933368  62.5740140  62.8870932 110.2190755  66.5293370  64.8392804
 111.1474650  67.1492686  64.4441931 109.2442325  67.1731245  65.5944311
 108.4715802  66.6308117  65.9536040 109.2983366  68.6280380  65.8912158
 109.3149375  69.1904148  64.9576343 107.9959102  68.9977506  66.6566316
 107.2103070  68.6812579  65.9705775 107.9561703  68.3544576  67.5356643
 107.8581200  70.4808450  67.0752374 108.7144174  70.8158261  67.6606180
 107.9854143  71.0880616  66.1790319 106.5702501  70.9344358  67.7686081
 106.4742872  70.4030642  68.7155252 106.7437364  71.9932182  67.9609289
 105.3926719  70.7934549  66.9394565 105.4812242  71.0917449  65.9785807
 104.1752734  70.5535169  67.2667629 103.8219713  70.0732654  68.3932755
 104.4454506  69.7186717  69.1043570 102.8577993  69.9776767  68.6785287
 103.1826771  70.8498802  66.4349036 103.5019169  71.2718385  65.5745914
 102.2414602  70.5994231  66.7023820 110.5422950  69.0634503  66.6813900
 111.1554220  70.0819971  66.4102857 111.0268368  68.2708359  67.7163835
 110.4839150  67.4955188  68.0688311 112.2573942  68.5758623  68.4131081
 112.1217325  69.6250654  68.6756328 112.3049944  67.8432650  69.8103539
 111.4426956  68.1463818  70.4042115 112.3680125  66.7858957  69.5532571
 113.2403828  68.1246469  70.2940832 113.4926328  68.4202155  67.4606584
 114.3321342  69.3099963  67.5222062 113.5395283  67.4214546  66.6055960
 112.8961589  66.6461123  66.6770326 114.7143090  67.2319047  65.7755961
 115.6462744  67.4740267  66.2864159 114.7792577  65.7909497  65.3824501
 115.5940475  65.5977709  64.6845958 114.8824090  65.1909112  66.2865594
 113.9283376  65.4608295  64.7865822 114.6671792  68.1893481  64.5358118
 115.7254228  68.5289468  64.0252374 113.5183533  68.8093521  64.2567702
 112.6611668  68.3147422  64.4586201 113.3804653  69.9791694  63.3592711
 114.1143346  69.7134219  62.5984027 111.9558353  69.9023944  62.7093034
 111.6969571  68.8578355  62.5359962 111.2217830  70.1481774  63.4766762
 111.5709314  70.8126563  61.5142363 111.5524723  71.8742652  61.7607238
 112.4412480  70.7178665  60.2605562 113.4951300  70.9442796  60.4226215
 112.4387265  69.7140532  59.8357591 111.9650708  71.4204065  59.5765979
 110.1450137  70.4004802  61.0119548 109.7980618  71.1442597  60.2946622
 110.1808388  69.3748604  60.6446395 109.4695555  70.4183146  61.8672600
 113.7446121  71.2845557  63.9810581 114.0471931  72.3155400  63.3077922
 113.7946363  71.3086420  65.3186887 113.6385072  70.4332586  65.7976856
 114.3901302  72.3564248  66.0881606 114.6018025  72.0529608  67.1134308
 115.3847614  72.3813040  65.6429747 113.5389710  73.6713698  66.0395399
 112.3309435  73.6392891  65.7775390 114.1414736  74.8342148  66.3362526
 115.4730917  74.9110577  66.7025569 116.1155932  74.7855740  65.8310377
 115.8384141  74.2262223  67.4678696 115.6313156  76.3477497  67.3043631
 116.5873008  76.8379506  67.1202564 115.3406219  76.1950669  68.3437365
 114.4797837  77.1231882  66.6267605 114.8482997  77.5614641  65.6992338
 114.0889629  77.9767042  67.1807235 113.4283576  76.0974488  66.4432117
 112.7630427  75.9944483  67.3004457 112.5272119  76.4289342  65.2341344
 111.3859290  76.8895994  65.4506059 112.9443600  76.1030513  63.9885571
 113.9168900  75.8393035  63.9195734 112.0903056  76.2565524  62.7657866
 111.8259068  77.3090595  62.6635222 112.8963915  75.7982549  61.4731637
 113.9535478  75.9230579  61.7075668 112.7580753  74.7222649  61.3669372
 112.5905517  76.6759237  60.2142260 113.4257384  76.4512185  59.5508305
 111.7957284  76.2293649  59.6167786 112.3941415  78.1820946  60.3683629
 111.3991988  78.7424676  59.9153058 113.3782201  78.8685279  60.7563942
 110.7821178  75.4095703  62.7766530 109.7727406  75.8821614  62.1702932
 110.8048493  74.2000438  63.3619014 111.6209988  73.9364050  63.8952818
 109.6654310  73.3641648  63.2986124 109.3365711  73.3468461  62.2595896
 109.8159360  72.3054321  63.5096615 108.4921884  73.7959924  64.1795346
 107.3966684  73.2341730  63.8876653 108.5664420  74.8829124  65.0136242
 109.4314238  75.0370223  65.5118100 107.3565095  75.5201165  65.5943630
 106.7027252  74.7317816  65.9674823 107.8237865  76.4938478  66.7274814
 108.5314819  77.2042852  66.3002273 106.8776278  76.9450335  67.0263466
 108.3967346  75.8730651  67.8946005 107.7689629  74.8300806  68.6143393
 106.7982249  74.5547708  68.6587506 108.7360739  74.1763604  69.2700552
 108.5103973  73.4373185  70.0245801 109.9378347  74.7341733  69.0771489
 109.6962183  75.8343073  68.2422039 110.5257915  76.3637985  67.7973788
 106.6480464  76.2726704  64.5859304 105.4028257  76.3243878  64.6018053
 107.2911938  76.9793472  63.6247610 108.2989147  76.9141076  63.6050235
 106.5291355  77.7302772  62.6682345 105.7480963  78.2291778  63.2419731
 107.1563201  78.4839159  62.1920262 105.9951560  76.9419630  61.4838529
 104.9270803  77.2489479  60.8784943 106.7494087  75.8914754  61.0502916
 107.7030061  75.9232282  61.3816237 106.4173803  74.9046875  60.0353353
 106.2296834  75.4542360  59.1128975 107.5924442  73.8780272  59.7753782
 108.0191732  73.4360363  60.6757389 107.0137601  72.6840379  58.8788446
 106.4742902  71.9061529  59.4191717 106.3852583  73.0517105  58.0677303
 107.7959193  72.0960425  58.3986485 108.7216297  74.5343163  58.9878844
 108.2533858  74.8177367  58.0452707 109.1053285  75.4120640  59.5079199
 109.9919356  73.6361369  58.8009498 110.8125172  74.2143997  58.3762640
 110.3877418  73.2245759  59.7294388 109.8334054  72.7895015  58.1329891
 105.1172904  74.2345291  60.4716281 105.0554901  73.7826866  61.6373883
 104.1216146  74.0773160  59.5571067 104.2470251  74.5454302  58.6709407
 102.9713616  73.1672078  59.7310512 102.5145233  73.3162011  60.7094448
 101.9107332  73.5296981  58.6227189 102.2874217  73.2972480  57.6266416
 101.1246648  72.7982993  58.8104746 101.3827207  74.9130657  58.6945220
 102.1798730  75.6502937  58.5990828 100.8503011  75.1939097  57.7858089
 100.4785736  75.2977837  59.9312723  99.4260122  75.1652601  59.6809685
 100.7271277  74.6751650  60.7907326 100.7242782  76.7950608  60.2045930
 101.7971295  76.9876486  60.2048364 100.2529928  77.2990570  59.3607945
 100.2619402  77.1636227  61.5133761 100.5299014  76.3995857  62.1171562
 100.7257653  78.0204044  61.7796307  99.2624973  77.3063893  61.5430843
 103.4536360  71.7332809  59.6020721 103.7910521  71.2645252  58.5978607
 103.5400002  71.0715955  60.7286148 103.2012197  71.5219048  61.5668480
 103.8187029  69.6812179  60.8331404 104.5277412  69.3519889  60.0735527
 104.5878322  69.3515938  62.2269039 103.9881500  69.8178026  63.0086804
 104.7102802  67.8067703  62.3772941 105.5653858  67.5849498  63.0158132
 103.8420575  67.4823823  62.9509364 104.8542849  67.3054906  61.4201727
 105.9372990  70.0698356  62.1472594 106.3845913  69.6968131  61.2259105
 105.8115522  71.1523825  62.1271021 106.9377055  69.6806049  63.2250260
 107.6425685  68.9431538  62.8410545 107.5460600  70.5501519  63.4736068
 106.4293840  69.3398230  64.1270085 102.4148722  68.9390103  60.6475178
 101.5361698  69.1077074  61.4977462 102.2570623  68.1253533  59.5596226
 103.0447299  67.9906149  58.9419097 101.1891181  67.1844456  59.2499984
 100.3632611  67.5018846  59.8866418 100.7543701  67.1810123  57.7713570
 101.5445164  66.7040824  57.1914340  99.5035559  66.3709447  57.4045197
  98.6124885  66.8223613  57.8407738  99.4889949  66.3171857  56.3159436
  99.7479262  65.3379182  57.6520117 100.5591590  68.5236097  57.1322177
 101.4952845  69.0815687  57.1085356 100.2180636  68.3295137  56.1153181
  99.5810030  69.5162015  57.7207094  99.5762898  70.4494028  57.1574926
  98.5959953  69.0805228  57.8878736  99.8711985  69.8932458  58.7013858
 101.6412012  65.7036193  59.5776342 102.6286663  65.1846262  59.0733450
 100.8638974  64.9834126  60.3816031  99.9938320  65.3801701  60.7067291
 101.1124521  63.5404465  60.6832497 102.1574772  63.2447664  60.7763239
 100.6929856  63.1729924  62.1223025  99.6042842  63.2175630  62.0932742
 100.8778047  62.1006660  62.1861068 101.4070637  64.0028510  63.0225638
 100.7933959  64.4979678  63.5701688 100.4254591  62.5470684  59.7064681
  99.1735349  62.5390704  59.7943728 101.1455767  61.7465903  58.9371736
 102.1463706  61.8824908  58.9476372 100.5423983  60.6197498  58.1760905
  99.6139700  60.8909459  57.6734350 101.4504598  60.1710332  57.0259254
 102.2845579  59.7108546  57.5556380 100.9322319  59.4470095  56.3971728
 101.8595021  61.2976773  56.1044913 100.9615837  61.6760094  55.6159144
 102.4639971  61.9807018  56.7012912 102.7358934  60.7843862  54.9522310
 102.0537246  60.0588085  54.5091928 102.7990840  61.5987231  54.2304220
 104.0361597  60.0903781  55.2972242 104.6527196  60.8135732  55.8310246
 103.7715960  59.2475574  55.9358219 104.7870328  59.5913632  54.1179634
 105.0351012  60.3713235  53.5261527 105.6441455  59.1536292  54.4243146
 104.2718735  58.9379715  53.5454337 100.2104662  59.4857707  59.1077331
 101.0407564  59.0557205  59.8251849  99.0172538  58.8746068  59.0037253
  98.3367477  59.1872612  58.3260292  98.6707429  57.5830988  59.7055345
  99.3948742  57.3959158  60.4984472  97.2519989  57.6189924  60.3067979
  96.5159700  57.7999797  59.5234668  96.8391365  56.3821908  61.0639286
  97.5295977  56.1858747  61.8841492  95.9210185  56.6148954  61.6033967
  96.7852120  55.4666079  60.4749463  97.0062624  58.8602481  61.1983379
  97.1556483  59.8069341  60.6791372  95.9410826  58.8563669  61.4296103
  97.6741604  58.9140503  62.5744374  98.7588440  58.8910970  62.4693911
  97.3955607  59.8398210  63.0778732  97.3429755  58.0303819  63.1199230
  98.8495193  56.4279165  58.7047980  98.0767461  56.1728082  57.8398836
  99.8995839  55.5761234  58.9579196 100.4890411  55.7830862  59.7515231
 100.2500492  54.4703048  58.0178264  99.4372711  54.4317025  57.2925381
 101.5487161  54.9274801  57.4117467 102.2329456  55.3142345  58.1669814
 101.9761862  54.0955249  56.8520861 101.4443529  56.0296879  56.3587818
 100.8635730  55.7596161  55.4768204 100.9931726  56.8612390  56.9001372
 102.7484209  56.6763656  55.9744913 102.9991399  56.7142350  54.7341408
 103.3564362  57.3022859  56.8570145 100.2795619  53.1108200  58.7500237
 100.5148317  52.0708256  58.0722000  99.9991342  53.0061030  60.0011875
  99.6318884  53.8046921  60.4986783 100.0155706  51.7176796  60.7927954
 100.0646990  50.9217252  60.0497112 101.3823525  51.6071640  61.5083124
 101.3551553  50.7878460  62.2267038 102.1793462  51.3091577  60.8270680
 101.8351977  52.8206868  62.2726346 101.1082176  53.4503771  63.0268114
 103.0625092  53.1600214  62.1815898 103.5006196  53.9713517  62.5937819
 103.6015508  52.6113571  61.5269847  98.7110227  51.6772822  61.6533073
  97.9632383  52.6383706  61.6964510  98.3829497  50.5212362  62.2282900
  98.9320374  49.7079037  61.9893488  97.1228527  50.3387718  63.0375492
  96.3136936  50.7520053  62.4353482  96.9137148  48.8364880  63.2529301
  96.9918739  48.3579441  62.2767315  97.5811566  48.4714961  64.0335724
  95.6295057  48.2920509  63.7812579  95.1931845  48.2200863  65.0850671
  93.8629197  47.9955280  65.0418635  93.2217132  47.7495905  65.8753916
  93.4543179  47.8919140  63.7355371  92.4953877  47.9101157  63.4188054
  94.5699422  48.1189199  62.9523720  94.6561966  47.9879626  61.8838097
  97.1023877  51.0304897  64.3831076  96.0004204  51.4548965  64.7450636
  98.2471506  51.2113269  65.0836909  99.0482462  50.7286483  64.7023862
  98.2570635  51.7150384  66.4697016  97.5296173  51.1326222  67.0351407
  99.7087163  51.5463123  67.0070406  99.8869986  50.5027322  67.2664527
 100.4776759  51.7274305  66.2560426  99.9085500  52.2349141  68.3428071
  99.8912698  53.3132570  68.1845238  99.1130950  52.0443250  69.0632444
 101.2358861  51.9303961  69.0638735 102.2192790  51.4090116  68.4536221
 101.2872944  52.2169599  70.2716788  97.7827484  53.2207126  66.4819312
  97.0028041  53.6286991  67.3793101  98.2411729  54.0081366  65.4688153
  98.8581114  53.5905613  64.7868065  97.9853847  55.4532281  65.3726263
  98.2185765  56.0362018  66.2636164  98.6596084  55.7476590  64.5683662
  96.5702858  55.7655985  64.8209647  95.9558701  56.7997210  65.0562934
  95.9498203  54.6522385  64.2933753  96.4820095  53.7941318  64.2704053
  94.4543280  54.7215825  63.9802608  94.2215484  55.6670433  63.4903137
  94.0046079  53.5791866  63.0663865  94.4967271  52.6479710  63.3470831
  92.4722512  53.3250615  63.0041622  91.8872211  54.2359297  62.8768083
  92.3236681  52.7235904  62.1072963  92.1016967  52.7872315  63.8768202
  94.5012846  53.8748521  61.5874329  93.9804918  53.1377464  60.9762454
  94.2662687  54.8834047  61.2472281  95.5355028  53.5327718  61.5489919
  93.6645876  54.7664150  65.3159244  92.7716827  55.5618028  65.5143822
  93.9782521  53.8809833  66.2584025  94.7704155  53.2715485  66.1129015
  93.2846732  53.6847394  67.5395842  92.2288154  53.8320052  67.3124989
  93.5630198  52.2569103  68.0779825  94.6408729  52.1212547  68.1670348
  93.0569811  52.0418168  69.0191526  93.0447351  51.1959863  66.9696435
  93.5291856  51.3932715  66.0133558  93.3058064  50.2142473  67.3647908
  91.5332857  51.0927261  66.7655218  91.1350557  52.0557239  66.4459159
  91.2483276  50.3777832  65.9936559  90.8453677  50.6130259  68.0022068
  91.5537799  50.3319006  68.7814505  90.3874709  51.5185712  68.4002535
  89.9264364  49.4880941  67.7077069  89.6435144  48.9347233  68.5038559
  89.0318887  49.8645940  67.4281710  90.2871550  48.8111648  67.0506309
  93.6512107  54.7167155  68.6553966  92.7920077  55.0391843  69.5172648
  94.8933459  55.1887957  68.6280853  95.5808731  54.7861980  68.0073426
  95.4273040  56.2666009  69.5335366  94.8298231  56.3037568  70.4444485
  96.9191763  55.9129615  69.9386432  97.5119380  55.7196221  69.0445775
  97.2695518  56.7820914  70.4953808  96.9987638  54.6967591  70.7864338
  96.5501161  54.8357807  71.7700436  96.4871145  53.9193131  70.2190112
  98.4783138  54.4078811  70.9582631  98.5890396  53.4023430  71.3640515
  98.8987367  54.4359119  69.9529963  99.1753932  55.4121144  71.7802974
  98.7415294  56.3235457  71.8142846 100.2215666  55.1611480  72.4914547
 100.8310959  54.0179836  72.3724466 100.6972030  53.4738885  71.5321291
 101.6267102  53.8973453  72.9828714 100.7775935  56.0858214  73.2114950
 100.3331683  56.9927015  73.1990502 101.6105952  55.7890092  73.6994924
  95.3896369  57.6372289  68.8350199  96.1456723  58.5725927  69.1438436
  94.5533362  57.8661454  67.8385427  93.8446995  57.1844241  67.6078851
  94.4789138  59.0844567  66.9521952  95.3855997  59.0386524  66.3489349
  93.3519633  58.7836823  65.8654945  93.6310391  57.8554009  65.3669863
  92.4495280  58.6244099  66.4557365  93.1169470  59.7927970  64.7792384
  94.0552155  59.8909018  63.7859173  94.8534544  59.1648238  63.7407680
  94.1011407  60.9902596  62.8998495  94.9594468  61.0376053  62.2460318
  93.1723359  62.0000403  62.9987114  93.2093529  62.9109967  62.4197411
  92.2338310  61.9649902  64.0024562  91.5462676  62.7811792  64.1682981
  92.1798829  60.8337550  64.8900086  91.4290348  60.9622885  65.6556200
  94.2697709  60.4841845  67.6072183  95.0151657  61.3695277  67.3290835
  93.5314695  60.5053227  68.7714066  93.0052335  59.6516652  68.8915923
  93.3389283  61.7086881  69.7365267  93.1772055  62.5371546  69.0468824
  92.1956372  61.5485068  70.7408516  92.5282230  60.7868377  71.4460798
  91.9639259  62.5041864  71.2110696  90.8386991  61.0772538  70.1270011
  90.1010474  60.3459198  70.7990774  90.5028658  61.4693496  69.0241424
  94.6467567  62.2572341  70.4037240  94.6275893  63.4050803  70.8233901
  95.7939540  61.5141181  70.5228567  95.6305296  60.6242677  70.0739038
  97.1078358  61.9821981  70.9128739  97.0451951  62.7369686  71.6967772
  98.0155758  60.7853999  71.2647707  97.8482549  60.0500976  70.4777292
  99.0175995  61.1840252  71.1058889  97.9169531  60.1877190  72.6649527
  98.1974831  60.9229165  73.4191991  96.8418003  60.0333159  72.7562515
  98.6776840  58.8575864  72.6630335  98.1515353  57.7788537  72.5325821
  99.8870093  58.9536293  72.9765380  97.6800844  62.7732431  69.6950551
  98.1858710  63.8889962  69.7721899  97.7209124  62.0764600  68.5795385
  97.2875085  61.1642995  68.5638124  98.3413271  62.5516293  67.3561506
  99.3802104  62.8044618  67.5680701  98.2618638  61.4615396  66.2497169
  97.2197610  61.3788889  65.9410252  99.1009169  62.1104092  65.0175459
  98.6368306  63.0345822  64.6730511 100.1345722  62.3408085  65.2755629
  99.0820642  61.3468428  64.2399044  98.9378080  60.1312753  66.6700487
  99.9959444  60.3846923  66.7350664  98.5325829  59.8192758  67.6326534
  98.6926877  59.0369932  65.6620901  97.6245442  58.8508768  65.5501524
  99.1807958  59.3227548  64.7302833  99.1856725  58.1206846  65.9867011
  97.6364715  63.7994479  66.9700871  98.2904542  64.8060299  66.5698539
  96.2912840  63.8893156  67.1244623  95.7943754  63.0925687  67.4964518
  95.5178281  65.1105155  66.7151958  95.8447468  65.3909752  65.7138878
  93.9579172  64.6197142  66.6912621  93.8701806  63.9428739  65.8413860
  93.7280130  64.0432366  67.5873472  92.8931965  65.6911097  66.4813067
  92.8796977  66.2835746  67.3961308  93.1322938  66.4196413  65.2023549
  93.0007410  65.8003674  64.3149947  92.4090373  67.2252336  65.0760485
  94.1473067  66.8131937  65.1478877  91.4959636  65.0719030  66.4913814
  90.7473029  65.8552060  66.3728759  91.3778142  64.3842212  65.6539664
  91.4034503  64.5487769  67.4431198  95.7090477  66.3157529  67.7098338
  95.2885086  67.4127011  67.5057671  96.2448986  65.9777580  68.9015020
  96.5263547  65.0347447  69.1288753  96.4946855  67.0285283  69.9277654
  95.6410104  67.7054647  69.8944787  96.7919109  66.4175305  71.4082502
  95.9695616  65.7128960  71.5320903  97.6439208  65.7389722  71.3665649
  96.7051620  67.3892657  72.5933996  96.5579116  66.7616243  73.4723483
  97.6066804  67.9425112  72.8566282  95.6211211  68.4390326  72.4032627
  95.9080440  69.6113437  72.4859530  94.4756464  68.1242664  71.9688562
  97.6743554  67.8388690  69.5098681  97.6484339  69.0734458  69.1931280
  98.8709610  67.1905408  69.4196594  98.8283834  66.1832212  69.4803700
 100.1206560  67.8618369  69.1382915 100.0482902  68.8056361  69.6787740
 101.3066995  67.0899209  69.6147712 102.1920520  67.7052657  69.4547331
 101.1015223  66.9435977  71.1613618 100.3611758  66.1779316  71.3931862
 102.0203506  66.6639399  71.6767342 100.6593343  67.8819806  71.4960500
 101.3474757  65.7399996  68.9428511 101.6682610  65.8595375  67.9080026
 102.0729128  65.1215626  69.4714121 100.3929247  65.2444140  69.1199500
 100.3477572  68.2877603  67.6471101 101.1935703  69.1348647  67.3778666
  99.5592270  67.7432868  66.7181519  98.8005673  67.1222351  66.9607138
  99.9521232  67.9602088  65.2932139 101.0328793  68.1012342  65.2794275
  99.6972856  66.7242222  64.4767176  98.6285048  66.5215498  64.4076249
 100.0647617  66.8329103  63.4563014 100.3145008  65.5863904  65.0459241
  99.7175275  65.2824222  65.7335480  99.2627461  69.1572110  64.7301277
  98.1673946  69.5177731  65.2125183  99.8792939  69.9203547  63.8138439
 100.7954525  69.6243229  63.5086522  99.2179674  70.9794957  63.0969360
  98.7020771  71.5615876  63.8605653 100.3335324  71.9734216  62.5113413
 100.7911589  71.4147160  61.6949308  99.8531557  72.8852111  62.1562444
 101.3522364  72.3834348  63.6104400 100.9897654  72.8105490  64.7411123
 102.5492549  72.4081263  63.3177227  98.2638004  70.6281594  61.9738873
  97.2493737  71.2911740  61.8857849  98.5673411  69.5273359  61.2280452
  99.4614124  69.0739423  61.3512150  97.4665296  68.8189597  60.5962413
  96.5309270  69.0388527  61.1104348  97.3217020  69.1195278  59.5585530
  97.6773390  67.2665523  60.6342866  98.5444214  66.6663805  61.2260358
  96.7603188  66.6014689  59.9555206  95.9641752  67.0875602  59.5682602
  96.8719055  65.1515424  59.7397035  97.8487600  64.7758345  60.0442347
  95.6951361  64.5626697  60.5647743  94.7977154  65.1499305  60.3701486
  95.3547016  63.1086822  60.1645175  96.1054700  62.3666910  60.4363609
  94.4514365  62.7533743  60.6604695  95.1949116  63.0605100  59.0873729
  95.8822154  64.6601104  62.0610191  95.8591400  65.7361885  62.2331365
  94.9740072  64.4704196  62.6331013  97.0372807  64.0572560  62.7934598
  97.0219396  64.4116322  63.8241244  97.0889519  62.9698116  62.7396571
  97.9950885  64.4438435  62.4451481  96.7193597  64.8361848  58.2197835
  95.9412655  65.4460073  57.5378325  97.4644762  63.8630887  57.7296210
  98.2106025  63.5014315  58.3063744  97.2745204  63.1443313  56.4647373
  96.7419334  63.6820495  55.6803133  98.5961380  62.9692194  55.7354665
  98.9102269  64.0071656  55.6253938  99.3117177  62.6109094  56.4755508
  98.4831068  62.2200000  54.4171261  98.2522558  61.1618548  54.5402269
  97.5501597  62.5717023  53.9766543  99.9200133  62.4423351  53.2826856
  99.5697165  61.1344308  52.1015468 100.4831093  60.5522495  51.9796219
  98.7382670  60.5000016  52.4086159  99.4445951  61.5732192  51.1116347
  96.4573824  61.8614199  56.8120709  96.9740544  60.9310558  57.4159826
  95.2483942  61.7425511  56.2303932  95.0809644  62.5344082  55.6262151
  94.6837154  60.4499931  55.8302890  94.9624333  59.8011677  56.6606288
  93.1234296  60.5392362  55.6052521  92.9066306  61.3250201  54.8815610
  92.5098524  59.1804810  55.2292475  91.4361590  59.2336761  55.4094162
  92.7506916  59.0993894  54.1692849  92.9171752  58.3542188  55.8119224
  92.5543363  61.0200942  56.9645938  91.4765494  60.9118381  56.8426384
  93.0329842  60.4738098  57.7772949  92.7421385  62.0888192  57.0678371
  95.4881111  59.8893455  54.6490936  95.1649863  59.9938216  53.4395436
  96.5940252  59.1986516  54.9728383  96.8373373  59.2145869  55.9529637
  97.2367351  58.1817209  54.1792161  97.3907102  58.5702800  53.1725602
  98.5112455  57.7355036  54.8842413  99.1812145  57.0597758  54.3526175
  99.1513662  58.5260594  55.2758667  98.1428376  57.2024316  55.7607171
  96.1669862  57.1121256  53.9851099  95.2763496  56.8509863  54.7817917
  96.2554787  56.3890657  52.8131004  96.9163457  56.8077748  52.1742660
  95.3993697  55.2786480  52.4158823  95.0893764  54.7832114  53.3359642
  94.2065354  55.6828331  51.5463069  94.5524741  56.0532819  50.5813784
  93.6530882  54.7962661  51.2367772  93.2484089  56.6692613  52.1691593
  93.0145267  56.4148531  53.2028948  93.7803669  57.6201061  52.2010503
  92.0169662  56.9468466  51.3205582  91.3623918  56.0753388  51.3201424
  91.4210689  57.7549289  51.7448402  92.3058456  57.2219544  49.9546016
  93.1466623  57.7000427  49.6638116  91.3506414  57.4263813  48.9701160
  90.1042462  57.2899186  49.2983615  89.7900228  57.1403310  50.2465155
  89.4549967  57.3982586  48.5323082  91.7188341  57.6785213  47.7696931
  92.6905533  57.6607685  47.4948075  91.0126671  57.8789032  47.0759530
  96.1544916  54.1966265  51.7643286  95.6548267  53.1172774  51.4714079
  97.4879833  54.4400606  51.5143295  97.9150085  55.2845269  51.8673539
  98.2900389  53.5174397  50.7560141  97.6392060  53.0358018  50.0262707
  99.0031923  54.0944765  50.1673369  99.0136169  52.4874591  51.6129094
  98.5836080  51.3431219  51.6588695 100.0384535  52.9412852  52.3531672
 100.3923201  53.8861494  52.3072322 100.6993703  52.1699376  53.3936695
 101.1096481  51.3404783  52.8176482 101.8376801  52.9092639  54.1138510
 101.5169231  53.8897090  54.4659056 102.2184174  52.3565200  54.9727294
 103.0120029  53.2142084  53.1552407 103.5172880  52.2258116  52.6912741
 103.3317438  54.3707078  52.9123245  99.6387486  51.7063198  54.4576147
  99.7748174  50.6234430  55.0559279  98.6432148  52.5734731  54.7096509
  98.5883098  53.4343228  54.1842696  97.6200701  52.2791952  55.7165661
  98.2295000  51.9082052  56.5406395  96.8116204  53.5896573  56.0087708
  97.4815932  54.4132672  56.2555564  96.1937912  53.8857160  55.1609833
  95.7692213  53.3695811  57.1081478  95.1929389  52.4571392  56.9549825
  96.5039030  53.1645286  58.4955099  95.7645628  53.0663708  59.2904199
  97.1408706  52.2800379  58.4863858  97.1146361  54.0290549  58.7557021
  94.7938404  54.6020436  57.2880886  94.2844263  54.4720090  58.2429151
  95.3867317  55.5166774  57.2831063  94.0694590  54.6347613  56.4742574
  96.6747204  51.0958684  55.2510696  96.3534078  50.1456659  55.9884224
  96.2774537  51.1366262  53.9973923  96.6960237  51.8585542  53.4283940
  95.4832069  50.1398776  53.2819343  94.6891180  49.8146069  53.9540856
  95.0350420  50.5470083  52.3755713  96.2385330  48.8807601  52.8781516
  95.7402484  48.0395803  52.1397139  97.5672929  48.7717111  53.2206773
  97.9794880  49.5995237  53.6267869  98.3230302  47.4887000  53.2158605
  97.9051515  46.7501813  52.5317029  99.7617808  47.6695253  52.6258827
 100.2691540  48.4426392  53.2029224 100.5200323  46.3409529  52.7648690
 100.6228918  45.8940613  53.7537082  99.9336475  45.6462525  52.1635004
 101.5308847  46.4163959  52.3641350  99.7345146  48.1381505  51.1401261
  99.1864261  47.4232724  50.5264093  99.2024512  49.0861974  51.0612585
 101.1339215  48.3162875  50.5783119 101.7331556  47.4270907  50.3821951
 100.9537134  48.7475743  49.5936206 101.6943212  48.9372255  51.2772629
  98.3386891  46.9406689  54.6389066  98.1728427  45.7472265  54.8194623
  98.4428693  47.7917809  55.6483967  98.6554423  48.7467653  55.3975289
  98.1980854  47.3220488  57.0534818  98.8644063  46.4792150  57.2372109
  98.5861032  48.4343376  58.0106855  98.2054779  49.3732714  57.6087045
  98.0405972  48.2745253  58.9407308 100.1120790  48.5827524  58.2791045
 100.7878413  48.0948682  57.5766698 100.2919108  49.6406104  58.0874566
 100.5594752  48.4139249  59.7683009  99.8929414  48.6054461  60.8008762
 101.7991793  47.9410674  59.8740156 101.8941187  47.8945122  60.8281748
  96.8040285  46.7485614  57.3238377  96.7870021  45.7494562  58.0042208
  95.7861882  47.5209838  57.0788442  96.0234502  48.4266309  56.6998848
  94.3601564  47.0822623  57.1627190  94.3228004  46.2996211  57.9204793
  93.5755003  48.2093010  57.8195831  92.7168378  47.7405298  58.3002629
  94.3782881  48.9169190  58.9484969  94.9587044  48.2060876  59.5366763
  95.0877371  49.6133848  58.5015892  93.7396336  49.5040753  59.6083968
  93.1477467  49.2326987  56.7798763  93.9954297  49.6239046  56.2172463
  92.5505784  48.8042620  55.9749340  92.3534569  50.3441178  57.3782611
  91.5759128  49.9162240  58.0110945  92.9392910  50.9820548  58.0401139
  91.8383147  50.9182210  56.6081076  93.8864905  46.4885109  55.8665259
  94.4593750  46.8016834  54.7892149  92.7989634  45.7371094  55.9094513
  92.1506176  45.1497327  57.0704951  91.2516104  45.7401025  57.2473878
  92.7345811  45.0667312  57.9871191  91.8096826  43.7119364  56.6341480
  91.0950798  43.3215589  57.3587502  92.7122518  43.1007957  56.6432721
  91.2593682  44.0460827  55.2552377  90.2537089  44.4654073  55.2853893
  91.2815287  43.1348153  54.6575749  92.2093831  45.1135024  54.6937372
  92.9418565  44.6274446  54.0492746  91.5077593  46.1824804  53.8813196
  91.0399061  47.2401233  54.3241300  91.3028005  45.8601408  52.6374853
  91.9565324  45.1888785  52.2605504  90.6763093  46.7234020  51.6226328
  91.3129284  47.5965707  51.4797531  90.5759290  45.8661269  50.3249857
  90.0793163  46.4888474  49.5808788  91.5505790  45.4926090  50.0108010
  89.8367096  45.0696412  50.4102551  89.2100482  47.1877071  51.8641465
  88.8779221  48.3484673  51.6766889  88.3775299  46.3661635  52.4464681
  88.7907273  45.4590646  52.6094960  87.0253891  46.6235068  52.9820753
  86.5619837  47.1625730  52.1557643  86.2591062  45.3397075  53.2785318
  85.2968552  45.6926902  53.6494458  85.9649378  44.9074497  52.3221222
  86.9043957  44.2259160  54.1532561  87.5808630  44.7138647  54.8549669
  86.1601583  43.6963630  54.7480567  87.7443720  43.1476727  53.4739046
  88.3091573  43.5538875  52.4283710  87.8320421  41.9570665  53.8684872
  86.9888785  47.5433648  54.2070709  85.8588196  47.9397452  54.6051713
  88.1008263  47.9332530  54.7786106  88.9594512  47.6881519  54.3065763
  88.1839041  48.5940348  56.0976040  87.1893083  48.7239727  56.5242270
  89.0701067  47.7514191  57.0356471  90.0646286  47.6531465  56.6003556
  89.2242376  48.2945174  57.9680594  88.6451842  46.3469223  57.4342519
  88.7605904  45.6411163  56.6116802  89.1922410  46.1272150  58.3510712
  87.0976663  46.2375792  57.9768911  86.8448007  47.0699916  58.6336478
  86.3848791  46.2705694  57.1529083  87.0320432  44.9402832  58.7855673
  86.8873414  44.1061024  58.0990707  87.9134090  44.8058498  59.4126418
  85.9211689  44.8361608  59.8058232  85.9511639  45.4747183  60.5877939
  85.0878727  45.0766206  59.2882241  85.8794378  43.8493565  60.0169529
  88.6550177  50.0081367  55.8955241  88.6642376  50.7906700  56.8832911
  89.0842406  50.3615498  54.6870428  89.1301853  49.6356555  53.9862637
  89.4906199  51.7218398  54.3420076  90.2762222  51.9963067  55.0459964
  90.2034754  51.7895562  52.9433935  89.5380993  51.4096102  52.1681050
  90.6335835  53.2502562  52.7955422  91.1648610  53.6929007  53.6380972
  91.2537134  53.3186864  51.9017547  89.7423166  53.8686014  52.6886571
  91.4696207  50.8199489  52.8605193  91.9731934  51.0461160  51.9206408
  92.0508798  50.9818678  53.7682749  91.0271005  49.8345466  52.7146315
  88.4206663  52.7732078  54.5410665  88.7342485  53.7649649  55.2062370
  87.2058441  52.5395440  54.0715927  86.9521496  51.7703001  53.4682662
  86.2451027  53.6382976  54.1364563  86.7223710  54.5170284  53.7026842
  84.9425822  53.2620561  53.2790611  84.4843428  54.2086080  52.9924322
  85.2204655  52.8365343  52.3147866  83.8855230  52.4985591  54.0263291
  84.1297568  51.1700515  54.2737075  84.9733940  50.7289592  53.7636919
  83.3497380  50.4322845  55.1449532  83.5869145  49.3915405  55.3093350
  82.1443473  50.8812313  55.6687886  81.5452206  50.1929211  56.2464763
  81.9075578  52.3219231  55.5729826  81.0645494  52.6899497  56.1389732
  82.7959632  53.0949538  54.7524663  82.7519620  54.1712723  54.6745779
  85.9702388  54.0519918  55.6280786  85.7331428  55.2377124  55.8575549
  85.9579641  53.1162228  56.6245907  86.0920834  52.1900255  56.2447508
  85.9351489  53.3198517  58.0513055  84.9618700  53.7486898  58.2898979
  85.9695081  51.9512070  58.7397691  86.7792738  51.3534087  58.3214190
  86.0375729  52.0396399  59.8240704  84.7472723  51.0573448  58.4430851
  84.5809078  51.1184079  57.3675749  84.8947928  49.6393187  58.9150858
  85.7063297  49.1203182  58.4050344  85.1436231  49.6891375  59.9751337
  83.9662800  49.1022498  58.7213003  83.4309916  51.5856910  59.0619005
  83.4569657  51.5399186  60.1506255  83.1765729  52.5952727  58.7392303
  82.6569558  50.8719507  58.7798485  87.1047177  54.1976616  58.5907334
  86.8975605  55.2133844  59.2373539  88.3716417  53.7503452  58.3271821
  88.5138669  52.8574794  57.8769207  89.5877171  54.4384330  58.8219251
  89.5536937  54.4507630  59.9113245  90.8839645  53.7400138  58.3748109
  91.7476595  54.2302435  58.8240326  90.7979462  52.6615906  58.5078682
  91.0533818  53.9878583  57.3269658  89.6583560  55.8770164  58.3498852
  89.8371504  56.8235091  59.1241829  89.4045312  56.0828203  57.0706764
  88.9294005  55.3709418  56.5343280  89.2741091  57.4600721  56.4470901
  90.2190868  57.9659578  56.6450722  88.9323231  57.2913064  54.9148546
  89.7854667  56.8081463  54.4385959  88.0331232  56.6782480  54.8540349
  88.6723445  58.5557204  54.1701188  87.8574730  59.1440790  54.5919778
  89.5733743  59.1651422  54.2397686  88.4556675  58.3339449  52.6370377
  89.0086439  57.4579547  51.9878440  87.8359202  59.3213443  52.0214908
  87.8068674  59.2217301  51.0168225  87.1906756  59.8362576  52.6034048
  88.2202875  58.3717245  57.1146675  88.5739463  59.4942627  57.4560669
  86.9513159  57.8908651  57.2542625  86.8097477  56.9784235  56.8449639
  85.8479283  58.6929356  57.7518480  85.8776408  59.6184681  57.1768640
  84.4570585  58.0294993  57.5301807  84.5838981  56.9631092  57.7170337
  83.7113037  58.3808025  58.2432999  83.9521820  58.2875656  56.0877957
  83.9008761  59.3555231  55.8756855  84.6235834  57.8385128  55.3558994
  82.5552754  57.5888113  55.9097415  82.5838914  56.6239655  56.4160553
  81.7086838  58.1016724  56.3662160  82.1898689  57.3318580  54.4803621
  83.1290166  57.0092708  54.0308745  81.4599531  56.5223315  54.4868799
  81.6684269  58.5032256  53.7093291  80.7973221  58.8479834  54.0867494
  82.3430542  59.2514212  53.7813431  81.4022048  58.2358580  52.7724511
  85.9770116  59.1325544  59.1654285  85.7045220  60.2966352  59.5487338
  86.4944603  58.2551053  59.9889457  86.5130084  57.2622308  59.8046505
  86.9188129  58.5489257  61.3732900  86.0755756  58.8913730  61.9731093
  87.4557950  57.2944075  62.0855575  86.6143504  56.6032422  62.1341534
  88.2582396  56.8609031  61.4886460  87.9701728  57.3986776  63.5758268
  87.2739702  57.9784398  64.1819285  87.7972849  56.4115232  64.0044873
  89.6310741  57.9785949  63.9095945  90.5642923  56.5820431  63.2963702
  91.6126154  56.6610114  63.5843317  90.2429323  55.6690423  63.7977044
  90.5474106  56.4941749  62.2100481  87.8552902  59.6945462  61.5378477
  87.6026971  60.6318528  62.2739007  89.0199677  59.6400687  60.8632252
  89.2405567  58.8982428  60.2142248  90.0419386  60.5723419  60.9615078
  90.3637361  60.7016258  61.9948843  91.2750106  60.1752991  60.1978770
  91.0039782  59.9044265  59.1774508  91.9863605  60.9938553  60.0878333
  91.9567855  58.9226664  60.8846234  92.2442100  59.1084237  61.9194954
  91.2920120  58.0588506  60.8866882  93.5483226  58.5560135  59.9360020
  92.9340752  57.4114901  58.6426544  92.5363412  56.5000453  59.0889520
  92.0798499  57.9873499  58.2865861  93.6932874  57.2694170  57.8735368
  89.6069942  61.9151319  60.3267871  89.7297956  62.9133526  61.0357839
  89.0154872  61.9701753  59.1393932  88.8308809  61.0999902  58.6610103
  88.4430566  63.2253239  58.5561689  89.2654835  63.9366485  58.4804297
  88.0331888  63.1064743  57.0660358  87.2029345  62.4014682  57.1082958
  87.4387741  64.4285988  56.6015633  88.2240212  65.1304391  56.3206589
  86.8003572  64.1754355  55.7551249  86.6790186  64.8356371  57.2687798
  89.1586912  62.5637566  56.2318201  90.0554131  63.1832920  56.2189432
  89.4244095  61.5490967  56.5284070  88.5680496  62.2489520  54.7930566
  87.8194058  61.4787827  54.9787444  88.1637426  63.1252325  54.2863334
  89.3281567  61.8594776  54.1157696  87.3182331  63.8096680  59.4861544
  87.2907852  65.0262327  59.6558856  86.4701519  62.9817153  60.0765083
  86.4793674  61.9831379  59.9253186  85.4290181  63.4883799  60.9983274
  84.7149527  64.1132322  60.4618853  84.9244733  62.6012325  61.3811019
  85.9481808  64.1611162  62.2624825  85.5314905  65.2518956  62.6754055
  86.7706170  63.4365014  62.9445243  86.8212349  62.4501976  62.7328254
  87.5132154  63.8285042  64.2047564  86.7494498  64.1827218  64.8970895
  88.4021857  62.8163890  64.9456521  89.0053309  62.2960699  64.2016138
  88.9862814  63.3883631  65.6666083  87.4892928  61.7464486  65.4743547
  86.7581504  62.1900333  66.1502814  86.9629756  61.2119974  64.6834976
  88.4184913  60.7576712  66.1605100  89.1211320  60.3588991  65.4288135
  89.1460928  61.2713043  66.7889024  87.6356269  59.5763818  66.7431365
  86.8678663  59.1861920  66.2154838  87.9060947  58.8426070  67.8082676
  88.8833274  59.2274274  68.5411425  89.5696568  59.9441816  68.3532191
  88.9979781  58.8668889  69.4776507  87.2023989  57.8127885  68.2099560
  86.5772134  57.4209132  67.5202579  87.5998661  57.2420299  68.9423182
  88.3480354  65.0726235  63.8353681  88.2286678  66.0249236  64.6024618
  89.0481428  65.1513586  62.7134721  89.1011875  64.3557732  62.0935285
  89.7362345  66.4301163  62.2685296  90.3897461  66.7056802  63.0962870
  90.5158574  66.2345521  60.9798462  89.9423289  65.6381526  60.2702881
  90.6892341  67.2057054  60.5161813  92.1751123  65.4906297  61.4493868
  91.8027606  64.2465510  61.7633623  88.7222443  67.6495448  62.0272333
  89.0545224  68.8120221  62.3545127  87.4989537  67.3397495  61.5210812
  87.2437027  66.3760148  61.3593194  86.4516641  68.3736725  61.3140216
  87.0653434  69.1932889  60.9401890  85.3368706  67.9865505  60.3574083
  84.9577752  66.9685021  60.4466500  84.5231771  68.6434387  60.6648583
  85.6833454  68.1593304  58.9240263  84.9983009  68.8423729  58.1980448
  86.7108073  67.5473157  58.3232539  86.8523886  67.7865109  57.3522542
  87.2653006  66.8783814  58.8382049  85.8901614  68.8167010  62.6624670
  85.8197712  70.0304463  62.8940645  85.4891467  67.8864360  63.5564954
  85.6478488  66.9266473  63.2849823  85.0352097  68.3483805  64.8527277
  84.1007958  68.8990457  64.7442908  84.6030410  67.0389437  65.5332038
  83.9805220  66.3629355  64.9470441  85.5034251  66.4499911  65.7081035
  83.9958503  67.1642649  66.9888074  84.7729290  67.5868633  67.6257246
  82.7658132  67.9724622  67.1044975  82.8683075  69.0223049  66.8298747
  82.0097464  67.5717092  66.4293234  82.3853288  67.9643244  68.1259161
  83.6816095  65.7449451  67.5063568  83.1972637  65.7142467  68.4824128
  82.9738825  65.2441239  66.8457505  84.5690003  65.1145422  67.4494243
  86.0850062  69.1236591  65.7003878  85.7345980  70.0430811  66.4740376
  87.3833746  68.8293757  65.5255472  87.6249261  68.0805061  64.8923423
  88.5388369  69.4562143  66.1238089  88.1894883  69.7569962  67.1115326
  89.6453089  68.3128741  66.2223823  90.5104785  68.7069549  66.7555706
  89.2820764  67.5143204  66.8692782  89.8776418  67.9535184  65.2198674
  89.0843602  70.7171832  65.4509256  89.9688389  71.4437917  66.0251197
  88.6178546  71.0481994  64.2382144  88.0484256  70.4567125  63.6500020
  89.0170428  72.2747002  63.4765205  88.4271996  72.2852688  62.5599653
  88.7057524  73.0744716  64.1485149  90.4535460  72.3815266  63.0596914
  91.0095417  73.4124593  63.1440633  91.0897974  71.2998419  62.5523011
  90.4608272  70.5645217  62.2628176  92.4517472  71.2643764  61.9761117
  92.8740564  72.2690139  61.9543734  93.3829035  70.3677381  62.8775961
  93.1400000  69.3241219  62.6774198  94.4073453  70.5353230  62.5451267
  93.4555842  70.6381617  64.3686706  93.6207217  71.7028848  64.5335781
  92.5148278  70.3421302  64.8328332  94.6381890  70.0842848  65.1377916
  94.4522852  69.0482302  65.4208653  95.5214321  70.1210785  64.5001041
  94.9561203  70.9957221  66.3685747  95.1652079  71.9874027  65.9673865
  94.0677423  71.1025333  66.9911188  96.0235359  70.3611816  67.1384346
  95.7194276  69.4861737  67.5409163  96.8020150  70.2766980  66.5005218
  96.3975672  70.9329674  67.8823106  92.4715440  70.6667257  60.5484088
  91.5467691  69.8946799  60.1404745  93.4125255  71.0630592  59.6098510
  94.4761811  72.0173991  59.8837976  94.9171711  71.8756631  60.8704656
  94.0357275  72.9946489  60.0815200  95.4234060  72.0384037  58.7233514
  96.2270842  71.3368212  58.9469209  95.6575986  73.0904039  58.5602603
  94.5278398  71.4608169  57.6086802  95.2353725  70.8880959  57.0091768
  94.0074031  72.2234990  57.0294015  93.4547212  70.6472292  58.2391663
  92.5377282  70.7478437  57.6585279  93.8151598  69.2001245  58.0715211
  94.7768037  68.7108918  58.6652137  93.0848592  68.4688350  57.2511679
  92.3610027  68.8494715  56.6585045  93.2052966  67.0459359  56.9799119
  94.1204131  66.7731925  57.5055286  92.1052052  66.1962062  57.6778412
  92.0684260  66.4472200  58.7379165  90.7287909  66.3537898  57.0332615
  90.3971903  67.3896982  56.9623045  90.5680061  65.9372833  56.0389492
  90.0750893  65.7827654  57.6925994  92.4654984  64.7107948  57.6841319
  91.6642884  64.0356330  57.9845418  92.7698490  64.3713421  56.6940422
  93.3060895  64.6093295  58.3705805  93.4472818  66.7947458  55.4646313
  92.6095426  67.3045346  54.7315264  94.4863099  66.0454177  55.0659561
  94.9923609  65.5875063  55.8104892  94.7130589  65.6788433  53.6546448
  94.1155398  66.3213306  53.0078382  96.2294233  65.8599393  53.2393555
  96.8851411  65.1190972  53.6968358  96.2789895  65.6538300  51.7246189
  95.9473229  64.6504819  51.4574302  95.8745087  66.4815221  51.1420661
  97.3172084  65.6807111  51.3937335  96.7931334  67.1917271  53.6004216
  97.0029498  67.3421890  54.6593927  97.7087886  67.2936266  53.0179337
  96.0603205  67.9281811  53.2705389  94.2508795  64.2437055  53.4569683
  94.7769527  63.3663283  54.0604018  93.4356192  64.0374125  52.4303619
  93.2591842  64.8096637  51.8037849  93.1773684  62.7107108  51.7490921
  93.2058499  61.9875402  52.5641569  91.7382278  62.7066884  51.2404861
  91.0177674  62.9610955  52.0178624  91.6613103  63.3417020  50.3578983
  91.3867161  60.9803379  50.6784362  90.1944930  60.7624660  51.2406154
  94.1837456  62.5284271  50.6218659  94.4761805  63.4874460  49.8903125
  94.6676546  61.3482977  50.4541424  94.4055342  60.6284471  51.1123451
  95.7101206  61.0420482  49.4268353  95.5421172  61.6314715  48.5254423
  97.0502019  61.1785966  50.1949090  97.8554008  61.0194227  49.4776793
  97.1033324  62.1183260  50.7446465  97.1549776  60.4367454  50.9866081
  95.4525262  59.6571749  48.9139736  94.7562517  58.7558068  49.4587197
  96.1540444  59.4508840  47.8331680  96.6136585  60.2519120  47.4241408
  96.4292911  58.1980231  47.1305959  97.2547394  58.3599383  46.4373994
  96.9489678  57.0406487  47.9645081  96.5307360  57.0462467  48.9710626
  96.8793587  55.6787037  47.4261226  97.3137598  55.0327273  48.1890885
  95.8525580  55.3998633  47.1894199  97.4547360  55.6621951  46.5005015
  98.3494995  57.2113415  48.1437281  98.5345200  57.8820286  48.8052009
  95.3244824  57.7456155  46.2059390  94.2011995  57.5519592  46.5942163
  95.7905897  57.4808737  44.9874079  96.7694164  57.6370153  44.7934544
  95.0256669  56.7245248  44.0026173  95.6767150  56.8376379  43.1357586
  94.8879166  55.1527699  44.2191400  94.8217663  55.0366404  45.3009155
  94.0233827  54.6519024  43.7833662  96.2010921  54.4075731  43.8670242
  96.3415539  54.3011697  42.7913328  97.1085266  54.9380571  44.1555542
  96.3297840  52.9891260  44.4901124  95.3524363  52.3153298  44.6249124
  97.4691778  52.5508034  44.9407639  97.5538095  51.7068428  45.4890960
  98.3167864  53.0754535  44.7781012  93.6482163  57.3948908  43.5962711
  92.7856495  56.7597639  43.0391576  93.5127476  58.6705100  43.9067765
  94.3356533  59.0556792  44.3479843  92.2579806  59.3914450  43.5812875
  91.3583319  58.9557099  44.0159040  92.4257731  60.8046323  44.1806321
  93.1523429  61.2650901  43.5111706  91.4676195  61.3219230  44.1311142
  92.8575287  60.9006561  45.6291117  92.6068549  60.0228271  46.2246609
  93.9408492  60.9732043  45.7254212  92.3423936  62.3836920  46.5001954
  90.7490044  61.7905497  47.0155143  90.8680350  61.1287247  47.8733760
  90.1394092  62.6633067  47.2495844  90.2512111  61.2454482  46.2135199
  92.0225246  59.6293160  42.0987703  90.9105734  59.6411921  41.7147042
  93.0865433  59.6808243  41.2822511  94.0066869  59.7572858  41.6916494
  92.9305599  59.7518519  39.8472670  91.9432865  59.3870455  39.5638055
  93.0536825  61.2683771  39.4815573  93.9218491  61.7021928  39.9777332
  93.2582268  61.4387516  38.4245612  91.8941969  62.1871790  39.7933511
  91.7861779  62.2785785  40.8741319  92.1638917  63.5935590  39.2918533
  92.2880924  63.6612950  38.2110730  91.4563810  64.3017554  39.7231612
  93.0828518  63.9360069  39.7676041  90.6022466  61.8102393  39.2167494
  90.5397680  62.1023529  38.1684813  90.3060478  60.7687851  39.3417820
  89.8338565  62.4269204  39.6829930  93.9429074  58.7643151  39.1072328
  94.5289476  59.1552218  38.0861140  94.2256105  57.5080038  39.5878502
  93.8617555  57.3620637  40.5186644  95.3540704  56.6328993  39.2155742
  96.2963804  57.0821922  39.5291045  95.1095088  55.2935872  39.9905765
  94.9665630  55.5880068  41.0302801  94.2394224  54.9151097  39.4540505
  96.2862717  54.2804697  39.8951166  95.9209119  53.3899879  40.4066382
  96.4613755  54.0237646  38.8503425  97.6191763  54.7477036  40.5207749
  97.7316677  55.8430632  41.1218740  98.5139532  53.7207110  40.6847044
  99.3407837  53.9619503  41.1087431  95.6437938  56.3698816  37.7231812
  96.7597953  56.4638492  37.2435324  94.5844775  56.1373370  36.9137937
  93.7191430  55.9357703  37.3940744  94.5944561  55.8439516  35.4693594
  95.3111044  55.0418377  35.2929245  93.2288166  55.4150499  35.0723211
  93.2317961  55.2568440  33.9938676  92.9464869  54.4526875  35.4992386
  92.2500173  56.3580371  35.4769030  91.5222150  56.3502356  34.8509288
  95.0626119  57.0656532  34.7101264  95.7489508  56.8849717  33.6655397
  94.7904865  58.3343252  35.1470321  94.2472184  58.3797470  35.9972659
  95.1926070  59.6235481  34.4930410  94.8137659  59.4292317  33.4895966
  94.4044208  60.8422942  35.0175441  94.5054412  60.8915271  36.1017356
  94.9071408  61.7006134  34.5717780  92.8935796  60.7086524  34.8298003
  92.7580397  60.3972269  33.7940490  92.4363861  59.9169527  35.4233374
  92.2324277  62.3193790  35.3639662  92.5080541  63.2714705  33.8862203
  93.5822067  63.4566800  33.8874862  92.1611434  62.7454090  32.9968315
  92.0223193  64.2452084  33.9496327  96.6596389  59.7993726  34.5747355
  97.0907546  60.7767772  33.9937702  97.4560662  58.9103062  35.1780662
  97.0973824  58.2111653  35.8126632  98.9274731  58.7514565  34.7360266
  99.5875071  59.5959983  34.9340282  99.7121870  57.7387497  35.5719888
  99.0735855  56.8554112  35.5702862 101.1606282  57.4208163  35.1119862
 101.6313592  56.6856052  35.7645711 101.0999155  56.9590226  34.1264610
 101.7883232  58.3119173  35.1056754  99.6325900  58.3125538  37.0053659
 100.0790708  59.3062494  37.0419884  98.5880510  58.4479307  37.2859305
 100.1854903  57.4264327  38.0951621  99.7781509  57.7398105  39.0563688
  99.8500449  56.4026914  37.9295273 101.2625995  57.4481994  38.2608868
  99.0692125  58.5250289  33.2250455 100.0223382  59.0142450  32.6434739
  98.1726856  57.7017089  32.6486576  97.6075513  57.1897221  33.3109210
  98.2604310  57.3484079  31.2372247  99.0408468  57.9123417  30.7262765
  98.6300929  55.8264913  31.1112456  98.7311219  55.6911913  30.0344043
  99.9951830  55.4907571  31.6562898 100.7766705  56.1305767  31.2464016
 100.0543307  55.3808495  32.7390660 100.2129183  54.5035037  31.2488161
  97.6548963  54.9808937  31.7143510  97.9320740  54.7652213  32.6078041
  96.9327770  57.7153835  30.4723666  96.8579427  57.6249140  29.2779825
  95.9038710  58.2010625  31.1490496  95.9874356  58.3529234  32.1440871
  94.5407872  58.4763394  30.5655788  94.6130822  58.2446042  29.5029468
  93.4108742  57.5544446  31.2116602  93.3126210  57.7676106  32.2761210
  92.5247590  57.7562848  30.6098624  93.6465174  56.0150227  31.1309134
  94.5619644  55.7977598  31.6812349  92.7559729  55.5364075  31.5383017
  93.8903696  55.5505488  29.6822684  93.0540336  55.9450546  29.1052005
  94.7127597  55.9951623  29.1218175  94.0261130  53.9827484  29.5584470
  93.1931546  53.4856853  30.0556477  93.8858769  53.6361645  28.5345385
  95.4307535  53.5229647  30.0356835  96.1322788  53.7788650  29.3556170
  95.6751885  53.9189133  30.9321091  95.4444989  52.5152622  30.1023676
  94.1106402  59.9174277  30.5857947  94.1459371  60.5949026  31.6578417
  93.5793644  60.4845319  29.4595142  93.4746069  59.9168412  28.1337430
  93.2391818  58.8532246  28.0967521  94.3917186  59.9864922  27.5488025
  92.4326297  60.7518799  27.4210404  91.4303544  60.4396694  27.7144154
  92.5109833  60.6843857  26.3359476  92.7542038  62.1611617  27.9833148
  92.0105968  62.9578974  27.9643238  93.6604104  62.4649696  27.4592906
  93.0931335  61.8988531  29.4580674  93.9029768  62.5652678  29.7550089
  91.8935813  62.1060379  30.4293459  91.4160934  63.2373759  30.5236875
  91.2771642  60.9978861  30.8732191  91.7636445  60.1176739  30.7801406
  89.9778949  61.0277368  31.6387935  89.8077852  62.0304766  32.0308123
  88.8428199  60.7005076  30.7395295  89.1544962  59.8969497  30.0722571
  87.9932726  60.4195333  31.3619808  88.3747572  61.8704243  29.8034506
  87.8349644  62.5900856  30.4189487  89.2628871  62.2795264  29.3218274
  87.3932734  61.3108202  28.7285849  87.1513676  62.0843085  27.9996834
  87.9217693  60.4528577  28.3130150  86.1239125  60.7658761  29.4564169
  86.0344395  59.7912901  29.7059700  85.0038571  61.4564177  29.6593342
  84.7807052  62.6521840  29.1426416  85.5013710  63.2217612  28.7227338
  83.8642778  63.0435210  29.3074082  84.0335309  60.9394517  30.3305268
  84.3181042  60.1442657  30.8844196  83.1266077  61.3413806  30.5204523
  89.9597530  60.1010307  32.9071580  90.5545802  58.9949048  32.7782151
  89.2288337  60.4618350  33.9847040  88.4960883  61.6670739  34.2710118
  87.8344606  61.8640092  33.4274685  89.1897611  62.5042855  34.3485014
  87.6494943  61.4380271  35.4690553  86.6678694  61.0120514  35.2615530
  87.4057006  62.3601237  35.9967292  88.4210675  60.3917646  36.2056365
  87.7443069  59.7588233  36.7796404  88.9774394  61.0070615  36.9127629
  89.0292575  59.5415775  35.0872787  89.9649881  59.1471464  35.4834427
  88.0457866  58.3484474  34.8575547  87.3296780  58.2643247  33.8745125
  88.1327703  57.3625231  35.7363389  88.9188347  57.4546926  36.3638806
  87.0851594  56.3460844  35.8758918  86.7151511  56.1126557  34.8775356
  87.5960117  54.9558432  36.3822450  86.8248535  54.2522229  36.0685148
  88.8911989  54.3488466  35.8455324  89.6620568  55.0011873  36.2558181
  88.9505625  53.3542156  36.2874431  88.8200515  54.2576423  34.7616773
  87.5514968  54.7391225  37.7811297  87.6374549  53.7883475  37.8823190
  85.9719823  56.7527457  36.7990387  86.0654387  57.6792482  37.6041402
  84.8483005  56.0377200  36.7617148  84.7491791  55.3172538  36.0608557
  83.7014879  56.4038776  37.6492690  83.5608524  57.4801176  37.5489877
  82.4477312  55.6941012  37.2773282  82.5200308  54.6299531  37.5019645
  81.5391295  56.1589476  37.6600653  82.1785593  55.7823281  35.7454055
  82.9411127  55.2298064  35.1964222  81.3348365  55.1344918  35.5076241
  81.9068166  57.1931517  35.2947014  81.0655101  57.6326654  35.8305524
  82.7781313  57.8246354  35.4683077  81.6583054  57.2630219  33.8027522
  80.6843616  57.4550502  33.6163457  82.4756019  56.8343947  32.8356125
  83.7682407  56.5717584  32.9829757  84.3482165  57.0984836  33.6203914
  84.1389533  55.9839748  32.2500483  82.0232848  56.8625956  31.6158617
  81.0565747  57.1391817  31.5205095  82.6548287  56.4961925  30.9180071
  83.9626318  56.1573114  39.1460569  83.6284966  57.0796872  39.9486234
  84.7110783  55.0766582  39.4636605  84.9115370  54.3215293  38.8235734
  85.1479212  54.9241563  40.9029426  84.2546170  54.9253573  41.5275275
  85.7995459  53.5691668  41.0435411  85.1173419  52.7199230  41.0051037
  86.6126348  53.3495036  40.3516347  86.3586975  53.4529999  41.9719944
  86.0115529  56.0970458  41.4504544  85.8129919  56.5763777  42.5389654
  86.9967982  56.5856085  40.6350373  87.1907961  56.1170596  39.7615805
  87.8287015  57.7414352  40.9516229  88.3744279  57.6583964  41.8915240
  88.9456389  57.6996561  39.8947519  88.4773403  57.6381695  38.9123997
  89.3304911  58.7153261  39.9866114  90.0441800  56.6700925  39.8307446
  90.7827261  56.8774840  40.6051079  89.6260207  55.6664352  39.9077219
  90.6231238  56.7394244  38.4074397  90.3929562  57.6893576  37.6465746
  91.4147234  55.7414263  38.0369821  91.7464504  56.0635100  37.1956620
  87.0847251  59.0857519  40.9537956  87.4138758  59.9395802  41.7926282
  86.0320829  59.3075286  40.1490566  85.7520901  58.6530053  39.4326047
  85.2414722  60.5329439  40.2232125  85.8140904  61.4597975  40.2573292
  84.2997979  60.6403642  38.9926395  83.6493476  59.7668475  39.0371859
  83.3698966  61.8597906  39.0548824  83.0795396  62.0409198  38.0199966
  82.4604647  61.4797385  39.5202790  83.7942946  62.7825825  39.4504469
  85.0157719  60.6266390  37.7721375  85.4953810  59.8050777  37.6432493
  84.2718295  60.4740003  41.4112097  83.9508047  61.5549059  41.9635689
  83.8907825  59.2895644  41.8504081  84.1347254  58.4686888  41.3148270
  83.1942283  59.0994519  43.1289047  82.3604144  59.7981645  43.1972309
  82.6928530  57.6725167  43.2069942  82.2714274  57.5445124  42.2099117
  83.4964588  56.9381456  43.2619206  81.7043176  57.5046798  44.2133240
  81.5043414  56.5752870  44.3468850  83.9949414  59.2649429  44.3676859
  83.5247785  59.6929938  45.3918966  85.1858743  58.7435386  44.3065412
  85.4421055  58.1577543  43.5246278  86.1305295  58.8001790  45.4309242
  85.6416929  58.5217585  46.3645408  87.3377995  57.8602366  45.2562870
  87.0415833  56.8648973  44.9251313  87.9012388  58.2450466  44.4062532
  88.2250825  57.6760829  46.5196747  87.6281558  57.6829160  47.6347993
  89.4463991  57.5543385  46.3491283  86.5203114  60.2402627  45.7735959
  86.3523230  60.7011843  46.8655356  86.8904871  60.9877588  44.7392642
  86.9066616  60.5233776  43.8424451  87.1169755  62.4630281  44.8529472
  87.6958678  62.4945756  45.7759805  87.8801073  63.0540381  43.6686266
  87.3880129  62.7061418  42.7603769  88.0136340  64.5767664  43.6273395
  88.5758864  64.9827514  42.7863819  87.1071666  65.1764595  43.7098120
  88.4922453  64.9591664  44.5288952  89.2727211  62.4090121  43.5691539
  89.6369974  62.4711524  42.5437070  89.9464866  62.8979292  44.2728119
  89.2127259  61.3453539  43.7996643  85.8751806  63.2621389  45.2124477
  86.0203373  64.1442356  46.0289101  84.6411884  62.8807985  44.8666078
  84.5034876  62.0643542  44.2881960  83.4460816  63.5944176  45.3624445
  83.5920656  64.6741889  45.3319236  82.2364504  63.1159306  44.4852409
  82.3211355  62.0346874  44.3763785  81.2714141  63.3275391  44.9457047
  82.3508236  63.4938712  43.4692611  83.3126811  63.2315202  46.8335940
  83.4061413  64.1629608  47.6594768  83.0206246  61.9444352  47.2039128
  83.1781312  61.1597676  46.5878054  82.7584654  61.5969232  48.5871763
  81.8687735  62.1284040  48.9249863  82.4497576  60.0874462  48.6581551
  83.1927714  59.4871573  48.1330992  82.5914884  59.8580507  49.7143234
  81.1737489  59.6851272  48.1036623  80.1222130  60.2370177  48.4568603
  81.0535233  58.6761348  47.2354350  80.1440931  58.3655694  46.9246524
  81.8667542  58.1205410  47.0114883  83.9174472  61.9496930  49.5419238
  83.5880643  62.2373970  50.7139720  85.1729374  61.9572623  49.1168310
  85.3973379  61.5756703  48.2090138  86.2762334  62.4656002  49.8901945
  86.4017309  61.8346072  50.7700818  87.5970995  62.2596042  49.1367666
  87.7419214  61.2030080  48.9114952  87.6710852  62.9226443  48.2747899
  88.4084783  62.5023765  49.8229839  86.1348260  63.9582714  50.3051305
  86.4981375  64.3781982  51.3693036  85.5862165  64.8073731  49.4339853
  85.2796447  64.4458177  48.5421381  85.2452409  66.1908059  49.8352714
  86.0046963  66.5712979  50.5183610  85.1936489  67.0730442  48.6076303
  84.5377609  66.7811412  47.7874388  84.7448620  68.4684513  49.0424680
  85.4086289  68.7799500  49.8490360  84.7730438  69.2182983  48.2518951
  83.7233715  68.5944883  49.4013181  86.6266681  67.3069545  48.0584196
  86.8539299  66.6443804  47.2232863  86.6779796  68.2865162  47.5829999
  87.3881122  67.2015065  48.8312013  83.9768142  66.1992795  50.7043715
  83.9932559  66.9259024  51.6795079  83.0254979  65.2842336  50.5098694
  83.1654694  64.6362747  49.7478588  81.8064662  65.2452830  51.3372277
  81.3929346  66.2530956  51.2996675  80.6010299  64.4593176  50.7163643
  80.8209979  63.3923112  50.7511717  79.7670155  64.7304195  51.3637079
  80.3809130  64.8798939  49.2444983  81.2960808  64.6191140  48.7128577
  79.3466972  64.0417227  48.5193748  79.5041193  62.9819938  48.7201057
  78.3958415  64.4598622  48.8497099  79.3561338  64.2810440  47.4560087
  80.0406697  66.3495959  49.0568302  79.9355444  66.6614808  48.0177434
  79.0775490  66.5321504  49.5334564  80.8410732  66.9697221  49.4604419
  82.1382569  64.9005925  52.7641328  81.7095856  65.6937417  53.6047337
  82.9802617  63.8867180  52.9668100  83.3426855  63.4079203  52.1547128
  83.6339711  63.5774849  54.2547366  82.8961670  63.0401048  54.8505511
  84.8186644  62.6042459  54.0180747  85.5022400  63.1029099  53.3309445
  85.2973381  62.3452282  54.9624694  84.4142890  61.1990621  53.4805978
  83.2409832  60.8602940  53.5375873  85.3382248  60.4435377  53.0956195
  84.0534106  64.7887657  55.1419417  83.8750620  64.6956379  56.3764611
  84.5997468  65.8040679  54.4363454  84.5666839  65.7814093  53.4271125
  85.1886776  66.9230346  55.0347331  84.7015675  67.7746306  54.5597819
  85.0697926  66.8606905  56.1164354  86.6548216  67.2239369  54.6881912
  87.3239013  68.0028779  55.3579506  87.1848137  66.6124686  53.5883769
  86.5957725  65.9937948  53.0495049  88.5627064  66.8530460  53.1645443
  89.1051318  66.4916749  54.0382147  88.8747660  66.0068857  51.8801135
  89.0290035  64.9601741  52.1422312  88.1119590  66.1698557  51.1188078
  89.8639556  66.2449810  51.4890718  88.7940040  68.4123065  52.9430587
  88.1135506  69.0206636  52.1381637  89.7482281  68.9301227  53.7115834
  90.3299760  68.2851868  54.2270815  90.1684262  70.3041040  53.3188657
  89.3508670  70.8757304  52.8796140  90.6143504  71.0754391  54.5406161
  91.4433824  70.6279918  55.0889191  91.0836084  72.0090019  54.2302007
  89.6968630  71.2985769  55.6890833  89.3655442  70.3159185  56.4176565
  89.1161925  72.4001457  55.8338007  91.3069846  70.3561669  52.2424132
  91.5354981  71.3535939  51.5205756  92.0574890  69.3229622  52.0651593
  91.7707693  68.5631893  52.6656915  93.0821203  69.1645054  51.0827911
  93.0112228  69.8194671  50.2143934  94.4181928  69.4093314  51.7860635
  94.2238467  68.9154583  52.7381238  95.2161798  68.8896421  51.2557017
  94.6509109  71.1718721  52.0258888  93.4126051  71.4592141  52.4369874
  92.9501873  67.8048692  50.5088011  92.9126633  66.8461499  51.2493583
  92.9445365  67.6702960  49.1884700  93.2865219  68.5074707  48.7387095
  93.0236569  66.4920836  48.3900416  93.0131234  65.5925740  49.0055678
  91.8564629  66.3789444  47.3823754  91.9843552  65.4241217  46.8723530
  90.4765025  66.1147763  48.0530343  90.5111181  65.1890935  48.6274941
  90.0276786  66.9722556  48.5544188  89.8169014  65.8539578  47.2253596
  91.7292183  67.6497274  46.4458870  91.8489139  68.5926325  46.9794626
  92.6089419  67.5651136  45.8078359  90.4895997  67.8241029  45.5665761
  89.6657196  67.9876377  46.2612303  90.6138964  68.6343428  44.8481322
  90.2757081  66.9078665  45.0162142  94.4498105  66.4169024  47.6622570
  95.0644622  67.4449131  47.3132589  94.9862662  65.2112331  47.2851774
  94.4090849  64.3837247  47.3322329  96.3525554  64.9939881  46.9135137
  96.8758584  65.9347987  46.7427567  97.2219342  64.4218245  48.0284064
  97.0148240  64.9926479  48.9335949  96.7694476  63.4577727  48.2607242
  98.7629334  64.3919249  47.7036584  98.9403201  63.5909802  46.9859387
  98.9815264  65.4006491  47.3532111  99.7508898  64.3118208  49.1852225
 100.6159671  62.7638890  48.9230159  99.9678074  61.9519299  48.5932890
 101.3220643  62.9094459  48.1054953 101.0953996  62.4247455  49.8413061
  96.4689189  64.2554814  45.5442449  95.5995273  63.4655372  45.1337424
  97.6164277  64.5650749  44.8145529  98.1589418  65.3746427  45.0798423
  98.0419497  63.7312092  43.7262928  97.4796033  62.7976242  43.7432815
  97.7467806  64.3436313  42.3829348  98.3201068  65.2700443  42.3490092
  98.1586594  63.7602564  41.5594482  96.2340326  64.6806501  42.0967285
  95.8066161  65.2607103  42.9146199  96.0075178  65.5127902  40.8787345
  96.3906800  65.0816465  39.9538552  94.9365941  65.7046320  40.8123512
  96.4019869  66.4914113  41.1522092  95.4198287  63.3827222  41.9484227
  95.6495835  62.7690924  42.8194994  94.3398599  63.5286198  41.9703626
  95.7869593  62.9894154  41.0004559  99.4868113  63.3289204  43.9371183
 100.2878124  64.1070885  44.5081681  99.7195522  62.1068793  43.4634399
  98.9544105  61.6449607  42.9930258 101.0121275  61.5601980  43.5382745
 101.7050963  62.2882095  43.9600499 101.0494948  60.3081203  44.5218563
 100.6484260  59.4169010  44.0391844 102.0828320  60.0587624  44.7631204
 100.4309921  60.6116989  45.7691573 100.9971844  60.2896783  46.4743738
 101.5502436  61.3069613  42.1095317 102.1189479  62.2261441  41.5365128
 101.4889353  60.0567615  41.6455368 100.9261088  59.3876122  42.1510813
 102.0017997  59.7087671  40.3311239 103.0732828  59.8955838  40.2595469
 101.7380325  58.6724900  40.1198023 101.3489421  60.5394919  39.2285550
 102.0582071  60.8676946  38.2848229 100.1088403  60.9954410  39.2718501
  99.6350464  60.7876561  40.1392859  99.3669618  61.7808331  38.3006824
  99.3374733  61.2072603  37.3742594  97.9344316  62.1464139  38.7527314
  97.8604993  62.9675202  39.4657661  97.4868240  62.4971583  37.8228032
  97.0523100  60.9425662  39.2506445  96.0331356  61.2620717  39.0331596
  97.2241573  60.0941528  38.5882368  97.1671143  60.5041159  40.7260731
  98.2457308  60.6593107  41.2464277  96.1509671  60.0676897  41.2960554
 100.0636463  63.1179776  37.9247417  99.9055890  63.5558270  36.7926513
 100.8894917  63.6533297  38.8653619 100.8668621  63.2378623  39.7857262
 101.7020996  64.9124593  38.7856271 101.5722116  65.4076176  37.8233108
 101.1656431  65.8729034  39.8533455 101.7438352  66.7968897  39.8460903
  99.7071519  66.3892457  39.7656936  99.4570021  66.7781219  38.7786271
  99.0084622  65.5769693  39.9659106  99.5709170  67.0820154  40.5961185
 101.4357614  65.2389021  41.0969187 102.3911875  65.2270888  41.1897709
 103.2734768  64.6398926  38.8332675 104.0744199  65.2249970  38.1016136
 103.7306462  63.6735018  39.6016680 103.2141481  63.2441334  40.3560061
 105.1641777  63.3142099  39.5819994 105.6675471  64.2778097  39.6608174
 105.5098090  62.5019036  40.8278466 105.2072238  61.4596103  40.7272397
 106.5807821  62.5184486  41.0301708 104.9116070  62.8634780  41.6642201
 105.6097449  62.6374442  38.2414664 106.7029827  63.0257869  37.6990152
 104.8477679  61.6081140  37.7639674 103.9505945  61.4482364  38.1994201
 105.2606949  60.7697401  36.5884287 106.0224730  61.2986868  36.0157013
 105.8410184  59.4023253  37.0676323 105.8721484  58.7039333  36.2313431
 106.7957841  59.6239257  37.5445245 104.9006551  58.7473101  38.0267931
 104.8040645  59.3137410  38.9530361 103.8928979  58.7736454  37.6122495
 105.2592589  57.3330384  38.4805169 105.7876503  56.9985155  37.5877700
 105.8154404  57.3225864  39.4178812 103.9752501  56.4461624  38.7323964
 103.5129039  56.8570312  39.6299078 103.2761003  56.4843737  37.8970345
 104.3460680  55.0311134  38.9996633 104.8058077  54.8761310  39.8855146
 103.4807289  54.5174108  39.0856909 104.8216609  54.6126354  38.2130328
 104.0733068  60.6741866  35.5965216 104.0742067  59.7755691  34.7220429
 103.1800568  61.6729866  35.5316389 103.3870958  62.4137667  36.1862225
 102.0667374  61.7375488  34.6610179 101.5059721  60.8052408  34.7276814
 101.4479667  62.5437997  35.0549562 102.2976295  62.1425501  33.1455712
 103.1812144  62.9005592  32.7620584 101.4922836  61.5039490  32.2657047
 100.8309736  60.8277657  32.6201533 101.4669419  61.9210929  30.8539156
 102.4238255  62.4241259  30.7145018 101.4553357  60.6501640  30.0348623
 100.5762549  60.0194797  30.1673603 101.2635817  60.9177994  28.9957753
 102.6062203  59.6945520  30.2750300 103.6350165  59.7531448  29.6198896
 102.5009817  58.7576482  31.2253611 103.3516788  58.2998012  31.5199724
 101.6423590  58.6693122  31.7498263 100.3825822  62.9869921  30.4977141
 100.5165942  63.6030427  29.4356851  99.5286171  63.2439944  31.4642944
  99.6536977  62.7083713  32.3113851  98.3821137  64.2385816  31.3406523
  98.5323349  64.7830132  30.4083381  97.0877676  63.4548536  30.9751874
  96.8926320  62.7380548  31.7727618  96.3006626  64.2061851  30.9113799
  97.1341033  62.6864286  29.6736448  96.8234468  63.3663227  28.4574817
  96.5639734  64.4145979  28.4714727  96.6790383  62.6221444  27.2531292
  96.4224558  63.0623720  26.3008739  97.2032049  61.3351976  27.2751404
  97.1978048  60.7262473  26.3831984  97.5288163  60.6791585  28.4526509
  98.0291148  59.7240899  28.5155144  97.3309477  61.2834013  29.6862730
  97.6639745  60.8679810  30.6259163  98.2989747  65.0953510  32.6772741
  97.2541746  65.1506366  33.2696990  99.4255098  65.6356122  33.2040143
 100.7771853  65.7658644  32.6607363 100.6691853  66.3626983  31.7551246
 101.0962802  64.7236191  32.6630170 101.5535603  66.5333674  33.6257782
 101.4991994  67.5988372  33.4023525 102.5680149  66.1498569  33.7350828
 100.8626758  66.2296971  34.9493950 100.9322695  67.0215335  35.6952180
 101.2129730  65.2359127  35.2284020  99.3762976  66.1237847  34.5957689
  98.9768171  65.3793019  35.2844574  98.5914859  67.3738840  34.8090912
  98.0658160  67.6330150  35.8973986  98.4221651  68.2069196  33.7812696
  98.7279711  67.8314527  32.8948706  97.5191632  69.4773465  33.7446002
  97.8710530  70.0016254  34.6330887  97.7810951  70.3681801  32.4850684
  97.5091932  69.8804269  31.5489766  97.0225584  71.5955458  32.7257221
  97.2569417  72.3437002  31.9684229  95.9747656  71.3917575  32.5050404
  97.2018384  72.0434012  33.7031675  99.2853854  70.7136264  32.4544757
  99.4481416  71.5074550  31.7254718  99.5370207  71.1005910  33.4419596
  99.9288737  69.8371958  32.3776394  96.0151937  69.1197927  33.8739548
  95.1802769  69.6931304  34.6240892  95.6923462  68.1100740  33.0354680
  96.4019493  67.6483795  32.4846397  94.4044605  67.4992558  32.9422128
  93.6863554  68.2484195  32.6087779  94.3538215  66.3208813  31.9584924
  95.2088930  65.6508570  32.0480475  93.4950740  65.6728324  32.1337574
  94.2613434  66.6758869  30.4358230  94.4806554  65.7480742  29.9074549
  93.2654968  67.0142495  30.1496404  95.1801411  67.8288853  30.0113499
  94.7125179  68.9467753  30.1414740  96.3148706  67.6203880  29.5543175
  94.0324802  66.9096673  34.3406017  92.9110942  67.0703509  34.8041556
  94.9100990  66.1667841  35.0066612  95.8465150  66.1860323  34.6286563
  94.5713499  65.4836040  36.2353116  93.7482696  64.8297660  35.9469803
  95.6234752  64.5114519  36.6589220  95.3546111  63.9339914  37.5434302
  95.8364932  63.8420597  35.8254412  96.4521954  65.1956312  36.8411894
  94.0586782  66.5142326  37.3717937  93.0838563  66.3705205  38.0192575
  94.6834563  67.7024085  37.3164317  95.4876832  67.7928770  36.7121231
  94.3424833  68.8538173  38.1697312  94.1148537  68.4363719  39.1505603
  95.4934150  69.7998321  38.4886991  95.8391908  70.2396405  37.5532088
  95.0840441  70.9864285  39.4472720  94.1825631  71.4682279  39.0687120
  94.8450276  70.5681251  40.4250211  95.9807848  71.6026759  39.3822792
  96.6895465  69.1822252  39.2198781  97.5250599  69.8660793  39.3694142
  96.3825255  68.7391538  40.1671962  97.0606792  68.3967224  38.5615763
  93.0558123  69.6365843  37.7192494  92.2406195  69.9076762  38.6465715
  92.7960663  70.0669186  36.5325933  93.3822165  69.7023440  35.7952392
  91.4631423  70.6371752  36.1365476  91.1977948  71.4430040  36.8208958
  91.6498036  71.3967573  34.8148187  90.8199980  72.0548970  34.5571058
  92.5167370  72.0528056  34.8931029  91.8889840  70.4427397  33.6302912
  92.6610940  69.7027472  33.8409030  90.9863233  69.9365972  33.2880432
  92.1041961  71.2413892  32.4064961  91.3244999  71.9986103  32.3240641
  93.0529378  71.7780160  32.4019268  92.0956016  70.3556012  31.1091102
  93.0036232  69.7561889  31.1746986  91.1995356  69.7381063  31.0462767
  92.2221034  71.1948510  29.9523754  91.4601078  71.8482151  29.8401787
  93.0761056  71.7307450  30.0123733  92.3722136  70.7433832  29.0614525
  90.2700898  69.6911034  36.1630809  89.1513928  70.0713232  36.5674810
  90.5192255  68.3937252  36.0644628  91.4578906  68.0706699  35.8782425
  89.5720175  67.3550739  36.4551037  88.6964772  67.5953433  35.8519400
  90.0396374  65.9893749  36.0826327  90.1566075  65.9323869  35.0004264
  90.9759812  65.7281472  36.5757408  88.9290616  64.9200416  36.4001890
  89.2782214  63.8880108  36.4341718  88.5701354  65.0077416  37.4256581
  87.5224770  64.9222537  35.1586977  86.2199513  65.6994633  36.1323534
  85.9192796  65.1544092  37.0271229  86.5545004  66.6857395  36.4540061
  85.3607898  65.7286817  35.4622110  89.2553301  67.4738873  37.9312869
  88.0853706  67.4675323  38.3025007  90.3206830  67.5106681  38.7400617
  91.2464686  67.5878095  38.3437363  90.1799072  67.2906707  40.1684395
  89.5740778  66.3846776  40.1526392  91.5258195  66.9786890  40.9170390
  92.1083060  66.3650459  40.2298334  92.0312739  67.9135070  41.1594252
  91.3662750  66.1134779  42.2323027  90.5122699  66.4692335  42.8086822
  91.1557719  65.0739059  41.9811234  92.6287841  66.0420176  43.0676163
  93.4616638  66.8771548  42.9350585  92.8961654  64.9739766  43.7857612
  93.7883328  64.9544208  44.2587930  92.2603988  64.1971089  43.8970149
  89.5059739  68.4777088  40.8013607  88.6943637  68.3082657  41.6955076
  89.8239138  69.7042657  40.3738447  90.6253931  69.7575630  39.7615618
  89.1406648  71.0033541  40.6857288  89.0945883  71.1047862  41.7700484
  90.0668677  72.0427066  40.0398727  91.0067635  72.0298381  40.5917154
  90.1948060  71.8766197  38.9701918  89.5361276  73.4541841  40.1754911
  90.2972991  74.6155037  40.5855128  89.5141259  75.6915321  40.3398325
  89.8599011  76.7146118  40.3519745  88.4218730  75.3271044  39.7146200
  87.6650954  75.8792570  39.3371082  88.4536072  73.9633548  39.5396990
  87.7327693  73.3437992  39.0269038  87.6788350  70.9790229  40.2113402
  86.8763755  71.5065260  41.0350731  87.3341328  70.4653752  39.0741813
  88.0766113  70.2235895  38.4335836  85.9529351  70.3862498  38.5936191
  85.5995201  71.4151819  38.5264477  86.1846681  69.9640047  37.1017244
  85.2610676  69.6046097  36.6479651  86.6158295  70.7357420  36.4640468
  86.8643516  69.1361275  36.8998414  84.9495252  69.5079543  39.4543578
  83.8861758  69.9553226  39.7641822  85.3212571  68.2488278  39.7544645
  86.1724977  67.9043434  39.3339068  84.6928810  67.4909329  40.8022393
  83.6423449  67.4451464  40.5152125  85.2210130  66.0573670  41.0123062
  86.0130323  66.2400674  41.7385526  84.1715701  65.1887090  41.6797819
  84.6010481  64.2954820  42.1333066  83.8045018  65.7558630  42.5352216
  83.2936696  65.0249055  41.0548330  85.7772866  65.3686363  39.7899131
  84.8902725  64.9819491  39.2881373  86.3807663  66.0394852  39.1784470
  86.6816741  64.1766985  40.1542006  87.6638947  64.4107616  40.5647529
  86.1694800  63.4500503  40.7848666  87.0496350  63.7116024  39.2396567
  84.6331894  68.2859573  42.1803057  83.5298498  68.3954733  42.7246578
  85.7537276  68.8205768  42.7543172  86.6686843  68.5698576  42.4077166
  85.6946696  69.4227411  44.0522295  85.3396397  68.6848736  44.7716926
  87.0985173  69.8747077  44.5640487  87.5086666  70.5936215  43.8547903
  87.1326618  70.2971839  45.5682638  87.8222628  69.0603254  44.5307589
  84.6848539  70.6216907  44.1612449  83.9082964  70.7500062  45.0810679
  84.6416022  71.4054593  43.0792862  85.3404101  71.2555292  42.3656417
  83.7924947  72.5919817  43.0141169  83.9688961  73.1651606  43.9243204
  84.3409015  73.3672970  41.8499942  85.4270153  73.2976915  41.7898958
  84.0249710  72.8941521  40.9202298  83.8372653  74.8246990  41.9836547
  84.0442436  75.2004070  42.9857016  84.5102268  75.4365513  41.3829382
  82.3460742  75.2710744  41.5396075  81.6459729  74.5494026  41.9604972
  82.1745877  76.2644281  41.9543212  82.2863007  75.2959639  40.0754420
  82.2751117  74.4628932  39.5044951  82.3827952  76.3385219  39.2990989
  82.4418679  77.5997212  39.5762825  82.5912989  77.9382080  40.5160682
  82.4573813  78.2125870  38.7735926  82.3698050  76.1401498  37.9900297
  82.0701330  75.2446399  37.6317577  82.1297759  76.8404457  37.3029486
  82.2658450  72.2217280  42.8762012  81.4314390  72.8904624  43.5159996
  81.9122670  71.1196322  42.1850850  82.6567824  70.5849224  41.7609292
  80.6136283  70.4342986  42.3047761  79.8296363  71.1584149  42.0831634
  80.5096225  69.2561086  41.2771075  81.1611266  68.4371178  41.5818968
  79.4699760  68.9757080  41.4463146  80.5752636  69.7074809  39.7832428
  81.5006599  70.2594117  39.6185792  80.4497379  68.8362178  39.1404003
  79.4230235  70.6823464  39.3846097  78.3443714  70.7201625  40.0077559
  79.6523207  71.3055007  38.3268735  80.2781767  70.0626082  43.7757452
  79.1862929  70.3547600  44.3168147  81.2552580  69.3060246  44.3775703
  82.1005835  69.1402693  43.8502657  81.1000989  68.6816324  45.6694777
  80.1576560  68.1341790  45.6554461  82.2128837  67.6153486  45.8655524
  82.0665973  67.1800337  46.8540906  82.0253382  66.7275322  45.2616412
  83.1773921  68.0882401  45.6804717  80.9487427  69.7128117  46.7708877
  80.1376736  69.5578470  47.6845802  81.5696613  70.8784609  46.6450061
  82.3830007  70.9370681  46.0490664  81.4489474  72.0262660  47.5246455
  81.5301686  71.6813139  48.5554280  82.6711633  73.0739747  47.2990069
  82.6878561  73.3231193  46.2379940  82.3974612  73.9618042  47.8690998
  84.0099043  72.5712983  47.7647829  84.0393182  72.6057879  48.8538399
  84.1872096  71.5145410  47.5649316  85.1184616  73.4070920  47.1574770
  84.8840290  74.6134244  46.7370421  86.2853683  72.9639540  47.0734801
  80.1038608  72.7662474  47.4781677  79.6450489  73.3457642  48.4483717
  79.3075490  72.5805893  46.3837190  79.6532496  72.1461909  45.5399339
  77.8618340  72.8668624  46.4194153  77.7532573  73.7630145  47.0303420
  77.4551981  73.2946382  45.0083231  76.4905171  73.8020734  45.0087451
  78.2360593  73.9176366  44.5722713  77.3346544  72.4480395  44.3324182
  76.9486047  71.7717849  47.0080086  75.7193138  71.9200349  47.3025914
  77.4632020  70.5648552  47.1653508  78.4128817  70.3943009  46.8667416
  76.6852393  69.4203218  47.5436705  75.6105311  69.6021813  47.5367501
  77.0173674  68.2528182  46.5652972  76.5887139  68.4291016  45.5787099
  78.0621228  67.9485769  46.5027001  76.5136972  67.3649524  46.9475515
  76.9497186  69.0194256  49.0072623  76.4656725  68.0307042  49.5725560
  77.7597082  69.8306593  49.6864034  78.4003356  70.4429067  49.2017858
  78.0506032  69.7444835  51.1809456  78.2795873  68.7254209  51.4927023
  79.1698087  70.7212393  51.6964142  79.0902737  71.7032226  51.2300596
  79.0257060  70.9475251  53.2241515  79.0822569  69.9958419  53.7526137
  79.8606089  71.4448797  53.7177865  78.1182202  71.4700164  53.5267797
  80.5608558  70.1580558  51.2666279  80.6925709  70.1830179  50.1849013
  81.3002780  70.7286708  51.8285473  80.7049579  69.1311356  51.6024613
  76.7059219  70.1238338  51.8889204  76.2063887  71.2653286  51.7052400
  76.0696295  69.3039832  52.7351867  76.3671207  68.3844162  53.0284469
  74.8002948  69.6402679  53.3210541  74.1174077  70.1234556  52.6222482
  74.0564010  68.2907772  53.7036585  74.1413217  67.6145519  52.8530071
  74.5773870  67.8898442  54.5731291  72.6366761  68.4463702  54.0752634
  71.8082753  69.4554369  53.5204513  72.0947479  70.0361976  52.6561231
  70.5001897  69.7000230  54.0705719  69.8587176  70.4158179  53.5780291
  70.0753742  68.8579763  55.1255263  68.9520002  69.0622770  55.8381602
  68.2754570  69.5684409  55.3824328  70.8780598  67.7904710  55.5358084
  70.5821647  67.1660720  56.3658525  72.1572809  67.6115941  55.0408811
  72.8213653  66.8434822  55.4088673  75.0191769  70.6248130  54.4609688
  74.9472033  70.2865476  55.6858029  75.3008690  71.8892678  54.1535928
  75.4354807  72.0687021  53.1688171  75.6612503  72.9062359  55.1549670
  76.6281345  72.6785765  55.6037501  75.9266498  74.2393584  54.4010413
  75.1709705  74.4592496  53.6468606  75.8263445  75.0366258  55.1375235
  77.2666565  74.3793706  53.6907488  78.4442778  74.4228469  54.3305014
  78.5618024  74.2059164  55.3099038  79.4848480  74.6320228  53.4485062
  80.5362569  74.7417119  53.6698484  78.9805295  74.6023911  52.2031889
  77.5468059  74.4174656  52.3641227  76.8051791  74.2943648  51.5887088
  74.6685566  73.1273755  56.3313350  75.0550373  73.6559931  57.3769551
  73.3690904  72.8714584  56.1634982  73.2478495  72.4705665  55.2444076
  72.2958063  73.0678852  57.1079423  72.4440382  74.0352559  57.5878689
  70.9582568  72.9717367  56.3423158  70.9688819  73.5301912  55.4063053
  70.8458724  71.9453887  55.9928952  69.8430925  73.5041335  57.2378108
  69.9153652  73.0650814  58.2328687  70.0224759  74.5699613  57.3789940
  68.4733539  73.2411455  56.8135688  68.4799272  73.4216695  55.7386419
  68.2555768  72.1837676  56.9642141  67.3762778  74.1790574  57.2732587
  67.6575040  75.0356637  57.7284922  66.0916207  73.8987010  57.0483375
  65.6771305  72.7679065  56.5262557  66.2995944  72.1030410  56.0896866
  64.7191772  72.7678053  56.2061857  65.0925586  74.7182011  57.3073380
  65.2873394  75.6301743  57.6952365  64.1882416  74.3046103  57.4843441
  72.4189784  72.1298120  58.2796044  72.3917095  72.5758278  59.3892061
  72.5462360  70.7941154  58.0633825  72.5322062  70.4443722  57.1159572
  72.8228733  69.8683928  59.1633105  72.1620468  70.1550250  59.9814265
  72.4575066  68.4303605  58.6975845  71.3757497  68.4477031  58.5649153
  72.9216216  68.2032316  57.7378156  72.8084266  67.3233518  59.7016126
  73.8675209  67.0952821  59.5815977  72.5503423  67.5242576  60.7414160
  72.0871768  65.9463959  59.3334298  71.4456671  65.6247816  58.3334274
  72.1718135  65.0451439  60.2491844  71.8407042  64.1175108  60.0256379
  72.8214934  65.0886229  61.0212761  74.2923799  69.9768734  59.6516825
  74.5473217  70.0560255  60.8680957  75.2499746  70.2071658  58.7199119
  74.9686488  70.1040148  57.7553361  76.7433660  70.2408863  58.9990285
  77.0251458  69.3501333  59.5605087  77.5589172  70.1208755  57.6971432
  77.3542641  69.1829599  57.1807899  77.3213985  70.9443073  57.0236108
  79.0996414  70.1870769  57.9674417  79.2905857  71.1651823  58.4090079
  79.5973326  69.0244815  58.8389930  79.2081018  69.1435182  59.8501457
  79.3120546  68.0634637  58.4108948  80.6809652  69.1406306  58.8578967
  79.8855437  70.1953957  56.6615413  79.4767060  70.9257050  55.9632576
  80.9700589  70.2609351  56.7490384  79.7605334  69.2796665  56.0836918
  77.0045485  71.4273335  59.9220736  77.7003844  71.2590814  60.8966157
  76.4016596  72.5823935  59.7172742  75.8805316  72.6825397  58.8579161
  76.5898918  73.7423119  60.6820418  77.6195713  73.9385576  60.9809952
  76.1392325  74.9557893  59.9489832  76.8293413  75.0451837  59.1100205
  75.0901269  75.0115827  59.6585123  76.3936874  76.1945674  60.6828806
  77.6726150  76.6141175  61.1098498  78.5965087  76.0819180  60.9378456
  77.8469372  77.8461295  61.7599440  78.8037799  78.1774100  62.1355457
  76.8024992  78.7423724  61.9096819  76.8715477  79.6687097  62.4606687
  75.4937476  78.2633863  61.6648524  74.6531556  78.7792931  62.1049132
  75.2708414  77.0695055  60.9590211  74.2567678  76.7941463  60.7094423
  75.8909118  73.4947740  62.0127711  76.4038239  73.8446907  63.0308616
  74.6645157  72.8911233  62.0331888  74.3737881  72.5502031  61.1280044
  73.7930358  72.5085249  63.1611916  73.6474950  73.4185317  63.7433086
  72.4667459  72.0136519  62.6735833  71.9528172  72.9249980  62.3679271
  72.5864039  71.3313809  61.8319618  71.4848520  71.4438479  63.6978120
  71.7352746  71.9134204  64.6490691  70.5025583  71.8749674  63.5044670
  71.3857138  69.9474684  63.8978798  71.2613856  69.4420626  64.9527242
  71.2499261  69.2431667  62.7650435  71.4381989  68.3058592  62.8522791
  74.4324403  71.4428874  64.1430209  74.3192571  71.6025663  65.3994228
  75.2622805  70.4864560  63.6306354  75.1289295  70.3918374  62.6339169
  76.1907698  69.5120121  64.2909975  75.6823960  69.2332624  65.2140206
  76.2885583  68.2221725  63.4312872  76.9312500  68.5070589  62.5982532
  76.9226675  67.4990594  63.9442353  74.9841314  67.6172910  63.0137767
  74.4646433  67.5516983  63.9697734  74.3028660  68.2838975  62.4849330
  74.9849313  66.2526719  62.3123830  76.0263244  65.8023003  61.7954438
  73.8908463  65.5918811  62.3413452  77.6234235  70.1283568  64.5768134
  78.1096704  69.7014059  65.5983058  78.0383655  71.1827960  63.9137195
  77.5811751  71.3891530  63.0370818  79.2149102  71.9249419  64.3715982
  79.9342015  71.2479106  64.8325354  79.8643722  72.6004051  63.0743421
  79.0552571  72.9120228  62.4137915  80.5025580  73.4519739  63.3103643
  80.7420468  71.5131034  62.4114432  80.2192137  70.5578194  62.3646621
  80.9795795  72.0036701  60.9386751  81.5562964  71.2747781  60.3692771
  80.0916179  72.2951921  60.3777284  81.5616149  72.9250338  60.9594017
  82.0991135  71.3183828  63.0870501  82.7603092  72.1081536  62.7304019
  81.9066089  71.4335282  64.1537195  82.6568956  70.4487384  62.7395489
  78.9695558  72.9684326  65.5222814  79.8251489  73.1703757  66.3924593
  77.8292733  73.6505088  65.4302138  77.1460704  73.4834788  64.7053450
  77.2718435  74.2212959  66.5889978  77.9277270  75.0380467  66.8904006
  75.8494988  74.7199645  66.1899610  75.2896930  74.0033537  65.5889731
  75.3597378  74.9130976  67.1444125  75.9100537  76.1086842  65.4146763
  76.1786188  76.7919094  66.2203910  76.6700479  76.0801727  64.6338378
  74.5765585  76.4749567  64.7472009  74.6768807  77.3933803  64.1688184
  74.3297996  75.7097386  64.0112312  73.5399354  76.5281813  65.7377004
  72.9818200  75.6905161  65.8212191  73.3249427  77.4560107  66.6920449
  73.8859327  78.6093364  66.6618171  74.3900312  78.8230553  65.8131030
  74.1982071  79.1827350  67.4324004  72.5502035  77.2066207  67.6722837
  72.2084155  76.2562729  67.6832351  72.3709231  77.9179254  68.3665594
  77.0887281  73.3209769  67.8171128  77.2950565  73.8162456  68.9216311
  76.6441848  72.0347164  67.7168098  76.7475206  71.6654656  66.7824188
  76.2108104  71.2439899  68.8508560  75.8914412  71.9695006  69.5990582
  75.0964057  70.2781184  68.4278356  75.3149832  70.0778701  67.3789197
  75.1133450  69.3572153  69.0107560  73.6706984  70.7931591  68.5792595
  73.3546627  70.8666235  69.6198480  73.5743958  71.7285475  68.0279866
  72.6641964  69.8501387  67.8051344  71.7037586  70.3653489  67.8198896
  73.0201403  69.6724914  66.7902879  72.5023982  68.5503335  68.4764755
  72.8714206  68.4729958  69.4134854  72.0848888  67.4327619  67.9189109
  71.7621377  67.3959927  66.6521948  71.8480276  68.2316890  66.0915360
  71.3149548  66.5658361  66.2903004  71.9758444  66.3022547  68.5454944
  72.1369349  66.2463720  69.5409978  71.7586754  65.4842070  67.9943525
  77.4355807  70.4297159  69.4532038  77.5258181  70.1938432  70.6390539
  78.3763166  69.9231010  68.5807461  78.2580301  69.9647967  67.5785249
  79.3001984  68.8746782  69.0281751  78.9763421  68.4956980  69.9975594
  79.4113362  67.7100416  68.0368438  79.7478143  67.9847320  67.0371300
  80.0910976  66.9985058  68.5056630  78.4697245  67.2050812  67.8212373
  80.7044778  69.4544274  69.3738373  81.3979343  68.9206181  70.2545049
  80.9820350  70.6454656  68.9411811  80.3395789  71.1909593  68.3845841
  82.2244151  71.2619801  69.2929940  83.0045652  70.5149486  69.1465950
  82.5133512  72.3316171  68.1824810  83.4820583  72.8056449  68.3406080
  82.5187387  71.8617245  67.1990069  81.7853473  73.1288615  68.3325519
  82.1739812  71.9238259  70.7476801  81.1175796  72.5457418  70.9025496
  83.1573157  72.0120440  71.6042514  84.4621531  71.2850636  71.4543433
  85.1849234  71.7830044  70.8080013  84.1965895  70.3018692  71.0658692
  84.9610141  71.0859507  72.9302112  85.9830589  71.4616131  72.8811995
  84.8899806  70.0422867  73.2365115  84.1271962  71.9837238  73.7985766
  84.6931250  72.8041366  74.2399754  83.6943001  71.4983380  74.6732803
  82.9797522  72.5625728  72.9515023  82.1243578  72.0786160  73.4228970
  82.8885096  74.0597970  73.0870089  83.0386296  74.8318031  72.1385272
  82.7812447  74.4663370  74.3490789  82.7472376  73.7766647  75.0861872
  82.9290010  75.9185455  74.7622956  82.3392794  76.5061908  74.0587320
  82.5262217  76.2545610  76.2793019  82.9836651  75.6468511  77.0600286
  82.8579330  77.2823881  76.4265898  81.0127974  76.1538439  76.5297365
  80.6799665  75.1525695  76.2562869  80.8272248  76.1423435  78.0919235
  79.7961177  76.1816625  78.4431700  81.2308612  75.2581937  78.5853369
  81.4883368  76.9316424  78.4497733  80.0318538  77.1342115  75.8758967
  78.9909898  76.8957988  76.0946696  80.2597442  78.1861879  76.0477289
  80.2171611  77.0068887  74.8093387  84.3240042  76.5381836  74.4783129
  85.3275576  75.8074052  74.3856097  84.4197165  77.8903028  74.3549227
  83.5439949  78.3826037  74.4590923  85.7446436  78.6081641  74.2282141
  86.5043576  78.0706693  74.7957190  86.2397265  78.6264520  72.7806898
  86.4934872  77.6108761  72.4768621  85.4010187  79.0157029  72.2034652
  87.3826829  79.3937243  72.6463598  87.8097205  79.0141986  71.8748670
  85.5050762  79.9895377  74.8297746  84.4073001  80.5416886  74.7884946
  86.5717371  80.5476274  75.3881276  87.3787274  79.9474258  75.4809973
  86.5810030  81.8433152  76.1134141  85.6967341  82.4778938  76.0542413
  86.8416390  81.6523789  77.6080184  87.7838722  81.1174850  77.7271200
  86.8143863  82.5865714  78.1689809  85.7713242  80.7775078  78.3518626
  85.4023498  79.9701949  77.7191879  86.1848778  80.2320958  79.2001552
  84.5305772  81.4656140  78.8046317  84.1027833  81.9305869  77.9164355
  83.8365987  80.6911094  79.1312821  84.9089542  82.4798039  79.8364572
  85.7364083  82.2913585  80.3841008  84.2286948  83.4605425  80.3999145
  83.0576393  83.6766299  79.9568065  82.6059099  83.0950179  79.2655987
  82.4239670  84.2160384  80.5291863  84.6920923  84.1894329  81.3723087
  85.6410850  83.9860843  81.6519001  84.1107800  84.9337490  81.7303165
  87.6286954  82.7748467  75.3883203  87.9799088  83.8125207  75.9443350
  88.0882036  82.3646671  74.2512197  87.7693559  81.4838426  73.8736012
  88.9205479  83.1149432  73.2815652  89.5931103  83.7512144  73.8568547
  89.7268315  82.1050472  72.5207092  90.4885898  81.6718944  73.1689399
  89.0464167  81.3370170  72.1528925  90.4395502  82.6087564  71.2525165
  90.9208856  81.7385210  70.5862379  90.4834859  83.8025621  70.9190703
  88.0178790  83.9454586  72.3708986  87.4055511  83.3941991  71.4929033
  88.0818378  85.2915973  72.4510062  88.7675193  86.0970783  73.4648584
  89.8079206  86.1423421  73.1429635  88.5782381  85.6614800  74.4459491
  88.0325825  87.4874488  73.4956214  88.6196846  88.2905770  73.9410384
  87.0999016  87.2960744  74.0262706  87.7009606  87.6210736  71.9844228
  88.6287432  87.9493432  71.5158477  86.8885178  88.3351501  71.8497695
  87.3618479  86.1609597  71.6191060  86.3175398  85.9747308  71.8698131
  87.5040934  85.9289613  70.1704700  86.5197273  86.2407744  69.5290259
  88.5790521  85.3528048  69.5960454  89.3492918  85.0150674  70.1552987
  88.7565358  85.1057593  68.1897698  88.6415206  86.0288142  67.6215581
  90.2151672  84.6812039  67.8931715  90.4782482  83.7845539  68.4543660
  90.4652529  84.4375796  66.4069636  91.4079390  84.9020159  66.1175816
  90.5930489  83.3914324  66.1288855  89.5743056  84.7100772  65.8412414
  91.0261227  85.7982580  68.2826800  90.4486836  86.4011518  68.7566877
  87.8408991  83.9082780  67.7181931  87.0818585  84.0984594  66.7972460
  87.8877053  82.7650042  68.4123111  88.5262158  82.7179146  69.1934926
  87.0542089  81.6198981  68.1629179  87.0849677  81.4390266  67.0884652
  87.6942924  80.4532761  68.9661213  88.7050979  80.2242945  68.6285716
  87.8737836  80.6130083  70.0293221  86.8336701  79.1994050  68.9165658
  85.9936726  79.3143493  69.6016147  86.4703502  79.0558130  67.8989487
  87.6348094  78.0363080  69.5003951  88.3044920  78.1871652  70.5658788
  87.6406283  77.0734847  68.7786256  85.6058032  81.9180304  68.5451084
  84.7472627  81.2831571  68.0107723  85.2984676  82.9123565  69.4268694
  86.0913165  83.3237261  69.8983201  83.8949672  83.2891568  69.8278043
  83.2580493  82.4046540  69.8378644  83.8846393  83.7687858  71.2482330
  84.7114608  84.4784249  71.2185918  82.5504246  84.4872529  71.6297979
  82.6567225  84.7215808  72.6889503  82.3962231  85.4321189  71.1086932
  81.7088878  83.8107633  71.4805414  84.1639449  82.6329984  72.1729853
  83.2783329  82.0405058  72.4026457  84.9337574  82.0198209  71.7045357
  84.5891810  83.0288987  73.0952299  83.2916980  84.3314008  68.7987626
  82.0772438  84.3268579  68.5289771  84.1007998  85.2327584  68.2867536
  85.0569954  85.1899059  68.6092559  83.7568388  86.1443198  67.1098120
  82.8372063  86.6248719  67.4436681  84.7928726  87.2256405  66.9893657
  85.7270008  86.8732897  66.5519228  84.3129655  88.3128799  66.0282386
  84.2021817  87.8259960  65.0593695  83.3299877  88.6211454  66.3843663
  84.9893603  89.1673905  66.0076006  85.0603216  87.8186515  68.1754774
  85.5966403  87.2396623  68.7220433  83.5043813  85.4516636  65.8464670
  82.6374943  85.7801459  65.0598652  84.3414739  84.4160623  65.6504910
  85.0407794  84.2263322  66.3541109  84.3693244  83.6015499  64.4314620
  84.6104095  84.2608201  63.5975892  85.5578635  82.6284287  64.5016908
  86.5225618  83.1254584  64.6037625  85.3781141  81.9420036  65.3291607
  85.6965521  81.9505016  63.6594970  83.0777908  82.9124490  64.2134695
  82.4273089  83.0457934  63.1529156  82.5557447  82.1482614  65.1873252
  83.0408906  82.1403930  66.0731953  81.2214391  81.4838006  65.0033168
  81.4440215  80.8080881  64.1774785  80.7576578  80.6283555  66.1922227
  81.5148502  79.8765151  66.4147403  80.5877057  81.3971183  67.5283120
  80.3264319  80.6569526  68.2846126  81.5250187  81.9083691  67.7477090
  79.7687735  82.1161959  67.5476870  79.2889414  79.9823761  66.0549879
  78.9123535  79.6401743  67.0189723  78.5744436  80.7115016  65.6729248
  79.3513753  78.7715982  65.1658155  78.3431984  78.4014052  64.9796947
  79.7164480  79.0770844  64.1852543  80.0530076  78.0534435  65.5902008
  80.1155004  82.4630294  64.6800689  79.3691813  82.3411084  63.6933689
  80.0655774  83.5723698  65.3895209  80.7614304  83.6584403  66.1164882
  79.3116581  84.8176094  65.1870956  78.3191342  84.6307233  65.5970664
  79.8428053  85.6080499  65.7173658  79.2175918  85.1899647  63.7098754
  78.1300760  85.4385634  63.2466500  80.3667443  85.3882562  63.0311859
  81.2116628  85.2921462  63.5761871  80.6140269  85.8915955  61.6217749
  80.0161118  86.8003117  61.5521358  82.0405525  86.3258686  61.3962310
  82.5956027  85.3948853  61.2809517  82.1077013  87.0029095  60.5446607
  82.4386649  86.7787510  62.3042572  80.0501479  84.8522992  60.6530982
  79.5189626  85.1898375  59.5547429  80.0872126  83.5760844  60.9845725
  80.4989693  83.3002913  61.8646455  79.5490336  82.4865716  60.1201777
  79.8589254  82.5991233  59.0812331  80.3009265  81.2087317  60.5927838
  80.1475773  81.0633239  61.6621129  79.8488497  80.0036755  59.7270130
  80.5709763  79.2074594  59.9077794  78.8516496  79.7125666  60.0570849
  79.9000309  80.2854657  58.6753070  81.7986063  81.4098195  60.1948170
  82.3130378  82.1055749  60.8576801  82.3126963  80.4630703  60.3605800
  82.0056796  81.7519288  59.1808168  77.9783893  82.3423668  60.1782075
  77.3192199  82.3742771  59.1804351  77.4833608  82.2259516  61.4744549
  78.1337259  82.0695989  62.2312106  76.0884633  82.4102726  61.8393633
  75.5739191  81.5526856  61.4058871  76.0242673  82.5052292  63.3315838
  76.7312282  81.8358168  63.8216817  76.4304021  83.4750817  63.6188828
  74.6491977  82.2939890  64.0178022  74.7173024  82.5670963  65.0708332
  73.9224805  83.0334625  63.6813908  74.0530278  80.8874675  64.0269121
  74.7268706  79.9544610  64.4620992  72.9365916  80.6881257  63.4406088
  75.4784245  83.6448947  61.2210497  74.4788921  83.5262838  60.4892994
  76.1731873  84.8215001  61.2294352  76.8886874  84.9043030  61.9374629
  75.7675860  86.0401655  60.4946881  74.7938492  86.3275352  60.8913780
  76.6580330  87.1778814  60.9118489  77.7061681  86.9825686  60.6852088
  76.3736395  88.1621406  60.5398329  76.6800835  87.2217580  62.0007409
  75.6950025  85.8112005  58.9799067  74.8573693  86.2670928  58.2366686
  76.7332696  85.1681301  58.4144569  77.4897941  84.8562869  59.0065850
  76.7930153  84.9042006  56.9254260  76.6994092  85.8834308  56.4559090
  78.1614318  84.2981913  56.5246497  78.2960787  84.1809407  55.4493795
  78.9239739  84.9962353  56.8701411  78.2470976  83.3015514  56.9576392
  75.6388887  83.9933276  56.4959613  74.9816519  84.2321755  55.4765921
  75.3445661  82.9345403  57.2893451  75.9499484  82.7778908  58.0824865
  74.3349883  81.9419538  56.9761235  74.4741254  81.6894225  55.9249233
  74.5513825  80.6278421  57.7818650  74.8318683  80.9424314  58.7870820
  73.5257677  80.2634344  57.7232652  75.4363623  79.5947607  57.1270695
  75.0641827  79.0140507  55.8690015  74.1348396  79.2738222  55.3839288
  75.8885372  78.0402104  55.2852723  75.6296103  77.4039867  54.4518276
  77.0822545  77.5905992  55.9863623  77.7180015  76.8332473  55.5520308
  77.3701740  78.1035251  57.2380819  78.1970387  77.5610105  57.6722340
  76.5926522  79.1519644  57.8362801  76.7557286  79.5704490  58.8184597
  72.9416072  82.5091137  57.0945399  72.0625171  82.0126081  56.4099018
  72.6928788  83.5156643  57.9968095  73.5057926  83.8031668  58.5227965
  71.4912994  84.2819716  58.1365026  70.6474823  83.5935394  58.1830551
  71.5861724  84.9671517  59.4861976  71.8887821  84.2279200  60.2278606
  72.3152283  85.7714735  59.3879403  70.2325535  85.6086465  59.9116026
  70.3701895  85.9678068  60.9314851  69.9121457  86.4910816  59.3577340
  69.0119749  84.5981129  60.0147555  68.6426125  84.4741661  58.9967631
  69.4133445  83.6951764  60.4748904  67.8409033  85.0331524  60.8888218
  67.1341899  84.2034438  60.9043087  68.0210318  85.1781001  61.9540582
  66.9696866  86.1354676  60.3599590  67.4232339  87.0370020  60.4006179
  66.6274591  86.0074303  59.4183688  66.0945707  86.2076280  60.8590232
  71.1797296  85.2510184  56.9368718  70.0491291  85.3201672  56.4086100
  72.2652363  85.8998438  56.4666024  73.1755883  85.7941416  56.8910860
  71.9981123  86.9363539  55.4109655  70.9458675  87.2137228  55.4737936
  72.6461759  88.2655418  55.7851385  72.3864394  88.9454508  54.9737442
  72.1447876  88.5998366  56.6934113  74.3653565  88.3352641  55.9584760
  74.3766468  87.6326481  57.0947700  72.3395911  86.5016368  53.9661764
  72.0570055  87.2262607  53.0500449  72.8324403  85.2599209  53.8527464
  73.0932301  84.7451025  54.6816730  73.2403224  84.6464882  52.5402626
  73.7714039  83.7113307  52.7179888  71.9935283  84.5149888  51.6197347
  71.5110341  85.4896526  51.5464545  72.1834423  84.3212991  50.5640269
  70.9482041  83.2395278  52.3525912  71.7679980  82.3144935  51.8454940
  74.4094019  85.4328424  51.9267662  74.4382700  85.5354767  50.6793291
  75.3240392  85.8720230  52.7669273  75.1580467  85.8193171  53.7618178
  76.6355265  86.5562587  52.4151619  76.3743808  87.4614881  51.8669498
  77.2562093  87.0421642  53.7755519  78.0916797  87.7326419  53.6596799
  76.5183433  87.6090510  54.3433257  77.6818745  86.1924490  54.3093068
  77.6243188  85.7526031  51.5772651  77.7003643  84.5453180  51.6731709
  78.4527607  86.5455860  50.8333973  78.3402714  87.5469380  50.7645474
  79.3059069  85.9539287  49.7755835  78.9364111  84.9913758  49.4219339
  79.1799962  86.8781269  48.5506446  78.1237912  86.9336420  48.2871125
  79.4910523  87.8921887  48.8016773  79.8186437  86.5199441  47.7432235
  80.7454391  85.6782091  50.2573712  81.5239644  84.8328345  49.7675654
  81.1830442  86.5340146  51.1742667  80.5126713  87.1569780  51.6016047
  82.5693218  86.6205440  51.6605510  82.9591410  85.6166615  51.4921058
  83.3928171  87.5586803  50.8121026  83.0279721  88.5845475  50.8622379
  84.4134387  87.4750834  51.1855743  83.4991375  87.2470720  49.7730178
  82.6226369  86.9982767  53.1264760  81.7900840  87.8091318  53.5413910
  83.5149187  86.4828320  53.9313908  84.1118352  85.7665080  53.5431386
  83.8116283  87.1101818  55.2289168  83.1313166  87.9505184  55.3671577
  83.6526042  86.0629189  56.4533183  84.3219642  85.2054366  56.3841019
  83.9684857  86.7593186  57.7476983  83.9612773  85.9985844  58.5282923
  84.9363792  87.2445139  57.6217309  83.2054125  87.4823478  58.0358769
  82.1861055  85.4787139  56.4352248  81.4254212  86.1884627  56.7602494
  81.7914400  85.2467089  55.4460222  82.0573297  84.1692309  57.1796626
  81.0819523  83.6854036  57.2311412  82.7309714  83.4152874  56.7724301
  82.3496589  84.2420656  58.2272002  85.1981326  87.6893569  54.9791154
  86.0807180  86.9411248  54.6240632  85.3592192  88.9941071  54.9599597
  84.5313703  89.5410204  55.1489043  86.6960371  89.6193742  54.8337165
  87.1893641  89.0165866  54.0712108  86.6214057  91.0832591  54.3374573
  85.9821800  91.7344887  54.9336043  88.0816417  91.7597540  54.3605544
  88.1457481  92.6243935  53.6999416  88.2751610  91.9452634  55.4170754
  88.7612822  91.0786375  53.8483449  86.0213205  91.1916173  52.9250001
  86.3037859  92.1683776  52.5321493  86.3905781  90.4059502  52.2658505
  84.4853391  91.1273380  52.8341823  84.2691677  91.4913844  51.8297666
  84.0781872  90.1168431  52.8692187  84.0136300  91.8550685  53.4945153
  87.3852992  89.5067606  56.2554694  86.7146136  89.8664033  57.1838690
  88.6101602  89.0194637  56.4678567  89.1407223  88.7286137  55.6591478
  89.2311445  88.8231282  57.7707570  88.6998576  89.4304076  58.5035917
  89.1465228  87.3031994  58.2140344  88.1014962  86.9932931  58.2117715
  89.9790412  86.2742829  57.4174593  91.0325350  86.5527128  57.3904846
  89.7649804  85.2582202  57.7490721  89.6476592  86.3154364  56.3798656
  89.5882458  87.1657727  59.6714154  89.0633926  86.2812156  60.0322309
  90.6566466  87.0349157  59.8429489  89.2146284  88.0745681  60.1432297
  90.7050719  89.2888834  57.7486646  91.3473130  89.0196000  56.7412278
  91.2225533  89.9582634  58.7442017  90.5801209  90.1569008  59.4978113
  92.6788432  90.0591128  58.8863971  93.1014801  89.9043936  57.8936533
  93.0534481  91.4519241  59.4507118  92.3131345  91.6670968  60.2212548
  94.0307630  91.3592926  59.9243987  93.1973155  92.6599410  58.4948500
  94.0625786  92.5092029  57.8493285  91.9613340  92.7477729  57.5733490
  91.9713198  91.9992912  56.7810262  91.0656741  92.6086301  58.1788299
  91.8747218  93.7313534  57.1116420  93.4773276  93.8763316  59.3516098
  94.4669443  93.7174346  59.7800980  93.3549681  94.8508571  58.8789856
  92.8053586  93.9924168  60.2019555  93.2446532  88.8628068  59.6060702
  92.6739671  88.3923270  60.5578720  94.4687640  88.4973702  59.2252397
  94.8709022  88.9064456  58.3939502  95.3167210  87.6530438  60.0969318
  94.9493115  87.7605314  61.1174997  94.9547670  86.2421038  59.8163034
  93.8770616  86.0879062  59.8705652  95.4387208  85.7774606  58.4340648
  95.1937119  84.7169536  58.3757927  94.9732958  86.3224300  57.6127304
  96.5240498  85.8211247  58.3431673  95.4821566  85.2770663  60.6657886
  95.2494769  85.4920628  61.5720134  96.8354048  87.9308039  60.0575408
  97.2595616  88.3491804  58.9584905  97.4580227  87.6428455  61.2066349
  96.9955199  87.2135387  61.9952330  98.9108856  87.7093837  61.2615977
  99.3942989  88.4045021  60.5751051  99.3805499  88.0591036  62.7446398
  99.0808665  87.2571273  63.4192891 100.9102341  88.0168720  62.9101208
 101.2242876  86.9866073  63.0775274 101.4279616  88.4247161  62.0419477
 101.2402072  88.5037563  63.8278260  98.8197833  89.2336201  63.2558163
  97.9040681  89.0316345  63.4614071  99.5478614  86.4287827  60.8042621
 100.3536307  86.4975853  59.8915699  99.1342828  85.3073010  61.4176128
  98.4480069  85.2613083  62.1572141  99.7546045  84.0189013  61.2739041
 100.7286789  84.2060614  60.8219018  99.9040797  83.3977005  62.6815580
 100.3677006  82.4354056  62.4644242 100.8563225  84.2193548  63.6140323
 101.2261036  83.5534109  64.3937601 101.6424288  84.5718461  62.9462549
 100.3588134  85.1278970  63.9533501  98.5418839  83.1663760  63.1565501
  98.2541877  84.0011343  63.5333947  98.8966306  83.0902489  60.4209621
  99.3688667  81.9944421  60.0791109  97.6431561  83.4416688  60.0131998
  97.2356011  84.3105072  60.3280309  96.7250834  82.4271865  59.4197220
  96.1918929  82.9507584  58.6261980  97.1761405  81.5305224  58.9946842
  95.7276135  81.9360752  60.4823282  94.7446630  81.3022686  59.9641048
  95.8884014  81.9387038  61.7413711  96.6673277  82.4691014  62.1047657
  95.0011994  81.3482333  62.7707059  95.0084738  80.2795445  62.5562983
  95.6493230  81.6694381  64.1374547  96.7130555  81.4317220  64.1247938
  95.6388119  82.7529400  64.2558525  94.9736227  80.9039352  65.2843220
  93.9811815  81.3530699  65.3222516  94.8781724  79.8587064  64.9900582
  95.7680936  81.1951925  66.5807050  96.6831157  80.6028947  66.5849411
  95.9292897  82.2634737  66.7254535  94.8194915  80.7407997  67.7253309
  94.9670949  79.7868363  68.0224622  93.8594102  81.3954282  68.3254998
  93.5173174  82.5926272  68.0129107  93.9079481  83.0103268  67.1804190
  92.8276289  83.0792196  68.5675797  93.1883895  80.8911667  69.2455478
  93.2924205  79.8971653  69.3913058  92.4231945  81.4718952  69.5575270
  93.5335091  81.8762091  62.6452539  92.6301062  81.0842658  62.8552112
  93.4084392  83.1801306  62.3455648  94.2341338  83.7521756  62.2398155
  92.1152147  83.8078332  62.3817258  91.5865490  83.5345613  63.2949263
  92.0869510  85.3129145  62.4591948  92.4751875  85.7751802  61.5516250
  91.0187035  85.5261193  62.4991028  92.8148905  85.8126226  63.5567335
  93.7564239  85.9011078  63.3915181  91.1743606  83.4160988  61.1954538
  89.9583827  83.4131021  61.2933495  91.8657462  82.9741918  60.1244614
  92.8749360  82.9433515  60.1507059  91.2185807  82.3816307  58.8730243
  90.2524672  82.8604249  58.7132256  92.0909004  82.4628235  57.6244589
  92.6788925  83.3733555  57.7397705  92.7647337  81.6065417  57.5962924
  91.4428386  82.5220044  56.7500327  90.7934817  80.8579842  58.9954621
  89.7265242  80.4279601  58.5068615  91.6227908  80.1420534  59.7415075
  92.5075202  80.6134574  59.8647319  91.4133087  78.7473910  60.1139224
  91.2157097  78.1427190  59.2287796  92.6541292  78.1524204  60.7662091
  93.4923206  78.1460581  60.0695152  92.9935637  78.8220516  61.5564571
  92.4209802  76.7738464  61.3865092  91.8898845  76.7475917  62.3379698
  91.6680543  76.3113182  60.7483210  93.5704220  75.7876075  61.6113285
  94.7230681  75.9559835  61.1358631  93.3571664  74.7474739  62.3736807
  94.1532560  74.1802948  62.6279520  92.4529189  74.3752512  62.6264391
  90.2683407  78.5770672  61.0985637  89.3431469  77.7253186  60.8151731
  90.1831949  79.4643965  62.0690134  91.0292926  80.0056054  62.1753692
  89.1099768  79.5466016  63.0378030  88.8480244  78.5199881  63.2938223
  89.5141693  80.2866662  64.2866355  89.7745610  81.2985030  63.9760191
  88.6197246  80.4766954  64.8799014  90.6882318  79.6729514  65.1774202
  91.4619758  79.2605484  64.5298519  91.2255777  80.8027674  65.9692235
  91.5687587  81.6175377  65.3316750  90.3987677  81.2012378  66.5571916
  92.0041984  80.5042504  66.6711897  90.1718023  78.5342366  66.0842584
  89.9939199  77.7096809  65.3939174  90.9994377  78.1691958  66.6924236
  89.3681670  78.9098959  66.7176625  87.7669442  79.9191866  62.4420029
  86.8045055  79.5002720  63.0744017  87.6729861  80.4638261  61.2558023
  88.5207824  80.8009944  60.8225804  86.4494971  80.6671728  60.4658010
  85.6212812  80.8608215  61.1475365  86.5986483  81.9097568  59.5088529
  87.5639721  81.7630095  59.0243787  85.8353703  81.9180458  58.7307402
  86.4763749  83.2193842  60.3104287  86.9264011  83.1432970  61.3002808
  87.1622236  84.3466000  59.4871244  88.2444662  84.2165314  59.4871308
  86.7511851  84.5358417  58.4955422  87.0047333  85.2830587  60.0222401
  84.9915379  83.6328120  60.5634907  84.6027209  83.8584459  59.5705100
  84.4512481  82.9405310  61.2091915  84.9685659  84.5532784  61.1468646
  86.1580137  79.4552943  59.5516019  84.9942960  79.1265785  59.3072358
  87.1605460  78.7058905  59.0923219  88.0820253  79.1165468  59.1406711
  87.0652246  77.4613584  58.2898870  86.3078699  77.6414771  57.5269476
  88.3981607  77.1288603  57.6466881  88.8472946  77.9932944  57.1576766
  89.1013197  76.9613912  58.4625535  88.2973647  76.0004332  56.8550357
  88.1952866  76.2933205  55.9465219  86.5874429  76.2707308  59.1074686
  85.8804682  75.4567206  58.5533369  86.8660631  76.1957551  60.4130105
  87.6821008  76.7142942  60.7050716  86.4526566  75.0572155  61.2903622
  86.7327463  74.1034061  60.8431525  87.1918424  75.1350180  62.6116348
  87.1357846  74.1257629  63.0195094  88.2503957  75.2717406  62.3905549
  86.7027939  76.2025548  63.5733272  87.2032769  77.1208463  63.2661505
  85.6164696  76.2821574  63.6151212  87.1903583  75.8497526  64.9958329
  88.2683053  75.8209869  65.1552469  86.7800359  76.6699191  65.5849534
  86.6229852  74.5715736  65.5082383  86.1212817  73.9934858  64.8492410
  86.8763136  74.0758526  66.7045610  87.4672657  74.6912582  67.6788782
  87.6050305  75.6909826  67.6379864  87.3634209  74.2826280  68.5966914
  86.4911804  72.8675553  66.9842668  86.1522058  72.2386147  66.2703830
  86.6173864  72.5242903  67.9257297  84.9576358  74.9409081  61.5046488
  84.4534540  73.9424679  62.0313717  84.1635216  75.8780949  60.9962061
  84.5701281  76.6876619  60.5496761  82.6928553  75.9527292  60.9882880
  82.2913250  75.2201775  61.6884628  82.2314190  77.2579689  61.6316503
  82.5882120  78.0924785  61.0280010  81.1479552  77.1421792  61.6602807
  82.6615283  77.4948941  63.0463047  82.1198854  76.7873307  64.1283020
  81.4489800  75.9489067  64.0128234  82.5676459  77.1032056  65.4162643
  82.1069190  76.5661398  66.2321842  83.4615107  78.0772910  65.6638835
  83.8927506  78.3858495  66.9149079  84.2681655  79.2639102  67.0132601
  83.9187375  78.8553389  64.5782059  84.6980162  79.5945187  64.6913052
  83.5792363  78.5153465  63.2645726  84.0029476  79.1288527  62.4832407
  82.0171349  75.6925112  59.5478932  80.7895911  75.5916041  59.4336823
  82.8036270  75.3851574  58.4719855  83.7907478  75.3933919  58.6855851
  82.4447619  75.3136335  57.0556583  83.3702050  75.4826493  56.5051221
  81.9965752  73.8373820  56.8246451  81.2963683  73.7177910  57.6514383
  81.3728642  73.7769407  55.9327739  83.0608279  72.6779416  56.7963190
  82.4922419  71.7493962  56.8483428  83.6342212  72.8822766  55.8921240
  84.0259398  72.6550260  57.9342520  84.6125382  73.5706260  58.0103431
  83.4352301  72.4613169  58.8295951  84.9457542  71.5593592  57.7656622
  84.6968647  70.6499654  58.1278606  86.1237982  71.6500416  57.1051952
  86.5202591  72.7634964  56.4790998  86.1697787  73.6613889  56.7808574
  87.3945252  72.6957442  55.9779328  86.8284950  70.6109142  56.9938440
  86.7473107  69.8431827  57.6450754  87.6816162  70.6541809  56.4549448
  81.4240347  76.3346565  56.4604288  80.2712474  75.9202366  56.2203279
  81.8366810  77.6128566  56.2214557  83.1472723  78.2182474  56.3704340
  83.9850359  77.5832765  56.0820735  83.2452357  78.3992927  57.4408211
  83.0893796  79.5460453  55.6929944  83.3764483  79.4205186  54.6489844
  83.7367911  80.2591128  56.2032796  81.7078222  79.8989909  55.8356367
  81.2961072  80.6022134  55.1117106  81.5146542  80.3330345  56.8166551
  80.9610332  78.5798272  55.6560785  80.0469255  78.6589534  56.2445059
  80.5476973  78.2813909  54.2360241  81.2424996  77.4985624  53.6042719
  79.4888373  78.9163168  53.7739914  78.9493323  79.5587563  54.3364021
  79.2715494  78.9192173  52.3071152  79.8195195  78.1318672  51.7894306
  77.7998924  78.8779292  51.9309968  77.3621620  77.9600376  52.3233734
  77.3145313  79.7299521  52.4070030  77.5499384  78.9183134  50.3620303
  77.9160966  79.8241176  49.8787343  78.0702314  78.0276914  50.0096274
  76.0674860  78.8540317  50.0251334  75.5437185  79.5335755  50.6974381
  75.8735392  79.2343995  49.0222351  75.4095008  77.5676865  50.1686619
  75.6908129  76.8725634  49.4920768  74.5969505  77.2511725  51.2185783
  74.2716035  78.0933328  52.1219411  74.4895394  79.0783549  52.0736162
  73.7929268  77.7629243  52.9476522  74.0798753  76.0661210  51.3122756
  74.2540406  75.4666037  50.5183326  73.3485983  75.9184176  51.9931202
  80.1261471  80.1303181  51.7291628  80.5327112  80.0775179  50.5593475
  80.3673447  81.1736472  52.4901494  80.0983502  81.1421774  53.4631624
  81.0980398  82.3948568  52.1097250  80.7962838  82.8706899  51.1766514
  80.9236894  83.3845240  53.2925510  81.3207914  82.8696173  54.1673704
  81.5969275  84.1964950  53.0176685  79.8781871  83.6460809  53.4556856
  82.6370744  82.1500322  51.8955769  83.2380031  81.1075190  52.2195940
  83.2183022  83.0470502  51.0928155  82.6367394  83.7878844  50.7280560
  84.6317910  83.0862240  50.6802831  85.0622377  82.0915882  50.5639743
  84.7794763  83.8558041  49.3211322  85.8422506  83.8858889  49.0809038
  84.3078363  83.3106220  48.5035551  84.1878869  84.7545616  49.4954581
  85.4740414  83.7485303  51.7635428  85.3694432  84.9489365  51.9425188
  86.1912743  82.9818338  52.5182287  86.2692159  81.9857338  52.3705471
  86.9206707  83.5403872  53.6831268  86.3573829  84.3865563  54.0765907
  87.1406902  82.4880947  54.7425446  87.7220542  81.6749771  54.3078127
  87.9321096  83.0517589  55.9499109  87.9362722  82.2418249  56.6794204
  88.9454869  83.2696901  55.6127577  87.5205544  83.9530588  56.4042176
  85.8414600  81.9042293  55.3068814  86.0848149  81.1098625  56.0124762
  85.5238030  82.8102196  55.8229973  85.1511378  81.6709249  54.4962396
  88.2703760  84.2480273  53.2508603  89.3335317  83.6797289  53.1568238
  88.1579659  85.5197313  52.8838807  87.2278242  85.8762770  53.0507427
  89.1703854  86.4129534  52.3353816  89.7205313  85.8934668  51.5507950
  88.6103638  87.6580245  51.6024172  87.8483614  88.0825130  52.2560710
  89.7009664  88.5951649  51.1606581  90.5377850  88.0975737  50.6705223
  89.4529904  89.4061657  50.4759059  90.0810883  89.1536877  52.0160433
  87.8985361  87.1507375  50.2559953  88.5357768  86.7448209  49.4703389
  87.2404598  86.2962908  50.4140523  86.9317496  88.1811180  49.6597202
  86.4144387  87.4922170  48.9919527  86.2263405  88.5804200  50.3884561
  87.5125327  88.9617090  49.1682824  90.1898306  86.8269400  53.4410035
  90.0381795  87.8730818  54.1160834  91.3453433  86.0906021  53.5641057
  91.4824989  85.3134659  52.9337457  92.3460419  86.2737380  54.6404368
  91.8191276  86.7893331  55.4433210  92.7969175  84.9166769  55.2181028
  93.5168667  85.1654432  55.9977788  91.9677971  84.4396470  55.7406944
  93.1788190  84.2700220  54.4280838  93.5526005  87.2908103  54.1188057
  94.4645602  86.8025006  53.4331221  93.5049721  88.5055044  54.6037878
  92.6681119  88.7601053  55.1087070  94.6125490  89.4479639  54.3575291
  95.0075644  89.1664565  53.3814059  94.0909206  90.8640208  54.3530405
  93.7243522  90.9879956  55.3720438  95.2405750  91.8901502  54.0547004
  94.8081714  92.8620779  53.8170165  95.9903441  91.9097955  54.8456242
  95.7130804  91.4903928  53.1574341  92.9837631  91.2131238  53.3642829
  93.4006675  91.2983317  52.3607720  92.2547152  90.4050596  53.4244609
  92.4112849  92.0340486  53.7961296  95.7017063  89.2804408  55.4155817
  95.3615514  89.3188916  56.5959245  96.9428780  89.4101400  55.0040417
  97.1714367  89.5701027  54.0333343  98.0884294  89.3530192  55.8949053
  97.8089124  89.5942516  56.9204966  98.5293502  87.9022417  56.1286178
  97.6183384  87.3840509  56.4280119  99.0635402  87.1291533  54.9381759
  99.3574932  86.1188983  55.2229151  98.2355483  87.0827685  54.2307356
  99.9574386  87.6138052  54.5455355  99.3811204  87.7585740  57.1579710
  98.8646838  87.9663543  57.9400967  99.2618857  90.2054268  55.4049161
  99.3632926  90.3397969  54.1576557 100.2358684  90.7071403  56.2073197
 100.1108198  90.6504150  57.2079927 101.5840084  91.1035451  55.7461757
 101.5983023  91.3674455  54.6886946 102.0288081  92.3252730  56.5816595
 101.8842672  92.1558141  57.6486691 103.1030701  92.4377153  56.4353106
 101.2552616  93.5663209  56.1028850 101.2059913  93.6029524  55.0146155
 100.3277679  93.7009997  56.6595010 102.0916143  94.8380782  56.5005676
 102.2272808  94.8298768  57.5820607 103.0774200  94.7257046  56.0492262
 101.4698135  96.1041829  55.9901156 101.7258162  96.5300428  55.1107943
 100.7366161  96.8350888  56.7165882 100.2179325  96.4365821  57.8184672
 100.2335950  95.4688486  58.1071741  99.7873734  97.1563981  58.3811250
 100.5386394  98.0408363  56.2779398 100.9739880  98.4408829  55.4590740
  99.8227539  98.6078377  56.7093530 102.6213531  89.9669517  55.7212764
 103.6596464  90.1466353  55.1554865 102.2552697  88.7909836  56.2694739
 101.3351848  88.6698961  56.6680735 103.1117621  87.5737626  56.2599203
 104.1500780  87.8937398  56.3471832 102.7370906  86.7411095  57.5320051
 102.9732347  87.4040490  58.3643247 101.6825133  86.4670384  57.5027077
 103.4563074  85.5527368  57.5223772 104.1691449  85.6612628  58.1561633
 103.1124841  86.6885577  55.0362808 102.1274566  86.0719954  54.6116518
 104.3124649  86.6068694  54.5021317 105.0976951  87.1044734  54.8969783
 104.4792210  85.8436281  53.3127517 103.6798016  86.1011802  52.6179859
 105.8688213  86.1864063  52.7955535 105.8827960  87.1904144  52.3714458
 106.6136338  86.0060706  53.5706880 106.0812437  85.5316883  51.9503720
 104.3391153  84.3806993  53.5965340 103.7971064  83.6470690  52.7600972
 104.8968989  83.9327272  54.7586372 105.2378421  84.5465692  55.4846232
 104.6822692  82.5933915  55.2919119 104.9940087  81.9660836  54.4568017
 105.5122933  82.3957260  56.4994946 106.5658433  82.5413862  56.2610904
 105.1959081  83.0790870  57.2875429 105.4716025  81.1000748  57.1295027
 104.4676586  80.7156078  57.3096997 106.0285663  80.4144130  56.4909407
 106.0286433  81.0877621  58.5273561 106.1001578  82.0712807  59.2357613
 106.5728527  79.9812302  58.9711003 107.2080010  80.0319446  59.7547296
 106.4989178  79.1218748  58.4456044 103.2005913  82.2835540  55.4862262
 102.7512225  81.3563620  54.8082119 102.4409679  83.0552399  56.2671206
 102.8609610  83.9053224  56.6150653 101.0495044  82.7326283  56.5111307
 100.8816711  81.7880249  57.0284967 100.6023738  83.7624919  57.5702636
 101.3228434  83.7166737  58.3869147 100.5183764  84.7804259  57.1896655
  99.5935520  83.5713139  57.9361296 100.2468252  82.6961735  55.2296923
  99.4470688  81.7913942  55.0657303 100.4991333  83.6074780  54.2976111
 101.0717317  84.4154966  54.4959467  99.9624245  83.5522086  52.9446524
  98.8804690  83.5816637  53.0735834 100.5552314  84.7995898  52.1342114
 100.2560068  85.7163629  52.6423139 101.6431991  84.7832025  52.1986924
 100.1537344  84.8653623  51.1229824 100.2158406  82.2118054  52.1825939
  99.2307036  81.5323247  51.8224290 101.3856444  81.5908591  52.3026715
 102.0894407  82.1201159  52.7973964 101.6265668  80.2002738  51.9090446
 101.1840061  80.0198219  50.9294047 103.1046117  79.8142931  51.7412443
 103.6362926  80.0135176  52.6716327 103.2148499  78.7473541  51.5473510
 103.7407169  80.7196158  50.6524668 103.1356758  80.6968520  49.7460965
 103.6394858  81.7345573  51.0368916 105.1782453  80.4147301  50.3744831
 105.1938754  79.3463389  50.1592740 105.5587290  80.8093570  49.4323525
 105.9801246  80.8017550  51.5589308 106.1070120  80.0346831  52.2036014
 106.7300780  81.8180026  51.8599125 106.7929867  82.8468085  51.0751393
 106.1400222  82.7376995  50.3123596 107.5186671  83.5152293  51.2914575
 107.5286248  81.9136196  52.8966383 107.6155866  81.1450518  53.5461313
 108.2325705  82.6345713  52.9662833 100.8499778  79.2426544  52.7614023
 100.1458982  78.3294952  52.1911258 101.0621139  79.1750791  54.0628465
 101.5917730  79.9528010  54.4299572 100.4645827  78.1708607  54.9689959
 100.7139345  77.2020551  54.5361666 101.0977676  78.2844113  56.3418066
 100.9823911  79.3079593  56.6985206 100.5891325  77.7236688  57.1260026
 102.5918728  77.9322247  56.2569892 102.6718264  76.8760502  55.9996901
 103.1145472  78.5799934  55.5531876 103.2309277  78.1073800  57.6278727
 102.7130000  78.8635085  58.4623162 104.2920758  77.3757035  58.0573564
 104.5001580  77.5571312  59.0288997 104.7178864  76.6153330  57.5468449
  98.9104813  78.1052992  55.0894987  98.3294027  77.0382496  55.1114143
  98.1713015  79.2410083  55.0760887  98.6821799  80.1122719  55.0778801
  96.7430795  79.2711968  55.2849235  96.6808954  78.6682655  56.1908608
  96.4099448  80.7144160  55.7767178  97.1472222  81.0707008  56.4961802
  96.2194399  81.7307781  54.5766406  95.7563006  82.6515379  54.9313359
  97.1692365  82.0282507  54.1322349  95.7007960  81.2708537  53.7354394
  95.1609675  80.7904391  56.6549008  95.2771292  80.1723918  57.5451917
  94.9522176  81.7894023  57.0377794  94.3712002  80.3373805  56.0556455
  95.8651585  78.6220166  54.2517219  94.6360496  78.4618657  54.4931489
  96.4339153  78.1748265  53.1132431  97.4382810  78.0707536  53.1361378
  95.7272276  77.2484568  52.1672409  94.8880470  77.7883197  51.7285790
  96.7358713  77.0433555  51.0597592  97.7429696  76.8926102  51.4485780
  96.4136712  76.1457416  50.5319548  96.8447339  78.0970862  49.9238349
  95.8549321  78.5189331  49.0149929  96.4161620  79.4277896  48.2569497
  95.8938998  79.9301553  47.4561434  97.6581308  79.6606167  48.6569051
  98.3132057  80.2075716  48.1167039  97.9541502  78.8613782  49.6868279
  98.8752381  78.7869671  50.2458106  95.2182344  75.9665705  52.6816295
  94.2864107  75.3736766  52.1133698  95.8296751  75.4804699  53.7219902
  96.6166233  75.9712898  54.1218878  95.4737538  74.1768512  54.3007133
  95.6998169  73.4012791  53.5689401  96.3424970  73.8313954  55.4639008
  96.3547265  74.6775217  56.1509405  95.8995253  73.0160895  56.0358731
  97.7340303  73.1944827  55.0210424  98.1256893  73.8109143  54.2118845
  98.7099660  73.2069215  56.2296754  98.1927874  72.7462649  57.0713575
  99.6965603  72.8816744  55.8996057  98.7290372  74.2485203  56.5503408
  97.5899147  71.7335942  54.4776941  96.6927414  71.6667075  53.8622961
  98.5053006  71.5400029  53.9185062  97.4967619  70.9847486  55.2642664
  94.0148859  74.0608616  54.7130853  93.5155143  72.9505129  54.6464266
  93.2966176  75.1355892  55.1273733  93.8345628  75.9781052  55.2718787
  91.9340660  74.9353260  55.6237169  91.7050222  73.8979367  55.8677694
  91.8676722  75.9090043  56.8470266  92.2750332  76.8995743  56.6447194
  90.8310119  75.9338695  57.1829395  92.8206413  75.2441551  58.1874222
  93.9757646  75.8680068  57.9395009  90.8602864  75.4724268  54.5692039
  91.1654674  76.5636619  53.9975012  89.7226583  74.7946522  54.2818620
  89.4979833  74.0213205  54.8914351  88.9147136  74.9528121  53.0819205
  89.5803300  74.9280347  52.2191054  87.9981789  73.7898642  53.0953721
  88.6397336  72.9105518  53.0385348  87.4730120  73.6914864  54.0454379
  86.9990543  73.7425384  51.8759250  86.6811606  74.7613495  51.6544130
  87.5114772  73.3683126  50.9896544  85.8094711  72.8362657  52.3305607
  85.7185466  72.9360335  53.4121702  84.8965430  73.1199026  51.8068775
  85.9475534  71.3463221  52.2355060  86.7962689  71.0389629  51.7823730
  85.1216663  70.4619341  52.6169460  83.9640036  70.6499839  53.1014715
  83.6875545  71.5916426  53.3401337  83.3727467  69.8652377  53.3353276
  85.4116214  69.2552607  52.4253703  86.3638024  69.0533630  52.1556358
  84.7779463  68.4728192  52.5050057  88.1946897  76.2595730  53.1989710
  87.6435068  76.5821073  54.2625379  88.0558936  76.9784886  52.1403038
  88.4761242  76.7463320  51.2517040  87.3222087  78.2593800  52.1408294
  86.8276940  78.3413537  51.1729267  86.6029904  78.3509015  52.9547753
  88.1670242  79.5189523  52.2840767  87.5971898  80.6024550  52.0340347
  89.4209905  79.4081579  52.7697958  89.8050436  78.4741544  52.7514736
  90.2957557  80.5769422  52.9871730  89.6528214  81.3391139  53.4274342
  91.4223743  80.2791671  53.9727525  92.1043460  79.5203364  53.5890935
  92.2743449  81.5830639  54.0877637  92.8369004  81.8060805  53.1811832
  91.5001061  82.3415720  54.2031746  92.9394687  81.6695637  54.9469797
  90.8989061  79.8112305  55.3455813  91.8138306  79.5950651  55.8972088
  90.3620145  80.6006458  55.8715764  90.4314365  78.8285887  55.2822337
  90.9720954  81.0100496  51.6772631  91.5568724  80.2242922  50.9008397
  90.7279505  82.2705018  51.3048592  90.2367018  82.8852446  51.9379995
  91.2361854  82.8339724  50.0379783  91.5855868  81.9513494  49.5022425
  90.0984634  83.4381885  49.1970343  89.4536100  84.0551857  49.8227967
  90.4306285  84.1208629  48.4148407  89.2853191  82.3930746  48.4561491
  88.1166652  81.8292927  49.0457094  87.8646322  82.3116257  49.9786185
  87.4009594  80.8341512  48.4048758  86.4481011  80.6042324  48.8583054
  87.7843612  80.4764013  47.1105858  87.1968505  79.7581036  46.5580581
  88.9791917  80.9191941  46.5319747  89.1587292  80.6314745  45.5065679
  89.7718819  81.8944721  47.2399244  90.7013653  82.1727371  46.7655105
  92.3341389  83.8946419  50.4368437  91.9469955  84.9875282  50.6483097
  93.6435444  83.5100175  50.5760948  94.0115765  82.1188175  50.2920234
  93.6544190  81.6573154  49.3714021  93.5735113  81.6185983  51.1557245
  95.5643628  82.0856024  50.3720172  95.7890175  82.1458623  49.3071233
  95.8907471  81.1759750  50.8762458  95.9573000  83.4117078  51.1085294
  96.8208725  83.8287644  50.5905638  96.2343265  83.1031291  52.1165676
  94.7436961  84.3815818  50.9949262  94.4668943  84.6420455  52.0165150
  94.9750140  85.6669549  50.2062934  94.9294094  85.5663900  48.9566685
  95.2600161  86.7846804  50.9251588  95.2272212  86.6703980  51.9281364
  95.8410845  87.9228058  50.1991881  96.1499261  87.5574029  49.2197873
  94.8787011  89.1100557  50.0981490  94.7087194  89.4642038  51.1148526
  95.4656739  89.9192656  49.6636963  93.5077199  88.7915928  49.5873956
  93.1471126  87.9161444  50.1274468  92.6215831  90.0244136  49.7580717
  93.1873786  90.9077146  49.4618372  91.7605040  89.9683960  49.0921418
  92.2816988  90.1259580  50.7887318  93.5114655  88.4237085  48.0919692
  93.8245878  89.2199995  47.4167101  94.1425134  87.5563249  47.8981977
  92.4830237  88.2127394  47.7988912  97.1126825  88.2963260  50.9516665
  97.0799406  88.2979472  52.1514826  98.1578148  88.6702489  50.2460943
  98.1302884  88.4799270  49.2545702  99.3771708  89.2127126  50.7929587
  99.3723830  89.0295567  51.8674626 100.6424598  88.4100745  50.2045072
 100.5276529  87.3592956  50.4704416 100.5389337  88.3987645  49.1194921
 102.0149596  88.9477856  50.6197365 101.9700592  90.0341101  50.5423625
 102.3124194  88.4789287  52.0803835 101.7403919  89.1886623  52.6780994
 101.9017861  87.4729672  52.1671125 103.3377602  88.6810619  52.3901428
 103.2983908  88.5988429  49.8394411 103.2376558  88.9615621  48.8133582
 104.2073310  89.0533407  50.2337266 103.3479920  87.5104356  49.8713425
  99.4720941  90.7248765  50.5411002  99.5738059  91.2102177  49.3670947
  99.5132616  91.4594154  51.6241217  99.4203985  90.9744959  52.5052174
  99.6477490  92.9031741  51.6742112  99.3521037  93.3184575  50.7107580
  98.7876290  93.4907616  52.8130054  97.8866367  92.8881161  52.9270996
  99.2538214  93.3100847  53.7815858  98.5604744  94.9643505  52.7165904
  97.6222400  95.3901192  51.7520140  97.2783785  94.6951274  51.0002406
  97.2473333  96.7235598  51.7093156  96.5842206  97.0294498  50.9136311
  97.7900567  97.6621729  52.6524019  97.5932996  98.9981236  52.3774038
  98.0093764  99.5049896  53.0785223  98.6698105  97.2595043  53.6186971
  99.2133921  98.1030930  54.0177937  99.1004746  95.8989858  53.5941371
  99.7883742  95.5141910  54.3324643 101.1356117  93.2830258  51.7733072
 101.8043047  92.6735134  52.5868775 101.6995010  94.0987421  50.8445079
 101.0541436  94.5421464  50.2065373 103.1330988  94.4871255  50.8803309
 103.5978389  94.1475001  51.8059590 103.9615497  93.8743417  49.6433687
 103.4152012  93.7711833  48.7058391 104.9036112  94.4146432  49.5498016
 104.2692097  92.4704586  50.1974725 104.8248847  92.5891321  51.1276563
 103.3520402  91.9034205  50.3567866 105.2551978  91.6815003  49.2742246
 106.1394503  92.3186960  49.2608432 105.5500306  90.8088606  49.8570520
 104.7774443  91.3231032  48.0166428 103.8595312  91.6384535  47.7371966
 105.4015750  90.7396600  47.0319403 106.5810737  90.2115292  47.2547241
 107.0038690  90.4488577  48.1407400 107.0593563  89.7507664  46.4937751
 104.9563924  90.5454111  45.7764097 104.0826666  90.9632901  45.4899130
 105.3716463  89.7353486  45.3388399 103.4274908  95.9976788  50.9863597
 104.5976787  96.4094409  50.9860523 102.3462509  96.8219795  50.9754559
 101.4909132  96.3055821  51.1232097 102.3995514  98.2822434  51.3651142
 103.1105819  98.7895690  50.7130736 100.9921600  99.0336765  51.1317901
 100.2975252  98.5242282  51.7996560 101.0213583 100.0761506  51.4488419
 100.4375254  98.9639988  49.6999520 100.1999875  97.9019923  49.6382566
  99.4625578  99.4494441  49.6565764 101.2648390  99.3469254  48.4578564
 100.9104028  99.0254137  47.3725496 102.2435920 100.0963592  48.5677220
 102.8247243  98.5161205  52.8039873 102.3438608  97.7058177  53.6103097
 103.6396864  99.5483117  52.9887731 104.1796409 100.5285000  52.0527636
 103.4732441 100.8929947  51.3069439 105.0104708 100.0355660  51.5479355
 104.6389350 101.6940992  52.8789005 103.7496956 102.2859868  53.0957472
 105.4840319 102.2469962  52.4687537 105.0399843 101.1122994  54.2123563
 104.8970238 101.8985257  54.9536461 106.0942305 100.8398241  54.2616841
 103.9890155 100.0014660  54.3509136 104.5192028  99.1967604  54.8603269
 102.7888450 100.4838394  55.2141952 101.6969979 100.6090631  54.6516371
 102.8537485 100.7933444  56.5102515 104.0180170 100.5583631  57.3042818
 104.7116927 101.3789122  57.1209431 104.4340431  99.6205297  56.9361715
 103.5877771 100.2739980  58.7290388 104.3051185 100.6137461  59.4760985
 103.2859540  99.2292050  58.8025952 102.4319038 101.2956196  58.8606891
 102.7581338 102.2943727  59.1508962 101.7243504 100.9184862  59.5990919
 101.8541406 101.2863739  57.4105940 100.9037806 100.7534816  57.3799054
 101.3488410 102.7222944  57.0086097 102.1163500 103.5327625  56.4797217
 100.2333152 103.1145263  57.5645133  99.7267126 102.4415147  58.1217510
  99.8673225 104.5181591  57.7940283 100.2275625 105.1537239  56.9850858
  98.3256668 104.6902955  57.7680576  97.9917772 104.2284786  58.6972726
  97.9762653 105.7199318  57.8446591  97.7305997 103.9597211  56.7300831
  97.8631012 102.9037893  56.9656378  96.6540411 104.1276407  56.7606404
  98.1573108 104.2244241  55.2764900  97.8581298 105.3225421  54.8772742
  98.5930970 103.2942770  54.6108433 100.5134818 105.0430847  59.1152597
 100.8704168 104.3272088  60.0599958 100.6793619 106.3370044  59.2573753
 100.5085106 106.9456846  58.4697067 101.1256839 107.0207836  60.4638510
 102.0458375 106.5063077  60.7408806 101.4115802 108.5238523  60.1628004
 101.6822526 109.0791328  61.0608538 102.1649561 108.6228823  59.3812889
 100.4515810 108.9683247  59.9002297  99.9586072 106.9744537  61.5156106
 100.2494842 107.5512349  62.5702461  98.7790149 106.3351407  61.3063627
  98.7349549 105.6966486  60.5250256  97.7832904 105.9389137  62.3007059
  98.3022873 105.8975839  63.2583357  96.7578562 106.9962956  62.6383720
  96.2214708 107.1714299  61.7057849  95.6545217 106.4286653  63.5209775
  94.9284234 107.1711366  63.8519095  95.0993452 105.5745398  63.1332292
  96.0938348 106.1541774  64.4800230  97.2799972 108.3260864  63.1133720
  97.5589424 108.3410151  64.1669690  98.1355048 108.6590481  62.5257061
  96.1838098 109.4275335  62.9138380  95.9872306 109.4568398  61.8421013
  95.3155854 109.1300277  63.5018659  96.7239963 110.3257380  63.2132163
  97.2026864 104.5370817  62.0254347  96.8280170 104.2132805  60.9330240
  97.1904795 103.6499377  63.0241957  97.6331388 103.8746679  63.9038065
  96.9065049 102.2551541  62.7389256  97.5095466 101.8745883  61.9145401
  97.2889035 101.4565369  64.0330919  98.3167391 101.6433120  64.3443536
  96.6608868 101.8428793  64.8358624  97.1207567 100.0026743  63.8924332
  97.8541595  99.1082598  63.1908537  98.6707771  99.3977666  62.5460890
  97.3632275  97.8617955  63.5042715  97.6983149  96.9948115  63.1091066
  96.1495782  97.8814581  64.1242571  95.2917778  96.9055270  64.5874329
  95.4767082  95.8694702  64.3449611  94.2296591  97.2927114  65.4542621
  93.3915851  96.6655454  65.7201829  94.0771178  98.6544633  65.8349015
  93.1638461  99.0197133  66.2809139  95.0486445  99.5649241  65.3472494
  94.8790240 100.5950202  65.6239711  96.0308385  99.2520284  64.4989281
  95.4363589 101.9366682  62.3891577  95.1271096 101.1163092  61.5441092
  94.5733452 102.8000078  62.8579387  94.8302591 103.5026997  63.5364071
  93.1247122 102.7922272  62.4584139  92.6865420 101.8743027  62.8503237
  92.4179428 103.8205868  63.3140200  92.6745293 103.5791654  64.3455109
  92.8210451 104.8216100  63.1605242  91.3410026 103.7389432  63.1669406
  92.9306827 102.8806720  60.9133580  92.0993693 102.1368808  60.3510674
  93.7539200 103.7342269  60.2966218  94.5140177 104.0717436  60.8697283
  93.7379096 103.9376266  58.8389597  92.7208553 104.0917568  58.4784384
  94.3973880 105.3542360  58.4142728  95.3717973 105.5905521  58.8418020
  94.4753487 105.3777819  57.3273154  93.6104872 106.5247228  58.8634796
  94.0386351 107.6862257  58.7767745  92.4597191 106.4220317  59.2931598
  94.4493468 102.7968826  58.0735179  94.0647812 102.5488150  56.9420261
  95.4124229 102.1281797  58.7818746  95.6812535 102.4572521  59.6981903
  96.1862071 101.0222638  58.2482603  96.3551709 101.2521248  57.1962527
  97.5740055 100.8028906  58.9992026  98.2233523 101.6780627  58.9763430
  97.4583622 100.5490438  60.0529189  98.4482233  99.7317208  58.2860138
  98.6502732  99.7645534  57.0751701  98.8515878  98.7334788  58.9849956
  95.3409838  99.7145497  58.3404890  95.5829537  98.7514028  57.6296632
  94.2992017  99.7525044  59.2142823  94.2476720 100.5295355  59.8574521
  93.3197829  98.6316915  59.2816878  93.7556971  97.6825463  58.9699076
  92.7060600  98.4137642  60.6938243  92.3985453  99.3558724  61.1476606
  91.5411590  97.3752289  60.7012305  91.8571343  96.4511399  60.2171539
  91.3628663  97.1531696  61.7533718  90.6143617  97.6947623  60.2247360
  93.7558804  97.8113400  61.6018840  94.6401890  98.4427101  61.6883250
  93.4189505  97.7759825  62.6378995  93.9322272  96.7837540  61.2839347
  92.2053241  98.8346245  58.1622311  91.8249227  97.9208791  57.4620920
  91.7610686 100.1031388  58.0081184  91.9552110 100.8728653  58.6325621
  90.7598867 100.5053145  56.9622173  89.8289420  99.9701018  57.1492967
  90.4228067 102.0059013  57.0872058  90.1507827 102.2314050  58.1183465
  91.3361380 102.5759005  56.9168038  89.2753569 102.4913942  56.1546749
  89.4049513 103.6764485  55.7109133  88.2809152 101.7189649  55.9774269
  91.3698784 100.0740899  55.5759276  90.7828871  99.2490860  54.8521456
  92.6371643 100.4797743  55.2643683  93.0755111 101.0814211  55.9469905
  93.3504419 100.2353238  54.0538676  92.9042759 100.7264071  53.1890620
  94.7814913 100.8048892  54.1795256  95.2109585 100.5648330  55.1521668
  95.3656579 100.3673016  53.3699623  94.8359903 102.3465638  53.9535555
  93.8667509 102.8242341  54.0967362  95.4896346 102.8570204  54.6608626
  95.4206981 102.7494355  52.5905322  94.8852217 102.1708987  51.8377638
  95.2711690 103.8093272  52.3846713  96.8773962 102.4565014  52.3316149
  97.4330392 102.4203671  53.1742999  97.4570383 102.2385924  51.1363686
  96.7277002 102.2518448  50.0370403  95.8291173 102.7124073  50.0140004
  97.1611796 102.0968781  49.1380297  98.7515257 101.9427740  50.9978079
  99.3303999 101.7987126  51.8127866  99.1530066 101.7750928  50.0863270
  93.4914779  98.7435442  53.7572618  93.2846806  98.3971840  52.5782406
  93.6343047  97.8974534  54.7783640  93.6705167  98.3488298  55.6811643
  93.5631356  96.4090266  54.7543544  94.0235100  96.1539591  53.7998429
  94.2760717  95.6618857  55.9565792  94.1751356  96.2944220  56.8385165
  93.8543449  94.6831425  56.1852893  95.7616194  95.6625458  55.6365195
  95.8529173  94.9956271  54.7792074  95.9797279  96.6588732  55.2519537
  96.6699821  95.1710438  56.7812431  96.3951917  94.1887845  57.1655737
  97.6826361  95.0648032  56.3922103  96.8482855  96.0520561  57.8837583
  96.5960648  97.0173693  57.7267388  97.1291583  95.6620467  59.1460523
  97.1921628  94.3639084  59.4588269  96.9912171  93.7057366  58.7195301
  97.7042040  94.1566737  60.3043846  97.4906129  96.5087363  60.0422569
  97.8546254  97.4074675  59.7596046  97.7529534  96.1835180  60.9617734
  92.1350851  95.8090603  54.5112376  92.0652696  94.9480475  53.6506683
  91.0690270  96.1796885  55.1881875  91.1361558  96.8605086  55.9312068
  89.7135272  95.6021914  54.9333991  89.8220040  94.5179298  54.9055586
  88.7207665  96.0272304  56.0787484  88.7518142  97.1129518  56.1701581
  87.2207653  95.5808269  55.7868869  87.1957767  94.4976590  55.6675972
  86.5461644  95.8952354  56.5832291  86.9722701  95.9624358  54.7965571
  89.1382937  95.4059496  57.4286369  89.1680086  94.3257203  57.2861035
  90.1080382  95.7896082  57.7456570  88.3760594  95.6962525  58.1517043
  89.1982629  96.1324904  53.5585005  88.5249978  95.3698664  52.8981575
  89.7187504  97.3298675  53.1290101  90.1423315  97.8478508  53.8855630
  89.4694695  97.8914403  51.7867070  88.4338349  97.8350806  51.4514639
  89.8198261  99.3774076  51.6762494  90.7498415  99.5234720  52.2256492
  89.9079724  99.6475672  50.6239453  88.7454015 100.3010731  52.2293527
  88.7149222 100.1939300  53.3136458  89.0310301 101.3445691  52.0963495
  87.3316229 100.0515042  51.7318648  86.8510729 100.2870043  50.6178464
  86.5559394  99.4274681  52.5991648  85.5750368  99.2913710  52.4006285
  87.0378590  99.1314290  53.4359529  90.3101606  97.1131943  50.7418701
  89.7816214  96.6875589  49.7148647  91.5179199  96.7041327  51.1077424
  91.9735346  96.9865729  51.9637539  92.3467758  95.8167322  50.1968140
  92.3604224  96.2696756  49.2054598  93.7840959  95.6996220  50.7839305
  94.2271142  96.6920990  50.7013057  93.7094476  95.5034786  51.8535357
  94.7051619  94.7064173  50.1712996  95.4379113  95.0798624  49.0350150
  95.2922509  96.0243680  48.5318928  96.3718177  94.1927129  48.4822463
  96.8229810  94.4591933  47.5378709  96.7145571  92.9580260  49.0535677
  97.4954292  92.3727543  48.5908119  95.9950948  92.6077651  50.2408777
  96.2589989  91.6454360  50.6540270  94.8777730  93.4272349  50.6686003
  94.3875406  92.9143990  51.4829231  91.6668146  94.4695371  50.0322290
  91.4083868  94.0250717  48.9144938  91.1472776  93.8385616  51.1169706
  91.2625397  94.2969496  52.0095484  90.3645275  92.6171269  50.9548119
  90.8867350  91.8335669  50.4057828  90.1324463  92.3583243  51.9878997
  89.1170630  92.8153928  50.1516561  88.8589338  91.9022936  49.3938389
  88.2935803  93.9213140  50.3367756  88.3757070  94.4257002  51.2079528
  87.1048396  94.1233504  49.4571359  86.4191395  93.2769468  49.4960766
  86.4094207  95.4214073  49.9312937  87.1131940  96.1938994  50.2413667
  85.5437719  96.0138832  48.8106013  84.9344122  96.7805556  49.2891347
  86.0769098  96.4462982  47.9638705  84.8385185  95.2809036  48.4188549
  85.5099456  94.9648934  51.0981528  84.5633000  94.5095800  50.8072602
  86.0562133  94.2793800  51.7460460  85.2857449  96.0872336  52.1355328
  84.5385739  95.7183113  52.8381980  86.2125790  96.2222252  52.6930773
  85.0403944  96.9876234  51.5722976  87.6323795  94.2302082  47.9659873
  86.9515527  93.6120638  47.0871477  88.6341737  95.0595179  47.6182890
  89.0475444  95.4776903  48.4394811  88.8341556  95.5179170  46.2017219
  87.8629959  95.5982715  45.7133651  89.3989573  96.8946761  46.1064009
  90.3656632  96.9471788  46.6072288  89.6157113  97.1040666  45.0588928
  88.4964374  98.0582617  46.5922871  88.2650548  97.8610204  47.6390239
  89.1347727  98.9364835  46.6891767  87.2078278  98.3784581  45.7630876
  86.2870575  98.9275318  46.3906202  87.1902755  98.2227329  44.5133820
  89.6268584  94.4818732  45.4441458  89.3975695  94.3155961  44.2219557
  90.5270909  93.7410907  46.0970499  90.7256822  93.9443950  47.0662486
  91.0533683  92.4346779  45.6618309  91.5376104  92.5611746  44.6935155
  92.0993478  91.9141722  46.7123424  91.6001331  91.6682744  47.6496140
  92.3419996  90.9266847  46.3197982  93.1498643  92.7892298  46.8848509
  92.8270386  93.5374306  47.3923734  89.9767456  91.3175858  45.5193694
  90.1266525  90.5254694  44.6501805  88.9090519  91.2750008  46.3417096
  89.0584600  91.8020722  47.1902369  87.7506401  90.4658414  46.2459540
  87.9010707  89.3974698  46.4008175  87.0264412  90.7878147  46.9942666
  87.0505498  90.6428478  44.8695034  86.9371511  89.7496354  44.0486768
  86.7420967  91.9345569  44.7172358  86.9804273  92.4819758  45.5318714
  86.1800822  92.3903755  43.4682212  85.2216949  91.8802415  43.3711061
  85.9263551  93.9243390  43.6058620  86.8040182  94.4329287  44.0047606
  85.6106059  94.2975234  42.6316257  84.7316810  94.1454115  44.5184558
  83.8155874  93.9482161  43.9616915  84.7826603  93.5579417  45.4351992
  84.7640846  95.5795777  44.9866850  83.9305015  95.7726093  45.6619570
  85.6460466  95.7476936  45.6047305  84.6661223  96.6268625  43.8755962
  85.6525058  96.6191722  43.4118199  84.0108024  96.3021641  43.0673568
  84.3404330  98.0275091  44.3887382  84.9288628  98.3501461  45.1435747
  84.3118821  98.7601948  43.6941442  83.4035982  97.9871408  44.7639861
  87.0530954  92.1342979  42.2699888  86.5231329  91.6250163  41.2964000
  88.3905793  92.3478134  42.3517626  88.7151328  92.7993489  43.1949391
  89.3661219  92.0916906  41.2708610  89.0679114  92.5956228  40.3515009
  90.7241066  92.6108977  41.5879120  90.7008588  93.6637012  41.8693290
  91.0832992  92.0424340  42.4457754  91.8773998  92.5477550  40.5585451
  92.7154380  93.1556311  40.8995563  92.4493316  91.1677874  40.4840352
  91.7919427  90.5406341  39.8818570  93.3786284  91.1649972  39.9143722
  92.5502151  90.6947393  41.4608382  91.4659184  93.1298319  39.2450670
  92.2916722  93.0022327  38.5451075  90.5731813  92.6785695  38.8120741
  91.3390536  94.2073248  39.3500248  89.2482615  90.5970807  41.0012901
  89.0936179  90.2318908  39.8167480  89.3770317  89.7418716  42.0149679
  89.6508554  90.1112054  42.9142527  89.3424212  88.2554279  41.8838696
  89.9674230  87.8814047  41.0729201  89.8822882  87.5699610  43.2312067
  89.3833596  87.9906555  44.1042397  89.6736278  86.5007956  43.2694491
  91.3823671  87.7156677  43.4718129  91.8581297  87.3381190  42.5667230
  91.6217129  88.7771950  43.5348509  91.9725327  87.1159042  44.7464206
  91.4496197  87.5415046  45.6028820  91.8587045  86.0326047  44.7866768
  93.4682650  87.3761142  44.8918809  93.7229478  88.3527478  44.8541417
  94.5351561  86.6272911  44.9587801  94.5882463  85.4015454  44.5213653
  93.7710222  85.1411958  43.9879825  95.3600982  84.8109005  44.7961110
  95.6641660  87.1676368  45.3578047  95.8358980  88.0648418  45.7887488
  96.4532546  86.6111554  45.0615484  87.9819505  87.6623880  41.5908516
  87.7920051  86.4545076  41.4481506  86.9979053  88.5129909  41.3856400
  87.1756872  89.5071419  41.3728987  85.6844637  88.1518826  40.9238999
  85.1787706  88.9932849  40.4501302  85.8192889  87.4117671  40.1351335
  84.8245666  87.5921947  42.0448525  83.6718156  87.3634440  41.8790487
  85.3886549  87.3600873  43.2185833  86.3277801  87.6980144  43.3733932
  84.7043058  86.8644183  44.3841409  84.3150584  85.8598538  44.2184444
  85.7452677  86.7212709  45.5161990  86.1123222  87.7033296  45.8144131
  85.2657100  86.1859735  46.3357128  86.8915033  85.7546076  45.2962665
  87.9687344  85.8215301  46.2181401  87.9499737  86.5118871  47.0484926
  89.1101958  85.0264270  45.9999551  89.9114156  85.1423062  46.7148111
  89.1546738  84.1318398  44.8960105  90.0028604  83.4909577  44.7055572
  88.0256274  83.9650442  44.0361093  87.9363584  83.1791198  43.3007383
  86.8936277  84.8244418  44.2347016  86.0830583  84.6086842  43.5543886
  83.4811397  87.6063247  44.8507080  82.6575338  87.0343193  45.5088319
  83.3713581  88.9281184  44.5054575  84.1195329  89.2445279  43.9052607
  82.3405019  89.8936098  44.8929936  81.3955214  89.3892661  45.0950027
  82.6827677  90.7714793  46.1349202  83.5182795  91.3951997  45.8171261
  81.7814470  91.2909677  46.4603385  82.9424994  89.9767278  47.3936787
  83.5362237  89.0890905  47.1754373  83.8180100  90.7355013  48.3751851
  84.1361631  90.1459735  49.2350273  84.6269009  91.0953742  47.7393494
  83.2784423  91.6090298  48.7411429  81.5417198  89.4498169  47.9577290
  80.9027815  90.2941291  48.2166707  80.9648399  88.8260524  47.2749398
  81.6926631  88.8084416  48.8260345  81.8915029  90.7630563  43.7320226
  82.7732495  91.3116381  43.0629080  80.5966909  91.0432376  43.6527040
  79.9787005  90.4882411  44.2273054  79.9491421  92.0051130  42.6741475
  80.7000929  92.6129302  42.1694381  79.1446313  91.2924283  41.5423417
  78.3342422  90.7072444  41.9770017  78.6539042  91.9954414  40.8691938
  79.8883432  90.1707279  40.7691089  80.5738971  89.6669570  41.4505271
  79.1483672  89.4565451  40.4078258  80.8052774  90.7449775  39.6590324
  80.2379829  91.2717416  38.8916985  81.5599553  91.4469394  40.0137306
  81.5907314  89.6284459  38.9924652  81.0667023  88.7982795  38.7551527
  82.8632529  89.5425342  38.6424341  83.7403877  90.5536174  38.7283497
  83.3833404  91.4916761  38.8408804  84.7288675  90.4742050  38.5367545
  83.3903828  88.4414101  38.3358262  82.8033351  87.6476107  38.1228534
  84.3004602  88.4277464  37.8979609  79.0849247  93.1145375  43.3720521
  78.7573870  92.9363020  44.5459405  78.6934395  94.1176209  42.6068693
  78.8899466  94.0422948  41.6189869  77.8697242  95.1798971  43.2400378
  78.4002307  95.6265760  44.0809577  77.6029526  96.3050311  42.2779682
  77.1292988  95.9710377  41.3548198  76.5820084  97.2810962  42.8399397
  76.9538727  97.7256132  43.7630982  76.3459638  98.0721734  42.1282312
  75.6750696  96.7046032  43.0221860  78.8529862  97.1706447  41.8460639
  78.6659630  97.8382810  41.0050052  79.2649629  97.7462284  42.6749660
  79.6249525  96.4510417  41.5734070  76.5232000  94.5877832  43.7076556
  75.7975117  93.9915626  42.8729760  76.2513797  94.7568390  45.0187597
  77.0064445  95.2284378  45.4958045  75.0774836  94.2553225  45.6909117
  74.7004025  94.9710840  46.4213877  74.3741595  93.9261190  44.9260132
  75.2672454  93.0401536  46.5989380  74.3543841  92.7428949  47.3967867
  76.4808157  92.4356423  46.6277653  77.1758150  92.6355527  45.9227038
  76.8075825  91.3251793  47.5182006  76.1130173  90.4856057  47.4889659
  78.1076214  90.5834408  47.0518348  78.9468196  91.2678471  46.9275991
  78.4685679  89.8058643  47.7250514  77.9557430  89.8633427  45.7050602
  76.7880810  89.7353746  45.1831330  78.9759593  89.3766717  45.2533752
  76.8705985  91.6864515  48.9785833  77.5715145  92.6786549  49.3328601
  76.2404823  90.9337483  49.8739232  75.7259230  90.0946532  49.6475427
  76.4789871  91.0137714  51.3059914  76.4034629  92.0231039  51.7105379
  75.2666014  90.4345737  52.0614158  75.0335662  89.4890476  51.5717475
  75.4974148  90.1185537  53.0787508  74.0303432  91.3488408  52.0790918
  73.9818601  91.7244444  51.0569936  72.7067349  90.4766076  52.1642021
  71.8914006  91.1953658  52.0822471  72.6091565  89.9355936  51.2230386
  72.6969813  89.8115251  53.0277217  73.9502042  92.4080262  53.1324016
  73.1827808  93.1450354  52.8957955  73.6907842  91.9115818  54.0674653
  74.8785761  92.9268788  53.3712347  77.7771236  90.3562737  51.6951906
  78.0681167  89.2808380  51.2317820  78.3855551  91.0471581  52.6635017
  77.9718388  91.9359946  52.9062127  79.7234239  90.6918428  53.1911314
  79.8611313  89.6231161  53.0268896  80.9072732  91.5503423  52.6115898
  81.8643282  91.2077603  53.0050151  81.0742304  91.1049342  51.1101573
  81.1673315  90.0191235  51.0890057  80.1947874  91.3576574  50.5178279
  81.8854617  91.6387557  50.6151379  80.6436520  93.0534767  52.5449460
  79.6987111  93.3089044  52.0655029  80.7105731  93.5053128  53.5345772
  81.3345829  93.5427446  51.8584083  79.6965985  90.9176796  54.7449563
  78.8848422  91.7253558  55.2623717  80.5711404  90.2930851  55.4804874
  80.9486207  89.4202319  55.1402116  80.8360597  90.4759536  56.9344897
  80.4027192  91.4186433  57.2686567  80.4624376  89.2273277  57.7253235
  81.0834028  88.4253569  57.3261419  80.7695011  89.3464517  59.2453397
  80.3654294  90.2989637  59.5882061  80.1895678  88.5167839  59.6496029
  81.8361307  89.3191544  59.4682759  78.9837863  88.7892046  57.5315721
  78.6817791  88.6653511  56.4916514  78.8868400  87.8110646  58.0026866
  77.8933380  89.5979744  58.2072144  76.8894116  89.3590213  57.8563110
  77.9531781  89.5721858  59.2952496  78.1966139  90.6152617  57.9597405
  82.3194087  90.7826314  57.0085436  83.1322664  90.3723935  56.1299338
  82.8124776  91.5374633  58.0153357  82.1198454  91.8710934  58.6703707
  84.2181144  91.7521517  58.4641469  84.8360504  91.1997985  57.7562196
  84.4982180  93.2359186  58.2098468  83.6046969  93.7893074  58.4988049
  85.7031179  93.7539853  59.0030204  85.4221768  93.9542937  60.0369685
  86.5697154  93.1153199  58.8323720  85.9605081  94.7301710  58.5920074
  84.6998810  93.5668469  56.7347318  84.0039728  93.0267050  56.0928261
  84.4583215  94.6252762  56.6373838  85.7253973  93.2879682  56.4924685
  84.5163543  91.2995762  59.7916171  83.6161527  91.2605427  60.6535502
  85.7563069  90.7127033  60.0228221  86.3177580  90.6405009  59.1863656
  86.3041000  90.2078492  61.2737839  85.6285342  90.5421098  62.0611832
  86.3594868  88.6948057  61.3915502  86.9212167  88.3262541  60.5332144
  87.2337436  88.1907264  62.5732305  88.2119113  88.6624171  62.6670353
  86.6184435  88.3689731  63.4551228  87.3226052  87.1141455  62.4276259
  84.9169969  88.2628513  61.5000332  84.3748697  88.6551701  60.6396324
  84.8578488  87.1753897  61.4549922  84.4563762  88.6213023  62.4206148
  87.6463967  90.8385157  61.4378312  88.5210977  90.6843386  60.5751105
  87.8323222  91.5755683  62.5277156  87.0996728  91.5005276  63.2188695
  89.0059516  92.3884503  62.9414011  89.9134346  91.9423175  62.5345316
  88.9378452  93.8704676  62.4020874  89.6042672  94.4358337  63.0535850
  89.2349133  94.1133938  60.9167483  90.2100977  93.6714852  60.7120625
  88.5243367  93.5226845  60.3386105  89.2473436  95.1477788  60.5732297
  87.5829420  94.3049308  62.6460470  87.0467898  93.5449788  62.4080850
  89.2051446  92.2909023  64.4864873  88.4300381  91.6068788  65.1517429
  90.2278412  92.9908679  64.9961111  90.7825690  93.5471356  64.3613329
  90.5015391  93.1775783  66.4079016  89.7954554  92.6021991  67.0066375
  91.4174708  92.5866648  66.4049590  91.0215405  94.5628741  66.9620963
  91.4230833  95.3851659  66.1101986  90.8473044  94.7707043  68.2418133
  90.7435893  93.9661717  68.8435829  90.7701924  96.1356715  68.8782079
  90.1466574  96.7157478  68.1978940  90.1164561  95.9570430  70.2680333
  89.8116715  96.9663614  70.5445885  89.2800299  95.2846296  70.0773480
  90.8893295  95.3204460  71.3687526  90.8880478  93.9455442  71.6370247
  90.3666231  93.1973181  71.0585086  91.7040695  93.7021324  72.6750999
  91.6910777  92.8139796  73.1558450  92.3146919  94.8330547  73.1285836
  93.1617244  95.1625882  74.1816728  93.5175080  94.4356313  74.8967620
  93.5797669  96.5180125  74.4152005  94.3447367  96.7333747  75.1465965
  93.1567578  97.5318250  73.4930103  93.4476531  98.5687380  73.4118235
  92.2666397  97.2055432  72.4400074  91.8326884  98.0544392  71.9326004
  91.8363769  95.8719492  72.2942034  92.0934444  96.8578334  68.9972154
  92.0753111  98.0642381  69.2472162  93.2062219  96.1487956  68.7920119
  93.0846256  95.1753017  68.5519455  94.6192349  96.5566257  68.8496936
  94.6818236  97.5761149  68.4691336  95.1258638  96.5949047  70.2820163
  96.1279273  97.0171788  70.3577970  94.5378819  97.3170897  70.8484358
  95.1336867  95.2070120  70.9720612  94.1828070  95.0283682  71.4740714
  95.2780491  94.4071483  70.2457814  96.3223856  95.2061495  71.9682494
  96.3551453  96.1291568  72.5471141  96.1659071  94.3661606  72.6450401
  97.5947413  94.9485944  71.2991298  97.6320411  94.2888296  70.5353003
  98.7897957  95.2625248  71.6346912  99.0017008  95.8858942  72.7412119
  98.1939401  95.9353888  73.3455072  99.9352031  96.0168590  73.1039276
  99.7703806  94.9206448  70.7951909  99.5569445  94.3485178  69.9906880
 100.6665372  95.3648226  70.9355811  95.4608661  95.6692595  67.8900890
  95.0713839  94.5350066  67.5226814  96.6801508  96.1196765  67.4910295
  97.0517849  97.5224242  67.6343238  97.2839479  97.7569335  68.6731720
  96.2817900  98.2594801  67.4063315  98.3110239  97.7026208  66.8034107
  99.0332951  98.2695636  67.3907869  98.0387911  98.2901286  65.9265846
  98.7673873  96.3243418  66.4123388  99.6899240  96.0672982  66.9328399
  99.0483050  96.2230245  65.3640443  97.6414697  95.3451473  66.6997444
  97.2176852  95.1094954  65.7235337  98.3292714  94.1391496  67.2768094
  98.4224487  94.0234874  68.5524943  98.8569585  93.2798578  66.3690998
  98.8327935  93.3945182  65.3659203  99.5564122  92.0947287  66.8922685
 100.4115559  91.8173974  66.2758947  99.9715158  92.3507326  67.8670823
  98.6730275  90.9280375  67.0344126  97.4726861  91.0418304  67.3174073
  99.2643573  89.7293125  66.7343244 100.2676382  89.8329375  66.7871394
  98.5533896  88.4442320  66.7013015  97.7722358  88.4116460  65.9417923
  99.5254523  87.3457142  66.3073756  99.9631257  87.4519301  65.3148159
 100.3027608  87.3579088  67.0714078  98.9190493  86.0056375  66.3037914
  98.4406694  85.8206064  65.4922986  97.7641783  88.1425919  67.9767098
  98.2611809  88.2801575  69.1266654  96.4967395  87.6314926  67.8595462
  96.0854653  87.4972238  66.9468988  95.7062985  87.1441105  69.0136503
  95.1968910  86.2079754  68.7851321  96.3529635  86.7364158  69.7906506
  94.8159328  88.1499189  69.6543837  94.1142924  87.8527593  70.6635050
  94.5758397  89.2753173  68.9932059  94.7854255  89.3044209  68.0056020
  93.5507076  90.3419240  69.4061060  93.0568788  89.9083142  70.2757151
  94.2449591  91.6423901  69.7356221  94.7837195  91.8668554  68.8150502
  93.5189584  92.4398158  69.8942528  95.1931432  91.4395813  70.9448228
  94.8444052  91.7600861  72.3173036  93.8559194  92.0774341  72.6149387
  95.7860231  91.6859560  73.3337206  95.5526947  91.8555877  74.3744870
  97.1615176  91.3693587  73.0580621  98.1097251  91.3857751  74.0566695
  97.7852373  91.2223458  74.9452633  97.4582157  91.0079677  71.7236892
  98.4673840  90.6665043  71.5464517  96.4913486  91.0610478  70.6467841
  96.9003188  90.9242745  69.6566016  92.2993381  90.5118477  68.5308456
  91.4300995  91.3576714  68.6877405  92.0265072  89.5784473  67.6304435
  92.6812028  88.8239629  67.4813057  90.7488685  89.4096263  66.8985877
  90.5294545  90.4247075  66.5675577  90.8502488  88.2934891  65.8172955
  90.9956811  87.3586870  66.3587007  89.5521898  88.1408240  64.9881932
  88.7848569  87.8602529  65.7097156  89.4046437  89.1576160  64.6242370
  89.7048484  87.3413787  64.2631031  91.9430687  88.4416548  64.8866736
  92.6659125  87.9156206  65.2365092  89.5923434  89.1746278  67.8560295
  89.3680297  88.1052875  68.4396144  88.6784434  90.1951869  67.8594254
  88.6644039  90.8772516  67.1146007  87.4168908  90.1744307  68.6884750
  86.9708532  89.1862100  68.8005934  87.8390167  90.7027523  70.0258190
  86.9902391  90.5131909  70.6828906  88.7299282  90.1790444  70.3724142
  88.0681177  92.1767850  70.1192177  88.7366434  92.7359831  69.3225892
  87.3593168  92.8404973  71.0418009  87.5601108  93.8300071  71.0676632
  86.7060167  92.2405077  71.5248241  86.2282178  90.9627635  68.0952317
  85.2523009  91.1481566  68.8042756  86.2775608  91.5557565  66.8793010
  86.9525368  91.2833343  66.1790505  85.3576195  92.5196137  66.3259881
  84.4999408  92.6351170  66.9886692  86.0604532  93.9606975  66.0871705
  86.7754632  93.7915698  65.2819892  85.0597294  95.0320315  65.5895514
  84.6242742  94.5486625  64.7149497  84.3203721  95.1170141  66.3859362
  85.5488834  95.9614002  65.2977328  86.9760653  94.3304877  67.2462067
  86.5175138  93.9460584  68.1572796  87.8049987  93.6270366  67.1679380
  87.5830153  95.8038199  67.3478225  88.1486533  96.0356167  68.2503080
  88.2516074  96.0702794  66.5292360  86.7761510  96.4956857  67.5894943
  84.7188551  92.0483499  65.0261821  85.4353378  91.7458319  64.1278617
  83.3681121  91.9799136  64.9249188  82.8055917  92.1585366  65.7445313
  82.6956064  91.7428147  63.7510457  83.4305142  91.5218444  62.9769569
  81.7474670  90.4932597  63.9251197  82.3831942  89.6816742  64.2790689
  80.9523000  90.8360432  64.5871835  81.1482917  90.0160423  62.5322642
  80.9884712  90.8387386  61.8353856  81.8761817  89.3035229  62.1441996
  79.6507427  89.1615736  62.7849859  78.3813046  90.3048284  63.3715819
  78.2320663  91.1028345  62.6442558  77.4453627  89.7476413  63.4132065
  78.5565492  90.7880474  64.3327743  81.8419964  92.9362582  63.3238133
  81.2393412  93.5839215  64.1566615  81.7994848  93.2525468  62.0395927
  82.4471642  92.6779716  61.5195207  80.9709287  94.2868885  61.3451531
  80.1920778  94.5142094  62.0730383  81.8294523  95.4385112  60.9534273
  82.4979930  95.0986478  60.1624890  81.1598028  96.1162546  60.4239545
  82.3998028  96.4092669  62.0498697  81.6803394  96.4668319  62.8666676
  83.2402591  95.9142383  62.5363817  82.7175503  97.8150027  61.4278372
  82.9737067  97.8337261  60.3685293  81.8051543  98.3936672  61.5721959
  83.8320909  98.4135437  62.1795079  84.6603149  97.8421232  62.2673888
  84.0162504  99.6095097  62.6210856  83.1671353 100.5722441  62.3018582
  82.4182864 100.4543453  61.6344537  83.1851952 101.3916959  62.8920045
  85.0214219  99.9195689  63.3974583  85.8214953  99.3032498  63.4031405
  85.1559292 100.9090470  63.5489323  80.1705931  93.7075168  60.1379814
  80.8181736  93.1825600  59.2561579  78.8591817  93.8922908  60.0411342
  78.4073479  94.3987859  60.7890707  78.1881972  93.6113427  58.7925255
  78.5049508  92.6270322  58.4477022  76.6569530  93.7003920  59.0189270
  76.4891672  94.6920509  59.4391265  75.9030857  93.4097736  57.6838861
  76.3053693  92.4401446  57.3904695  74.8274341  93.2549113  57.7680954
  76.0278063  94.1270450  56.8726380  76.1646433  92.6012164  59.9579555
  76.4704898  91.6065731  59.6335441  76.5527200  92.9031925  60.9306875
  75.0800242  92.6708606  60.0406866  78.4302744  94.7236692  57.6946740
  78.4359716  95.9748105  57.9941202  78.6128144  94.4194697  56.3907527
  78.6513775  93.4464535  56.1226999  78.8165176  95.4445482  55.2481659
  78.2456915  96.3426921  55.4839522  80.3189677  95.8838947  55.0794298
  80.9297745  94.9853204  55.1670956  80.4363830  96.1748719  54.0355660
  81.1486643  96.8630643  55.9811295  82.0791606  97.0360570  55.4404352
  80.5173947  98.2834331  56.0019160  80.2143834  98.6416028  55.0180323
  79.6411570  98.2394483  56.6486962  81.2775912  98.9568441  56.3977941
  81.6956148  96.3550160  57.3648110  82.2705145  95.4490242  57.1733178
  82.3759240  97.0708674  57.8261529  80.8451688  96.0360895  57.9674535
  78.1854463  95.0100103  53.8735727  77.5223805  93.9599574  53.7403976
  78.3536904  95.7966277  52.7982138  78.6806403  96.7389593  52.9570057
  77.8732232  95.3830990  51.4571108  78.1606237  94.3389101  51.3338934
  76.4054038  95.5216431  51.2647695  75.9799806  95.2067687  50.3119528
  75.7836748  95.0714734  52.0386602  76.1429675  96.9068528  51.3594074
  76.1459909  97.0678078  52.3058142  78.6531152  96.1348113  50.3511648
  79.2108953  97.2114239  50.5783117  78.6147779  95.6457380  49.1240341
  78.1032656  94.7798465  49.0307522  79.6203174  95.8709614  48.0832858
  80.4164904  96.3733854  48.6326299  79.9457263  94.5711297  47.3785451
  79.0393449  94.0103299  47.1503218  80.7982667  94.7634120  46.1081397
  81.6357909  95.4266066  46.3245329  81.2543472  93.8272841  45.7860548
  80.2053155  95.1715289  45.2896334  80.6427774  93.7011179  48.4522371
  80.0464363  93.6019535  49.3592051  80.7820100  92.6870792  48.0774815
  82.0805043  94.2114861  48.8081094  82.3839788  93.6567995  49.6960488
  82.7929379  94.0167739  48.0064419  82.1270339  95.2922479  48.9418621
  79.0901783  96.9047984  47.0864320  77.9964461  96.6291490  46.5719746
  79.8984464  97.9230794  46.8366114  80.6589200  98.2247221  47.4288880
  79.7709016  98.8463575  45.6784968  79.2700934  98.3935805  44.8227586
  79.0565086 100.0822361  46.0732405  78.9717778 100.6836653  45.1681418
  78.0793142  99.7493196  46.4230917  79.6400157 100.8037119  47.1389001
  79.2560947 100.4255616  47.9333862  81.0902685  99.1718285  45.0211137
  82.0633565  98.8133096  45.6928991  81.1429638  99.8387180  44.0006039
  99.0215473  57.2496055  77.4093326  99.4594504  58.0368537  76.9526127
  98.4711877  57.4543059  78.2311002  98.3894265  56.7599781  76.7922076
 100.1158220  56.3569385  78.0092442  99.7233659  55.8160084  78.8703506
 100.6547285  55.4155673  76.9190286 100.0228147  55.3056128  76.0377256
 101.6508701  55.6720288  76.5584162 100.7871017  54.0611869  77.6078349
 101.4234695  53.4398685  76.9776765 101.3673088  54.2243348  78.5160584
  99.3816614  53.0622753  78.0095598  98.7321364  52.7019843  76.3408500
  97.8331441  52.1039776  76.4901999  98.5222415  53.6370616  75.8215481
  99.5843739  52.1627744  75.9272464 101.1728072  57.2317646  78.7734475
 101.4883221  56.9873574  79.9778228 101.6498014  58.2768369  78.1228605
 101.3681182  58.4046699  77.1613964 102.8995949  58.8646798  78.5959474
 102.9598499  58.9410847  79.6816083 104.1387954  58.0100388  78.1510978
 104.8421833  58.2861083  78.9366747 103.9556224  56.9399237  78.2483523
 104.8437396  58.2567266  76.7875065 105.2373618  59.2705944  76.7151626
 105.6619074  57.5396186  76.7206026 103.9210525  57.8777286  75.6377478
 103.8775134  56.6501486  75.2514877 103.2292501  58.7999942  75.0497922
 103.0333882  60.3951473  78.1495780 102.3220471  60.8207728  77.2585090
 103.7772165  61.1546015  78.9459486 104.1368719  60.6653627  79.7530381
 104.1605129  62.5842210  78.6077561 105.2349781  62.5795160  78.7910654
 103.9712837  62.6697631  77.5377156 103.2547412  63.6230454  79.2728573
 102.5450130  63.3139181  80.1658257 103.3443539  64.8676092  78.8150429
 104.2645274  65.2968525  77.7525765 103.7185036  65.2008065  76.8141026
 105.1771734  64.7039772  77.6918915 104.6977881  66.7274411  77.9983265
 105.0309332  67.2823673  77.1213024 105.5716952  66.8066126  78.6449562
 103.4497664  67.2935325  78.7439798 102.8306220  67.7612001  77.9784380
 103.7334544  68.0155920  79.5096505 102.9269719  66.0533881  79.5053452
 103.3404616  66.0223373  80.5134148 101.3554400  66.1373498  79.6728220
 100.9154600  67.0937279  80.2395271 100.5322996  65.1598941  79.2386555
 100.9658291  64.3617329  78.7969635  99.0537864  65.1120339  79.2001176
  98.7191901  65.9318756  78.5644987  98.5804323  63.8734482  78.5430555
  98.7606167  62.9890807  79.1542247  97.5125851  63.9004882  78.3260732
  99.0883036  63.7062671  77.5932101  98.4414472  65.1810538  80.5772770
  97.5582689  66.0245309  80.7783946  99.0091189  64.5784496  81.5895421
  99.8676425  64.0837984  81.3936519  98.5306253  64.6075096  83.0503017
  97.4409251  64.5988569  83.0743559  99.0106459  63.7845755  83.5798912
  98.9230447  65.9027110  83.7711619  98.0819199  66.6415355  84.2541991
 100.1442409  66.3444600  83.5204581 100.7346985  65.6583272  83.0724829
 100.5814155  67.6770461  83.9632415 100.3789953  67.8397962  85.0218518
 102.0912581  67.9049055  83.5899614 102.1870494  67.9102590  82.5041905
 102.4362653  68.8966862  83.8822648 103.0857801  66.9246963  84.1593488
 102.7472710  66.0046025  85.2778800 101.7600385  65.8442426  85.6853806
 103.7964982  65.1836566  85.7941999 103.6537305  64.7082466  86.7533925
 105.1826777  65.2895510  85.3728840 106.0504282  64.5035460  86.0380370
 106.8715380  64.4102047  85.5495022 105.4662534  66.1824181  84.3407209
 106.4667194  66.3089563  83.9541106 104.4262193  66.9146025  83.6952749
 104.7542240  67.5320069  82.8720952  99.6656947  68.8742921  83.4580742
  99.4272062  69.8469523  84.1404066  99.1592444  68.7375432  82.2456223
  99.2100230  67.8083474  81.8530414  98.2429054  69.6935493  81.6100954
  98.3472958  70.7687285  81.7557982  98.3391318  69.4067637  80.1693049
  98.2069351  68.3396275  79.9910604  97.6333691  69.9806529  79.5687597
  99.6543425  69.8389816  79.4721867 100.4867592  69.4972139  80.0874056
  99.9255778  69.3473696  78.0588220 100.9351469  69.6329483  77.7633238
  99.8476862  68.2614011  78.0068094  99.1566102  69.8846306  77.5037012
  99.8031378  71.3764028  79.4289678 100.8836199  71.4955370  79.3485603
  99.3059134  71.9308759  78.6330632  99.6649953  71.8015818  80.4230285
  96.7450339  69.4749282  81.9436538  96.0528211  70.4760558  82.0417428
  96.3131173  68.2395877  82.1401591  96.9397895  67.4688022  81.9575060
  95.0177396  67.9047161  82.8317339  94.2897222  68.2841960  82.1147360
  94.8802626  66.3520575  82.8946352  95.3199642  65.9576548  81.9785517
  95.4967959  66.0652734  83.7465529  93.4005256  65.8665706  82.9554620
  92.8375970  66.2660964  83.7990203  92.9111887  66.1813499  82.0336868
  93.3234755  64.3609330  82.7867723  93.8737730  64.1271271  81.8753951
  93.8236892  63.8741514  83.6239881  91.9029108  63.9801076  82.6212947
  91.3222457  64.2271029  83.4099170  91.3188201  63.1825437  81.6766199
  91.9985172  62.5689106  80.7161280  93.0033912  62.6574719  80.7659804
  91.5568403  62.0984997  79.9390829  89.9870211  63.0930618  81.6799301
  89.4618079  63.5983096  82.3791981  89.6294848  62.5114156  80.9356294
  94.9347413  68.6697577  84.1296272  94.0128358  69.4850788  84.3750906
  95.8602338  68.4515181  84.9932552  96.4754080  67.6715676  84.8105657
  95.9693016  69.1037101  86.2980571  95.0633834  68.8985452  86.8684573
  97.1953090  68.4960442  87.0258701  97.9989964  68.4670067  86.2901096
  97.4150726  69.0473902  87.9401486  96.8651648  67.0045027  87.3499213
  96.1236863  66.8781751  88.1388136  96.6266283  66.4753399  86.4273152
  98.0466432  66.3696382  87.9911978  98.8703656  66.4897851  87.2874496
  98.3901861  66.9314747  88.8597737  97.8183378  65.0056349  88.2885679
  96.8921460  64.7528725  88.6022816  98.5847551  63.9380790  87.9575437
  99.7740787  64.1441127  87.4992224 100.2032285  65.0577068  87.5349490
 100.2798621  63.3782438  87.0776091  98.1713542  62.6862374  88.1373208
  97.2071306  62.5380868  88.3989013  98.7076155  61.9023743  87.7935503
  96.0444688  70.6695162  86.1916628  95.3694773  71.3091199  86.9965871
  96.8879972  71.2765062  85.2637491  97.5362832  70.7223969  84.7226032
  96.9522948  72.7062492  85.1551703  97.1467574  73.1392858  86.1363792
  98.2062746  73.1411118  84.3431188  99.0826374  72.7501531  84.8600779
  98.1281939  73.0552260  83.2593167  98.3636255  74.2016657  84.5395614
  95.6815859  73.3616017  84.6409041  95.2741454  74.4250197  85.1843488
  95.0576524  72.8128348  83.6279822  95.5977519  72.1485442  83.0921542
  93.7861120  73.2202720  83.0737558  93.9496976  74.2738808  82.8473698
  93.3849281  72.4212681  81.8373273  92.4406573  72.7124640  81.3772647
  94.1759244  72.7008267  81.1414030  93.3573831  71.0199748  81.9717559
  94.1844834  70.6515230  82.2907362  92.6450024  73.1968240  84.1087433
  91.8889577  74.1541390  84.1245492  92.6978913  72.2723039  85.0696866
  93.3721935  71.5204386  85.0589636  91.7863337  72.3023685  86.2691470
  90.7967989  72.6060532  85.9275114  91.7648342  70.9132489  86.9446266
  92.7736561  70.5042615  87.0004241  91.2447117  70.9185049  88.4764170
  91.9980237  71.3285110  89.1491159  90.3947552  71.5961062  88.5572283
  90.9951432  69.9654272  88.9428006  90.9687808  69.8563583  86.2148488
  89.9032767  70.0859522  86.2242086  91.2112219  69.8050089  85.1534151
  91.1408132  68.8506055  86.5982176  92.1160068  73.4229375  87.3343142
  91.2084034  74.0717265  87.7755725  93.3886158  73.5232883  87.6775874
  94.0489776  72.9499672  87.1722686  93.9417740  74.3970772  88.6998521
  93.5548332  74.1365064  89.6849943  95.4707048  74.3187711  88.7741601
  95.8155060  73.3228225  88.4961338  95.9217734  75.1114306  88.1772815
  95.7126522  74.5256974  89.8166325  93.5437006  75.8514039  88.4236142
  92.9411287  76.5112062  89.2410318  93.6682399  76.3020588  87.1675173
  94.1110613  75.6700343  86.5159391  93.4379778  77.6613566  86.6983030
  93.9343239  78.3866510  87.3430422  93.9064643  77.8616356  85.2600653
  94.9623764  77.5944532  85.2180750  93.3687550  77.1190257  84.6705460
  93.6848660  79.2374492  84.6115870  93.9394509  79.1762857  83.5535012
  92.6346402  79.5288468  84.6264980  94.4505927  80.5072639  85.1532439
  94.7373077  80.6981267  86.3541148  94.7990855  81.4429166  84.3101003
  95.2112174  82.2795228  84.6978384  94.6643673  81.4052826  83.3098251
  91.9460870  77.9951164  86.8576440  91.5267215  79.0459771  87.3819487
  91.0503043  77.0850305  86.3689882  91.2368936  76.1045157  86.2144723
  89.6712099  77.3164620  86.5855562  89.3912250  78.2479558  86.0934765
  88.8635696  76.2756920  85.7520252  89.1156889  75.2682313  86.0828908
  87.8365808  76.3812130  86.1016908  88.9525220  76.2842374  84.1846903
  89.9967597  76.0793677  83.9486892  88.1433675  75.1815701  83.4904162
  88.6209683  74.3115026  83.9409589  87.0805407  75.2861326  83.7085125
  88.2429077  75.0728498  82.4104122  88.6339793  77.5976800  83.5508328
  89.3138351  78.3432313  83.9632115  88.9448510  77.3716870  82.5308397
  87.5674240  77.7713644  83.6937693  89.3541281  77.3230444  88.0813450
  88.5304716  78.0506056  88.5383081  90.0390935  76.4151353  88.8818611
  90.6300900  75.7825933  88.3615594  89.7694498  76.3919354  90.3532774
  88.6877497  76.3877540  90.4874805  90.4036291  75.0630113  90.9157035
  91.4635969  75.0514311  90.6618147  90.2610273  74.7248158  92.3917595
  90.7461246  75.4175841  93.0794024  89.2277054  74.5316378  92.6798605
  90.8618404  73.8281699  92.5439285  89.8889008  73.9389933  90.2183114
  90.3280266  73.9485303  89.3646852  90.2564891  77.5544380  91.1893358
  89.9501453  77.7755616  92.3571332  91.1399492  78.3413577  90.5617303
  91.4641150  78.0932382  89.6378861  91.6474160  79.6543654  90.9648587
  91.8461679  79.7143590  92.0349354  93.0072149  79.9535751  90.2271531
  93.6546908  79.0768924  90.2435041  92.7732664  80.1392428  89.1788706
  93.7409464  81.1427122  90.9372552  93.1007649  82.0219803  90.8655267
  93.8584249  80.9582293  92.0050871  95.0560441  81.6334835  90.3197159
  96.1117977  81.4455810  90.8603393  95.0367730  82.1650624  89.1442357
  95.9175857  82.4928199  88.7743050  94.1298888  82.3373558  88.7343869
  90.5733106  80.7301125  90.6455488  90.0832922  81.4417685  91.5327002
  90.1833885  80.8304524  89.3794479  90.7043610  80.3285102  88.6746488
  89.3666133  81.9386411  88.8418652  89.6373183  82.9243003  89.2204201
  89.4802962  81.9851537  87.2695872  89.1083277  81.0575228  86.8345698
  88.8272882  82.8127513  86.9924954  90.8728825  82.2072809  86.7649475
  91.5172610  81.3837622  87.0728554  90.8771011  82.2059277  85.6749562
  91.5844823  83.4422291  87.3000136  91.0207320  84.5454679  87.3053374
  92.7409692  83.3526650  87.7241161  87.9038432  81.8680100  89.2208583
  87.3944143  82.7374423  89.8624044  87.1728130  80.7434349  88.9976762
  87.7119271  79.9079848  88.8199662  85.7951662  80.4996980  89.4218046
  85.2993450  81.4702137  89.4408550  85.0821240  79.5200388  88.3814860
  85.4837844  78.5067670  88.3744749  84.0183037  79.5458248  88.6176079
  85.2094734  80.0603052  86.9246392  85.3907495  81.1299649  87.0298393
  86.2009000  79.2701885  86.1291718  86.1938680  79.4909129  85.0617805
  87.2038822  79.4188598  86.5292015  86.0971526  78.1851166  86.1268110
  83.8808807  80.0020126  86.1826456  83.2971446  80.8687134  86.4927845
  84.0319633  80.1951424  85.1205840  83.5192271  78.9806733  86.3018355
  85.7181232  80.0471234  90.8747921  84.5850373  80.0373842  91.3592480
  86.8166144  79.7535800  91.5407269  87.6980918  79.7218271  91.0486406
  86.7725078  79.3893843  92.9805572  87.7822123  79.4656369  93.3841359
  86.0670903  80.0363937  93.5019661  86.1665456  78.0331843  93.0946525
  86.7505832  77.0233130  92.6303818  84.9361375  77.9513895  93.6662184
  84.5298853  78.8598236  93.8390645  84.1404777  76.7660326  93.9331787
  84.4076647  75.9227176  93.2963492  84.1810307  76.4498220  95.4336447
  85.2286610  76.2134334  95.6199023  83.7327553  77.5279071  96.3652390
  82.7060364  77.8376013  96.1702342  83.8818076  77.2943179  97.4194258
  84.3927468  78.3923036  96.2922311  83.3164894  75.3911886  95.7997919
  83.4996285  74.6454396  95.2236670  82.6782416  76.9319435  93.5051599
  82.1685900  75.9301924  93.0955929  82.1034576  78.1840338  93.5672512
  82.6817515  78.8559799  94.0511566  80.6360524  78.3994631  93.4981042
  80.0904098  77.7538683  94.1862804  80.4354457  79.9270281  93.8682016
  80.7367996  80.1329226  94.8952862  81.0453274  80.4728402  93.1483173
  79.4017296  80.2427264  93.7269658  79.8981915  78.2220623  92.1209348
  78.6827462  78.3336751  92.0178375  80.6607448  77.7878369  91.0834894
  81.6081912  77.4655239  91.2197444  80.1990158  77.6802281  89.7295750
  79.1168767  77.5721332  89.6557379  80.5481049  78.9109202  88.8805592
  81.6026163  78.8186558  88.6205716  79.9660351  78.7593167  87.9714898
  80.2709821  80.2579428  89.4220806  78.9229929  80.6757075  89.5576963
  78.1286814  80.0642897  89.1556546  78.6041834  81.9384427  90.1400389
  77.5480514  82.1056193  90.2918978  79.6293852  82.7612459  90.6375075
  79.3826153  83.6783218  91.1517977  80.9458717  82.3428362  90.5591122
  81.7190740  83.0117727  90.9070822  81.2481912  81.1027391  89.9529765
  82.2930069  80.8320852  89.9141411  80.7356393  76.4189306  89.0456844
  81.9336212  76.2200808  88.9750304  79.9597973  75.6489605  88.3003586
  80.5278407  74.8499676  88.0573833  78.6756816  75.9069622  87.6946473
  78.3285623  76.9116436  87.9359611  78.7128384  75.8790460  86.2066253
  79.2096630  74.9380850  85.9702829  77.7415919  75.8878760  85.7119244
  79.6522077  76.9815354  85.5547079  79.0923176  78.2513137  85.4675831
  78.1090669  78.5676566  85.7830909  79.9319009  79.2628453  84.9193640
  79.5628072  80.2755476  84.8512324  81.2504314  78.9784525  84.4906709
  81.8247385  79.7434628  83.9893302  81.7524417  77.6670244  84.5716382
  82.7408075  77.4175464  84.2148479  80.9342722  76.6397838  85.1921481
  81.3570891  75.7372683  85.6081910  77.6669607  74.8507235  88.1195977
  78.0206642  73.7045469  88.2804763  76.3975802  75.2570444  88.3649722
  76.3925616  76.2653831  88.3070170  75.1602180  74.4785357  88.7433388
  75.1562641  73.7226406  87.9580203  75.3045436  73.7932504  90.1191147
  74.4356954  73.1562559  90.2847676  76.2398649  73.2357321  90.1686388
  75.3269178  74.6529484  91.3750957  74.4543373  75.3059205  91.3569096
  75.2821687  74.0080692  92.2527382  76.5867554  75.5495671  91.6248969
  77.6839299  75.3712016  91.1262205  76.5082983  76.4565789  92.5551967
  77.3354950  77.0341166  92.5071307  75.7234979  76.6799264  93.1504314
  73.8902097  75.2865183  88.7223632  72.8214026  74.6573722  88.8066210
  73.9754879  76.5749653  88.8228657  74.8680437  77.0442864  88.8794777
  72.8411790  77.5325214  88.6687641  72.1710788  77.1834255  89.4543842
  73.0503736  79.0340793  88.9096962  73.7268602  79.4612658  88.1694368
  72.0982817  79.5550484  89.0107513  73.8139653  79.3013509  90.2618808
  73.6495277  80.3172518  90.6210664  73.3656096  78.6848493  91.0409848
  75.3427630  79.0561330  90.3126151  75.9366613  78.5216807  89.3894077
  75.9635959  79.4422472  91.3530323  76.9516906  79.2639200  91.4624607
  75.4398263  80.0905156  91.9235701  72.0680215  77.3395248  87.3442042
  72.4560860  76.6104109  86.4588185  70.9540131  78.0378444  87.1877926
  70.6481368  78.4390635  88.0627578  70.0935348  78.1479874  85.9725548
  69.2805725  78.8090393  86.2729247  70.7564188  78.9787225  84.8711111
  71.5616163  78.3725451  84.4560136  69.9706914  79.1865503  84.1447596
  71.4662949  80.3288035  85.2553586  72.2584256  80.1820371  85.9895852
  71.8644716  80.8548893  84.3876859  70.3752979  81.1784611  86.0559296
  70.5816698  81.5908337  87.2364210  69.2450259  81.4260714  85.5087709
  68.5088778  81.9446033  85.9662757  69.1078203  81.2046171  84.5329297
  69.4784045  76.8403454  85.5410158  69.3092151  76.7092868  84.3246961
  69.2076529  75.7982253  86.2744460  69.5179273  75.9512529  87.2233476
  68.7103268  74.4987280  85.7733927  68.8545924  73.8307257  86.6225461
  67.3062156  74.4106343  85.2897772  67.1616027  74.9441164  84.3503178
  67.0372146  73.3847498  85.0381398  66.1641065  74.9387674  86.2732924
  66.4152973  75.9494775  86.5949345  65.1830797  74.9687407  85.7991739
  65.9485619  74.0189483  87.5012213  65.8125886  72.8630117  87.4256175
  66.1707408  74.5115700  88.7141117  66.1076572  74.0142953  89.5909459
  66.0611425  75.5138630  88.7732957  69.7322408  73.9459965  84.7434840
  69.3045739  73.4330172  83.6999701  71.0563855  73.9249108  85.0291835
  71.3495030  74.3629671  85.8907471  72.1496196  73.3895560  84.1650308
  72.1248172  73.8952876  83.1997529  73.5637926  73.6944925  84.8238268
  73.6309620  74.7645935  85.0199701  73.6080894  73.1887729  85.7883997
  74.8504723  73.3513806  84.0930411  74.8005690  72.3311065  83.7127116
  75.0292278  74.3873568  82.9658687  74.4140233  74.1841315  82.0893380
  74.9473765  75.4100116  83.3340774  76.0656300  74.2202415  82.6725294
  76.0019509  73.2376124  85.0668014  76.9201462  72.8988742  84.5870362
  76.2625063  74.1951908  85.5176392  75.6602037  72.5326633  85.8246756
  72.0189433  71.9293583  83.7272722  72.2662116  71.6151026  82.5609401
  71.6678354  70.9524189  84.5982787  71.5620620  71.0820184  86.0213318
  70.6297279  71.6283983  86.1638875  72.3851499  71.6354070  86.4734294
  71.5393032  69.6498599  86.5580546  70.9461141  69.4772190  87.4560646
  72.5734999  69.3071399  86.5915420  70.8429437  68.8520830  85.4092309
  69.7594575  68.9002595  85.5183428  71.2211084  67.8328461  85.3301898
  71.3939505  69.5699179  84.1852817  72.2819148  69.0815254  83.7839190
  70.2087841  69.4648413  83.1715316  70.3376885  68.6739370  82.2665692
  69.1198930  70.2394904  83.2823974  69.0921362  70.8431401  84.0916831
  68.0824856  70.4244215  82.2457588  67.8255091  69.4241048  81.8972750
  66.7938453  70.9211829  82.8735052  66.9963927  71.7670234  83.5304895
  66.0283442  71.0393692  82.1065428  66.2513515  70.2248089  83.5129408
  68.4654228  71.3374650  81.0772867  68.0017833  71.1852838  79.9272611
  69.4883446  72.1914376  81.2218897  69.8399073  72.4309957  82.1379343
  70.0546137  72.9824812  80.1549770  69.1890316  73.2592149  79.5530741
  70.9069571  74.1857903  80.5958640  71.2486362  74.6805391  79.6867044
  70.2823619  74.8332395  81.2113235  71.7079951  73.8134140  81.2344369
  70.7917642  72.0940547  79.1754225  70.5993519  72.2375433  77.9588544
  71.6719369  71.2513601  79.6409927  71.7851857  71.2602477  80.6446035
  72.5510030  70.4115628  78.8489778  72.7855913  71.0078058  77.9671611
  73.9477041  70.1499497  79.5381107  73.7447007  69.8350695  80.5617025
  74.5764605  69.4450516  78.9941269  74.6770915  71.4923114  79.6157771
  73.9386728  72.2912794  79.5487846  75.4172102  71.5251421  80.4153100
  75.7049256  71.7639810  78.1464427  76.9055536  70.2823041  78.2241123
  77.4186323  70.0079889  77.3023716  77.6775329  70.5354822  78.9507785
  76.5390528  69.3239625  78.5920232  71.8916265  69.0886597  78.4147681
  72.5295146  68.1086066  78.0318946  70.5830510  69.0156606  78.4678812
  70.0886253  69.7663340  78.9284622  69.8255683  67.9613164  77.8561546
  70.2807136  67.0403501  78.2205241  68.4342873  68.1154484  78.4113778
  68.4869058  67.9541844  79.4881005  68.1790037  69.1600281  78.2330985
  67.7316953  67.4780065  77.8745552  69.7462301  67.9138527  76.3036584
  69.9037516  68.9808837  75.6921661  69.6288563  66.6883884  75.6883387
  69.5206553  65.8246889  76.2006041  69.7116346  66.5732959  74.2535686
  70.2513212  67.3943148  73.7815174  70.4687944  65.3288317  73.9249931
  69.9500510  64.5069303  74.4184764  70.4615097  65.2817521  72.8360346
  71.9222718  65.3027801  74.3246993  72.7390729  66.2126712  73.9251847
  72.4119098  64.3082455  74.9351692  68.3291338  66.6084663  73.6022819
  68.3347802  67.0161070  72.4933640  67.2384235  66.1082936  74.2465098
  67.2548015  65.6664090  75.1545931  65.8883963  66.4076088  73.7512799
  65.9629666  67.3368158  73.1863365  65.3473757  65.2345195  72.9694019
  64.3244406  65.4248761  72.6446339  66.1709215  64.8583455  71.7895195
  65.8035497  64.0130660  71.2075912  66.1165630  65.7313485  71.1391700
  67.2159232  64.6734972  72.0383150  65.3630053  64.0777426  73.7402906
  66.2109686  64.0083479  74.1849737  64.9028588  66.8275088  74.7936780
  65.2405526  66.9429003  75.9835163  63.5789207  67.0610409  74.5173779
  63.2709306  67.1030829  73.5564018  62.7275037  67.8194512  75.3987668
  63.3104777  68.6146501  75.8634171  61.6923251  68.5926335  74.6107662
  62.2545654  69.1328104  73.8490610  61.0677359  67.8708588  74.0844171
  60.7923612  69.5058478  75.3424600  61.3818366  70.7188138  75.8364502
  62.4172732  71.0014525  75.7163894  60.5879049  71.5429883  76.6295518
  61.0462759  72.4705728  76.9392115  59.2076420  71.2099222  76.8838065
  58.7665976  71.8084713  77.6671447  58.6822303  70.0492588  76.3548468
  57.6921363  69.7698296  76.6835485  59.3944375  69.1670041  75.5832055
  58.9388077  68.2869730  75.1538039  62.1838726  66.9026700  76.5996737
  62.0652923  67.2985587  77.7425458  62.0594216  65.6465632  76.2846064
  62.0612875  65.3280403  75.3261494  61.7818951  64.6875129  77.3894622
  60.9316019  65.0562578  77.9631616  61.3494775  63.3588939  76.7813678
  60.5663606  63.5088532  76.0381719  62.2471783  63.0452447  76.2485132
  60.7912077  62.3612179  77.7597779  61.4546069  62.2682925  78.6196467
  59.3785020  62.7763355  78.3132273  58.7437463  62.8778539  77.4329528
  59.0321266  62.0752844  79.0726030  59.5320706  63.7181041  78.8401324
  60.5177989  61.0451105  76.9952883  59.6575717  61.2527222  76.3588762
  61.4247137  60.7993857  76.4428168  60.1719655  60.3307388  77.7424360
  62.9396684  64.5037049  78.4563456  62.7885629  64.2984521  79.6464661
  64.1140208  64.5243853  77.9060005  64.1838359  65.0762868  77.0630045
  65.2744388  64.5535474  78.8324992  65.3162805  63.7414667  79.5584097
  66.5492286  64.4360588  77.9697507  66.4467883  63.6014334  77.2761952
  66.7774219  65.2853664  77.3257752  67.8125668  64.2423293  78.8183825
  68.0825638  65.1244223  79.3990215  67.5646363  63.4477834  79.5221776
  69.0924831  63.8764602  78.1565185  69.8186082  62.9618116  78.5471835
  69.4579983  64.3258379  77.0629683  65.3380426  65.8484501  79.7279031
  65.7008776  65.7618227  80.8602462  65.0208678  66.9645756  79.0880308
  65.0069159  66.8939348  78.0805983  64.9287279  68.2230513  79.6670827
  65.9394863  68.4504752  80.0058294  64.6986203  69.2274182  78.4541484
  65.5788278  69.3011085  77.8154743  63.8118644  68.9869499  77.8676680
  64.3307664  70.6028308  78.9268563  65.1675600  71.5815310  79.4097528
  66.1767346  71.6090602  79.4398987  64.3928428  72.5716035  79.8414338
  64.7302118  73.5116584  80.2523839  63.0710821  72.3780187  79.5801739
  63.0259413  71.0388998  79.0591386  62.1975818  70.3510683  78.9747112
  63.8745119  68.2627528  80.8138235  64.1591521  68.6796651  81.9288557
  62.6218043  67.8047055  80.5869486  62.2670407  67.5378899  79.6797263
  61.7497438  67.6822779  81.8452415  61.7521175  68.6233582  82.3952248
  60.3434124  67.3168777  81.4385647  60.5035517  66.3795010  80.9058543
  59.7522615  67.1033959  82.3291143  59.5753839  68.2795668  80.4773968
  60.2226216  68.4420376  79.6155457  58.2981848  67.6098834  79.9447885
  57.5947662  67.3222722  80.7261925  57.8028440  68.2691750  79.2319967
  58.6518293  66.7476502  79.3793718  59.2534014  69.6784389  81.0010386
  58.8748431  70.2235154  80.1362820  58.4020640  69.7596581  81.6768552
  60.1530647  70.2346123  81.2644831  62.3407032  66.7336904  82.8694054
  62.1764878  67.0073045  84.0412065  62.9349337  65.6123397  82.4540835
  63.1498299  65.5888001  81.4674796  63.5126720  64.5474001  83.3854866
  62.6536883  64.1910485  83.9540531  64.0717375  63.3899599  82.5738947
  64.5848065  63.7634798  81.6876988  64.7985042  62.8120314  83.1448065
  62.6152744  62.4007030  82.1108621  62.2311179  63.1800880  81.0959831
  64.5350967  65.1154577  84.4254016  64.7816208  64.4471238  85.4512568
  65.2775236  66.1900740  84.0751002  65.0970341  66.5530566  83.1499922
  66.4572245  66.7380657  84.8141461  66.7497152  66.0043894  85.5653311
  67.7127910  66.7605307  83.8715917  67.5280159  67.5059600  83.0980975
  68.5923531  67.1554200  84.3800664  68.1099601  65.3950736  83.2313432
  67.2388848  64.8978664  82.8045850  69.1045895  65.6637295  82.1335104
  69.3953630  64.7484390  81.6179668  68.7066800  66.3823178  81.4169918
  70.0208645  66.1106819  82.5192683  68.7297207  64.3839819  84.1725159
  69.6110868  64.7836291  84.6740893  67.9551788  64.0788582  84.8761408
  68.9990761  63.5083484  83.5818933  66.1914666  68.0844403  85.5789554
  67.1817081  68.5489886  86.1900531  64.9335567  68.5725175  85.6320263
  64.2068727  68.0080517  85.2155945  64.5602150  69.7903613  86.3787061
  65.3655302  70.4979593  86.1815423  63.2456255  70.4766837  85.8943113
  62.4392172  69.7548363  86.0237021  63.0635439  71.3400778  86.5342513
  63.2443538  70.9129486  84.4307365  63.5235494  70.0374738  83.8444825
  61.8157498  71.3201170  84.0415516  61.7087154  72.1694498  84.7163024
  61.9004488  71.7587031  83.0472839  61.1596581  70.4502153  84.0735903
  64.1719906  72.0784418  84.2694465  63.5999571  72.9784622  84.4947870
  65.1426419  72.0406448  84.7639233  64.3203799  72.3307798  83.2194733
  64.5590478  69.5120169  87.8669272  64.2720031  68.4404074  88.3224329
  65.1232734  70.4506415  88.6038090  65.3446877  71.3742506  88.2602656
  65.6955500  70.2311399  89.9522121  65.2774827  69.2958781  90.3245209
  67.1838370  70.0394647  89.6307022  67.3252382  69.3229061  88.8215729
  67.5703619  70.9401818  89.1538298  68.0576347  69.6506237  90.8477193
  69.2662141  69.4747536  90.6433128  67.5672580  69.5436730  91.9655375
  65.4431091  71.3710339  90.9552659  66.0422262  72.4299760  90.7620947
  64.5843618  71.1401557  91.9209064  64.2232552  70.1973814  91.8912456
  64.2418556  72.0506596  93.0431885  63.7646677  72.9643707  92.6888954
  63.2284425  71.4105369  94.0485548  63.1788306  72.1305966  94.8653752
  61.9074592  71.3585274  93.3863476  61.6324307  72.2812138  92.8753716
  62.0727943  70.7033507  92.5310890  61.0323749  71.0539377  93.9604147
  63.7400548  70.0465186  94.5456304  63.7697876  69.3981800  93.6699004
  64.7954688  70.0959758  94.8135027  62.9460611  69.4773520  95.7300778
  62.9891486  70.1610609  96.5778953  61.8794333  69.4590602  95.5063136
  63.3876416  68.5388119  96.0652223  65.4971745  72.4679639  93.8981679
  65.3835607  73.3896180  94.7087224  66.5703599  71.6854461  93.7471125
  66.4712632  70.9595621  93.0518627  67.8088449  72.1220739  94.4303533
  67.5248303  72.7028068  95.3079600  68.4794412  70.8310398  94.9034162
  68.6815385  70.2343834  94.0139109  69.4883708  71.0416722  95.2580940
  67.7657952  70.1148441  96.0047856  66.8549293  70.7003072  96.6768512
  68.1791380  68.9904058  96.3851289  68.7189179  73.0404590  93.5724767
  69.6069282  73.6638886  94.0692019  68.5302778  73.0591241  92.1926987
  67.9190258  72.3531294  91.8079103  69.2447197  73.9934856  91.3443248
  70.3008176  73.9343375  91.6074956  69.2709262  73.5007365  89.9207612
  69.6832255  72.4984439  89.8044906  68.2334702  73.4583548  89.5890113
  69.7723839  74.5192728  89.0564884  70.7323131  74.5306557  89.0539789
  68.7422910  75.4199919  91.5605446  67.7669476  75.8592417  90.8856027
  69.2735609  76.1401312  92.5023795  69.9184379  75.6433941  93.1003175
  68.9066679  77.5966960  92.7184998  67.8296772  77.7083366  92.8441515
  69.6684705  78.2315613  93.9446427  70.7485142  78.1771240  93.8081065
  69.4145015  79.2757903  94.1271170  69.3542860  77.4691306  95.2434193
  69.6774855  76.4318087  95.1562103  69.8244645  78.1161642  95.9839732
  67.8626303  77.4021972  95.6224927  66.9952512  78.0905213  95.0901784
  67.6242495  76.6432844  96.6049470  69.3715067  78.4064977  91.4379996
  70.5330559  78.1588670  91.0803906  68.5156875  79.3498942  90.9759263
  67.1380060  79.4184080  91.4134555  66.9114832  79.5323570  92.4735790
  66.7229867  78.4735544  91.0625841  66.6187142  80.5778319  90.6492945
  66.7721362  81.4744848  91.2497737  65.6116277  80.2507867  90.3906085
  67.6363188  80.7044264  89.4276809  67.5996636  81.6931672  88.9703538
  67.4428641  79.9048636  88.7125644  68.9224410  80.3439419  90.0755673
  69.6276874  80.0107701  89.3141709  69.6587890  81.5179533  90.7936728
  69.3283751  81.8504389  91.8763078  70.5203975  82.1396867  90.0400848
  70.6762233  81.7219660  89.1338134  71.2173069  83.3602593  90.4679773
  70.8734298  83.6655584  91.4562290  72.7038198  83.2418142  90.4705570
  73.0573310  82.4380252  91.1163616  73.2104548  82.7755012  89.0994387
  73.0343277  83.5240990  88.3269877  74.2888426  82.6653032  89.2138009
  72.7415952  81.8321327  88.8195584  73.4153646  84.4273487  91.0932727
  73.0482983  84.5302769  92.1144329  74.4857463  84.2323203  91.1595358
  73.4781837  85.2692348  90.4037825  70.6580238  84.4614548  89.5794147
  70.4489838  85.4977089  90.1879036  70.3873251  84.3107894  88.2753433
  70.5566021  83.4066441  87.8582389  70.2384914  85.3096890  87.2880331
  71.0896263  85.9861761  87.3658245  70.2014898  84.9107130  85.8363132
  70.2907727  85.8283617  85.2548962  70.9480587  84.1743290  85.5388682
  69.2350442  84.4483734  85.6354565  69.0862234  86.2148370  87.6352698
  68.0833845  85.7384948  88.2781359  69.0928331  87.4663434  87.3015448
  69.9928782  87.7451376  86.9378014  68.0790196  88.4858215  87.4613424
  67.8282515  88.5447925  88.5204683  68.6651716  89.8651219  87.0852703
  67.8855052  90.6148048  87.2197220  69.3976220  90.2129925  87.8136744
  69.1347964  89.9479466  86.1051207  66.8201916  88.0384813  86.6294894
  66.8444403  87.6003346  85.4694500  65.5710158  88.1350199  87.1793940
  65.4860087  88.6427923  88.0483510  64.2988589  87.8856347  86.4598629
  64.3509219  86.9000088  85.9972917  63.1165981  87.9389729  87.4655581
  63.4970774  87.2240851  88.1951271  63.0207934  88.9579202  87.8406523
  61.6498805  87.4897752  86.9760472  61.7071883  86.7125058  86.2140313
  61.0351396  87.0403884  87.7559601  60.8343085  88.5793442  86.3502786
  61.3477656  88.9079497  85.4466856  59.8818017  88.0862043  86.1562174
  60.7021808  89.7114079  87.2979479  60.8327852  89.4862239  88.2738501
  60.6416948  91.0489015  86.9667909  60.2447915  91.5551399  85.8177938
  59.8705078  90.9355974  85.1133907  60.1488543  92.5470507  85.6534494
  60.9072476  91.8621602  87.9523665  61.3243754  91.5786957  88.8274422
  60.9228941  92.8713952  87.9163112  64.1257439  88.9240049  85.3572800
  64.6472351  89.9895578  85.5526463  63.5647716  88.5053151  84.2465253
  63.1159073  87.6006192  84.2344329  63.7898366  89.2224628  82.9820983
  64.0043874  90.2693785  83.1966628  65.1025552  88.6899747  82.3240800
  65.1918708  89.4086535  81.5094471  65.8835307  88.9219050  83.0482248
  64.8990978  87.3339300  81.8697958  64.5697096  86.8688421  82.6423261
  62.6157331  89.0882672  82.0123571  62.6657384  89.7114310  80.9044662
  61.4889022  88.3986734  82.4046968  61.6892699  87.8664360  83.2394220
  60.0422150  88.5136013  81.9384805  59.9677588  88.5124941  80.8510253
  59.2341019  87.2640844  82.4663263  59.4191586  87.1943968  83.5382505
  57.7507340  87.3191220  82.1433786  57.4070928  86.3123324  82.3807908
  57.1237651  88.0266087  82.6860479  57.5326686  87.5301671  81.0964748
  59.8350347  86.1171760  81.8764261  60.5205493  85.8652403  82.4994818
  59.3410357  89.7174001  82.5331565  59.3687147  89.9142998  83.7867792
  58.7277874  90.5896773  81.7576383  58.5372503  90.3490056  80.7954111
  58.1752608  91.8137289  82.2968867  58.9250136  92.1501106  83.0130136
  58.0868835  92.8375764  81.1751526  59.0783146  92.9671356  80.7411262
  57.4397870  92.4766161  80.3757253  57.7416046  94.0799169  81.7275186
  57.6666386  94.6708955  80.9747075  56.7759629  91.7066943  82.9592581
  55.9037142  90.8875414  82.5371869  56.4954201  92.5111764  84.0120266
  57.1673586  93.2547438  84.1373975  55.3587908  92.3998096  84.9048983
  54.7001839  91.6170969  84.5284636  55.7760268  92.0375485  86.3442534
  56.5757310  92.7025130  86.6704385  54.5412794  92.1891865  87.2616544
  54.8564489  91.7228012  88.1950699  54.1572046  93.1971541  87.4184599
  53.7778940  91.5512492  86.8161842  56.3591420  90.5554758  86.4467137
  55.5318313  89.8592921  86.3089264  57.2147643  90.4040437  85.7885926
  56.8278832  90.1734086  87.8452568  57.6117061  89.4239097  87.7354062
  57.2400154  91.0341879  88.3718552  56.0682544  89.6965123  88.4646483
  54.6020666  93.7478697  84.8578484  55.1664913  94.8199873  85.0800053
  53.3340157  93.6188737  84.3971551  53.2268019  92.6783496  84.0449909
  52.3005351  94.6338293  84.4485854  52.7982173  95.6032318  84.4747389
  51.4727985  94.7831087  83.1504709  50.9477766  93.8360500  83.0254553
  50.4101527  95.8919519  83.2743360  49.6650354  95.9564025  82.4814007
  49.9588587  95.7400794  84.2547857  50.9316656  96.8438362  83.3745042
  52.3819829  94.9553442  81.9417817  52.9752223  95.8658001  81.8567088
  53.1901803  94.2267952  82.0062220  51.7405623  94.7606804  80.5604798
  52.5035827  95.0637754  79.8435225  51.4842139  93.7036466  80.4893116
  50.8535531  95.3861531  80.4599373  51.4642989  94.4119791  85.7252150
  51.0689001  93.3059330  85.9962067  51.2250190  95.4898297  86.4715945
  51.5385404  96.4238582  86.2492515  50.2764233  95.5015178  87.5460620
  49.7503640  94.5478179  87.5888910  50.9485910  95.6777025  88.8931876
  51.9068532  95.1649890  88.9766205  51.2213933  96.7265494  89.0098021
  50.2411260  95.3727837  89.6643138  49.2093726  96.6408045  87.4132462
  49.5687555  97.7948139  87.2641483  47.9326262  96.1955973  87.5308406
  47.7507126  95.2046163  87.4603849  46.8709843  97.1941098  87.4574591
  47.1751167  97.9436999  86.7268988  45.6032198  96.4952789  86.9490725
  45.2946517  95.7472354  87.6793593  44.4847830  97.4949105  86.6672706
  43.7784529  96.9713751  86.0229785  44.0094846  97.9015389  87.5599322
  44.7768837  98.3038296  85.9976147  46.0323662  95.8421445  85.7591468
  46.3327667  94.9748598  86.0405314  46.6997565  97.9354631  88.7252361
  46.6657676  97.3759756  89.7997039  46.4529691  99.3020480  88.6213804
  46.5869444  99.6951538  87.7007184  46.5413858 100.1985087  89.7722676
  47.0845338  99.7133348  90.5832552  47.1970164 101.5905444  89.4397213
  46.5485759 102.0929281  88.7219220  47.4337164 102.5109742  90.6389106
  46.5027919 102.9054678  91.0461628  48.0325899 101.8841493  91.2996932
  48.0799261 103.3215004  90.3019098  48.5155209 101.4168648  88.6474383
  48.3518845 100.9408823  87.6806065  48.9684138 102.3864168  88.4401429
  49.7147063 100.6481010  89.3046383  49.4065164  99.6532623  89.6262204
  50.4592028 100.5459672  88.5150842  50.0601180 101.2305026  90.1588015
  45.0832424 100.4217020  90.2277549  44.1547381 100.2300148  89.4311823
  44.7917506 100.8188128  91.4525548  45.5382594 100.9386065  92.1222869
  43.4053844 100.9513546  91.9600688  42.8357508 101.8086207  91.6014135
  42.7809696 100.1170133  91.6405608  43.4232617 101.0053548  93.4697580
  44.5367468 101.1122318  94.0825880  42.2569916 100.9313273  94.1245196
  40.9039706 100.9229312  93.5126529  40.6000823  99.9539734  93.1165814
  40.8027176 101.6449228  92.7023121  39.9526817 101.0729833  94.6983291
  39.0005257 100.5467805  94.6302226  39.8227655 102.1545946  94.7349205
  40.7013515 100.5449705  95.8773942  40.5418435  99.4679117  95.8264683
  40.2673964 100.9790362  96.7781560  42.1004534 101.1113980  95.5609544
  42.1276592 102.1957465  95.6687618  43.0608460 100.3584514  96.4667569
  43.4834227 100.6973840  97.5536851  43.5602419  99.2764532  95.9633114
  43.1051242  98.9716775  95.1147363  44.4197344  98.3742521  96.6714074
  44.1949028  98.3717386  97.7379785  44.3783540  96.9545429  96.0491125
  43.4087434  96.4915997  96.2325531  44.5018410  97.0861547  94.9741570
  45.1528143  96.2625463  96.3800177  45.9066676  98.7320738  96.5933150
  46.7113106  98.3956320  97.4668503  46.2634446  99.5991349  95.6898461
  45.5512654  99.8638665  95.0243860  47.6757222  99.9285529  95.4452581
  48.2787435  99.6529737  96.3104315  48.1333285  98.9901315  94.3264764
  49.1763970  99.2465661  94.1411403  48.0520682  97.9573749  94.6655708
  47.3497534  99.2811688  93.1383279  46.7284062  98.5501267  93.1050792
  48.0392305 101.4384509  95.0890649  49.1779203 101.6862381  94.8801898
  47.0587722 102.3502580  94.8819321  46.1092291 102.0166107  94.9666481
  47.2028404 103.6518188  94.2812142  47.6353795 103.5426201  93.2866846
  45.8434578 104.3140399  94.0797966  45.2185811 103.6592316  93.4724622
  45.3884451 104.4164391  95.0650144  45.8180988 105.7254244  93.3958562
  46.2977822 106.4912131  94.0054230  46.2864456 105.5642939  92.4248684
  44.3526543 106.1557535  93.2800402  43.8294643 105.5013466  92.5828144
  43.9047243 106.1556631  94.2737702  44.2594184 107.5012131  92.7029380
  44.3316448 107.5450129  91.6964475  43.8978033 108.5787961  93.3117372
  43.6403100 108.5579221  94.6023863  43.7539856 107.7130036  95.1439495
  43.4811797 109.4078059  95.1244594  43.6405292 109.6498303  92.6613019
  43.7524813 109.5933346  91.6591168  43.3071389 110.4233503  93.2186596
  48.0893967 104.6118583  95.0892471  48.4878559 105.6725110  94.6559651
  48.4318384 104.4076043  96.3881278  48.0582855 103.6139112  96.8888026
  49.2543507 105.3573886  97.2357689  48.8086301 106.3473082  97.1381708
  49.1206124 104.9007459  98.6755714  48.5485113 105.6830947  99.1742825
  48.5008246 104.0067682  98.7446662  50.3891547 104.7905980  99.3445407
  50.2704073 104.9823688 100.2776668  50.6874963 105.4635325  96.6983818
  51.2109213 104.4350848  96.2929131  51.3682559 106.6035894  96.8190728
  50.9161798 107.3777482  97.2842667  52.8236404 106.6347172  96.4324897
  52.8424323 106.5021872  95.3507393  53.3049195 108.0472740  96.8457088
  53.0407433 108.1536092  97.8978814  54.8019081 108.3753208  96.7061861
  55.1743992 108.1894701  95.6988061  54.9725482 109.4347356  96.8975556
  55.4433205 107.7426065  97.3196871  52.5526028 109.1642044  96.1040625
  52.9191204 109.2188721  95.0789887  51.4936085 109.0065548  95.8994186
  52.6927448 110.0779645  96.6815655  53.7303938 105.5652206  97.0498356
  54.6188619 104.9858738  96.4519934  53.4641207 105.2216370  98.3221518
  52.7424126 105.6581794  98.8777575  54.2473126 104.2801156  99.0178585
  55.2894073 104.3475057  98.7054524  54.2071248 104.6208750 100.4851178
  53.1903072 104.5125619 100.8625714  54.8262766 103.8456715 100.9365721
  54.7473123 106.0136306 100.9693549  54.1265535 106.8403752 100.6240264
  54.5875672 106.0515427 102.0469351  56.2536934 106.2177290 100.6062666
  57.0841126 105.2719267 100.5577560  56.6192638 107.4076974 100.4533736
  53.7975892 102.8420320  98.8505179  54.6295705 101.9170423  99.0020780
  52.5172833 102.5512750  98.5762911  51.8780298 103.2959961  98.3378683
  52.1693290 101.2382224  97.9249026  52.5862143 100.4734793  98.5802459
  50.6781581 101.0544078  97.8649786  50.1739937 101.9778720  97.5801411
  50.3853781 100.1959430  97.2603920  50.3359192 100.7216143  99.3867102
  50.7194389  99.7210314  99.5864986  50.7712188 101.4198044 100.1016550
  48.8595169 100.7613078  99.7366620  48.7466422 101.1871808 100.7336532
  48.4808521 101.5399231  99.0744843  48.2822154  99.3872354  99.4994289
  47.5650319  99.3443797  98.7895618  48.6287602  98.3124570 100.2180635
  49.4222258  98.2688256 101.2210632  50.0221128  99.0412553 101.4732295
  49.4702212  97.3711868 101.6815481  47.9933948  97.2066979  99.9907554
  47.1860890  97.2664483  99.3867792  48.0148159  96.4508349 100.6603670
  52.8899575 101.1234570  96.5675019  53.3391469 100.0228377  96.2368143
  52.9722257 102.2246400  95.7920535  52.4795605 103.0495619  96.1033169
  53.6979334 102.0572211  94.5385406  53.1586357 101.2220360  94.0916346
  53.2995589 103.2802577  93.6924836  53.6690920 104.1934355  94.1589982
  53.8895034 103.2508735  92.7764026  51.7925512 103.3030005  93.2901930
  51.1593084 103.1544882  94.1648916  51.4116271 104.7069683  92.7409999
  51.9513630 105.5579309  93.1565136  51.7386270 104.7597243  91.7025454
  50.3385821 104.8694255  92.8424297  51.2783612 102.2329063  92.3588672
  50.3621961 102.6523544  91.9431039  52.0076869 102.0309948  91.5743463
  51.2070494 101.3560693  93.0024296  55.1217215 101.6483096  94.6104128
  55.4922904 100.7243430  93.9097582  55.8704338 102.1858225  95.5431867
  55.4250672 102.8355710  96.1753076  57.2729509 101.8241820  95.7354700
  57.8864353 102.0040011  94.8526305  57.9111737 102.7841422  96.7393236
  57.3078050 102.7214536  97.6449263  58.9265298 102.5235596  97.0381108
  57.9928406 104.2940699  96.2817151  58.6009628 104.2966434  95.3771520
  57.0217316 104.6813194  95.9733541  58.6191576 105.1269075  97.3705344
  58.0163125 104.9522785  98.2617035  59.6803499 104.9427591  97.5381492
  58.2417244 106.5845296  96.9771523  58.8501236 106.7502743  96.0880634
  57.1945738 106.5177065  96.6819886  58.2535182 107.4679129  98.1439600
  59.1922123 107.6186286  98.4849418  57.9610261 108.4077679  97.9176034
  57.7459551 107.1950455  98.9734317  57.4297702 100.3497276  96.0899639
  58.2235587  99.7171088  95.4045469  56.7515387  99.8160396  97.0735893
  56.1703190 100.4091294  97.6485296  57.0297829  98.3945178  97.4463263
  58.1034635  98.2930648  97.6044983  56.2948058  98.0892450  98.7244865
  55.2616126  98.4191969  98.6158359  56.4430361  97.0162051  98.8457870
  56.8898766  98.8530620  99.9211875  56.8992462  99.9167901  99.6835014
  56.2523642  98.7204414 100.7953142  58.2583354  98.3775603 100.3222176
  58.9070699  99.0282656 101.1413552  58.7671590  97.3363747  99.7919671
  56.6803838  97.4605483  96.2595171  57.4401612  96.5232330  96.0398668
  55.5920758  97.6442542  95.5028591  54.9936596  98.4227705  95.7393495
  55.2723677  96.8312178  94.2952269  55.1110925  95.7769845  94.5203768
  53.9479017  97.2997580  93.7021382  54.0430697  98.3510097  93.4303201
  53.7840330  96.7517545  92.7742699  52.6511815  97.0113050  94.4914162
  52.7207803  96.1581842  95.1662799  52.2915690  97.9281210  94.9585698
  51.3255201  96.5656013  93.3707464  51.0062623  97.9585794  92.2312999
  50.7100278  98.9110574  92.6707597  51.9325300  98.1721540  91.6979014
  50.2742962  97.6044144  91.5054131  56.3556780  96.8957948  93.1668155
  56.6570253  95.8525946  92.5806603  56.9449328  98.0906986  92.9673542
  56.7010472  98.8237535  93.6179312  58.1313645  98.2711768  92.0317241
  57.8505043  97.8316078  91.0746417  58.4639736  99.7263439  91.8010129
  58.6579053 100.1795868  92.7731560  59.6667731  99.7640825  90.8694547
  60.5743881  99.2966226  91.2513138  59.3272253  99.3220421  89.9326914
  59.9712880 100.8091120  90.8120968  57.3463677 100.5374807  91.2012715
  57.1358497 100.2281034  90.1775196  56.3647273 100.4024485  91.6554679
  57.5136012 102.0031875  91.4559219  57.2460188 102.3543325  92.4525115
  58.4921079 102.3720652  91.1484257  56.8079273 102.4783598  90.7744937
  59.2954883  97.4086159  92.4922479  59.8158715  96.6846067  91.6963285
  59.5865495  97.3807578  93.7904013  59.0543194  97.9791020  94.4059486
  60.6442754  96.5417271  94.4349065  61.4898246  96.7177981  93.7699259
  60.9227460  96.9272652  95.9329349  59.9762871  97.0539578  96.4585515
  61.6200468  96.1939463  96.3380460  61.4604736  98.3780889  95.9384542
  62.4721195  98.1721329  95.5888049  60.9033646  98.9870381  95.2264576
  61.4438538  99.0360819  97.2938648  62.2899496  99.7211197  97.2395967
  60.5617915  99.6726308  97.3640268  61.7234842  98.0428442  98.3682873
  61.0494437  97.2072697  98.1796482  62.6818436  97.5577285  98.1828075
  61.6316734  98.6506970  99.7194323  62.0038215  98.0845914 100.4685213
  62.3465514  99.3611606  99.6539259  60.7693764  99.1307211  99.9343473
  60.2828516  95.0644270  94.2935515  61.1623849  94.3002421  93.9340331
  59.0061405  94.7200142  94.4464373  58.3727036  95.3780483  94.8776118
  58.5373843  93.3538574  94.3539796  59.1018829  92.7067306  95.0253293
  57.1480669  93.4003102  94.9445777  56.8739417  92.3606859  95.1238450
  57.3027128  93.8383640  95.9306732  56.4328975  94.0168774  94.4000708
  58.5366497  92.7493682  92.9514380  58.8399977  91.5708087  92.8390252
  58.3834895  93.5910745  91.9281524  58.1384906  94.5472131  92.1424244
  58.6668598  93.1840662  90.5753627  59.7275105  93.3746262  90.4113028
  58.3365974  92.1590287  90.4070573  58.0203462  94.0187408  89.4704612
  58.3062323  93.7555330  88.3163390  57.2259523  95.0466880  89.7453871
  57.0552341  95.1928495  90.7300974  56.4919957  95.7926350  88.6887812
  56.0011856  95.0737208  88.0326832  55.4413297  96.6625702  89.4545202
  54.7602290  96.0640654  90.0595101  55.9129713  97.3024743  90.2002931
  54.6024919  97.5684291  88.4806070  55.3440010  98.2859076  88.1291912
  54.1082907  96.9781378  87.7089715  53.3665474  98.6022208  89.3364406
  54.1835288  99.8921128  90.2827887  55.0108665 100.2714616  89.6830296
  53.4976623 100.6837955  90.5843275  54.4719688  99.3301161  91.1710927
  57.4576347  96.6813835  87.8079091  58.1326682  97.5347463  88.3398375
  57.5039009  96.4220849  86.5075102  56.9139344  95.6178005  86.3486290
  58.1633283  97.2201806  85.3956654  58.9738354  97.9004413  85.6572448
  58.7141777  96.2210722  84.3269291  57.9850692  95.4625428  84.0420507
  58.9430784  96.6706970  83.3607481  60.0036761  95.5879800  84.7934348
  60.0501973  94.3301386  84.9530277  60.9797426  96.3258728  85.2092948
  61.8065667  95.8552446  85.5483686  60.9545673  97.3134068  84.9989423
  57.1285665  98.1497286  84.6727066  57.5665139  99.1373114  83.9919610
  55.8536573  98.0204184  84.8682160  55.5286358  97.1556037  85.2763339
  54.7305690  98.7382904  84.1890445  54.9924368  99.7372535  83.8403348
  54.3574365  98.0248809  82.8385089  53.8910867  97.0646935  83.0590946
  53.2273245  98.8265246  82.1654685  53.6227605  99.7163700  81.6755589
  52.8995836  98.2336561  81.3115406  52.3502208  98.9682741  82.7969008
  55.5104302  97.7870834  81.8518587  56.0760615  98.6757492  81.5719854
  56.2947797  97.2049888  82.3356713  55.1335457  96.9996510  80.5783471
  56.0444113  96.9481423  79.9818782  54.9732124  95.9752278  80.9144280
  54.3244036  97.5252609  80.0712484  53.5250807  98.8036899  85.0994860
  53.0643160  97.8076037  85.6116957  52.9854567 100.0085427  85.2039871
  53.4858915 100.7655401  84.7605686  51.6835707 100.2994139  85.8392859
  51.4652739  99.5812803  86.6297274  51.8513810 101.7179050  86.4721677
  50.8850521 102.2219887  86.4568170  52.1428656 101.6485584  87.5201833
  52.5632093 102.2924430  85.8794566  50.5964326 100.3955099  84.7617171
  50.7727808 101.1731690  83.8289286  49.4249874  99.8137160  85.0152983
  49.2544063  99.3034107  85.8700443  48.2250451  99.9224748  84.0911682
  48.4676839 100.5449737  83.2299251  48.0013505  98.5043849  83.5580467
  48.6629526  98.2726574  82.7233701  48.2020407  97.7051598  84.2715862
  46.5515264  98.3326669  83.0315488  45.8569641  98.3572714  83.8712248
  46.3597801  99.1303063  82.3138406  46.3966527  96.9576324  82.3867349
  47.1684760  96.8341336  81.6270395  46.6332595  96.2158325  83.1495314
  45.0584020  96.6400686  81.8864982  44.8893277  96.8628842  80.9159550
  44.1143516  95.9792521  82.5306557  44.1916465  95.5481107  83.7235763
  45.0222999  95.7429606  84.2640997  43.3116689  95.1829395  84.0588218
  42.9467136  95.7582705  81.9639937  42.8855473  95.9088996  80.9671573
  42.3070477  95.1481068  82.4524890  46.9867178 100.5858237  84.7187618
  46.6998277 100.4281340  85.8519938  46.3438578 101.4187441  83.9383593
  46.8440212 101.7152339  83.1124943  45.1844231 102.1677448  84.2564046
  44.8917608 102.0428030  85.2989221  45.4366535 103.6582561  84.0047403
  45.6194640 103.7867451  82.9378894  44.5599074 104.2615817  84.2402048
  46.6760046 104.1040786  84.8536490  47.5511194 103.4631606  84.7463614
  47.2125529 105.3890203  84.2451577  48.1127800 105.6930170  84.7793139
  47.5617414 105.1789391  83.2341980  46.4037029 106.1194874  84.2618781
  46.3534795 104.2870468  86.3919470  45.5535888 105.0189703  86.5045215
  46.1205666 103.3587393  86.9136256  47.2917954 104.6513086  86.8102501
  43.8906497 101.7216158  83.5063082  43.8998956 101.7123534  82.2393850
  42.9177279 101.2592889  84.2907444  43.1663782 101.1621629  85.2648283
  41.5569848 100.9907826  83.8244285  41.5658463 100.3581855  82.9368060
  40.8380727 100.3154145  84.9704997  41.3246574  99.3635901  85.1833161
  41.0740759 100.8291489  85.9024294  39.3521386 100.0494355  84.8077141
  38.5387770 100.9464407  84.6957816  38.9302797  98.8074813  84.8417358
  38.0110122  98.5984749  84.4792606  39.6590198  98.1191183  84.7184702
  40.7831957 102.3019708  83.3950735  40.6370947 103.2396032  84.1813098
  40.2397946 102.4618744  82.2075146  40.2847530 101.6808737  81.5686303
  39.4808020 103.5837542  81.7755886  39.5648933 104.3830913  82.5119156
  39.8491425 104.2735456  80.4326144  40.2668068 103.5385834  79.7445128
  38.9570943 104.6977843  79.9717764  40.7909242 105.4118134  80.6720125
  42.0321678 105.1141141  81.2967185  42.3181512 104.1107732  81.5758625
  42.8466219 106.1869627  81.7969012  43.6940425 106.0605475  82.4544702
  42.3743890 107.5684424  81.6548817  42.8779452 108.4382359  82.0502916
  41.1103841 107.8307628  81.0678101  40.7952651 108.8473027  80.8839801
  40.3537592 106.7452392  80.5204989  39.4716280 107.0229858  79.9627123
  37.9218126 103.4493613  81.8474646  37.1687678 104.3978314  81.5045038
  37.4521534 102.2208025  82.2314929  38.1387370 101.6131943  82.6552007
  36.0245938 101.8981237  82.4654872  35.3493336 102.4079611  81.7783267
  35.8957447 100.3918833  82.3654370  36.4345774  99.8257480  83.1252425
  34.8479437 100.1629876  82.5599144  36.4535427  99.8555902  81.1352952
  35.7323919  99.5640710  80.5726575  35.4721248 102.3765243  83.8038961
  34.3158504 102.5366071  83.9929778  36.3829807 102.7586684  84.6834063
  37.3621149 102.6117089  84.4837512  35.9759613 103.2960669  85.9778460
  34.9387672 103.6186481  85.8869072  36.0680341 102.2698716  87.0776994
  37.1030638 101.9362563  87.1512129  35.7542632 102.6601087  88.0458769
  35.1150257 101.0534034  86.9733643  33.7704025 100.9326024  87.2020589
  33.1408100 101.7044877  87.3691108  33.4420238  99.6648982  86.9717825
  32.4464798  99.3059657  87.1873278  34.4554440  98.8988484  86.5249552
  35.5212730  99.7948273  86.5430941  36.5651987  99.7681089  86.2674442
  36.7603286 104.6130586  86.2746550  37.5719029 105.0758052  85.4942087
  36.5291582 105.2313440  87.4446816  35.8172212 104.7752187  87.9972000
  37.3646516 106.4187865  87.8943356  37.1117243 106.4730119  88.9531990
  38.3857840 106.1425123  87.6315406  36.8437579 107.6646905  87.1931168
  35.7182184 107.8077617  86.8624574  37.7707300 108.5744454  86.8731049
  38.7494425 108.3459172  86.9731263  37.4549086 109.7789953  86.2019287
  36.7252991 109.6153939  85.4088306  36.6719201 110.7547441  87.1915630
  36.1546374 111.3432308  86.4337820  35.8968317 110.1993633  87.7196639
  37.4863613 111.5410170  88.0375571  37.2433137 112.4377784  87.7960055
  38.7941917 110.5607140  85.7685955  39.8543690 110.2794601  86.3795781
  38.6880606 111.4820379  84.8083059  37.8195660 111.4838059  84.2927328
  39.8190165 112.3457283  84.3578416  40.5226646 111.6677177  83.8748267
  39.4215914 113.4036628  83.3340667  38.6976861 114.0813066  83.7866813
  40.3279653 113.9576850  83.0897908  38.7042094 112.9655289  82.0862102
  37.3379053 112.7710650  81.9683949  36.5864100 112.9291983  82.6244046
  37.0099337 112.4281869  80.6716374  36.0441351 112.0572307  80.3615794
  38.1479449 112.3462265  80.0037051  39.1767436 112.5919117  80.8789093
  40.2223931 112.4863708  80.6301364  40.4851054 112.9975055  85.5661169
  41.7156976 113.1051955  85.5315278  39.6976581 113.4831533  86.5518631
  38.6892020 113.5331813  86.5270946  40.3258520 114.1428167  87.6495573
  40.9304591 114.9246872  87.1899560  39.2696376 114.9106054  88.5596639
  38.5432354 114.2336401  89.0093663  39.7471904 115.4665199  89.3665117
  38.4429115 115.9523342  87.7007481  38.3782130 116.8292492  88.3449020
  39.0088183 116.1719544  86.7953873  37.1021421 115.3113425  87.2694454
  36.0945135 116.0606420  87.1241136  37.0109256 114.1293910  87.0075318
  41.1381069 113.2587987  88.6122131  42.3409787 113.4346294  88.9861579
  40.5020437 112.1714973  89.0058705  39.5858632 112.1836215  88.5809395
  41.0652205 111.1015009  89.8530692  41.2770516 111.4618491  90.8597353
  40.0399801 109.9877961  90.0799562  39.5744561 110.2310941  91.0349875
  39.3198336 110.0050366  89.2619127  40.5301465 108.5996538  90.3389291
  40.6743748 107.6907691  89.2277388  40.4063367 108.0275235  88.2372066
  41.0394798 106.3978013  89.4413528  41.0698198 105.6992751  88.6181934
  41.4364627 106.0168240  90.7405452  41.6530503 104.6985841  91.0517497
  41.7495450 104.6400543  92.0050931  41.4466045 106.9550824  91.7763460
  41.7566932 106.6622038  92.7685521  40.9008887 108.2427702  91.6044441
  40.7418053 108.8069280  92.5115425  42.3530083 110.5382287  89.2344581
  43.3666881 110.4374288  89.9294771  42.3288281 110.0733342  87.9717511
  41.4810317 110.1274602  87.4254685  43.4358672 109.4293360  87.1968522
  43.6973884 108.6286998  87.8887385  42.9578163 108.9047645  85.8619969
  42.3219676 109.6143977  85.3326159  43.8142259 108.6935396  85.2216479
  42.2976735 107.5873713  86.0098108  42.8800966 106.4258992  86.4383172
  42.0155946 105.4967948  86.1991887  42.1272314 104.5150012  86.6351078
  40.9212929 105.9161419  85.6029274  40.0834735 105.3779957  85.4337894
  41.0585990 107.2996753  85.5322346  40.4348442 108.0348693  85.0455899
  44.6802288 110.3754857  86.9694981  45.8148981 109.8979313  86.9086941
  44.5506322 111.7189647  87.0137586  43.6303009 112.1349054  87.0044009
  45.6488770 112.6900299  87.0080048  46.2603911 112.3511877  86.1717322
  45.1404942 114.1041701  86.8898135  45.9981639 114.7700388  86.9847666
  44.4876959 114.2292531  86.0259219  44.4436212 114.4393095  87.6580778
  46.5273683 112.5068730  88.2608318  47.7749673 112.6441053  88.2088166
  45.8978349 112.2230167  89.3865007  44.8957120 112.1228216  89.3102358
  46.5772181 111.9141616  90.6772410  47.4804886 112.5221398  90.7279006
  45.6826610 112.1640396  91.8866962  44.7061189 111.7125175  91.7119588
  46.1556794 111.6819003  92.7422103  45.4296395 113.6730301  92.3130775
  44.6985413 114.1030928  91.6285003  45.0242850 113.6604129  93.3248228
  46.7753849 114.4636540  92.2809154  47.7443650 113.9549076  92.9306331
  46.7990825 115.6175211  91.7903224  47.1742650 110.4694259  90.7216686
  48.2928170 110.3269330  91.1524762  46.5913678 109.4626171  90.0797311
  45.6424131 109.6401321  89.7828762  47.1899470 108.1285855  89.9227830
  47.5635008 107.7929162  90.8902104  46.1876643 107.1961843  89.2763516
  45.9561625 107.4070324  88.2323298  46.6583870 106.2191675  89.1669660
  44.8969344 107.0970193  89.9532197  44.4905073 106.2719420  89.6781471
  48.4200809 108.2435232  89.0170394  49.4352316 107.7481259  89.4491458
  48.3478028 108.8830351  87.8353677  47.4662509 109.2635886  87.5220859
  49.5421802 109.0514034  86.9051172  49.8516613 108.0483329  86.6114106
  49.0650831 109.8942784  85.6308816  48.3613313 110.6479852  85.9841835
  50.2900450 110.5568843  84.9470162  49.9954583 110.7994732  83.9260023
  50.6160574 111.4893573  85.4078230  51.1462298 109.8845890  84.8916008
  48.2667920 108.9200368  84.7309952  48.9498097 108.3798396  84.0754239
  47.8204785 108.1575028  85.3693364  47.1991122 109.6174132  83.7489381
  46.4393295 110.0373337  84.4081111  47.6916857 110.4004984  83.1725276
  46.8212058 108.8979654  83.0224584  50.6660735 109.7672407  87.6136776
  51.8394153 109.3506837  87.4221210  50.3682180 110.8352615  88.4035914
  49.4712035 111.2934980  88.3295101  51.3579888 111.5975067  89.1448931
  52.1770137 111.8546240  88.4731643  50.6562170 112.8687528  89.4954972
  51.3393708 113.4102076  90.1498881  50.4467985 113.4933192  88.6270342
  49.7493809 112.7843934  90.0943549  51.9448408 110.7956541  90.3397387
  53.1644201 110.8702778  90.4422390  51.1854138 109.9439987  91.1212569
  50.1924550 110.0019209  90.9455819  51.5926905 108.9972093  92.1903742
  52.1226801 109.5879628  92.9375199  50.2731372 108.3531923  92.7283279
  49.6323035 108.1813352  91.8634662  50.5878289 107.4952172  93.3224231
  49.5148159 109.2005861  93.7609652  49.9106459 110.3473768  93.9386527
  48.6679901 108.5375670  94.5307001  48.3112463 109.0501101  95.3245142
  48.5957584 107.5455294  94.3553601  52.5658043 107.9485879  91.8080616
  53.4644434 107.7676018  92.6440850  52.5336213 107.3752039  90.5948108
  51.6813389 107.6305918  90.1167560  53.5450983 106.4357951  90.0465398
  53.8823768 105.7054665  90.7820548  52.9692998 105.6800680  88.8147328
  52.8456931 106.5080188  88.1166502  53.9573822 104.7391763  88.2456190
  54.7178453 105.2154588  87.6267889  54.4978309 104.2235171  89.0394474
  53.4386219 104.1261911  87.5085704  51.5688527 105.0307609  88.9309774
  51.5892288 104.1495716  89.5721361  50.8233885 105.7235351  89.3214915
  51.2563495 104.6269937  87.9679538  54.8655114 107.1724839  89.5792078
  55.9465572 106.6256410  89.8508376  54.6752167 108.4089990  89.1361455
  53.7723434 108.8563768  89.2052322  55.7861649 109.2420065  88.6704227
  56.4633523 108.5655979  88.1488798  55.4515746 110.3826933  87.7208217
  54.5953833 110.8979511  88.1561994  56.3381956 110.9803136  87.5090358
  54.9603794 109.6950012  86.4107708  55.8103077 109.3241151  85.8379136
  54.3170968 108.8540905  86.6699395  54.1606169 110.5835868  85.3801748
  53.1949914 110.8331912  85.8199077  54.7282889 111.5071477  85.2665649
  53.9655540 109.7818189  84.1618666  54.4561541 108.9053278  84.0558300
  53.4563053 110.1289960  83.0157231  53.0162007 111.3683393  82.9534894
  53.1548805 111.9162225  83.7905525  52.6397991 111.7511387  82.0979825
  53.5004759 109.4941736  81.8828321  53.8164184 108.5402178  81.7815853
  53.1500004 109.9787257  81.0688945  56.5686344 109.8342208  89.7941483
  57.8069104 109.8615079  89.7108103  55.9790406 109.9483385  90.9983291
  54.9813558 109.8010898  91.0539428  56.7674474 110.4455418  92.1980104
  57.6156599 111.0595888  91.8952781  55.8607174 111.3539307  93.0251179
  55.7480013 112.2333952  92.3910754  54.8950613 110.8500412  93.0664113
  56.2192641 111.6801155  94.4845341  55.5071592 112.4033231  94.8819978
  56.2075149 110.7806708  95.1001399  57.5422242 112.3500649  94.7964921
  58.2021532 112.1431569  95.8394892  58.0329706 113.1059624  93.9481931
  57.3275030 109.2405789  92.9856576  58.3440793 109.3630070  93.6317767
  56.6718059 108.0324635  92.8176165  55.7300666 108.0852175  92.4563781
  57.1372267 106.8088518  93.4614643  57.2402681 106.9704585  94.5344923
  56.1671292 105.6488971  93.2779508  56.5596545 104.7206625  93.6931670
  55.2420800 105.8552715  93.8163675  55.8879169 105.5457287  92.2293757
  58.5514108 106.3804290  92.9643392  59.3899555 106.1080483  93.8021467
  58.7688275 106.2833512  91.6272725  58.0069899 106.5775408  91.0330032
  59.9583132 105.7173014  90.9007515  60.0682244 104.6936618  91.2587780
  59.6082592 105.6540187  89.4365992  59.3286110 106.6537367  89.1041060
  60.7473002 105.0680112  88.5104998  61.4178923 105.8670019  88.1942167
  61.2655051 104.2468113  89.0056708  60.2720544 104.8089695  87.5643421
  58.4160709 104.6869855  89.2470949  57.6344172 104.8016133  89.9980821
  57.9942296 104.9266004  88.2710136  58.8906734 103.7069698  89.2963134
  61.2808545 106.5502550  91.1353689  62.3777358 105.9798608  90.8897783
  61.0936153 107.8528079  91.5459495  60.1325041 108.0564578  91.7803970
  62.1246252 108.8257092  91.8408044  62.9575971 108.7605529  91.1407927
  61.4354990 110.1749444  91.8500586  60.5836985 110.1260469  92.5283985
  62.2131963 110.8843669  92.1329298  60.9560207 110.7286970  90.5333223
  60.0330003 110.2258019  90.2448265  60.8181202 111.7929392  90.7243143
  62.0404976 110.6844524  89.4295264  63.1098311 111.3513897  89.5048417
  61.9152751 109.8963089  88.5125221  62.7234801 108.4822978  93.2393023
  63.6259710 109.2089174  93.7518102  62.3215196 107.3247411  93.8239997
  61.6987917 106.6510173  93.4015822  63.0208107 106.7829260  94.9764624
  63.3069285 107.6660573  95.5477644  62.2016296 105.8768179  95.9307294
  62.7819754 105.3831046  96.7101817  61.3767839 106.4118252  96.4014175
  61.6617459 104.8397789  95.0813509  60.8344963 105.2348296  94.7964066
  64.3850824 106.1868067  94.6271525  65.3423514 106.3149780  95.3629851
  64.5279958 105.3299613  93.5697465  63.7431951 105.2984871  92.9347675
  65.8018548 104.9032031  93.0221837  66.3537752 104.4936844  93.8682228
  65.5252201 103.9067334  91.9983274  65.1015397 104.4936993  91.1834249
  66.4867188 103.4816009  91.7104175  64.6860861 102.6513373  92.4203624
  65.2780345 101.5330539  93.0022665  66.3540088 101.4957455  93.0876459
  64.6024364 100.3682778  93.1839013  65.1437108  99.5264611  93.5898199
  63.2426262 100.3490517  92.9683467  62.7147698  99.4104191  93.0504762
  62.6094758 101.4579843  92.4180788  61.5646726 101.3608643  92.1624232
  63.3246620 102.6321703  92.0976375  62.8437171 103.4736676  91.6212136
  66.6678416 106.0554299  92.3939888  67.6584736 105.7241919  91.7832327
  66.2438253 107.2883618  92.4421945  65.3265737 107.5069695  92.8041007
  66.9650975 108.3857667  91.7151025  67.0708320 108.1492886  90.6563300
  66.0032692 109.5468866  91.6775080  65.0946554 109.3525868  91.1076233
  65.7633540 109.9429390  92.6642678  66.5249360 110.2715469  91.0523037
  68.4362797 108.7662939  92.1025416  69.0433192 109.4390497  91.2781180
  68.9622583 108.3205941  93.2389854  68.4055332 107.7063682  93.8159935
  70.2265943 108.8239676  93.8471303  70.1232523 109.8728075  94.1254526
  70.4428151 108.1452359  94.6721603  71.4618103 108.6723164  93.0075795
  72.4770416 109.3101143  93.3270587  71.4567478 107.9232238  91.8719780
  70.5763931 107.5800899  91.5151137  72.6596661 107.5166649  91.0776453
  73.2247026 108.4388639  90.9420483  73.5846103 106.4686979  91.7684481
  74.2479110 107.0469321  92.4117034  72.9441815 105.8480761  92.3952205
  74.3731959 105.8502814  90.7155560  75.2887560 106.0356008  90.9369301
  72.0584785 107.0259457  89.7718903  71.2161120 106.0788723  89.8410885
  72.5909444 107.4339250  88.6185682  73.6183679 108.4012070  88.4601124
  74.4665093 108.1185808  89.0837137  73.2325201 109.3755916  88.7597867
  73.9363916 108.4081983  86.9760837  74.6981555 107.6792393  86.6996157
  74.1584724 109.3644499  86.5023602  72.6368693 107.9350568  86.2718885
  72.7416225 107.5061410  85.2753587  71.8632753 108.7024415  86.2440007
  72.1770355 106.9189893  87.2984814  71.1003862 106.7750332  87.2079007
  72.7534265 105.5316214  87.0100720  72.4043179 104.8712369  86.0145847
  73.6039759 104.9390921  87.9000024  73.9089382 105.4871380  88.6917052
  74.0174783 103.5210025  87.9037564  74.1449235 103.2346663  86.8597878
  75.4278795 103.3108685  88.5770049  75.3630326 103.4750853  89.6526266
  75.7078114 102.2648330  88.4523139  76.6145294 104.1503289  87.9850245
  76.3154329 105.1968928  88.0429921  77.7456087 103.9383158  88.8910244
  78.0409138 102.8950910  89.0031615  78.6453241 104.3101934  88.4008007
  77.6568023 104.5991603  89.7532846  76.8940416 103.7821595  86.5040387
  77.7182089 104.3675184  86.0963512  77.0575610 102.7174169  86.3376519
  76.0384168 104.0712894  85.8937644  72.9770364 102.6127924  88.5300906
  73.0586747 101.3859067  88.3401854  72.0900271 103.1690498  89.3166213
  72.4507773 104.0143582  89.7354911  71.1844793 102.3527162  90.0763200
  71.1119007 101.3104296  89.7657125  71.6141642 102.2750954  91.5460121
  70.8701846 101.6867098  92.0830090  72.5009839 101.6419727  91.5745038
  71.8093781 103.5618378  92.0343379  71.9494248 103.4849789  92.9809529
  69.6974524 102.7901339  90.0236811  68.8532078 102.0559420  90.5646746
  69.3172623 103.8955259  89.3635816  69.9719336 104.5975955  89.0495342
  67.8973983 104.1567127  89.0296040  67.2156092 104.0665956  89.8752698
  67.8857671 105.5523410  88.4462466  68.0614303 106.2729517  89.2449723
  68.7809529 105.7120562  87.8451575  66.5544131 106.0190254  87.8082805
  65.4317925 106.3851331  88.5183074  65.4126267 106.3408153  89.5972528
  64.2110174 106.7439700  87.9018341  63.3280969 107.0038916  88.4669411
  64.1711546 106.7625646  86.5038082  63.0458943 106.9988378  85.8403832
  62.4414066 107.1405223  86.5725877  65.3261401 106.5685978  85.7383041
  65.2213754 106.6870775  84.6699399  66.5103559 106.3167266  86.4073228
  67.3913548 106.3306222  85.7827630  67.1550286 103.2658376  87.9711743
  67.8378265 102.6538847  87.1493477  65.8062200 103.1218708  88.0626592
  65.2957469 103.6854650  88.7274397  64.9184527 102.2064465  87.2907482
  65.4445997 101.5225091  86.6247887  64.3370002 101.1692751  88.2949335
  63.8813575 101.7686657  89.0831089  63.6106066 100.5835564  87.7315482
  65.4252781 100.2376045  88.9366364  66.1401460  99.9698231  88.1586046
  66.0739496 100.7997441  89.6084441  64.9286434  99.0829642  89.8016526
  64.1809432  99.4950606  90.4793799  64.5519363  98.3588561  89.0792543
  66.0055110  98.5055193  90.6629644  66.8736232  98.9575112  90.4135485
  65.8822957  97.7395559  91.7321927  64.7823195  97.3727285  92.0145943
  64.1572595  97.3943678  91.2215420  64.5362311  96.8151601  92.8200426
  66.9046731  97.4045946  92.4091668  67.8384849  97.6097130  92.0835566
  66.7363711  96.8175757  93.2136446  63.8488122 103.0629348  86.6910483
  63.0914489 103.5859504  87.4632402  63.6285166 103.0148494  85.3529058
  64.5920845 102.5605064  84.4076799  64.8828186 101.5171881  84.5304016
  65.4467472 103.2370300  84.4112641  63.8822669 102.6372739  83.0573806
  63.4249312 101.6813663  82.8021849  64.4805368 103.0041754  82.2233794
  62.7406678 103.6413888  83.3063199  61.8309709 103.4556827  82.7352693
  63.0715053 104.6706044  83.1671724  62.3704700 103.4761251  84.7233776
  62.0482826 104.4407412  85.1155654  61.2538969 102.4780194  84.9604263
  61.4021186 101.2888694  84.8014986  60.0125706 102.9313494  85.0097006
  59.8276276 103.9240394  85.0331776  58.7375382 102.2223156  85.2085698
  58.8894191 101.2423194  84.7561989  58.2900021 102.0954454  86.6557056
  58.1027067 103.1077756  87.0138007  57.0373181 101.3188770  86.8722170
  57.2961056 100.2754257  86.6922779  56.6807467 101.4644412  87.8918894
  56.2795096 101.6551522  86.1645831  59.3446329 101.3752341  87.5236363
  59.0049084 101.2552184  88.5523654  59.5781146 100.3936545  87.1111742
  60.2330386 102.0032958  87.4574555  57.6344497 102.7875342  84.2847015
  57.2749460 103.9609533  84.3526923  57.0636216 101.9823344  83.3788925
  57.2430899 100.9994863  83.5268816  56.2532214 102.5825397  82.3230169
  56.6762843 103.5591454  82.0877213  56.2157509 101.7204014  81.0917194
  55.6261437 100.8085793  81.1865721  55.7147122 102.3582366  80.3635529
  57.2566737 101.4971591  80.8577494  54.7895713 102.7969997  82.8177956
  54.3706094 102.2467079  83.8182887  53.9635379 103.6229975  82.1758441
  54.3601984 104.2323574  81.4748155  52.4909773 103.6987312  82.3923491
  52.1737868 102.9597391  83.1281676  52.0607080 105.1723880  82.7976348
  52.5454125 105.7277950  81.9947043  50.5790381 105.3516975  82.7550107
  50.1056676 104.5232277  83.2819522  50.3701744 106.2517381  83.3332865
  50.1993716 105.3442953  81.7332712  52.5658966 105.3849665  84.2223130
  52.0453621 104.7899987  84.9727805  53.6145328 105.1427930  84.3949852
  52.5260811 106.8006492  84.8065911  51.5093751 107.0688957  85.0937136
  53.1284100 106.8376278  85.7142984  52.7186105 107.4524018  83.9543743
  51.8227898 103.2710032  81.0859267  52.1342065 103.8312477  80.0130176
  50.8251817 102.3849739  81.2083861  50.7399698 101.8948739  82.0873861
  49.9592300 101.8477821  80.0421406  50.3446915 102.2384785  79.1003977
  49.9000871 100.3619629  79.9780062  49.6480736  99.9362529  80.9492736
  49.0722676 100.1153986  79.3131356  50.8111202  99.8911811  79.6085632
  48.5322506 102.3651817  80.3143547  48.0183976 102.3325352  81.4341501
  47.7483334 102.6544580  79.2480482  48.2243862 102.7237332  78.3599386
  46.3049022 102.7913395  79.2908352  46.0945000 103.0144719  80.3368093
  45.9320834 104.1489768  78.4741535  46.7864759 104.7986381  78.6640316
  45.9137255 104.0109733  77.3930509  44.5039194 104.7235312  78.7917073
  44.0944876 104.5394527  79.7849796  44.5666763 106.2539450  78.6603353
  45.1764264 106.6622449  79.4663186  44.9848968 106.5083656  77.6864453
  43.6221945 106.7528343  78.8776534  43.4899415 104.2393688  77.6917906
  43.4343209 103.1507699  77.6879223  42.4906825 104.5689188  77.9763575
  43.6857891 104.5608034  76.6688356  45.5273185 101.5741954  78.8726809
  45.8935379 101.0760506  77.7699142  44.4547695 101.1625536  79.6292551
  44.3939602 101.5093645  80.5758936  43.4764234 100.1570025  79.1744733
  43.8829595  99.6669238  78.2897970  43.2748959  98.9984748  80.1958116
  44.2209135  98.6273186  80.5900703  42.7364208  99.3449339  81.0779181
  42.6126115  97.8125008  79.5390336  41.4392770  97.8073124  79.0633070
  43.2739417  96.7592558  79.5215242  42.1170309 100.7873483  78.6894076
  41.2329601 101.2849271  79.4387557  41.9254932 100.6473090  77.3692001
  42.6062304 100.1691358  76.7964362  40.8842433 101.4799119  76.6884115
  40.7652650 102.4646536  77.1403327  41.0124132 101.5331425  75.2291726
  40.0775984 101.9670257  74.8742536  42.1428434 102.4001278  74.7882117
  43.0422955 102.0327695  75.2823109  42.3541615 102.2832811  73.7252545
  41.9505173 103.4525001  74.9970682  41.1226002 100.2962036  74.6693252
  41.9407507  99.9022316  74.9807987  39.5150485 100.8197641  77.0515229
  39.4294006  99.6144913  77.0718052  38.4781512 101.6841618  77.1176220
  38.6610402 102.6761665  77.0668461  37.0911378 101.2950459  77.3377400
  37.0972507 100.5577746  78.1405448  36.2853003 102.5127775  77.7971600
  36.9630929 103.1532272  78.3616415  35.8173335 103.0361130  76.9633559
  35.0921401 102.1987561  78.6959564  34.6406422 101.3124988  78.2500891
  35.4008921 101.9901334  79.7202900  34.0447732 103.2962358  78.8912877
  33.7032726 103.6423382  77.9157414  33.2318371 103.0247138  79.5647309
  34.8296036 104.4828609  79.5369351  35.1389800 104.1898884  80.5402065
  35.6739185 104.6880333  78.8787462  34.0693887 105.7278400  79.5479164
  34.7203510 106.4952201  79.6344479  33.6228656 105.8090219  78.6456267
  33.3372247 105.8544299  80.2320841  36.4298477 100.6309647  76.1624563
  36.0008127  99.4813813  76.2581585  36.4603492 101.3030966  74.9658781
  36.5448454 102.3090109  74.9989946  35.9762255 100.7182506  73.7126532
  35.7966888 101.4527185  72.9275268  36.7511021 100.0264355  73.3823992
  34.6128704  99.9777052  73.7770894  33.7301183 100.3866503  74.5125582
  34.4019427  98.9873215  72.8983359  35.4115631  98.6838512  71.8419329
  36.1979475  97.9911663  72.1418394  35.9481651  99.5774417  71.5230994
  34.5695259  98.2216188  70.6630143  35.1201774  97.5309876  70.0243347
  34.1709138  99.0358782  70.0578490  33.4321320  97.4577364  71.3885142
  33.8262105  96.5035121  71.7382348  32.5302991  97.3159440  70.7929537
  33.0901542  98.3417710  72.6136866  32.3844014  99.1316437  72.3564947
  32.5287718  97.5468762  73.7285089  31.6289770  96.7494811  73.4725497
  32.9001424  97.6156720  75.0111006  33.7259664  98.1676694  75.1939091
  32.3933602  96.7442304  76.1044457  32.5034991  95.7251571  75.7336667
  33.3988440  96.8503232  77.2512546  33.4036385  95.8984833  77.7823877
  34.3771216  97.0771454  76.8274330  33.2225730  97.9666280  78.2343846
  33.1957164  98.9005995  77.6729635  32.3091966  97.8010360  78.8057227
  34.3089814  98.2139613  79.2807504  34.2871122  99.1594161  80.1140462
  35.1716300  97.3661612  79.4279529  30.9933458  97.1581987  76.5773921
  30.4544427  98.2401875  76.3632563  30.2910439  96.1703076  77.1429474
  30.6582757  95.2406846  77.2880055  28.9076472  96.3609763  77.5764566
  28.4878064  97.3487370  77.3862919  28.0267168  95.4570727  76.6967529
  28.4066433  94.4467338  76.8483872  26.5583288  95.4644569  77.0885965
  26.3842183  95.2725958  78.1473589  26.1189568  96.4130032  76.7798700
  26.0139966  94.6332051  76.6404523  28.1145086  95.8374924  75.1678929
  27.6994918  96.8173744  74.9318109  29.1578477  95.9463128  74.8717475
  27.6244905  94.6449614  74.3487577  28.0912974  93.7148802  74.6730033
  26.5373938  94.6173117  74.4232987  27.8610996  94.9163803  73.3199482
  28.7841177  96.1199604  79.0775167  29.3322648  95.1104301  79.5916004
  27.9624693  96.8535414  79.8226664  27.3852086  97.5294397  79.3430505
  27.8178175  96.6243076  81.2953250  28.1980712  95.6304230  81.5313360
  28.6128207  97.7320475  81.9390910  28.3935504  98.6355009  81.3700633
  28.3180556  97.9292237  82.9697968  30.1504889  97.5017032  81.8672561
  30.4569734  96.6103058  82.4145931  30.5994646  97.4187569  80.8774801
  30.8750508  98.7215857  82.4160649  30.5476941  99.5654586  81.8087594
  30.5027922  98.9943976  83.4035351  32.3318539  98.5611530  82.2934868
  32.7338708  98.9717902  81.4629034  33.1272406  97.6680302  82.8688755
  32.7826281  96.9577151  83.9317625  31.9091609  97.1287212  84.4091638
  33.5734287  96.6495625  84.4792884  34.3015014  97.4184306  82.4499015
  34.5464452  97.8499060  81.5701626  34.8985955  96.7358541  82.8945003
  26.3388951  96.6015186  81.7792327  25.4854509  96.9588110  80.9427861
  26.0832713  96.2367506  82.9977620  26.8254054  95.8233623  83.5440952
  24.8231755  96.4247039  83.7355057  24.1078901  96.1997190  82.9443941
  24.7380607  95.4786893  84.9808266  23.9130098  95.7353791  85.6453329
  24.4882459  94.0369246  84.5624167  24.3542013  93.4803978  85.4900512
  23.5886983  93.8859900  83.9656480  25.3746115  93.6261165  84.0789889
  25.9605396  95.5089128  85.6986532  25.6617553  95.1411838  86.5335804
  24.5468350  97.7862652  84.2970874  25.4273853  98.6385782  84.4082832
  23.3601284  97.9928433  84.7701091  22.7163452  97.2256666  84.6392912
  22.8038116  99.2043654  85.2953406  22.7977134 100.0135996  84.5651332
  21.8122158  99.0885464  85.7328991  23.5084831  99.7276249  86.5647450
  24.1957118  99.0022627  87.2328975  23.3625403 101.0582437  86.7568320
  22.7589069 101.4437810  86.0447036  24.2335166 101.9117457  87.6224039
  25.2607190 101.8254177  87.2681390  23.9333934 103.4194347  87.4442640
  22.8950989 103.5276172  87.7578578  24.8966799 104.3953495  88.2247697
  25.9257280 104.2934493  87.8801300  24.4905837 105.3863991  88.0223688
  24.6828388 104.0890107  89.2487377  24.0307851 103.7109674  85.9073190
  25.0460779 103.5832903  85.5317739  23.2748354 103.0924559  85.4234966
  23.5891307 105.1478124  85.6452950  22.5308761 105.2950465  85.8609599
  24.2233124 105.8692243  86.1605411  23.7029864 105.3262065  84.5760266
  24.2213785 101.4340488  89.0702684  25.2551359 101.3138153  89.6650041
  23.0186594 101.2560584  89.6797644  22.1896672 101.5220069  89.1677640
  22.7828569 100.9671192  91.1128090  23.5707422 100.3479291  91.5416936
  22.9276120 102.2458205  91.9250754  23.7211403 102.8821588  91.5333021
  22.0297430 102.8441337  91.7700152  23.1765759 102.0778933  93.3932943
  22.7537755 101.1421830  93.7590623  24.7056908 102.1025915  93.5237547
  25.1288977 103.0227922  93.1209986  24.8775713 102.0853553  94.5999796
  25.2323424 101.2657085  93.0650319  22.7161407 103.3004732  94.1870882
  23.3577861 104.1674613  94.0300741  21.6881517 103.5932183  93.9734555
  22.7931966 103.0977622  95.2553032  21.4798161 100.1437165  91.3432611
  20.5394765 100.5716947  92.0623017  21.5347961  98.9903086  90.7473113
  22.4344405  98.8014757  90.3288705  20.4655372  98.0185442  90.7843157
  19.6005722  98.4832027  90.3109893  20.7555005  96.8291174  89.8939138
  20.0230343  96.0236598  89.9470380  20.6196369  97.1672760  88.8666407
  22.2157706  96.2198171  89.9150707  22.2136860  95.4185004  89.1761612
  22.9412825  96.9288776  89.5163361  22.6742840  95.8167627  91.2928637
  22.1293642  94.9313607  91.9312815  23.7006112  96.4583100  91.8282777
  24.1596950  96.1035437  92.6550080  24.0723904  97.2655842  91.3484313
  19.8027893  97.5311609  92.0932552  20.4685809  97.1732776  93.1121420
  18.4958406  97.5171929  92.1580885  17.9690425  97.7270880  91.3222576
  17.7040531  97.1927354  93.3349229  16.6506271  97.0658025  93.0853597
  18.1066662  96.2499736  93.7053369  17.8649138  98.1867512  94.4739996
  16.9278215  98.2073664  95.2637142  18.8613437  99.0847290  94.4742631
  19.6876629  98.9805048  93.9028839  19.1292623 100.0513477  95.6333993
  18.9866249 101.0876266  95.3269997  18.5404244  99.7871323  96.5118088
  20.6776712 100.1062559  96.0524508  21.5044432  99.3939024  95.4797640
  21.0054057 100.9736822  96.9954871  20.0760444 101.9371175  97.6198220
  19.7475123 101.4218517  98.5224115  19.1899676 102.2132879  97.0482159
  20.9692397 103.0934828  98.1265546  20.5321658 103.5744294  99.0016299
  21.0536838 103.7384632  97.2519212  22.3097968 102.4128253  98.3177885
  22.4288603 102.0937107  99.3531719  23.2175016 102.9425752  98.0287572
  22.3600867 101.1784258  97.4684620  22.9971780 101.4328706  96.6214231
  23.0491642 100.0156981  98.2196528  24.2507466 100.0180630  98.2353956
  22.2914426  98.9942139  98.6733817  21.2992328  99.0891417  98.5102016
  22.8363314  97.8869909  99.5352751  23.9033963  98.0688752  99.6634297
  22.1404922  97.8941279 100.8938093  21.0703529  97.7356501 100.7604423
  22.4574811  97.0964032 101.5655865  22.3435200  99.1451877 101.6618085
  21.5813406  99.9079818 101.5026616  22.3257636  98.8060353 102.6975712
  23.7105499  99.8501852 101.6074648  24.7882894  99.1322120 101.6880002
  23.7459237 101.0926031 101.6366336  22.6141669  96.4185208  98.9722361
  22.6352993  95.4710535  99.6966594  22.2235437  96.3250448  97.6685514
  22.1611275  97.2014366  97.1703852  21.4589434  95.1657115  97.2593233
  20.8048145  94.8654547  98.0779222  20.7515568  95.6193048  96.0029923
  20.0481251  96.4174115  96.2402886  21.4714395  95.8953066  95.2324480
  19.9182083  94.5305286  95.5572532  20.4332268  93.9016834  95.0464593
  22.3615667  93.9542029  96.9276147  23.3711992  94.0912672  96.2121686
  21.9847980  92.7289879  97.4623870  21.1933750  92.6699470  98.0870979
  22.6399089  91.4480012  97.0740257  23.2362248  91.6431374  96.1826992
  23.7022773  90.9333173  98.0612836  23.1774378  90.6344539  98.9686557
  24.1814467  90.0959190  97.5540278  24.7729554  92.0475031  98.2601974
  25.0079822  92.3996139  97.2557649  24.3777160  92.8218348  98.9176898
  26.0895957  91.5054267  98.9332413  25.9832940  90.9415728 100.0674751
  27.1675691  91.6506032  98.2608736  21.6126996  90.3932864  96.6323710
  21.7333092  89.1991737  96.9276471  20.5342707  90.8415616  95.8868453
  20.5917198  91.7778363  95.5124257  19.4577536  90.0274418  95.4939750
  19.1693425  89.3336892  96.2836779  18.2005355  90.9145099  95.2998123
  18.4907685  91.6022149  94.5055027  16.9729159  90.1037533  94.8833673
  17.2279267  89.3988945  94.0920103  16.8470390  89.3947768  95.7016627
  16.0855059  90.7235464  94.7549599  17.7953422  91.7433600  96.5177121
  18.5138311  92.5308372  96.7452055  16.7714261  92.1062159  96.4279462
  17.6150586  91.0643242  97.3510813  19.7719194  89.1593337  94.2873779
  20.3530382  89.6739497  93.3382415  19.4862597  87.8208436  94.3041884
  18.9711860  87.4770742  95.1021068  19.9015634  86.9074876  93.2490282
  20.7743461  87.3174680  92.7408290  20.3406774  85.5274505  93.7374228
  19.4988411  85.0097766  94.1972330  20.7535261  84.8981075  92.9489933
  21.3998247  85.6349236  94.8611285  22.3546793  85.4555432  94.3668950
  21.5621004  86.6331858  95.2676326  21.1562615  84.6100311  96.0020630
  20.9926861  84.9623827  97.1555906  21.0337910  83.4408924  95.7049234
  18.7961375  86.8259023  92.1601761  17.6321418  86.8256523  92.4718306
  19.2982882  86.5315752  90.9571957  20.2984235  86.6579905  90.8951584
  18.5658162  85.8672333  89.8797845  17.6609282  86.4744106  89.8543905
  19.3408865  86.0270069  88.5575611  20.4048963  85.8459576  88.7101094
  18.9912976  85.2265160  87.9055608  19.1203124  87.3488526  87.8572860
  18.0705050  87.4915915  87.6010539  19.7116682  88.5187883  88.6818257
  19.6491504  89.3828577  88.0203307  19.1371170  88.7196667  89.5860583
  20.7606770  88.4166789  88.9597778  19.7903886  87.2615165  86.4646021
  19.2803014  86.5269246  85.8415669  19.7922046  88.2361682  85.9765951
  20.8271036  86.9460116  86.5820259  18.2726928  84.4361484  90.2754671
  19.1740262  83.6531987  90.5661295  16.9975199  83.9909320  90.1717958
  16.4442195  84.7128261  89.7325800  16.4836227  82.6224250  90.4782290
  17.1335956  82.3062327  91.2941097  15.1595726  82.5450172  91.1752805
  14.4164752  83.0861667  90.5894777  14.6310724  81.1149347  91.6020158
  13.8232812  81.2453464  92.3221404  14.2653931  80.6475910  90.6877027
  15.4792848  80.5257203  91.9506522  15.2172271  83.2633146  92.5471037
  15.9999453  82.8956892  93.2106679  15.5298982  84.2831587  92.3229207
  14.2688627  83.2635677  93.0844165  16.7441985  81.7412856  89.2445093
  16.1675489  81.9629116  88.1848759  17.5284888  80.6494735  89.4287900
  17.8737348  80.4419521  90.3550084  17.7939713  79.7613037  88.2769607
  18.1165316  80.3487043  87.4172934  18.8401135  78.6762559  88.7640612
  19.5235626  79.0422761  89.5302378  18.2287250  77.8675449  89.1644568
  19.7971827  78.1411598  87.6664629  19.3122512  77.9885640  86.7022762
  20.5604804  78.9155500  87.5902956  20.5663377  76.8680988  88.0176089
  21.0403724  76.9586171  88.9949509  19.7737563  76.1204776  87.9861813
  21.7030610  76.4698946  87.0875949  22.2751539  77.3793243  86.9038904
  22.3686310  75.8128873  87.6474798  21.2580446  75.8528772  85.8716318
  22.0048196  75.4146188  85.3516653  20.5884556  75.1267237  86.0824675
  20.8223724  76.5253226  85.2566561  16.5169887  79.0227260  87.7683995
  15.7177161  78.6067755  88.6280536  16.3044853  79.0222055  86.4521451
  17.0033902  79.3779538  85.8156245  15.0412697  78.5618405  85.9273274
  15.1876245  78.2022547  84.9088097  14.7536111  77.7203446  86.5576015
  13.9035210  79.5422272  85.9024857  13.0290248  79.3169705  85.1254322
  14.0202578  80.7104004  86.5798412  14.8224101  80.9147844  87.1585313
  13.0252899  81.7322853  86.4616907  12.1594479  81.0961621  86.2779382
  12.7725661  82.6753997  87.6638596  11.7849310  83.1175323  87.5327269
  12.9085255  82.0874271  88.5715516  13.7837003  83.6668306  87.7290483
  14.6513872  83.2759204  87.6029181  13.1341638  82.5368760  85.1620677
  14.1550002  82.5834910  84.4872289  12.0711298  83.2099641  84.7959932
  11.2138439  83.1031421  85.3192057  12.1077198  84.2680651  83.7511649
  12.9121204  83.9857118  83.0719621  10.7825667  84.4311602  82.9456634
   9.9318167  84.6502196  83.5909057  10.9011514  85.3260566  82.3347108
  10.5359842  83.1591065  82.0370177  11.4288842  83.0252996  81.4263415
  10.4240336  82.2534744  82.6331805   9.3752015  83.2622896  81.1623075
   9.2454699  84.0950357  80.3579336   8.3590560  82.4218996  81.3426455
   7.6468896  82.5538536  80.6387188   8.5439985  81.5273258  81.7734982
  12.5747170  85.6099673  84.3023841  12.0259662  86.0847464  85.3227256
  13.4233305  86.3307951  83.5397572  13.7481254  85.9502594  82.6623266
  13.5439341  87.7858794  83.7700050  12.5937036  88.0899609  84.2090351
  14.6987354  88.1076224  84.8441271  14.3359063  87.6031945  85.7396759
  16.1230247  87.6848869  84.5361309  16.2322346  86.6729474  84.1460645
  16.6061358  88.3587539  83.8286475  16.7019608  87.6936037  85.4596386
  14.7241087  89.6598887  85.0109133  13.7093432  90.0578125  85.0068076
  15.1639889  89.7323355  86.0055775  15.3710372  90.1505125  84.2836426
  13.6540244  88.6103357  82.4488708  14.4854099  88.3666399  81.5648257
  12.9238661  89.7203579  82.3705914  12.2487086  89.8127313  83.1160720
  13.0224180  90.7490394  81.3409476  12.9825926  90.2812275  80.3572352
  11.8134765  91.6818982  81.4655885  10.9303359  91.0514879  81.3618942
  11.8063408  91.9654502  82.5180367  11.6175382  92.9789629  80.6341680
  12.4303954  93.6466360  80.9198265  11.8326554  92.6776712  79.1110943
  11.3011083  91.8188418  78.7013529  11.4372144  93.5285832  78.5564629
  12.8446035  92.5304998  78.7337277  10.1493985  93.5306883  80.8258219
  10.1340254  94.5901181  80.5699171   9.4561085  92.9789574  80.1909659
   9.9169717  93.4540556  81.8880309  14.3520141  91.5097128  81.5505252
  14.7527092  92.0355542  82.5982573  15.0166770  91.5963902  80.4236042
  14.7356887  91.1609509  79.5566798  16.0722047  92.5949062  80.1706735
  16.4034640  92.9182385  81.1575005  17.3557552  92.0424961  79.3914078
  17.7827769  91.3845549  80.1482912  17.1978664  91.2474334  78.0626969
  16.5661398  90.3753412  78.2314596  16.6423112  91.9652873  77.4592532
  18.1518218  90.9049551  77.6617249  18.3602943  93.1057229  79.1343424
  19.3346218  92.6939814  78.8710957  18.0435053  93.8386238  78.3923175
  18.6738531  93.6397565  80.0313396  15.5629424  93.8125700  79.4345096
  15.1363872  93.7232340  78.2693152  15.4236979  94.8983180  80.2215516
  15.7301066  94.7979589  81.1787046  14.9056761  96.1393512  79.6824925
  14.4818365  95.8262447  78.7283303  13.7706032  96.6821215  80.5715616
  12.9995238  95.9348951  80.7591904  14.3232839  97.0669590  81.9175445
  13.4167591  97.2708041  82.4874866  14.9005386  96.2864085  82.4131431
  14.8980355  97.9873333  81.8142278  13.2161937  97.8498730  80.0322613
  12.6299503  97.6190669  79.3079359  15.9774417  97.1736315  79.2705200
  16.9770534  97.3900564  79.9429812  15.6760260  97.8798208  78.2101390
  14.7383215  97.8901026  77.8350288  16.4436212  98.8915166  77.6299954
  17.4805605  98.8054734  77.9547319  16.4826494  98.8285782  76.0485614
  16.5549957  97.7677324  75.8088232  15.1739583  99.3382049  75.3977415
  15.0268156  99.0109105  74.3685089  14.2693333  99.1086828  75.9608342
  15.3432438 100.4076677  75.2723805  17.7313161  99.5164449  75.4204557
  18.6474469  99.0785879  75.8167844  17.7508909  99.4945516  74.3308514
  17.7590570 100.5638725  75.7208767  16.0013467 100.3079034  78.1736410
  16.6677280 101.3148589  77.8730547  14.8047927 100.3969286  78.8294502
  14.3546604  99.5523090  79.1521062  14.1224340 101.6463507  79.2419741
  14.1571770 102.2619638  78.3430896  12.6335508 101.4271434  79.6887548
  12.1017558 101.2298043  78.7579728  12.4939305 100.5226054  80.2807152
  11.9367230 102.5900217  80.4220667  12.3336403 103.7794284  80.2210784
  10.7688727 102.3537750  80.8729099  14.8308982 102.4799968  80.2847272
  14.9617906 102.0251379  81.4448208  15.1732558 103.7875864  79.9701215
  15.1413884 104.4083074  78.7093831  14.1158041 104.5056070  78.3531590
  15.7285251 103.7810048  78.0386643  15.8319248 105.7895092  78.8527759
  15.2517069 106.5795590  78.3760490  16.7892849 105.7438513  78.3336205
  15.7733530 105.9926163  80.3239665  14.7773976 106.3679612  80.5591026
  16.5813823 106.6067198  80.7215444  15.9143227 104.6734687  80.9903822
  16.9250525 104.2662712  80.9632092  15.3823353 104.6875041  82.4626532
  16.2259828 104.9124176  83.2980186  14.1504344 104.3469309  82.7492221
  13.4306481 104.2641968  82.0455400  13.6509196 104.3330752  84.1150497
  13.9456046 105.2250482  84.6679045  12.1232780 104.2853763  84.1226369
  11.8052193 103.3197764  83.7295013  11.7635940 104.2568554  85.1511439
  11.6410939 105.1201396  83.6139470  14.1564271 103.1201131  84.9336733
  13.9977410 103.0662982  86.1403775  14.8656888 102.2242030  84.2896627
  14.9088060 102.1924721  83.2810825  15.6752646 101.1523066  84.9351707
  15.3961801 101.2516828  85.9841401  15.1674299  99.8282041  84.3209409
  15.4040423  99.7596163  83.2591524  15.8416967  99.0685080  84.7163226
  13.7382630  99.3894926  84.6037698  13.3980277  99.0019873  85.9010655
  14.1418150  98.8991367  86.6773539  12.0762992  98.7750757  86.2420081
  11.7337590  98.4342152  87.2078701  11.0989682  98.7845109  85.3009413
  10.0532435  98.6271878  85.5203506  11.3985413  99.2623833  83.9808473
  10.6141477  99.3109721  83.2400227  12.7129966  99.5551226  83.6846604
  12.9835839  99.9840268  82.7311240  17.1522706 101.3575718  84.7280102
  17.9017261 100.5375712  85.2030573  17.6110488 102.4822422  84.1531364
  17.0227392 103.2999680  84.0802229  19.0461255 102.7010845  83.8829241
  19.3454087 101.7708014  83.4001149  19.2114162 104.0309164  83.0905394
  18.7891782 103.7976386  82.1130456  18.5588614 104.7239682  83.6215335
  20.6681398 104.5164795  82.9873913  21.0056620 104.8999652  83.9502913
  21.3231340 103.6892146  82.7140476  20.8351868 105.6390239  81.9668127
  20.7115036 105.1841181  80.9839690  20.0911983 106.4273004  82.0817110
  22.1977462 106.1974944  82.1036524  22.9940625 105.5981864  82.2674196
  22.6920085 107.3835014  81.8634896  21.9241337 108.3730388  81.6450525
  20.9164567 108.3789404  81.7132974  22.3823819 109.2474631  81.4317668
  23.9455009 107.5343993  81.7307772  24.5758326 106.7733831  81.9397008
  24.2692799 108.4910296  81.7419841  19.8792459 102.7107512  85.1725417
  20.9231414 102.0165066  85.1622285  19.4744958 103.3986717  86.2560267
  18.5874585 103.8814560  86.2415781  20.0184192 103.1349953  87.5372968
  21.0968754 103.0685474  87.3937107  19.9099020 104.3838317  88.4374608
  18.8847725 104.7330357  88.5611823  20.4867873 104.0687178  89.8183826
  21.5485360 103.8669996  89.6763302  20.3573593 104.8944034  90.5180563
  20.0269145 103.1387968  90.1528445  20.6267759 105.4096543  87.7973640
  20.1084318 105.5526604  87.0020841  19.4665754 101.8665627  88.1634833
  20.2124386 100.9513750  88.4480267  18.1447971 101.8442857  88.3831266
  17.6243135 102.6021078  87.9648876  17.4171745 100.9568514  89.2970147
  18.0044683 100.9554492  90.2152713  16.0577436 101.5956502  89.5582663
  15.4490036 101.5474232  88.6553599  15.4927697 100.9700713  90.2493209
  16.0587894 103.0498451  90.1251652  16.5650192 103.0159316  91.0898835
  16.6276776 103.7964924  89.5710744  14.6308003 103.5528228  90.3346093
  14.0496657 102.9329271  91.0172652  14.5693733 104.4578529  90.9390501
  13.8389688 103.6580154  89.1238473  13.9894633 102.9523347  88.4170944
  12.8176024 104.4066398  88.9225242  12.5572707 105.4257429  89.7412246
  13.3508144 105.6644504  90.3186388  11.8276145 106.0984536  89.5535101
  12.0997715 104.1335005  87.9020208  12.4257725 103.5241998  87.1654232
  11.2368757 104.6295100  87.7302515  17.2972675  99.5318186  88.8624723
  17.0779872  98.7901673  89.7630065  17.4348393  99.0649815  87.5561404
  17.6758263  99.7607724  86.8648359  17.1772320  97.7413456  86.9912490
  16.1034099  97.6190725  86.8496322  17.5455039  97.7255428  85.9654467
  17.6060424  96.5210573  87.8806826  18.7415171  95.9641909  87.7469930
  16.6638558  96.0759316  88.6815475  15.7673190  96.5296570  88.5792931
  16.7654711  95.1088319  89.7725307  17.6724864  95.4050049  90.2995297
  15.5820435  95.4556205  90.7865987  15.7441403  95.0869309  91.7994622
  15.5776037  96.5340980  90.9446574  14.3491434  94.9158947  90.3384738
  14.1610335  93.7404006  90.5029185  13.5449217  95.5972526  89.5518660
  12.7242150  95.2253417  89.0955439  13.7326844  96.5834450  89.6626343
  16.7906958  93.6950021  89.3076226  16.5836266  93.4278520  88.1340335
  17.0003873  92.7441608  90.2567965  17.0111614  93.0905305  91.2054909
  17.0925384  91.2562569  90.1039254  17.9590675  91.0250813  89.4844190
  17.4000759  90.8050400  91.4719121  16.6954066  91.1584545  92.2246782
  17.2624257  89.7249609  91.4210636  18.4543960  90.8962717  91.7330365
  15.8893110  90.4849266  89.5032751  16.0264048  89.3634270  89.0954618
  14.7348501  91.1559026  89.4122897  14.6862993  92.1199837  89.7094987
  13.5515356  90.7316580  88.6886420  13.7695148  89.7739569  88.2159960
  12.4725962  90.4748371  89.6765972  12.2896854  91.3193247  90.3410400
  11.5671330  90.2070180  89.1320648  12.8219999  89.3036212  90.6310693
  12.9384810  88.1619141  90.3880892  13.0574058  89.6276335  91.8757076
  13.2427803  88.8476823  92.4900519  12.8572778  90.5550259  92.2221064
  13.0579807  91.6375610  87.5236594  12.0376007  91.3184663  86.8732834
  13.8330721  92.6973337  87.0543085  14.6197054  93.0308737  87.5928798
  13.8035228  93.3950059  85.6922336  13.7488706  92.5867453  84.9629682
  12.5258554  94.2540056  85.6037389  12.3440491  94.9203770  86.4469552
  12.4523942  95.0782749  84.4086822  12.4911912  94.3384127  83.6092434
  11.4623510  95.5326211  84.3709197  13.2756906  95.7913347  84.3659093
  11.4229579  93.3898964  85.4782127  11.6647133  92.5168955  85.7960555
  15.1699631  94.1829057  85.5573875  15.3090944  95.2511608  86.0780390
  16.1891085  93.6466753  84.8812533  15.9783551  92.8659276  84.2761756
  17.5128264  94.2099659  84.8086751  17.6285902  94.8513662  85.6823718
  18.4971564  93.0175901  84.8650733  18.2769253  92.6205465  85.8560183
  18.4154216  91.9557634  83.7195045  17.4124595  91.6333466  83.4398361
  18.8162714  92.3272918  82.7764204  18.9251079  91.0170976  83.9368268
  19.9704198  93.3748306  84.8552508  20.5247186  92.4399910  84.9385283
  20.3127532  93.9409366  83.9889761  20.0801804  94.0331214  85.7170762
  17.6439951  95.0844753  83.5564203  17.0323060  94.8569322  82.5380925
  18.5097119  96.0695828  83.6486645  18.9150409  96.2429487  84.5573918
  18.9457261  96.9327746  82.5246681  18.2960239  96.6931072  81.6828967
  18.5547996  98.4214476  82.8426941  17.4724112  98.4905800  82.9511189
  19.0198944  98.6769524  83.7948117  18.9306395  99.5116459  81.8748161
  17.9886159 100.0679316  81.1172148  16.9603769  99.7419914  81.0629395
  18.6017887 101.1252470  80.3981190  18.0932928 101.6819133  79.7260664
  19.9334860 101.2380198  80.7737222  20.9832644 102.1940071  80.3140507
  20.7036133 102.9556744  79.6012325  22.3093027 101.9596639  80.6351521
  23.0524421 102.6763672  80.3180203  22.5763109 100.8207213  81.4295558
  23.5945025 100.5950502  81.7102056  21.5108190 100.0573058  81.9606217
  21.8260950  99.2701143  82.6294562  20.1500227 100.1989835  81.6516083
  20.4058941  96.7609614  82.0749454  21.2843857  96.7397479  82.9201798
  20.6791132  96.6471054  80.8190921  19.9251452  96.9731480  80.2314456
  22.0463367  96.5105562  80.2590274  22.6974410  96.6749357  81.1176012
  22.2907685  95.0361093  79.7859772  23.3687028  95.0553091  79.6254141
  22.0369085  93.9817177  80.8329945  22.7056516  93.1249787  80.7504853
  22.2832291  94.4377858  81.7918284  20.9795139  93.7179685  80.8116817
  21.5827233  94.8437711  78.4356247  21.3872767  93.7847332  78.2672949
  20.6089058  95.3314473  78.4800985  22.0983051  95.3381556  77.6123024
  22.3785256  97.6014311  79.2444332  21.5271790  98.0496894  78.5157023
  23.5994932  98.0246428  79.1234077  24.3307994  97.5954053  79.6720847
  23.9249475  99.3491286  78.5109191  23.0866348  99.9871436  78.7907275
  25.2032323 100.0126774  79.2083644  25.0192980 101.0826547  79.3054039
  25.2489483  99.6787216  80.2449494  26.6136358  99.8191207  78.6616659
  26.9391908  98.8032593  78.0203496  27.4430809 100.7028672  78.9648165
  24.0875992  99.3925352  76.9385429  24.5309079 100.4573695  76.3929374
  23.7310941  98.3800669  76.2184738  23.2731266  97.5656028  76.6019115
  23.8088441  98.3858339  74.6879195  24.6321593  99.0651422  74.4669205
  24.2791921  97.0043774  74.0653130  25.2184685  96.6779944  74.5117814
  23.5675634  96.1847087  74.1646177  24.5508104  97.1774961  72.5278277
  25.7496665  97.8104697  72.2487397  26.6088242  97.8856597  72.8988123
  25.8616125  98.3687675  70.9402029  26.8061970  98.8184401  70.6718222
  24.8158747  98.2179755  69.9782299  24.8987490  98.8180604  68.7456822
  25.7515927  99.2428189  68.6280469  23.6761279  97.4390379  70.2732784
  22.8835001  97.4033542  69.5405544  23.5682271  96.8946951  71.5524768
  22.6317335  96.4093728  71.7845421  22.3900127  98.7958242  74.0930812
  21.4045987  98.2098556  74.4965023  22.2965338  99.7298470  73.1572748
  23.3620848 100.4991673  72.6765359  24.3073945 100.0390371  72.3888386
  23.5433622 101.2140976  73.4791099  22.8503503 101.3032014  71.4635661
  22.9226791 100.7848259  70.5074513  23.4508424 102.2127089  71.4458267
  21.4020472 101.6536059  71.9034493  20.7820047 101.8455933  71.0277849
  21.3707824 102.5473920  72.5265726  20.9691212 100.3660929  72.6781281
  20.4781087 100.8480164  73.5235789  20.0449955  99.4312107  71.9157000
  18.8547867  99.3359477  72.1894786  20.6038680  98.6369284  70.9622248
  21.5993623  98.7413829  70.8272184  19.8437489  97.8442366  69.8555218
  18.8370281  98.2610562  69.8860766  20.4287715  98.2014415  68.4033674
  20.9460224  99.1591332  68.4624059  21.2335319  97.5497089  68.0631952
  19.2943777  98.2347476  67.3027286  18.2443222  98.7949962  67.4407527
  19.5164457  97.4933934  66.2035935  18.8932132  97.7023312  65.4367543
  20.2890267  96.8430328  66.1877913  19.7539268  96.3184490  70.1144997
  19.4724025  95.4886667  69.2169448  19.9083699  95.9636945  71.3526225
  19.9336815  96.6939891  72.0498526  19.8847703  94.6542839  71.9326688
  20.7472867  94.1070044  71.5521926  20.1439254  94.7919673  73.4793809
  21.0666874  95.3631352  73.5816162  18.9838216  95.5862386  74.1177447
[truncated: 13,020,282 more chars]
