# Supplementary material for: Alanine Rewires the Communication Pathways Established During the Allosteric Activation of Liver Pyruvate Kinase by Fructose Bisphosphate
Source: J Chem Inf Model. 2026 May 26;66(11):6637–43. doi: 10.1021/acs.jcim.6c00643 (PMC13250992; doi:10.1021/acs.jcim.6c00643)
Supplement: Supplementary file 2 [file ci6c00643_si_002.zip › MD_Inputfiles/hlpyk_pep_ala/production.0.restrt]

default_name                                                                    
183800  0.1500000E+04
  46.9048124  69.9722246  50.1068850  47.6715000  69.7548183  50.7273965
  47.3236899  70.7322337  49.5901350  46.6597966  69.2923142  49.4013433
  45.7480631  70.4626545  50.8320659  45.0295316  70.6986838  50.0471435
  45.0739554  69.4133923  51.7344111  44.8232769  68.5683792  51.0931749
  45.7981492  69.0961191  52.4847320  43.8573873  69.9848141  52.4418638
  44.1166344  70.6952482  53.2268403  43.2728936  70.5308141  51.7013564
  42.8452488  68.6941880  53.3202655  41.2025533  69.4154976  53.2908449
  40.4370018  68.7361453  53.6656934  41.3020340  70.3094889  53.9064310
  40.8804642  69.7504084  52.3048513  46.0486077  71.7541672  51.6417728
  46.8770754  71.7309416  52.5039021  45.3091333  72.8713698  51.4085257
  44.5839652  72.9564583  50.7106781  45.6682484  74.1182443  52.1171705
  46.7150507  74.4202046  52.0832769  44.9078394  75.2358251  51.3443256
  43.8273848  75.0980972  51.3013501  45.0955691  76.1373276  51.9275505
  45.3822009  75.5492140  49.9317329  45.1969561  74.6620285  49.3261866
  44.8124030  76.4169654  49.5992761  46.8754677  76.0042876  49.7591046
  47.1103387  77.2385711  49.6334592  47.8253738  75.1765922  49.7634458
  45.1034363  74.0086102  53.5632629  43.9287499  73.8182551  53.7751266
  46.0098949  74.2243074  54.5207120  46.9628595  74.4472178  54.2711396
  45.7358847  74.2791068  55.9628192  44.8956521  74.9688237  56.0430955
  45.5489867  73.2752106  56.3440824  46.8229410  75.0572445  56.8301882
  47.8619728  75.5029357  56.3086712  46.5250960  75.2174592  58.1171360
  45.2928753  74.8068036  58.8685647  45.5290419  73.8391823  59.3113223
  44.4101567  74.8137721  58.2291078  45.0261274  75.8652663  59.8989250
  44.4146865  75.4778202  60.7138640  44.6225688  76.7285158  59.3697000
  46.4670153  76.2029832  60.3183270  46.8009106  75.4363699  61.0175265
  46.4210621  77.2031018  60.7493159  47.2567045  76.1783261  59.0052774
  47.1718398  77.1883068  58.6042266  48.7392423  75.9421682  59.1490770
  49.5598674  76.8317481  58.9421653  49.1492675  74.6551118  59.3366935
  48.4462489  73.9359928  59.4305613  50.5591129  74.2423127  59.4128510
  51.0735017  74.8354363  60.1689886  50.5859033  72.7395456  59.7306767
  51.5483688  72.4569323  60.1572611  49.8494174  72.4176095  60.4669425
  50.4678578  72.0303310  58.9114203  51.2816667  74.5240227  58.1094602
  52.4478821  75.0726088  58.1718033  50.6804124  74.3053459  56.9431506
  49.7400742  73.9442873  56.8689653  51.3510384  74.6082545  55.6779190
  52.3763753  74.2392321  55.7020259  50.7184023  74.1659951  54.9083227
  51.5162496  76.0791372  55.4826991  52.5776447  76.5082691  54.9953568
  50.4494775  76.8389053  55.6891605  49.6252765  76.3769268  56.0460479
  50.5503566  78.3644562  55.5881209  50.7823814  78.5445448  54.5384322
  49.1508224  78.9455743  55.7518077  48.8793568  78.6979446  56.7780074
  49.2829006  80.0260730  55.6952744  48.0191134  78.7476352  54.7593272
  48.2483017  79.0316851  53.4263185  49.2675388  79.2473418  53.1416115
  47.1509055  79.1098480  52.5457607  47.3158909  79.3033693  51.4961235
  45.8067966  78.8139629  53.0184512  44.6854181  78.9492672  52.2193075
  45.0497051  79.1052172  51.3449079  45.6458560  78.5788254  54.3874859
  44.6733087  78.4885183  54.8483563  46.7370365  78.4873693  55.2435133
  46.5719218  78.2206746  56.2769672  51.6811451  79.0116677  56.4857083
  52.4368691  79.9336252  56.0990917  51.8170093  78.3280981  57.6496282
  51.1959880  77.5808328  57.9253582  52.9212795  78.6205408  58.5056248
  53.0016538  79.7020216  58.6153955  52.6933696  78.0603788  59.9523649
  51.6520739  78.2637131  60.2022557  52.8531910  76.9857277  60.0400131
  53.6283623  78.6856138  60.9678910  54.0603945  79.6038977  60.5700217
  52.8774644  78.9845936  62.3137692  53.5862860  79.1781154  63.1188911
  52.2671197  79.8720884  62.1463017  52.2566641  78.1366866  62.6032065
  54.8287951  77.7520355  61.2936005  55.1869862  77.3280300  60.3555048
  55.6404898  78.2965454  61.7760534  54.3799964  76.9245066  61.8430543
  54.2902905  78.2260469  57.9700413  55.2782580  78.9138493  58.1294732
  54.3972776  77.0838079  57.2657670  53.6403123  76.4173331  57.3204088
  55.6306497  76.6302240  56.5326393  56.4166194  76.6854254  57.2858360
  55.4398657  75.1653966  56.1330343  54.9878403  74.5429576  56.9053283
  54.6975287  75.1362772  55.3354174  56.6347439  74.3546899  55.6331257
  57.0292579  74.7570782  54.7001101  57.5555248  74.2719671  56.2105509
  56.1991222  72.8931436  55.2741757  55.7547318  72.3808662  56.1275156
  55.4283254  72.9786553  54.5082251  57.1607064  72.0143006  54.7207376
  57.2727618  71.9617856  53.7183252  57.8622043  71.1411800  55.4028372
  58.0295791  71.1512879  56.6861963  57.7073477  71.8217982  57.3693383
  58.7841052  70.5705772  57.0232545  58.5112825  70.2614702  54.7004613
  58.1671622  70.0632239  53.7718173  59.0835518  69.6342192  55.2474848
  56.0633374  77.5478887  55.3869330  57.2560844  77.8682279  55.2869324
  55.1392765  77.8849257  54.4691919  54.2884382  77.3442624  54.5312996
  55.4131603  78.7542023  53.3102571  56.3901729  78.4455847  52.9383366
  54.3404639  78.4655634  52.1985967  54.6297099  78.9126331  51.2475102
  54.2414889  77.3805475  52.1661155  53.0241312  79.1940866  52.5714573
  52.7562367  79.0486193  53.6179619  53.3195375  80.2354546  52.4433863
  51.8715197  78.9378244  51.6584822  51.0015874  79.4819567  52.0263663
  52.1675887  79.3698621  50.7025582  51.6104488  77.4563556  51.4772139
  52.2323988  76.7780522  51.8933716  50.5543764  76.9015759  50.9834712
  49.6547870  77.5744832  50.3649876  49.7978270  78.5713513  50.4418109
  48.7389414  77.2788102  50.0585494  50.2674359  75.6510487  51.0281190
  50.8819442  74.8970533  51.3001189  49.3244838  75.3813926  50.7868166
  55.6163023  80.2323875  53.5676402  56.1361522  80.8926528  52.7308412
  55.4889903  80.6581548  54.8485853  55.0733575  80.0979799  55.5790332
  56.0817137  81.9842718  55.2554282  55.7026627  82.7793186  54.6133033
  55.7512334  82.1555070  56.7293929  56.0297779  81.1783865  57.1240495
  56.2704752  83.0149783  57.1534179  54.6871178  82.2707612  56.9354707
  57.5763146  81.9758585  55.0441071  58.1037314  82.9980815  54.6763467
  58.3067042  80.8441090  55.3344681  57.9171218  80.0058044  55.7413722
  59.6878417  80.8172603  54.9850245  60.2142381  81.6413255  55.4666090
  60.3337578  79.5587916  55.5771397  61.4002678  79.7420576  55.4464876
  60.1185242  79.4769948  56.6425458  59.9660408  78.3987148  54.8638002
  59.1087797  78.1167739  55.1912345  59.9537382  80.8923533  53.4931181
  60.9866422  81.3609007  53.0709806  59.0229628  80.5141957  52.6439081
  58.1422768  80.2241249  53.0443738  59.0746054  80.6032868  51.1876671
  60.1263965  80.4780244  50.9304748  58.2965445  79.4679315  50.5591429
  57.2621487  79.5109300  50.9001392  58.2890277  79.3776108  48.9875525
  59.3181631  79.1751618  48.6909134  57.6701137  78.5241126  48.7107166
  57.8526471  80.2476823  48.4969830  58.7892573  78.0771256  51.0023562
  58.0929124  77.3644818  50.5603770  59.7678605  77.8804734  50.5644479
  58.7934382  77.9629897  52.0863645  58.7264868  81.9855269  50.6155016
  59.3236661  82.4447981  49.6570709  57.8410426  82.7268991  51.4262231
  57.2617650  82.1771478  52.0445362  57.5460504  84.0933025  51.0329455
  57.3707308  84.1359188  49.9579810  56.1985340  84.5233597  51.6674077
  56.3483520  84.3736600  52.7365791  55.8088547  85.4974974  51.3719246
  55.4382441  83.8517671  51.2685111  58.6941751  85.0187927  51.3353536
  59.0152796  85.8975939  50.4955208  59.3407040  84.8335642  52.5212463
  59.0134405  84.0441845  53.0596653  60.4317452  85.5507528  53.1362708
  60.2334902  86.6200952  53.2091014  60.7683293  85.0349201  54.5522809
  60.9974334  83.9692290  54.5520482  61.7088782  85.5106360  54.8300671
  59.7047870  85.4311543  55.5305578  58.6790689  85.1730031  55.2671495
  59.9149631  84.7882977  56.3853476  59.7927525  86.8343452  56.0360984
  60.3255629  87.7616719  55.4204334  59.0034673  87.1692515  57.0405940
  58.9631860  88.1007196  57.4289813  58.4480413  86.4689258  57.5108935
  61.5996001  85.3721614  52.2075922  62.2708073  86.3039232  51.7585697
  61.8599341  84.1193793  51.7999631  61.2261468  83.4326259  52.1830937
  62.8537628  83.8322845  50.8091223  63.7982402  84.2521334  51.1552345
  63.0020549  82.2985315  50.7871083  63.2745438  81.9251138  51.7742319
  62.0394779  81.8975540  50.4696771  64.1425826  81.9041828  49.8246436
  63.8884350  82.3813153  48.8781481  65.6128818  82.2105060  50.3252351
  65.6288618  81.7983973  51.3342005  66.3106457  81.7426690  49.6306769
  65.8806285  83.2602442  50.4455391  64.0566099  80.3882470  49.6886314
  64.7165551  80.0755758  48.8794257  64.4289496  79.9867513  50.6311091
  63.0459104  80.0749717  49.4269782  62.7226389  84.5080704  49.4231363
  63.6261680  84.9375957  48.7325684  61.4696397  84.4409206  48.9811507
  60.7810602  83.9178808  49.5031138  61.0723695  85.0722122  47.6009852
  61.8012864  84.8207525  46.8305641  59.7149339  84.7028410  47.1754049
  59.0681982  85.0854646  47.9649917  59.2301697  85.3080956  45.9312124
  58.9763305  86.3625201  46.0398489  59.9586714  85.2350578  45.1237260
  58.3497851  84.7323367  45.6456869  59.6439550  83.2672886  47.0056962
  59.7018874  82.7748617  47.8277422  61.1562618  86.5611946  47.7969339
  61.6185267  87.1807697  46.8591141  60.9699772  87.2135895  48.9060232
  60.6370538  86.7524554  49.7406905  61.2076995  88.6564990  49.0194010
  60.8677678  89.1786650  48.1250077  60.4929451  89.2419527  50.2728711
  59.4316988  89.2374217  50.0241836  60.6768352  88.5304120  51.0778997
  60.8378608  90.6656866  50.7764206  60.2148204  90.8335157  51.6549404
  61.9124948  90.6043314  50.9481689  60.4937049  91.7634863  49.7515985
  59.8251597  91.5632596  48.7922591  61.0259675  92.9029350  49.8481523
  60.6090400  93.6496952  49.3109181  61.5792444  93.0682576  50.6768009
  62.7391925  88.9189814  49.1393007  63.0987109  89.9714591  48.5935213
  63.5617243  88.1878037  49.9435075  63.2040379  87.4288641  50.5057984
  64.9042231  88.7011885  50.2148940  64.7460140  89.7693755  50.3634056
  65.4243004  88.1401907  51.5914140  65.2996316  87.0598944  51.5171336
  66.5096527  88.2167093  51.6567929  64.8422506  88.7159851  52.9118300
  63.7549634  88.6810562  52.8433329  65.3160201  88.2292627  53.7643227
  65.2255850  90.2114799  53.0283721  66.2559662  90.5728542  53.6164268
  64.4010169  91.0287549  52.5798693  65.8737276  88.4393828  49.0220605
  66.4682827  89.3346406  48.4476333  65.9969051  87.1514093  48.6552726
  65.6510847  86.4867517  49.3325750  66.8562141  86.7026828  47.5653289
  67.6402032  87.4378237  47.3834976  67.4954382  85.3333917  47.8509878
  66.7440026  84.5622312  48.0205239  67.8411048  84.9610792  46.8866218
  68.5838365  85.1959211  48.9226411  68.8089726  84.1369080  48.7965134
  69.8060737  86.0692072  48.6944454  69.6587914  87.1212854  48.9382879
  70.6056071  85.7596779  49.3675332  70.0614962  85.9175213  47.6457078
  68.0759670  85.4776776  50.3658614  68.6104718  84.7923713  51.0236976
  68.2005479  86.5295544  50.6230282  67.0069277  85.2828634  50.4513813
  66.1413377  86.6435978  46.1627156  66.6732971  87.2542448  45.2204767
  65.0006011  85.9728931  46.1407437  64.6308110  85.7252137  47.0474225
  64.0619554  85.8927170  45.0234449  63.1817613  85.3083631  45.2915659
  63.6704562  86.8798646  44.7776770  64.5609821  84.9974409  43.9191275
  65.5392308  84.2646567  44.0791292  63.8647594  84.9731767  42.7964900
  63.1823379  85.7120817  42.7043658  64.1209670  84.1011172  41.6320502
  63.8375016  83.1529697  42.0890439  63.2166445  84.3988046  40.4043611
  62.1874869  84.4348644  40.7617068  63.4318347  85.7335680  39.8261759
  64.2926304  85.5867399  39.1738168  62.5883626  85.9994826  39.1891138
  63.6050052  86.5746737  40.4974807  63.2006376  83.5035073  39.3305000
  62.4007707  83.5990114  38.8083008  65.5389910  83.9034968  41.1180246
  65.8663385  82.7978519  40.6292397  66.4237588  84.8990274  41.1763173
  66.2112930  85.8136292  41.5484218  67.7054994  84.7457206  40.5436822
  67.6088381  84.2949886  39.5559541  68.2426598  86.1943377  40.2235455
  69.2550643  86.2017446  39.8196998  67.4962416  86.5598313  39.5182978
  68.2425446  86.7276171  41.1742076  68.7355679  83.8743479  41.2954514
  69.9278332  83.8806130  40.9836076  68.3754058  83.1952379  42.3792128
  67.3922553  83.3274413  42.5690515  69.1712894  82.3029237  43.2154278
  70.1773433  82.1359645  42.8306070  69.4225941  82.9189841  44.6023465
  68.5585005  82.9944392  45.2624592  70.1285854  82.2831132  45.1365352
  70.1399078  84.1953193  44.5269890  71.5128789  84.3722366  44.7924049
  72.0988368  83.5197257  45.1026928  72.0847318  85.6383812  44.9847585
  73.1509358  85.7254076  45.1332171  71.2924473  86.7950818  44.9573342
  71.6789493  87.7689035  45.2195168  69.9487072  86.6582437  44.4989489
  69.3473271  87.5487173  44.3901485  69.3522493  85.3715261  44.3890283
  68.3140169  85.3692268  44.0915049  68.5334936  80.9134927  43.3023962
  69.1041244  80.0148305  43.8384433  67.3440458  80.7377364  42.7959508
  67.0441965  81.4696720  42.1678805  66.4147453  79.5491897  42.8058493
  66.5321982  79.0800417  43.7826834  64.9724847  79.9789762  42.4118827
  65.1533102  80.6547124  41.5759464  64.3658643  79.1112427  42.1527486
  64.2135763  80.7618494  43.5403238  64.8979574  81.2467956  44.6518722
  65.9748132  81.3161974  44.6969952  64.2493685  81.8306183  45.7383272
  64.8117140  82.3018337  46.5308771  62.8671966  82.1052995  45.6286564
  62.3676456  82.7433285  46.3427002  62.1964728  81.7881474  44.4099949
  61.2212777  82.2018499  44.1996494  62.8499096  81.1402825  43.3662110
  62.2428422  81.0761938  42.4752303  66.9106052  78.4222782  41.8052910
  67.6953176  78.6247219  40.8226918  66.4058543  77.1782993  42.0446262
  65.8187624  77.1343439  42.8652912  66.7884466  75.9159866  41.3782271
  66.3777662  75.1378417  42.0216145  66.1908077  75.9492771  39.9230743
  65.1481490  76.2611314  39.9839825  66.7217042  76.7550019  39.4160190
  66.2868670  74.7267361  39.0774732  66.0110883  73.8656381  39.6862687
  65.4992153  74.7678322  38.3251327  67.5884604  74.5277232  38.2682320
  68.2923124  75.4251394  37.7631291  67.8969280  73.2768577  38.0849045
  68.7867106  73.0882718  37.6458718  67.4076916  72.6135764  38.6686916
  68.2903558  75.5835488  41.2543695  68.6151747  74.4365366  41.0843427
  69.2139797  76.5503146  41.5049180  68.7676370  77.4519283  41.5943344
  70.6676391  76.3570889  41.6846235  71.0723918  75.6513103  40.9592381
  71.3570457  77.7135092  41.4647520  71.4299103  78.2008981  42.4369830
  72.3799152  77.4615048  41.1848719  70.9595521  78.6220292  40.2721722
  71.5537590  78.4356558  39.3775978  69.9736025  78.3145141  39.9236919
  71.0185367  80.1632288  40.4978206  71.4793616  80.5604271  41.5471789
  70.6211827  80.9969630  39.6002015  70.5622944  81.9726805  39.8544139
  70.1874472  80.5732727  38.7924515  71.0616594  75.8537160  43.1030119
  70.2717913  75.9056644  44.0427907  72.3026362  75.4338031  43.2194413
  72.8486141  75.3933080  42.3706962  73.0402966  74.9658141  44.4107765
  73.8176365  74.3208027  44.0010898  73.7538192  76.1290334  45.1002150
  74.5491797  75.7531320  45.7438420  74.3391952  76.5209619  44.2684535
  72.8806729  77.1805973  45.7110503  72.3093579  77.7125710  44.9503249
  72.2245480  76.8514096  46.5168061  73.6090933  78.2396780  46.4945073
  74.5089782  77.9086600  47.2365035  73.2178211  79.4989246  46.4615995
  73.5986916  80.1682936  47.1150439  72.3338916  79.7110656  46.0214121
  72.2181518  74.0165092  45.3251863  72.4883995  73.9887597  46.5226019
  71.3796342  73.1294515  44.7507013  71.4181604  73.0353605  43.7457855
  70.6058992  72.0398439  45.4071099  69.9259009  71.6652834  44.6419906
  71.4255592  70.8195291  45.8900962  72.0690109  71.2731086  46.6439765
  70.6308426  70.1658615  46.2496413  72.2838265  70.0755342  44.8255421
  73.0397739  70.7365470  44.4015512  72.8482814  69.2386495  45.2367780
  71.6094640  69.5305459  43.5758262  70.3921707  69.3820435  43.4475661
  72.3639333  69.1900945  42.6182799  71.8000521  69.1220404  41.7831042
  73.3633585  69.3245213  42.6746615  69.6920973  72.6232337  46.5243695
  69.6405911  72.0079461  47.6342525  69.1721862  73.8582069  46.3622236
  69.4051815  74.3398924  45.5055583  68.4846323  74.6954659  47.4171902
  69.2534876  74.7261388  48.1892325  68.1228585  76.0840584  46.8569745
  68.9943953  76.5046819  46.3553774  67.3692891  75.9053831  46.0899234
  67.5046112  77.1906584  47.7415700  66.5685988  76.7865832  48.1272629
  68.3232320  77.5743440  48.9421047  69.3417636  77.8669029  48.6869526
  67.8359561  78.4010164  49.4589901  68.4322780  76.6730700  49.5453580
  67.1274485  78.3903780  46.8570135  66.2335832  78.8931822  47.2262060
  67.8978976  79.1604748  46.8952134  66.9730201  77.9900399  45.8549856
  67.3404063  73.9922710  48.1510477  67.3635205  73.9763732  49.3460855
  66.3194427  73.4067810  47.4939422  66.0816506  73.2798246  46.0296383
  67.0373429  72.9117857  45.6564096  65.8563902  74.2544740  45.5966923
  64.9970545  72.2437201  45.8437646  65.4467141  71.2634368  45.6858053
  64.2938398  72.4890787  45.0478483  64.1907525  72.2972371  47.1369393
  63.8477798  71.2861108  47.3562415  63.3027251  72.9164378  47.0099901
  65.1651264  72.7830116  48.2183756  64.6670208  73.6006122  48.7394522
  65.6738397  71.6801840  49.1910767  65.2027615  71.5447357  50.3518884
  66.6531618  70.8476454  48.7718841  66.9842953  70.8724960  47.8180316
  67.2953140  69.7604976  49.5796408  66.4706676  69.2183964  50.0424419
  68.1899389  68.9652524  48.7465752  68.5739446  68.0957166  49.2800091
  67.7334353  68.6250301  47.8170844  69.1602801  69.4390560  48.5980683
  68.1969122  70.3224343  50.7163485  68.3217157  69.6505094  51.7271804
  68.8790608  71.4606887  50.5395917  68.8914663  71.9398541  49.6505441
  69.5599837  72.1874665  51.6362869  70.4857466  71.6327209  51.7890632
  70.0557024  73.5543623  51.1439908  70.1129419  73.5066443  50.0565412
  69.3384975  74.3088620  51.4672260  71.0218700  73.8679003  51.5393937
  68.6978156  72.3360126  52.9219013  69.2218518  72.3758162  54.0120673
  67.4199650  72.5336923  52.6776802  66.9837885  72.3043462  51.7960170
  66.4847333  73.0221705  53.7019322  67.0024085  73.4207027  54.5744484
  65.6328360  74.2872516  53.1785242  65.3403958  74.1070634  52.1440608
  64.7192107  74.4714700  53.7437253  66.5791553  75.4439826  53.2888683
  66.7418814  75.7010261  54.3355326  67.5363918  75.2010063  52.8276076
  65.9187990  76.8270295  52.2719152  67.2789093  77.9394479  52.2551009
  67.3890900  78.2949227  53.2796022  68.1007317  77.2802224  51.9755841
  67.1081466  78.8203731  51.6362904  65.5596888  71.9300911  54.2195169
  64.6805141  72.2590786  54.9828483  65.6851011  70.6630724  53.7585238
  66.3846914  70.5893043  53.0337946  64.9623737  69.4432389  54.1064861
  63.9464377  69.6494223  53.7696416  65.5776529  68.2529651  53.3787918
  65.9208387  68.6159927  52.4100120  66.3682037  67.6854005  53.8697995
  64.7792636  67.5535634  53.1307613  64.7452303  69.0263024  55.5459266
  65.5320519  69.4690087  56.3991555  63.6972036  68.4056598  55.8901525
  63.1660895  68.0553489  55.1057344  63.2354304  68.1399729  57.2551317
  63.3690428  68.9407355  57.9824963  61.7134275  67.9748342  57.4002972
  61.3817500  67.2797787  56.6288972  61.4746066  67.5389309  58.3703770
  60.9321529  69.2847217  57.2235592  59.7458160  69.0616633  56.9608972
  61.5136918  70.3720220  57.2067105  63.9389459  66.8868177  57.8809878
  64.2822332  66.8974972  59.0744661  64.3095455  65.9360704  57.0435410
  63.8261824  66.1063519  56.1731987  65.2215995  64.7712768  57.2898415
  65.6201514  64.8344955  58.3023927  64.4502739  63.3771899  57.2710667
  65.1221942  62.5392937  57.4571360  63.3949529  63.3774912  58.3890490
  62.9785339  62.3707282  58.4226313  63.8631920  63.7450616  59.3021449
  62.5856974  64.0284929  58.0582656  63.8055106  63.0853464  56.0300570
  62.8888734  63.3383676  56.1618011  66.3511674  64.6171823  56.2584282
  66.2618040  65.1373906  55.1120292  67.3446600  63.7548131  56.5101439
  67.2582252  63.1392267  57.3062370  68.4331970  63.4645976  55.5390487
  68.7911049  64.4369744  55.2006657  69.5381682  62.8031496  56.3372012
  69.7025640  63.4312473  57.2127129  69.1061219  61.9593260  56.8752052
  70.7886400  62.3788123  55.5364168  71.3369018  61.0294050  55.6766896
  70.9045835  60.3115309  56.3580182  72.3749394  60.5920499  54.8529575
  72.6674549  59.5529448  54.8198625  73.0513792  61.5509160  54.0798329
  73.8440428  61.2788858  53.3985763  72.6047304  62.8860475  54.0611598
  73.1678581  63.5741025  53.4480788  71.4248182  63.2349121  54.6556105
  71.0468192  64.2454001  54.6063083  67.9113018  62.6640789  54.3046478
  68.4150994  62.8315792  53.1319980  67.0657369  61.6779403  54.5033757
  66.8556268  61.3693656  55.4418554  66.4057486  60.9131864  53.4683211
  67.1829759  60.3823237  52.9185773  65.4595312  59.9079940  54.1607772
  66.1419747  59.1988408  54.6292562  64.9364167  60.5434097  54.8754203
  64.4463511  59.0944484  53.3038071  63.8655105  59.8117525  52.7239669
  65.1588286  57.9680446  52.5275524  65.8743380  58.3690894  51.8096978
  65.6763429  57.2715878  53.1872697  64.5017135  57.4012447  51.8679628
  63.4528139  58.1574247  54.1402067  64.0057270  57.6735258  54.9453386
  62.6715354  58.7994645  54.5470097  63.0161165  57.3138251  53.6056321
  65.6269962  61.7060040  52.4108629  65.6829434  61.4649846  51.2587856
  64.9149473  62.7338573  52.9086880  64.8573846  62.8943016  53.9042134
  64.2979553  63.7689035  52.1631933  63.7328228  63.3429108  51.3341724
  63.3315161  64.6135922  53.0215044  62.6471847  63.9327560  53.5277184
  63.8173619  65.1924974  53.8069909  62.4139362  65.6065106  52.1389093
  62.9993079  66.4438346  51.7590034  62.0788719  65.0761759  51.2474997
  61.3487652  66.0822328  53.0252874  61.5063911  67.2114284  53.5236993
  60.2379989  65.4894972  53.0953813  65.3671778  64.6634145  51.4605647
  65.0654896  64.9967647  50.3046969  66.5233413  65.0617168  52.0639370
  66.6297391  64.9273083  53.0593172  67.5630462  65.7494576  51.2733205
  67.0798721  66.6644279  50.9305577  68.6771113  66.1221894  52.2050042
  68.5098279  67.1536169  52.5153897  68.6225390  65.5521351  53.1324530
  70.0176776  65.9468146  51.6420192  70.7124502  66.8023670  50.8035378
  70.3665041  67.7312454  50.6093975  71.7358665  66.1709450  50.2738441
  72.4908970  66.6659506  49.6811123  71.7180762  64.8929711  50.5692207
  70.6427559  64.7115317  51.4978647  70.3254300  63.7811973  51.9453595
  67.9651789  64.8987129  50.0358773  67.9164577  65.4561890  48.9484933
  68.2536633  63.5701113  50.1627848  68.3209146  63.2559351  51.1203553
  68.5478453  62.7318143  49.0150134  69.4787313  63.1223585  48.6038478
  68.7791794  61.2470874  49.3757007  67.7710575  60.9416742  49.6559025
  69.0067252  60.6946141  48.4639931  69.7232490  60.8463362  50.4557966
  69.3939247  61.3114204  51.3849644  69.7090047  59.2944699  50.7144981
  70.4743237  59.0570588  51.4534316  68.7138925  58.8988257  50.9180094
  69.9269374  58.7057812  49.8233921  71.1401752  61.2470920  50.0752947
  71.4301834  60.6475812  49.2124030  71.3905456  62.2883008  49.8719502
  71.8729694  60.9089599  50.8079529  67.5287243  62.8817514  47.8990370
  67.9530924  63.0886864  46.7724427  66.2367038  62.8871409  48.2041259
  66.1186513  62.9303763  49.2062792  65.1626583  62.7853749  47.1934565
  65.3184058  61.8484880  46.6585703  63.8943230  62.5830291  48.0268003
  63.7557629  63.3947554  48.7409013  62.9885759  62.5598217  47.4208420
  63.9145998  60.9854725  48.8798336  64.8882470  61.2852352  49.7440730
  65.1301007  64.0722208  46.2647335  64.5503443  64.1021930  45.1717111
  65.6270070  65.1778644  46.7953368  66.1151225  65.1000577  47.6761259
  65.4435309  66.5301345  46.1707366  64.5330465  66.6344402  45.5806096
  65.1859405  67.5752000  47.3701559  66.0484520  67.4406924  48.0229951
  65.0565122  68.5323953  46.8650543  63.8352997  67.3583960  48.0553006
  63.8131484  66.3101810  48.3533854  63.7654563  68.2693473  49.2529011
  63.7152513  69.3275522  48.9964311  62.8888110  67.9475328  49.8150653
  64.6208731  68.0284078  49.8840208  62.6205978  67.5911681  47.1378444
  62.4919452  68.5830872  46.7046673  62.5689288  66.8678491  46.3240632
  61.7873686  67.4784379  47.8314707  66.5510800  66.9084731  45.2094782
  66.4807044  67.9943378  44.6858002  67.6202370  66.1118555  45.1573440
  67.5357763  65.1969099  45.5767791  68.8748502  66.4291101  44.3858751
  69.1835278  67.4422097  44.6436690  70.0409852  65.4998111  44.7336006
  69.7290036  64.4896595  44.4683439  70.9060984  65.6700199  44.0927243
  70.3694190  65.4755765  46.2425895  69.4739674  65.3400161  46.8491330
  71.3032136  64.3454321  46.6727428  71.3489595  64.2784163  47.7597249
  70.8504281  63.3716414  46.4858964  72.3284525  64.4253927  46.3113664
  71.0040754  66.7779704  46.6577398  70.2749894  67.5716831  46.4948030
  71.3469544  66.7151985  47.6905000  71.8444876  67.0363425  46.0134959
  68.6080854  66.2686010  42.9008498  68.1083336  65.2139103  42.5019322
  68.9799633  67.2971709  42.1088946  69.4070229  68.1089912  42.5315860
  68.7988466  67.3515413  40.6379431  68.5295996  66.3415960  40.3287221
  67.5773363  68.3057956  40.3132199  66.7901677  67.9124362  40.9564415
  67.8308626  69.3260458  40.6012032  67.0403774  68.3326098  38.8760705
  65.9583797  69.0289987  38.6936738  67.5250375  67.5924932  38.0588996
  70.0120388  67.7108573  39.8008175  70.7225872  68.7120634  40.0009484
  70.2807457  66.7923604  38.8778614  69.5588979  66.1266966  38.6412747
  71.2993165  66.9817392  37.8187072  72.2583037  66.9799627  38.3368196
  71.4387380  65.7465415  36.9026804  72.3167583  65.8410626  36.2636725
  71.7698180  64.5423240  37.8261079  72.5477247  64.7889863  38.5486942
  70.9080693  64.2346716  38.4184248  72.1171627  63.6729222  37.2678334
  70.1010405  65.4240014  36.1506217  69.3678075  65.3319694  36.9519024
  69.8435265  66.2833228  35.5314657  70.0238267  64.1431428  35.3316772
  70.6586855  64.2244394  34.4493794  70.2632653  63.3537112  36.0441145
  68.9884129  63.8975845  35.0955851  71.1572873  68.2322131  36.8863912
  72.1311410  68.5855187  36.1689537  70.0146372  68.9037759  36.9171633
  69.2155420  68.6018758  37.4560541  69.9400262  70.2722976  36.3167010
  70.6466227  70.3788368  35.4936148  68.5286983  70.3115133  35.6608614
  67.7962431  69.8528185  36.3250967  68.2205795  71.3521940  35.5600860
  68.3372324  69.6786756  34.2884353  69.2975946  69.5639857  33.5373173
  67.1941142  69.3558306  33.8582554  70.2063658  71.4165311  37.2241017
  70.2319131  72.5140873  36.7263124  70.2940180  71.2505697  38.5265281
  70.2859926  70.2746033  38.7863842  70.6602425  72.2144832  39.5477217
  70.2490359  73.2040379  39.3480838  70.2175130  71.6985054  40.9556689
  69.2154177  71.2712275  40.9186097  70.8360902  70.8463619  41.2372963
  70.2847002  72.7416803  41.9895279  69.5603324  73.3205721  41.7409779
  72.2416858  72.3710960  39.5392892  73.0224946  71.4659984  39.7949183
  72.7831048  73.5684905  39.2799365  72.1115405  74.1939933  38.8582131
  74.2036323  73.8385901  38.9372349  74.6294342  72.8433428  38.8096382
  74.4347008  74.7203664  37.7070617  73.8314275  75.6214922  37.8172140
  75.4666441  75.0177443  37.5205426  73.9696634  74.1169866  36.3400825
  72.8898423  73.9905978  36.4182634  74.1348740  74.8276697  35.5302786
  74.8421968  72.8167056  35.9506240  76.1402900  72.7859837  36.2391311
  74.2296703  71.8854552  35.3259411  74.9220827  74.5713402  40.1296028
  74.3810143  75.4774754  40.7168058  76.1501976  74.1239422  40.4850759
  76.5815156  72.7452023  40.3053708  77.0886646  72.6208939  39.3485807
  75.8263686  71.9610590  40.2503486  77.5161372  72.4867693  41.4684988
  78.2810512  71.7916956  41.1222631  76.8656017  72.1001673  42.2530114
  78.0840026  73.8534157  41.8728174  78.9811839  74.1435759  41.3260332
  78.2111203  73.9154715  42.9536138  76.9507244  74.7994477  41.5200680
  76.3338422  74.8337133  42.4180627  77.3581722  76.2326824  41.1644332
  77.5559335  76.5065591  39.9797863  77.4628513  77.1082863  42.1500409
  77.6591261  76.7960305  43.0902923  77.6212852  78.5685076  41.7933376
  77.7961642  78.7226334  40.7285384  76.3342899  79.3136182  42.0175106
  76.5841935  80.2971333  41.6195329  75.2735091  78.7965773  41.1655671
  74.4342997  79.4856744  41.2600424  75.5226254  78.6923965  40.1095427
  74.9271551  77.8115643  41.4784510  75.8532788  79.4964067  43.4537115
  74.8008404  79.7728850  43.3901500  75.8620797  78.5179625  43.9339920
  76.4532132  80.2337392  43.9871651  78.8448163  79.1701841  42.4923391
  79.3728841  80.1802999  42.0016504  79.2236208  78.6079056  43.6771970
  78.6642111  77.8357270  44.0102163  80.3911070  78.9906934  44.4041907
  80.5816910  80.0549745  44.2660428  80.2054102  78.7127270  45.9340665
  79.8725952  79.6148056  46.4473683  79.5362970  77.8704642  46.1100803
  81.1630158  78.4278017  46.3698627  81.6830065  78.3007915  43.7906472
  81.5798516  77.3072825  43.0374622  82.8979399  78.8736042  44.0130627
  82.9344266  79.7033237  44.5878719  84.1791699  78.2398471  43.5439488
  84.0445738  77.9793485  42.4941173  85.2679672  79.2504341  43.5800813
  85.3253693  79.9767925  44.3907843  86.2042066  78.6923554  43.5839652
  85.1918358  79.7812126  42.6310911  84.4328074  76.9353554  44.3946141
  84.0322669  76.9039722  45.5620268  85.0275822  75.8763324  43.8003878
  85.3071338  75.9677239  42.8341348  85.2967809  74.5304737  44.3774653
  84.3375043  74.1012439  44.6666906  85.8383765  73.5973844  43.2536273
  85.1355914  73.7061028  42.4275683  86.7875007  74.0177942  42.9211705
  85.9340074  72.1473814  43.6720813  85.0159794  71.9358001  44.2203130
  85.9463868  71.6116029  42.7229270  87.2481006  71.7669319  44.4036315
  87.2526721  72.4297365  45.2689460  87.2210746  70.7258944  44.7255312
  88.3007445  72.0616033  43.4263013  87.9867687  72.0634294  42.4663139
  89.5388400  72.3765675  43.6206618  90.1243644  72.5943044  44.7580960
  89.6749770  72.3559205  45.6306349  91.1004399  72.8535745  44.7442922
  90.1939281  72.6006137  42.5560345  89.7479928  72.5782126  41.6500875
  91.1824726  72.8075875  42.5662720  86.1833847  74.6765443  45.5985910
  87.3164667  75.0921811  45.4214138  85.7621014  74.3395063  46.7217303
  84.8191313  73.9982700  46.6014590  86.3338115  74.5891484  48.0444778
  86.9240873  75.4992666  47.9377823  85.1764638  74.9760721  48.9936722
  85.6289568  75.3297350  49.9201022  84.6206812  75.8469948  48.6461967
  84.3179398  73.8883923  49.2314276  83.9813736  73.6207478  48.3731210
  87.3484780  73.4988789  48.5523741  88.2701318  73.7164181  49.3226765
  87.0907862  72.2508092  48.1943692  86.1398668  72.0663911  47.9081209
  87.9324516  71.1001135  48.5156276  88.2831840  71.1545598  49.5462238
  87.0214255  69.8024038  48.4315759  86.8672404  69.3412479  47.4560440
  87.7576980  68.6864224  49.1524894  88.7530401  68.5241916  48.7388854
  87.8692229  68.9648701  50.2004060  87.1313752  67.8083667  48.9948811
  85.7732792  69.9817927  49.0859168  85.3163530  70.5469795  48.4587144
  89.1770908  70.9042215  47.7158328  89.1605143  70.4716325  46.5282047
  90.2620344  71.4120146  48.2588610  90.1941966  71.8229296  49.1790392
  91.6121773  71.4351376  47.6298893  91.5618490  72.1419413  46.8016087
  92.6625361  71.9768530  48.5611139  92.6073630  71.3223310  49.4309797
  93.5896569  71.9884983  47.9880420  92.2873072  73.2325195  48.9242215
  92.2199483  73.2093604  49.8815755  92.1747768  70.1602074  46.9715368
  92.1625467  69.0540701  47.5593221  92.7116606  70.2674334  45.7282482
  92.7070053  71.1723649  45.2796232  93.2918094  69.0714452  45.0598249
  92.7945312  68.1495104  45.3612840  93.1700409  69.2683885  43.5172743
  93.4976761  70.2364718  43.1383159  93.9216648  68.1164566  42.8211077
  94.9655005  68.4304657  42.8220341  93.8663298  67.2123559  43.4274348
  93.4847556  67.8808522  41.8506948  91.6815951  69.0821062  43.0897971
  91.4063453  68.0358248  43.2225855  91.0226756  69.7096418  43.6899240
  91.3081017  69.3913367  41.6380895  91.7194825  70.2961652  41.1907164
  91.4257032  68.5129628  41.0034800  90.2203166  69.4027114  41.7072108
  94.7560988  68.9698319  45.4770826  95.5065123  69.9676171  45.3373008
  95.2351788  67.8561988  46.0804205  94.5885584  67.1513507  46.4047215
  96.6934984  67.5111527  46.1446544  97.2627910  68.4365717  46.2318992
  96.9547433  66.6495426  47.4051739  96.5634203  65.6323832  47.4253608
  98.5506901  66.4845153  47.4858196  99.0562239  67.4458406  47.5775060
  98.7688689  65.9189788  48.3917279  99.0205300  65.8915117  46.7011559
  96.2932557  67.4250923  48.6245029  96.6544675  68.4534803  48.6178437
  95.2169661  67.3246776  48.4842007  96.7124928  66.8346963  50.0152462
  96.7507069  65.7471026  49.9537353  97.7495701  67.1306362  50.1733293
  96.0773429  67.2453712  50.8001360  97.0986827  66.7287148  44.8929445
  96.5227783  65.6643985  44.6271985  98.0430663  67.1725355  44.0629870
  98.3881930  68.1213020  44.0927055  98.6607299  66.3279770  43.0608154
  98.1042712  65.4167087  42.8416262  98.7390994  67.1417741  41.7901796
  99.3860968  68.0097076  41.9177034  99.1674968  66.6618366  40.9103113
  97.7159107  67.3726009  41.4936886 100.0501900  65.7223125  43.3284836
 100.9441820  66.4549688  43.7779564 100.2837439  64.4355709  43.0283887
  99.5306914  63.8517807  42.6933385 101.5628521  63.7874683  43.1553465
 101.9962046  64.2535042  44.0402907 101.5671412  62.3548702  43.5095842
 101.0942384  61.7318007  42.7504715 103.0065598  61.9318460  43.8343204
 103.5429023  62.7725517  44.2743781 103.0139650  61.0870415  44.5230489
 103.4852595  61.5702418  42.9242576 100.7447337  62.2132202  44.6785744
  99.8458111  62.2729124  44.3469486 102.3353446  64.0037290  41.8047649
 101.8499497  63.7340671  40.7228356 103.4531143  64.6683689  41.9051114
 103.6619853  65.0198681  42.8286816 104.3011243  65.2032542  40.8651505
 103.6958145  65.5156056  40.0141751 105.0889470  66.4304721  41.2964032
 105.6531547  66.1270102  42.1782673 105.9751095  67.0654620  40.1528306
 106.8299007  66.4267127  39.9304850 105.4014185  67.2453057  39.2436359
 106.2805890  68.0318996  40.5538429 104.1562872  67.5169729  41.8319220
 103.5810427  67.0555786  42.6345701 104.7735607  68.2487868  42.3530077
 103.1998846  68.2256140  40.8779282 102.6056819  69.0126749  41.3422110
 103.8836924  68.5864168  40.1095465 102.5235058  67.5080794  40.4134522
 105.3837829  64.2415619  40.3142186 106.1754600  63.6646300  41.1044049
 105.5784137  64.1019508  39.0067930 104.9644391  64.5876704  38.3686565
 106.6861169  63.2898946  38.3647505 107.6395058  63.6691812  38.7326944
 106.5437072  62.2201593  38.5180075 106.8486202  63.5060036  36.7716205
 106.5068682  64.5787436  36.2755765 107.4299951  62.5425467  36.0283914
 108.0692580  61.3479241  36.5884621 107.2772732  60.6878829  36.9423064
 108.7415512  61.6296417  37.3989225 108.7785642  60.6488611  35.4402009
 108.6928392  59.5631317  35.4842620 109.8266951  60.9387680  35.5141978
 108.2190178  61.2804969  34.1810283 107.3515430  60.7524590  33.7850946
 109.0570208  61.3828421  33.4915417 107.7955510  62.6988051  34.6508733
 108.6757462  63.3333651  34.5473817 106.6420341  63.1830936  33.6818047
 106.8642749  63.9560446  32.7924530 105.3966395  62.7942642  33.8972901
 105.2476513  62.1371608  34.6497062 104.1928626  63.1861304  33.2248961
 104.3668581  63.1767179  32.1489142 103.1291437  62.2066864  33.6969673
 102.9245553  62.4768155  34.7329532 102.2232829  62.2626021  33.0933204
 103.5509263  61.2081889  33.5820439 103.6962225  64.6311400  33.4657910
 102.9798352  65.2128527  32.6767285 104.1129476  65.2238471  34.5993111
 104.8410072  64.8075169  35.1620706 103.5788472  66.5098334  35.1251705
 102.8662347  66.8790336  34.3876173 102.7452663  66.4126423  36.4102810
 102.4474464  67.4318111  36.6567781 101.7795261  65.9176095  36.3083479
 103.4803246  65.7510985  37.4259476 103.1448551  64.8606113  37.5528065
 104.6175276  67.6095060  35.3224014 104.2678458  68.7727365  35.1197419
 105.8493240  67.3398225  35.8512208 106.1401061  66.3828274  35.9915998
 106.7786307  68.2955774  36.5242615 106.3220960  68.7216932  37.4176791
 107.9690153  67.4921597  37.0000129 108.3482692  68.1128112  37.8118824
 107.5576463  66.6367267  37.5358426 109.1125193  67.1126310  35.9653973
 108.6552806  66.6015876  35.1181267 109.5048789  68.0720312  35.6281783
 110.1920457  66.3958238  36.7422374 110.2855494  66.8305558  37.7374054
 109.8915732  65.3582733  36.8882016 111.3594175  66.5559739  35.9326528
 111.2845520  66.4006615  34.9374671 112.5393653  67.1183768  36.2668617
 112.9653782  67.3007159  37.5056213 112.4114628  66.8863888  38.2415694
 113.9143069  67.6464951  37.5140540 113.2327360  67.4490912  35.2577299
 112.8950384  67.0834386  34.3788797 114.1476481  67.8173964  35.4754160
 107.1922236  69.4661239  35.5970746 107.9655303  70.3520423  36.0000440
 106.8286300  69.4818192  34.3012233 106.3290785  68.6393586  34.0546276
 107.0193340  70.5687109  33.3437095 108.0438021  70.9322083  33.4239566
 106.6827531  70.1854558  31.8974215 107.4628121  69.5270715  31.5151370
 105.7362860  69.6731206  31.7247581 106.7094910  71.3917527  31.1159672
 107.6230750  71.6710916  31.0214461 106.1692262  71.7519641  33.7566948
 104.9481334  71.6873345  33.9022707 106.8153306  72.9064416  33.8431103
 107.7786187  72.7590734  33.5776543 106.2495654  74.1876067  34.1694751
 106.0626262  74.0401694  35.2331562 107.2956379  75.3251252  34.0063072
 107.7299638  75.1618243  33.0199979 106.6831365  76.7645109  34.1465383
 106.0359846  76.8103064  35.0224361 107.4625103  77.5197545  34.2482954
 106.1440204  77.1377061  33.2757990 108.4457073  75.2385537  35.0540886
 108.8830351  74.2416665  35.1095426 109.2332974  75.9238710  34.7408121
 108.0254905  75.3761574  36.0504253 104.9696021  74.5204040  33.3722112
 104.0381368  75.0737630  33.8962980 104.9437303  74.1749837  32.0190479
 105.7705883  73.7598277  31.6139819 103.7752445  74.4934991  31.2510465
 103.4427383  75.5036223  31.4901963 104.1967673  74.5634506  29.7421522
 105.0122855  75.2522694  29.5220001 104.5323146  73.5660768  29.4579754
 103.0274228  74.9597530  28.8984679 103.2742194  74.8591009  27.8415570
 102.1795136  74.2806502  28.9882366 102.4435913  76.3857755  29.1047539
 101.2593015  76.5856478  28.7078410 103.1626080  77.2586857  29.6111532
 102.6262354  73.5491704  31.5281103 101.4907991  73.9339286  31.8103232
 102.8766142  72.2468650  31.6700281 103.8552140  72.0020562  31.7202589
 101.9904917  71.1754623  32.1246832 101.1766801  71.2514906  31.4035326
 102.7446555  69.8401179  31.9167180 103.2755028  69.8742055  30.9653230
 103.5124305  69.7699717  32.6872381 101.9522956  68.5574931  31.9335585
 102.6714834  67.7689688  31.7119773 101.5043742  68.3903902  32.9131319
 100.7644768  68.4800475  30.9037194 100.4077942  67.4830765  30.6450181
  99.9101782  68.9727180  31.3680187 101.0255135  69.2588902  29.7073716
 101.1791709  70.2559834  29.7552722 101.3482497  68.8852197  28.4601961
 101.3305826  67.6830007  28.0026307 101.1367527  66.9121694  28.6258181
 101.5066108  67.4681302  27.0315773 101.7059832  69.7907188  27.6739349
 101.6568144  70.7367118  28.0243399 102.1764753  69.6161714  26.7974245
 101.4154887  71.4088430  33.5565569 100.1824580  71.3124876  33.7057956
 102.2850130  71.8777142  34.4298783 103.2632311  71.7450053  34.2163349
 101.8766091  72.3243992  35.7774664 101.3832502  71.5059825  36.3017737
 103.0816808  72.7055126  36.6494551 103.7877243  73.2629133  36.0339008
 102.6708173  73.3030218  37.4632833 103.9151722  71.5394430  37.2161686
 104.1798359  70.8576480  36.4079531 105.2343058  72.1533318  37.7098481
 105.8534525  71.4144585  38.2184857 105.7049192  72.5131817  36.7948968
 105.0830501  73.0469216  38.3154738 103.2254191  70.9677110  38.4001244
 102.2832729  70.5005428  38.1133808 103.7611118  70.0965779  38.7772988
 103.0924303  71.6703661  39.2227451 100.9575894  73.5575654  35.6493528
  99.9136140  73.6152235  36.3063786 101.2682736  74.4849177  34.7737401
 102.1859296  74.3886291  34.3629652 100.4290990  75.6679450  34.6570892
 100.2530720  76.2999531  35.5275914 101.2167678  76.5246535  33.6609365
 102.2134582  76.6561523  34.0821446 101.1628093  76.0730585  32.6703562
 100.6121535  77.8566673  33.6303403  99.5460917  77.7647109  33.4225990
 100.9128982  78.3735002  34.5416857 101.3067381  78.6845306  32.5164468
 101.1845693  78.3103014  31.4999926 100.8357854  79.6644823  32.4389958
 102.7865016  78.9221018  32.7209486 102.9405943  79.5821953  33.5745620
 103.2449006  77.9894063  33.0496577 103.3901444  79.3394059  31.4544169
 103.1382341  78.6926074  30.7207081 103.0297818  80.2654070  31.2733893
 104.3931540  79.3011635  31.5667083  99.0349028  75.1616467  34.2206248
  98.0056205  75.6810163  34.7276018  99.0655551  74.2857596  33.2178119
  99.9507440  73.8947395  32.9285991  97.8527379  73.6135448  32.6979350
  97.1926389  74.3803412  32.2924644  98.0937065  72.6383811  31.5187727
  99.0590242  72.9141484  31.0942563  98.2708653  71.6183660  31.8598087
  96.9831906  72.6633715  30.3819099  97.3108100  72.0175141  29.5672165
  96.1173472  72.1611790  30.8134402  96.4445997  74.0626658  29.9801875
  95.1977695  74.2332882  29.9082677  97.1852337  75.0525150  29.8865343
  97.0472495  72.9781123  33.8438410  95.8803263  73.1753048  33.8285519
  97.6203263  72.1101901  34.6703038  98.5871715  71.9299063  34.4404131
  97.1049518  71.6002112  35.9529447  96.1789763  71.0544262  35.7717405
  98.1943294  70.7744934  36.6070344  99.1925475  71.2122800  36.6088873
  98.0032529  70.6862551  37.6765380  98.2289408  69.3725734  35.9069867
  97.4490905  68.7426179  36.3348763  98.0067308  69.4086947  34.8404694
  99.9269638  68.6067560  36.0937294 100.0421827  68.4439479  37.8995288
  99.5295564  69.2415730  38.4372108  99.5943236  67.5046834  38.2240353
 101.0624945  68.5556953  38.2663918  96.4913161  72.6580970  36.9314010
  95.4991900  72.3976292  37.6388727  97.1201682  73.8330243  37.1155425
  98.0211023  73.9990731  36.6902831  96.6229447  74.9880104  37.8982890
  96.4014662  74.6137075  38.8977771  97.6803899  76.0252356  38.1512820
  98.0634178  76.2526199  37.1564506  97.1477743  77.3616075  38.7998451
  96.8632891  77.1644059  39.8334241  97.9179438  78.1206047  38.9371849
  96.3744309  77.7089274  38.1146616  98.7073830  75.3361649  39.0555815
  98.3539548  75.2683706  40.0845033  98.9046984  74.2955139  38.7982620
 100.0917016  76.0431875  39.0746324 100.7162866  76.0910528  38.1826474
  99.9873922  77.0866669  39.3719491 100.7159595  75.5750330  39.8357065
  95.2954200  75.5488362  37.3744245  94.4011551  75.7090060  38.1021152
  95.3003044  75.8816821  36.0929288  96.1479558  75.7716786  35.5548895
  94.0779568  76.2629206  35.4282444  93.7102327  77.2337395  35.7604956
  94.4775378  76.4993510  33.9311323  95.0523251  75.6473041  33.5681416
  93.6454566  76.6247981  33.2383090  95.3963052  77.7381437  33.7052026
  94.8765264  78.6606945  33.9637177  96.2825235  77.5722346  34.3177362
  96.0048891  77.8457838  32.3390013  96.5742261  76.9349864  32.1535196
  95.2027863  77.9585593  31.6095314  96.9946985  79.0761673  32.2631719
  96.4203673  79.9465399  32.5806290  97.7845551  78.7889892  32.9573075
  97.5831471  79.2771646  30.9280160  98.2064966  80.0706229  30.8835649
  98.0003041  78.3979667  30.6576623  96.8796882  79.5394210  30.2523418
  92.9231272  75.2731900  35.5826339  91.7273449  75.6638690  35.6808048
  93.3078300  73.9628870  35.6232596  94.2761833  73.7369596  35.4462034
  92.4052868  72.9055334  35.8764644  91.5476522  73.0905659  35.2296832
  92.9021800  71.5601532  35.3679678  92.8324544  71.5795577  34.2803705
  93.8712507  71.3166322  35.8035129  92.2997921  70.7396044  35.7578001
  91.8297197  72.8581131  37.2847190  90.7234252  72.4621533  37.5152122
  92.6320361  73.1855752  38.2889625  93.5780336  73.4673841  38.0749419
  92.1901493  73.1504628  39.6886004  91.9618477  74.1392309  40.0864900
  91.3288073  72.4899789  39.7885619  93.2478307  72.7202567  40.6906508
  92.8352978  72.5559186  41.8427546  94.5213986  72.4688138  40.3338197
  94.7862923  72.5198499  39.3605127  95.4898389  72.0280224  41.3661373
  95.0478665  71.1265425  41.7905136  96.6888456  71.4991481  40.5771096
  96.4341518  70.6481392  39.9454929  97.0658784  72.3174035  39.9635879
  97.8774946  70.8655106  41.3433846  97.3596741  70.4538148  42.2096805
  98.3634617  70.1057968  40.7311091  99.0834089  71.9914592  42.1610783
 100.2868678  72.2519437  40.8633487  99.6865410  72.4403065  39.9732773
 100.9446428  72.9928170  41.3177550 100.8048470  71.2997862  40.7484551
  95.8588419  72.9951113  42.5779245  96.1024930  74.1797848  42.3130463
  95.9611773  72.5777302  43.8761196  95.7977936  71.6082822  44.1075854
  96.2078955  73.5312147  44.9538104  96.2149411  74.5521839  44.5721395
  94.9667512  73.4974162  45.8537798  94.7759336  72.4789362  46.1919915
  95.0838935  74.2214598  46.6601075  93.6623448  73.8615269  45.0284210
  92.7970254  73.0041863  44.6968768  93.4961936  75.0742579  44.7184074
  92.9475843  75.2690098  43.8930569  94.1180902  75.7836653  45.0790813
  97.5343635  73.2898452  45.7774311  98.0769463  74.2305747  46.3006391
  97.9198439  72.0261675  45.8694690  97.4729773  71.3672895  45.2479429
  99.0105178  71.4511383  46.6673734  99.6976985  72.2857057  46.8067004
  98.4547702  70.8896006  47.9977184  97.7939049  70.0861375  47.6723038
  99.6107382  70.1686682  48.7281657 100.3250734  70.9654238  48.9356119
  99.4319633  69.8446933  49.7534922 100.1501067  69.3448282  48.2607530
  97.5145955  71.7933611  48.8541337  98.0721601  72.7138543  49.0270902
  96.6702746  72.0601223  48.2184690  96.8807141  71.3223313  50.1888112
  96.3311045  70.4165506  49.9326893  97.6665573  71.1451292  50.9230794
  96.1850185  72.1138665  50.4674061  99.7233904  70.4126875  45.8216367
  99.0777228  69.7845068  44.9863729 101.0944043  70.4014585  45.8479118
 101.5751786  71.0038769  46.5006354 101.8927607  69.4942720  45.1160820
 101.2022323  68.9520765  44.4700952 102.9055748  70.1896154  44.2866886
 103.4679639  70.8119231  44.9827978 103.3903758  69.4350675  43.6672329
 102.2767795  70.7680194  43.6097564 102.5273121  68.4455522  46.1026953
 103.3725842  68.8518565  46.9054803 102.1628760  67.1338512  46.1235950
 101.4368695  66.8619669  45.4762208 102.9532936  66.0684961  46.8919442
 103.2606422  66.5384614  47.8261982 101.9962243  64.8891822  47.0915000
 101.1452685  65.3670239  47.5769465 101.5513262  64.4607382  46.1933901
 102.5782542  63.6765325  47.8793203 103.3696993  63.2301643  47.2772654
 102.9322667  64.1183613  48.8107542 101.4469667  62.6712599  48.1194832
 100.8635729  62.9997800  48.9796147 100.7039977  62.5118002  47.3379576
 102.0874522  61.4161158  48.4716872 102.2600340  61.2921486  49.4591209
 102.2641844  60.3277670  47.7906735 101.7972342  60.2080910  46.6279991
 101.2970333  60.7808810  45.9633107 101.9181011  59.2566623  46.3112577
 102.7186832  59.2403351  48.3805680 103.0140970  59.3547528  49.3396031
 102.7957717  58.3934132  47.8357004 104.1486367  65.6128645  46.1290798
 104.0425961  65.4180222  44.9721434 105.2604357  65.4706612  46.9129852
 105.1774096  65.7223376  47.8875957 106.5015110  64.8496885  46.4962659
 106.4200049  64.6331616  45.4311026 107.6276850  65.8921759  46.4092528
 107.7366136  66.4665634  47.3292473 108.5736662  65.3518713  46.3732729
 107.3326087  66.9663058  45.3661574 106.3269731  66.9552051  44.9458197
 107.5156078  68.3854441  45.8898906 108.5215520  68.5692379  46.2671339
 107.2574983  69.1097869  45.1173772 106.8321919  68.5519681  46.7225446
 108.1500812  66.8456692  44.0307336 109.1290472  67.2679677  44.2574482
 108.1555942  65.7819276  43.7929870 107.6223825  67.3910979  43.2483056
 106.8817161  63.6579948  47.3083914 107.2483428  63.8349471  48.4516230
 106.7465466  62.4596245  46.7362716 106.2701534  62.3480609  45.8526976
 107.1525036  61.1775876  47.4290448 106.8613452  61.1921133  48.4793484
 106.5065071  59.9856208  46.6765671 105.4958647  60.3548651  46.5023239
 107.0381649  59.7123339  45.7651038 106.5255440  58.7052524  47.4520736
 107.2970390  58.5520099  48.3778372 105.7754635  57.7481853  47.1629677
 105.6834913  56.9024758  47.7074127 104.9051072  57.8813991  46.6681605
 108.6932057  61.0892591  47.4463775 109.3596035  60.7174776  46.4811821
 109.2813759  61.4901995  48.5614619 108.6485681  61.8355107  49.2688617
 110.6731948  61.9753756  48.5101959 110.6854219  62.5096885  47.5602165
 111.0408488  62.9790175  49.5507064 110.4480585  63.8900354  49.4682806
 110.8481621  62.4796596  50.5002401 112.4611578  63.3415233  49.4541338
 112.8855325  64.1331855  48.4138123 112.1885941  64.6113281  47.7414604
 114.2416694  64.4437940  48.2534749 114.4976415  65.1543730  47.4814929
 115.1839570  64.0705926  49.2280251 116.2064964  64.4133756  49.1701424
 114.7570766  63.2633317  50.2859829 115.5595768  63.0584791  50.9791535
 113.4335365  62.8835649  50.4080497 113.1578616  62.2210701  51.2152143
 111.6493199  60.7061411  48.2742624 112.7762986  60.7476467  47.7078106
 111.1883700  59.5453824  48.6728385 110.2107755  59.5066383  48.9236568
 111.7917178  58.2410026  48.5289534 112.8288803  58.3901242  48.8292163
 111.0676004  57.2001061  49.3857294 110.0476628  57.0127846  49.0499645
 111.6542865  56.2814834  49.3794038 111.0461834  57.4801494  50.7249643
 110.2581931  58.0200351  50.8208553 111.9270748  57.7337225  47.0873339
 112.7345155  56.7522629  46.8096397 111.3117637  58.4646238  46.1443477
 110.6526409  59.1765030  46.4253175 111.2631122  58.0854053  44.7322687
 111.5079486  57.0241586  44.7762273 109.7691083  58.1551698  44.1601159
 109.0845731  57.8188869  44.9388491 109.5000683  59.1991910  43.9994859
 109.5226749  57.3881044  42.8098388 109.9151622  57.8967168  41.6097551
 110.4749384  58.7299570  41.4980775 109.5104419  57.0964796  40.6062514
 109.6634816  57.3174381  39.5601879 108.8525804  56.0301283  41.1603931
 108.7920749  56.3005376  42.5436016 108.2519254  55.7573507  43.3049075
 112.3841093  58.7983685  44.0020984 112.6674589  59.9509369  44.3458318
 113.0285809  58.2128634  43.0146075 112.7745651  57.2487092  42.8531165
 114.0749599  58.7975959  42.2118435 114.4212309  58.0061704  41.5471441
 113.6549376  59.5711733  41.5689909 115.3006251  59.3465899  42.8484959
 115.8553222  58.5921113  43.6559441 115.6212631  60.5779588  42.6325209
 115.0361765  61.1236103  42.0160454 116.7723288  61.2334316  43.1926807
 117.2143187  60.7160116  44.0441661 117.9141146  61.3390887  42.0942364
 118.7210682  61.8615406  42.6080164 118.1723565  60.3220531  41.7991367
 117.3413000  61.9927159  40.9683016 117.8870391  62.7780298  40.8843240
 116.3650873  62.6382442  43.6411944 115.4176444  63.3096751  43.1753194
 117.1631287  63.1436277  44.5828042 117.9682879  62.6445283  44.9331260
 116.9413436  64.3869077  45.2958967 116.0233252  64.4816471  45.8759466
 117.9962715  64.4974159  46.4565609 118.9445050  64.6274641  45.9349856
 117.6996211  65.3248748  47.1011223 118.1708348  63.2728811  47.3322738
 117.3674721  62.1028855  47.3862631 116.4386943  61.9622994  47.0151734
 117.9900742  61.2269348  48.1171882 117.5905183  60.3050047  48.5132435
 119.2301851  61.6878000  48.4856127 119.3311120  62.9075822  47.9459183
 120.2100563  63.5310075  48.0181361 117.0009527  65.6663955  44.3327727
 116.3013980  66.6655191  44.4901814 118.0220361  65.6014019  43.4116074
 118.7309224  64.8823846  43.3872290 118.2363646  66.8090816  42.5763230
 118.0989480  67.6807141  43.2162302 119.6641005  66.8904705  42.0416100
 119.8363571  67.9258453  41.7475303 120.3310427  66.7397444  42.8904738
 120.0245090  65.9928608  40.8443892 119.4660812  66.2903366  39.9568271
 121.1108213  65.9569989  40.7621043 119.7870277  64.5617273  41.1465912
 119.0316529  63.8659226  40.3960026 120.3872282  64.0701446  42.1465927
 117.0656731  66.9690226  41.5453484 116.6166431  68.0535759  41.1898828
 116.4337573  65.8909650  41.1856884 116.9278149  65.0258635  41.3518547
 115.1529661  65.8675764  40.4452613 115.2957878  66.3976098  39.5035284
 114.7804873  64.4094632  40.0629226 115.7474696  64.0052111  39.7636647
 114.4007649  63.8607224  40.9247786 113.8345471  64.1088823  38.9020249
 112.4923522  63.8770276  39.1801490 112.2360964  63.7894486  40.2256625
 111.5235820  63.7117879  38.1149274 110.5194495  63.4196404  38.3846887
 111.9189122  63.7133852  36.7462261 111.0723714  63.4699653  35.6468796
 111.6529448  63.2804169  34.9062001 113.2692578  64.0596704  36.5129935
 113.5976116  64.1464125  35.4877780 114.1990357  64.2148712  37.5664940
 115.1569956  64.6061246  37.2572453 114.0071139  66.4765212  41.2944489
 113.0518928  67.0274255  40.7745758 114.0074402  66.2763270  42.6167280
 114.7410843  65.7277987  43.0421697 113.0885706  66.8004228  43.6187721
 112.0981798  66.7359775  43.1681360 113.0559081  66.0009246  44.9678368
 114.0586384  65.8101628  45.3503447 112.6656917  66.5693501  45.8120665
 112.2722612  64.7171354  44.9149117 110.9134323  64.6197811  44.7501833
 110.5769704  63.3280946  44.9220849 109.5638892  62.9555642  44.8862035
 111.6812595  62.5762272  45.0031315 111.6434868  61.5673193  45.0310268
 112.7326893  63.4198519  45.0601667 113.7854400  63.2262086  45.2037581
 113.2303373  68.3093044  43.7625838 112.2287837  68.9926569  43.6359043
 114.3809680  68.8265962  43.9917664 115.1775182  68.2071634  44.0360252
 114.8551648  70.1908032  44.0335166 114.5376826  70.7309921  44.9254337
 116.3699029  70.3098097  44.2845295 116.7579073  71.3237917  44.1876601
 116.7440423  69.8478795  45.1981707 116.9205643  69.7717025  43.5129212
 114.5011272  70.9841583  42.7682930 113.8679678  72.0072565  42.9544650
 114.7432189  70.4345004  41.5275087 115.2569516  69.5683717  41.4500502
 114.1694895  70.9670504  40.3046376 114.4034476  72.0315463  40.2891064
 114.7412091  70.1506064  39.1308664 115.8186731  70.3043555  39.0713913
 114.4751983  69.1034989  39.2754491 114.2299572  70.7510884  37.7962873
 113.1503575  70.6081038  37.8423307 114.4464684  71.8178849  37.7393513
 114.7915249  70.0171371  36.5736141 115.1532693  68.8013462  36.7140415
 114.7235882  70.5542734  35.4177216 112.6313493  70.9351187  40.2631501
 111.9874458  71.8743123  39.8251452 111.9975217  69.8588467  40.7423877
 112.4499676  69.2662181  41.4237386 110.4522438  69.8766498  40.6617368
 110.1616124  69.9917011  39.6175062 109.8985982  68.4636127  41.1236112
 110.1344513  68.3988018  42.1858603 108.8195606  68.3397420  41.0317579
 110.4536574  67.3212462  40.4992913 111.3962036  67.2691109  40.6739033
 109.7408771  70.9251088  41.4884803 108.6591904  71.4019938  41.1467935
 110.3547959  71.3360013  42.6159660 111.3119439  71.0397627  42.7432855
 109.9091337  72.4423753  43.5597799 108.8217777  72.3817291  43.6054189
 110.5764427  72.2825363  44.9317030 111.6467097  72.2088485  44.7388321
 110.4096934  73.5262879  45.8650357 110.7492551  73.2536953  46.8642396
 110.8193262  74.4471504  45.4499293 109.3366441  73.6633800  45.9990790
 110.1425627  71.0353774  45.6860314 109.3573026  71.1602311  46.4316038
 109.9888720  70.1477366  45.0723120 111.3516407  70.4576328  46.4363413
 111.0195983  69.5670031  46.9698390 112.2240929  70.3884310  45.7866196
 111.6331526  71.0710752  47.2922363 110.2605286  73.7896388  42.8703381
 109.3881738  74.6236997  42.7464312 111.4079304  73.9283692  42.1839681
 112.0870863  73.1934391  42.3209538 111.7393416  75.1705335  41.4092283
 111.6931397  76.0727400  42.0191636 113.1586697  74.9658629  40.9329906
 113.1829664  73.9203932  40.6255777 113.5401354  75.6425939  40.1683612
 113.7456371  75.0038704  41.8506698 110.7922003  75.3517132  40.1984433
 110.4911617  76.4733404  39.8082542 110.3809192  74.2320157  39.6211407
 110.9650746  73.4333430  39.8235871 109.3552975  74.0927123  38.5854919
 109.5790177  74.7546860  37.7489274 109.4437573  72.7533650  37.9575798
 109.3260604  71.9786445  38.7152445 108.5071359  72.6808511  37.4047747
 110.6565227  72.4576245  37.0179726 111.6607939  73.1810145  36.9943877
 110.3877650  71.5994303  36.0579078 111.0065444  71.4379992  35.2761456
 109.5638321  71.0230238  36.1528931 107.9313071  74.5319310  39.0850185
 107.3224083  75.3065360  38.3809438 107.3821330  73.9766774  40.1493676
 107.8880740  73.2193084  40.5859347 106.1599754  74.4794710  40.8942284
 105.3312017  74.2673959  40.2187587 105.9715560  73.7324058  42.2584499
 106.8796602  73.8712442  42.8451121 104.7857745  74.3226315  43.0857806
 104.1837589  73.6093645  43.6487437 105.1607449  75.0252533  43.8298978
 104.1711397  74.9498251  42.4400602 105.7243360  72.1982955  42.0913742
 104.6758889  72.0549990  41.8299402 106.2925903  71.7653476  41.2681226
 106.0086991  71.7253750  43.0313707 106.3348573  76.0122796  41.0644947
 105.3572709  76.7165236  40.7801004 107.5269889  76.4799834  41.5736876
 108.2785462  75.8155989  41.6913944 107.6572651  77.8899802  41.8338202
 106.8720698  78.2906195  42.4750039 109.0117092  78.1293119  42.5869347
 109.8392531  77.5960554  42.1190579 109.1654320  79.1939240  42.7633203
 109.0222333  77.6857218  44.0298843 108.2831528  78.3213149  44.5176038
 108.7654430  76.6266631  44.0534206 110.3530139  77.8523145  44.7720431
 111.0522189  77.0747013  44.4645857 110.6306757  78.8983737  44.6425222
 109.9641404  77.6583733  46.1957261 108.9725435  77.7313737  46.3733133
 110.5193910  76.9405357  47.1492426 111.8061117  76.6403297  47.0576794
 112.2576325  76.9032494  46.1933287 112.1928460  76.1059605  47.8225286
 109.8620907  76.6147389  48.1835479 108.9380448  76.9797504  48.3652232
 110.3191787  76.0370340  48.8745243 107.6905785  78.7420036  40.5432172
 107.1259142  79.8119829  40.4656336 108.1905531  78.2125175  39.4393534
 108.7753622  77.3893511  39.4616207 108.2818783  79.0229576  38.2091630
 108.4134534  80.0669757  38.4935390 109.3259119  78.4702144  37.2679146
 110.3013117  78.3182127  37.7300734 109.0948032  77.4823131  36.8694812
 109.4292944  79.3079973  35.9995992 110.2672110  78.8731365  35.4547705
 108.6086632  79.1756421  35.2945101 109.6109893  80.8374530  36.1994738
 109.4303588  81.5901184  35.2463178 109.8873274  81.2673121  37.2947007
 106.8583790  79.1633932  37.5592658 106.4228244  80.2549852  37.2813603
 106.1336352  78.0280463  37.6431491 106.6558988  77.2520396  38.0242502
 104.7870092  77.7990791  37.1860848 104.6491110  77.9557159  36.1162456
 104.2232279  76.3282973  37.3630137 104.9880246  75.5948569  37.1075482
 103.9902586  76.0671176  38.3952996 103.3430593  76.2531804  36.7244523
 103.8667264  78.9148596  37.8223425 103.1948378  79.5736107  37.0393547
 103.8965987  79.0537115  39.1491652 104.5588911  78.4903219  39.6630980
 103.0012127  80.0032843  39.8905590 101.9972112  79.7208174  39.5738662
 103.1702810  79.7030592  41.3120659 104.2168662  79.5461130  41.5730828
 102.6827750  80.6686526  42.3413707 101.6494357  80.9636289  42.1588788
 102.7873915  80.2952464  43.3600578 103.2199128  81.6102842  42.2276579
 102.3533650  78.3872241  41.5669266 101.2829536  78.5878371  41.5213509
 102.5443334  77.6071885  40.8299221 102.5948042  77.9767376  42.5473998
 103.3303331  81.4354478  39.5763422 102.4367712  82.2256220  39.6268686
 104.6404539  81.8381791  39.3268224 105.2990422  81.0726981  39.3068153
 105.0299594  83.2557456  39.0746708 104.4015511  83.8824750  39.7074630
 106.4732782  83.2864871  39.4667988 107.0030455  82.4622694  38.9891594
 106.8897933  84.2058781  39.0552949 106.8448965  83.2361243  40.9508607
 106.7235415  82.2744916  41.4494942 107.8818346  83.4868258  41.1745736
 105.9275871  84.0361575  41.9058973 105.7671483  85.2477375  41.6012132
 105.5630076  83.5294222  42.9801089 104.8003469  83.6513113  37.6179982
 104.4450272  84.7751082  37.3507054 104.8539265  82.7396419  36.6605291
 105.0492816  81.8522735  37.1015662 104.7129089  83.0118826  35.2045836
 105.2978244  83.9130896  35.0207356 105.4310413  81.8983241  34.4690303
 105.6841801  82.2190072  33.4584508 106.4046530  81.6896833  34.9124868
 104.7818826  80.6769331  34.4221342 104.4331824  80.3351026  35.2486692
 103.2950633  83.3304200  34.6966176 103.1562757  83.6658171  33.4889729
 102.2141533  83.1741717  35.5008666 102.2657410  82.7041301  36.3933404
 100.8356687  83.6689210  35.1131357 100.4661994  83.3313174  34.1447699
  99.8089867  83.3301602  36.1788807 100.1202854  83.5573138  37.1984857
  98.8887450  83.8773178  35.9742057  99.4582806  81.8834737  36.2021628
  98.2396098  81.4541676  35.5847508  97.5145351  82.1489360  35.1872905
  97.9729853  80.0417206  35.5261909  97.0858248  79.7543001  34.9814284
  98.8104144  79.1303172  36.1345592  98.5576632  78.0807398  36.1646322
  99.9331767  79.6772798  36.8163379 100.5790130  78.9168449  37.2299453
 100.2340009  81.0000304  36.8359995 101.1562552  81.3994571  37.2313938
 100.9308047  85.1626369  34.9420458 101.4168888  85.7979124  35.8750137
 100.3693761  85.7489656  33.9302594  99.9825315  85.1145788  33.2461268
 100.2121780  87.1516510  33.6703772 101.1362793  87.7264124  33.7325682
  99.7655838  87.3079555  32.1942234 100.6127291  86.9047845  31.6393379
  98.7600669  86.9193405  32.0326456  99.6422945  88.3473141  31.8898420
  99.0847857  87.8133705  34.5716748  98.7785163  89.0171685  34.4032274
  98.5019602  87.0689539  35.5076161  98.7772453  86.1116644  35.6747178
  97.2975830  87.5799800  36.1906291  96.6999174  88.1155215  35.4530037
  96.7191948  86.7287540  36.5497920  97.6572826  88.5012286  37.4315514
  98.7640403  88.4162602  37.9628096  96.7098023  89.3869028  37.8227766
  95.8689795  89.4217687  37.2642341  96.8828816  90.3141747  38.9587226
  97.5741651  91.0673582  38.5806119  95.5681573  91.1019672  39.1317219
  95.3334056  91.5600512  38.1709146  94.7661707  90.4019234  39.3660688
  95.6809960  92.1636576  40.1062032  96.3701371  92.7365658  39.7620201
  97.3643730  89.6693798  40.2704994  96.9245943  88.5887642  40.5057700
  97.9416935  90.3916947  41.2808735  98.6826491  91.6038911  41.0809062
  98.0293799  92.4693896  41.1915934  99.2291629  91.6575579  40.1393093
  99.6134268  91.6012109  42.2194295  99.8731703  92.6346722  42.4487572
 100.4261899  90.8809802  42.1257120  98.8203636  90.9412196  43.3044533
  98.2069804  91.6748475  43.8275126  99.4513091  90.4001231  44.0095942
  98.0183258  89.8504904  42.6549399  98.5671509  88.9105270  42.5965852
  96.5991634  89.6925603  43.2100076  96.4078348  88.9280687  44.1120191
  95.5595308  90.3879962  42.6430261  95.6826432  91.0823102  41.9199276
  94.1523817  90.2173627  43.0456673  94.1321378  90.1723501  44.1345514
  93.3041203  91.3740325  42.5952973  93.4979689  91.8050471  41.6130854
  92.2655386  91.0685297  42.4683477  93.2854205  92.5740347  43.6225732
  93.1014415  92.2216324  44.6374963  94.5820214  93.3243445  43.6708078
  94.5987929  94.2661010  44.2193925  95.3486177  92.7124321  44.1461155
  94.8566108  93.6323344  42.6619251  92.2487880  93.6447455  43.2556666
  92.5671223  94.2429732  42.4019742  91.2510443  93.2892916  42.9983364
  92.1411997  94.3003705  44.1197739  93.5602829  88.9014995  42.5332144
  92.4535301  88.5370012  42.8639697  94.3237343  88.0473928  41.7676433
  95.1744755  88.4270873  41.3774914  93.9979797  86.6766332  41.2043560
  93.2184625  86.2173714  41.8122470  93.4972700  86.6619701  39.7251695
  93.4539325  85.6118480  39.4362656  92.5553915  87.1105845  39.4092733
  94.4986258  87.2620778  38.8991986  94.4143675  86.9955379  37.9807987
  95.1479734  85.7051007  41.2700333  95.0471753  84.5735205  40.8652058
  96.3029168  86.1013739  41.8238916  96.3343729  87.0433736  42.1868715
  97.4530641  85.2001361  42.1476806  97.7635418  84.7662746  41.1971657
  98.5865225  85.9761471  42.7618078  99.0741291  86.5467875  41.9714588
  98.2202999  86.6747227  43.5141206  99.6719285  85.0684288  43.2441749
 100.7395520  84.8252732  42.3359320 100.7267778  85.2416809  41.3394642
 101.9420832  84.1910313  42.8343082 102.8508763  84.1680126  42.2512410
 102.0263849  83.7660823  44.1341329 103.1871613  83.1857456  44.5954582
 103.9496928  83.4010410  44.0534307 100.9965277  84.0734807  45.1066211
 101.1328871  83.8559864  46.1556713  99.8100867  84.6898115  44.5974438
  98.9670376  84.9410352  45.2239872  97.0299278  84.0649561  43.0062289
  96.4948044  84.2552042  44.1066815  97.3554962  82.8520994  42.4985697
  97.8826611  82.8190371  41.6376957  96.9749492  81.5743489  43.2440771
  96.3269567  81.8083676  44.0887324  96.2512948  80.6063375  42.2318459
  96.9477699  80.6042101  41.3933843  96.2193899  79.6417826  42.7385475
  94.9232353  81.1926516  41.8242005  94.2476004  81.2367766  42.6784079
  95.0302907  82.1958113  41.4114984  94.0818251  80.3617886  40.7414034
  94.0281802  79.2909961  40.9379380  93.0815262  80.7919467  40.7917877
  94.7531032  80.6391140  39.4034670  95.6456612  81.1012797  39.3042012
  94.3210549  80.1659681  38.2365164  93.1700613  79.6740242  38.0158374
  92.5811046  79.4849085  38.8142517  92.8963446  79.2953568  37.1203857
  95.1267064  80.3961128  37.2196370  96.0051365  80.8564463  37.4108273
  94.8126005  80.4337796  36.2604120  98.2880892  80.9911559  43.7792681
  99.2066538  80.7148740  42.9685682  98.4190953  80.8137990  45.0515366
  97.5957453  81.4303688  46.1023718  96.7413502  80.8157962  46.3859014
  97.1427905  82.4214500  46.0760930  98.4827409  81.4951798  47.3918848
  97.9265602  81.3319909  48.3149950  99.0362657  82.4290354  47.4902121
  99.3481095  80.3311866  47.1616232  99.0409289  79.4793207  47.7683065
 100.3577112  80.6478052  47.4234786  99.3604585  79.9650207  45.6415329
 100.3550723  80.1073521  45.2189201  99.0874324  78.4768154  45.3821327
  98.0689103  78.0425264  45.7345268 100.1396901  77.7664095  44.9875258
 100.8859511  78.2079140  44.4695596 100.2314436  76.3199508  45.2530929
  99.2258406  76.0284900  45.5562648 100.7228385  75.5839293  44.0435560
 101.5495504  76.2227911  43.7328987 101.2182341  74.0864952  44.1954381
 100.3386585  73.4867643  44.4294850 101.6627260  73.6881551  43.2833789
 101.8882617  73.9412164  45.0428477  99.6553561  75.5401333  43.0242838
  99.4535796  76.6008605  42.8751121 100.0765084  75.1483666  42.0984061
  98.7927216  74.9515722  43.3367116 101.0985739  75.8988887  46.4398624
 102.2769065  76.1877135  46.3917483 100.6085667  75.1203181  47.4210029
  99.6204146  74.9193757  47.4784069 101.4782492  74.6835501  48.4521870
 102.1034079  75.5375882  48.7127547 100.6632666  74.3257971  49.7152522
  99.7699455  74.9482806  49.7662257 100.4644307  73.2694485  49.5344433
 101.2613789  74.4157525  50.6220590 102.3462828  73.5189262  48.0131281
 102.0296737  72.7199800  47.1668023 103.4555694  73.3832121  48.7329438
 103.7183166  74.0056912  49.4836659 104.5012957  72.4446346  48.5253034
 104.2222252  71.7431855  47.7390147 105.8231158  73.1088530  48.2219896
 106.2318122  73.5694186  49.1214329 106.6353130  71.9823453  47.6595255
 106.1008945  71.5226203  46.8281713 107.6458655  72.2866028  47.3869822
 106.8721916  71.2273154  48.4091358 105.6013375  74.2912249  47.1868416
 105.0841951  73.9690382  46.2830322 105.0114654  75.0540986  47.6949510
 106.9384076  74.9829240  46.8193351 106.7774699  75.9574288  46.3583311
 107.4798032  75.0676710  47.7615711 107.3412042  74.3084772  46.0637009
 104.5440369  71.4917796  49.7756029 104.7874065  71.9738406  50.8951343
 104.3917604  70.1433510  49.5047009 104.4295878  69.7765558  48.5644188
 104.2226966  69.0910027  50.4922173 104.3187461  69.4508918  51.5165997
 102.7539868  68.5621998  50.3125881 102.4181558  67.8711705  51.0857630
 102.1170260  69.4418856  50.4049673 102.5257606  68.1438123  49.3322920
 105.2706407  68.0185025  50.2547472 105.3211448  67.3524414  49.2028319
 106.0134390  67.6537690  51.2751584 105.7968426  68.0800939  52.1647898
 106.9333150  66.5075062  51.2833491 107.5064339  66.4237653  50.3599420
 108.0460617  66.8775252  52.3070104 108.6591791  67.6707888  51.8793189
 107.6169103  67.2570906  53.2343261 109.1148455  65.7687307  52.5293519
 108.7119076  64.7590267  52.4503632 110.1683255  65.7850225  51.4089212
 110.8562408  66.6283688  51.4686700 110.8532444  64.9609985  51.6085675
 109.7096944  65.6730677  50.4264613 109.8721323  65.9539614  53.8419048
 110.2318108  66.9787385  53.7493052 109.2081511  66.0101970  54.7044977
 110.6701936  65.2139159  53.9021345 106.1860538  65.1721568  51.7216771
 105.4045159  65.1290631  52.6781413 106.3540948  64.0263034  51.1097522
 107.0327853  64.0511895  50.3621813 105.8982477  62.7644552  51.6857590
 105.5892118  62.8727977  52.7254317 104.8312788  62.1005132  50.8164498
 104.1003455  62.8473241  50.5064310 105.2865783  61.6891704  49.9155615
 104.0047615  61.0253253  51.4511966 103.0974366  60.3078511  50.9361633
 104.3697537  60.5982505  52.5999142 107.0677419  61.8056743  51.8633682
 108.0049441  61.8999321  51.0710297 107.1334573  61.0810054  52.9914305
 106.2630553  61.1023022  53.5034072 108.3623515  60.4986584  53.6456775
 109.1545909  60.5684593  52.9002879 108.6862944  61.2312224  54.9711412
 109.6207312  60.8169092  55.3496607 108.8565308  62.7412264  54.8911528
 109.1013393  63.1795210  55.8586540 109.7420970  63.0118617  54.3162109
 107.9958607  63.2715755  54.4836253 107.7067882  60.8669544  55.9035919
 106.9770864  61.4602914  55.7110124 108.2062935  58.9365765  53.8581100
 107.0957680  58.3552126  53.8232412 109.3068068  58.1817718  54.0476959
 110.1553827  58.6897267  54.2526368 109.3758810  56.7211891  54.0215668
 108.9014427  56.4391747  53.0816168 110.8734758  56.3051581  53.9364102
 111.4859539  56.9022404  53.2607346 111.3509300  56.5243526  54.8914542
 111.0813322  54.8508648  53.5558748 110.6598286  54.2262701  54.3434764
 110.4769327  54.7434526  52.6551611 112.4788494  54.4161218  53.2111879
 113.1156071  54.9091226  53.9457557 112.7163558  53.3924146  53.5006151
 112.9588540  54.8818633  51.8288752 112.5818072  55.8796685  51.6045532
 114.0334510  55.0477090  51.9054307 112.5646657  53.8922305  50.7505029
 112.8927805  54.1889093  49.8425134 112.7915208  52.9462963  51.0222570
 111.5583345  53.8967884  50.6646141 108.6907213  55.9757803  55.1199960
 108.1017194  54.9137966  54.8579729 108.8687630  56.3346334  56.3988151
 109.4214582  57.1548987  56.6032483 108.3077319  55.5857066  57.5491850
 108.4929385  56.2196746  58.4163202 107.2178455  55.5834483  57.5335924
 108.9309603  54.1769954  57.6339945 109.7368978  53.8291349  56.8026565
 108.4910926  53.3988096  58.6623548 107.7262834  53.8628898  59.8486575
 106.8565592  54.4611346  59.5770192 108.5083962  54.4430625  60.3383504
 107.3088737  52.5941518  60.5806310 106.3044083  52.2484895  60.3363630
 107.3176418  52.6387918  61.6696855 108.2203750  51.4605194  60.0806237
 107.7854600  50.4640739  60.0028731 109.0741851  51.4320078  60.7576028
 108.6808640  51.9455690  58.7045450 109.7148630  51.6216872  58.5860263
 107.9175100  51.3233935  57.5067007 106.6466539  51.2211054  57.5825596
 108.5858897  50.8461341  56.4774929 109.5661648  50.6489364  56.6198957
 108.0189330  50.1624749  55.2688908 107.0286804  49.8203268  55.5698112
 107.8556383  51.2143011  54.1296008 107.3887097  52.1373339  54.4732403
 108.8258358  51.4473945  53.6908563 107.0466502  50.5544383  52.9784676
 107.5834394  49.6628109  52.6544955 106.0749218  50.2286728  53.3495930
 106.9569265  51.4631712  51.7880496 107.9277010  52.2254501  51.5220814
 105.9852277  51.4304979  51.0434731 108.9367543  49.0046195  54.9802682
 110.1556398  49.0971690  55.0853319 108.3026300  47.9053893  54.4166234
 107.3144615  47.8868348  54.2085879 109.0527830  46.7114122  53.9267369
 110.0448084  47.0109132  54.2648621 108.6965797  45.4142695  54.7134038
 107.6530060  45.2048895  54.4784025 109.6799942  44.2934395  54.2565575
 109.8301084  44.3158780  53.1771725 110.6004524  44.4529183  54.8181829
 109.2898127  43.2901322  54.4276861 108.7320533  45.7000586  56.2340321
 109.7621978  45.9213859  56.5131676 108.0248143  46.4883630  56.4919167
 108.2586190  44.5173532  57.0692492 107.2152772  44.4397327  56.7632747
 108.8237837  43.5972235  56.9203602 108.3284535  44.7071133  58.1403331
 108.9138243  46.5680403  52.3805349 107.8807442  46.7302280  51.7950617
 110.0605903  46.3472071  51.6826222 110.9178306  46.2232655  52.2021196
 110.0670232  46.2434695  50.2121612 109.0425944  46.0263133  49.9096550
 110.5236272  47.6832632  49.5685306 111.4596399  48.0421480  49.9964152
 110.7358144  47.4866647  48.5176121 109.4247473  48.6727489  49.5594800
 108.5543889  48.2264476  49.0784308 109.2400565  48.9221300  50.6043716
 109.5735842  50.0021030  48.8112092 110.3493741  50.6683748  49.1884781
 109.8305997  49.8688271  47.7603113 108.3423757  50.8078555  48.8946520
 108.0331870  50.8363495  49.8557401 107.6199696  51.3774782  47.9882449
 107.7900009  51.1831187  46.7475422 108.3698354  50.4366990  46.3915230
 107.4765848  51.9256648  46.1388123 106.6753501  52.2009584  48.4151487
 106.5098337  52.2791003  49.4084343 106.2084629  52.7673200  47.7213541
 110.9723786  45.1404353  49.6448349 111.9000518  44.6714832  50.2741766
 110.6738320  44.7565996  48.4153580 109.8329026  45.1587824  48.0265307
 111.2824348  43.6488861  47.7510555 111.4415732  42.8683893  48.4950982
 110.4894301  42.9893186  46.5331254 111.2106955  42.3836040  45.9844734
 109.2531614  42.1471902  46.9284415 108.8338184  41.7266738  46.0144298
 109.5686600  41.3213504  47.5659970 108.5152169  42.8111058  47.3787319
 110.0675175  44.0048178  45.7120881 109.8907504  43.6157405  44.8524530
 112.7077469  44.1422473  47.2322024 113.0729048  45.2798174  47.0344160
 113.5632623  43.1846580  46.9231559 113.2320563  42.2457908  47.0933565
 114.9102937  43.2561665  46.3116305 115.2046939  44.3013115  46.4070275
 115.6500073  42.6153821  46.7915868 114.8655162  42.9739523  44.8196135
 113.8884989  42.4740324  44.2577146 116.0182696  43.3131073  44.2418476
 116.7480492  43.6131984  44.8723566 116.4329248  43.2534060  42.8151747
 115.5965534  43.6395572  42.2325280 117.6789898  44.1326653  42.6324396
 118.3515492  44.1306621  43.4902043 118.5939547  43.8797651  41.3498761
 118.9052920  42.8363574  41.3996408 117.9327554  43.9749609  40.4885670
 119.4842973  44.5055211  41.4119142 117.1712760  45.6199773  42.5325881
 116.8467032  45.8591680  41.5198985 116.3859073  45.8703547  43.2457639
 118.3224229  46.6808623  42.7760328 118.9515769  46.7277988  41.8871762
 117.8723729  47.6721861  42.8292510 118.9226739  46.5656376  43.6785600
 116.5338746  41.7728541  42.4529137 117.2961577  40.9390989  43.0256847
 115.8061451  41.3345358  41.4628556 115.1222916  41.9027619  40.9836644
 115.7837181  39.9509751  40.9792069 115.8912476  39.2091701  41.7705745
 114.4713685  39.6670035  40.2600788 114.4766228  40.3884988  39.4430857
 114.4450450  38.7195836  39.7217445 113.2312605  39.8017459  41.2014812
 113.3602601  40.8290471  41.5422332 111.9217194  39.9056468  40.4451385
 111.8338359  39.0432168  39.7843881 111.0255969  40.0671529  41.0443484
 112.0221215  40.7836963  39.8071259 113.1602957  38.6541216  42.2359370
 113.9181215  38.8171404  43.0021817 112.2501823  38.7133280  42.8328268
 113.1612359  37.6383201  41.8406563 117.0042138  39.7557777  40.0605618
 117.7563995  38.7553439  40.1339124 117.3499350  40.7667671  39.2258606
 116.7382401  41.5702511  39.2064137 118.5286629  40.7501274  38.3492114
 119.3379547  40.2139487  38.8448517 118.2932297  40.0708454  36.9905037
 118.0484101  39.0172382  37.1249477 117.4768302  40.5703421  36.4688633
 119.4690942  40.0944591  35.9634778 120.4343028  40.1900824  36.4607991
 119.5896047  39.0777485  35.5894326 119.2551350  41.0378133  34.8245611
 118.2319498  40.9934317  34.1355935 120.1420511  41.9562757  34.5553687
 119.9638741  42.6550247  33.8481893 121.0006887  42.0238213  35.0829558
 119.1102203  42.1245432  38.0714436 118.5258073  42.8947091  37.3273246
 120.2005564  42.4498941  38.7750500 120.5380538  41.8498063  39.5140451
 121.1099049  43.5517728  38.4054511 122.0872501  43.3140997  38.8254605
 121.2246416  43.6563716  37.3265633 120.6785581  44.9630083  38.8467895
 121.5012308  45.6657754  39.4069855 119.4659177  45.3140486  38.5559825
 118.8944175  44.6316301  38.0786412 118.9405750  46.6092074  38.7530304
 119.3017795  47.0009883  39.7039525 119.4105728  47.2356388  37.9948784
 117.4387334  46.6578657  38.7353165 116.7860195  45.6420118  38.5036062
 116.8131080  47.7930318  38.9756744 117.4782274  49.0321780  39.3811165
 117.6059175  49.6582208  38.4980164 118.3893727  48.8171262  39.9393941
 116.4768281  49.7657347  40.3026533 116.4898344  50.8247584  40.0449720
 116.7343020  49.5501814  41.3396612 115.1599578  49.1555792  39.8225360
 114.7698261  49.7923933  39.0286053 114.4654267  49.1939658  40.6617343
 115.3972988  47.7715017  39.3099576 115.2730676  47.0710168  40.1357863
 114.4899578  47.4326856  38.0774252 113.2613635  47.4392995  38.1862303
 114.9645860  47.1854281  36.8563922 115.9484185  47.3520889  36.7001873
 114.1742213  46.9492025  35.6121480 113.3535073  47.6661767  35.6340737
 114.9534313  47.2714899  34.4181817 115.8072853  46.5953104  34.4607805
 114.3246191  47.0163497  33.5651795 115.4868247  48.7169807  34.4108724
 114.7322239  49.5024372  34.4525329 116.1982169  48.9141175  35.2128632
 116.2980276  48.8359624  33.1643560 117.4479435  48.3435337  33.1181194
 115.7502946  49.2966961  32.1254470 113.5959452  45.4745886  35.5603635
 112.4145833  45.3595708  35.2448811 114.4519216  44.4713855  35.8238168
 115.4006491  44.6901172  36.0924716 114.1022782  43.0699882  35.5068375
 113.6768278  43.1479352  34.5063294 115.4031238  42.2611657  35.3762456
 116.0293972  42.3056051  36.2672893 115.1881385  41.1995192  35.2546392
 116.1604855  42.8328673  34.3444926 116.9152807  42.2807266  34.1276401
 113.1538707  42.3447952  36.4919630 113.1682666  42.7331669  37.7012007
 112.4069607  41.3812922  36.0646424 112.4894247  41.0815343  35.1036492
 111.1971557  40.7909682  36.8267624 111.1202700  41.1211158  37.8627207
 109.9182536  41.1732996  36.0334604 110.0011957  41.0938197  34.9495307
 109.1249518  40.5434966  36.4361200 109.5357940  42.6479637  36.3108384
 109.2124752  42.8042626  37.3399816 110.4238448  43.2577602  36.1446214
 108.5197399  43.2593804  35.3077381 107.9942381  42.5468829  34.4291184
 108.1442622  44.4449412  35.4198486 111.2312037  39.2475918  36.8581075
 112.0547535  38.5734940  36.1913759 110.3022775  38.5977533  37.6100731
 109.5908473  39.2015764  37.9965503 110.1561158  37.1126781  37.6049142
 110.3333711  36.8171272  36.5708284 111.1653314  36.4816830  38.4968080
 112.1425709  36.9395132  38.3435241 110.7809924  36.4881129  39.9883333
 111.5275201  36.0479877  40.6495397 110.4906566  37.4845142  40.3215714
 109.9179044  35.8228097  40.0118192 111.4307271  35.0942719  37.8571929
 112.1939745  34.5586870  38.4217416 110.4464061  34.6263882  37.8744306
 111.6401978  35.1858476  36.7913956 108.6890129  36.7596994  37.9432416
 108.1032616  37.4461346  38.7687025 108.1214039  35.7061568  37.3674531
 108.7508071  35.1475297  36.8089843 106.8407743  35.1321321  37.7415345
 106.3242852  35.9940066  38.1640405 106.0730710  34.6442850  36.4806385
 106.1686301  35.4014481  35.7023687 106.6078915  33.7826991  36.0809673
 104.6105719  34.4544247  36.6598111 104.4519337  33.6886503  37.4191025
 104.2411624  35.4249108  36.9911789 103.8392680  34.1027838  35.4059816
 102.6858376  33.7329400  35.6202736 104.1381874  34.3986416  34.2295096
 106.8240059  34.0639667  38.8123725 107.4290949  32.9859424  38.6771381
 106.0051092  34.3487894  39.8287971 105.6778894  35.2887089  40.0009884
 105.7785394  33.3909382  40.8712182 106.5984892  32.6738819  40.9114138
 105.5334719  34.0721019  42.2103492 104.9738506  35.0040026  42.1295221
 104.9811357  33.3935994  42.8604718 106.8201263  34.4119534  43.0104807
 107.2465338  33.4438910  43.2734238 107.8364651  35.2902288  42.2217461
 108.7046370  35.5733862  42.8168926 108.1284372  34.7366413  41.3293286
 107.3646027  36.2111747  41.8792533 106.3927669  35.1011419  44.3606797
 105.7608547  35.9327829  44.0488203 105.9031691  34.4306983  45.0670078
 107.3790828  35.4217271  44.6961187 104.4798750  32.6050474  40.5457855
 103.4681180  33.3263591  40.3809396 104.5149672  31.3199772  40.2557716
 105.4665126  30.9934690  40.1659647 103.4292440  30.4883057  39.7613765
 102.6489254  31.1064944  39.3173512 103.9335516  29.6498661  38.5830826
 104.8877860  29.1441594  38.7307263 102.8908277  28.6178715  38.2179983
 102.8980066  28.2679451  37.1857217 102.9038627  27.8024646  38.9412145
 101.9291499  29.1000033  38.3935977 104.0923230  30.4365346  37.2584953
 103.1858782  31.0022333  37.0429761 104.8320522  31.2159055  37.4414759
 104.3100894  29.7974765  36.4027339 102.7951836  29.7107229  40.9476091
 103.4007664  29.1254911  41.8101398 101.4356570  29.7950237  41.0471912
 100.9299630  30.1395576  40.2436553 100.6891428  29.4281066  42.2982626
 101.0763446  30.0254921  43.1236971  99.1571180  29.8385571  42.1816073
  99.1060634  30.9263116  42.1338184  98.7789936  29.4504527  41.2358187
  98.2990980  29.1485283  43.2707823  98.4120476  28.0670878  43.1937072
  98.6270583  29.3341071  44.2935746  96.8427943  29.4770538  43.0988249
  96.7744399  30.5460769  43.3003619  96.5496195  29.3139009  42.0617291
  95.9390225  28.6937999  44.0573223  94.9158747  28.7545594  43.6863890
  96.1945203  27.6417778  43.9305537  96.0146586  29.1922943  45.4466176
  95.3764337  28.7600265  46.0992490  96.9609381  29.1145926  45.7910296
  95.8811892  30.1933931  45.4559566 100.9540903  28.0359468  42.7633068
 101.0335652  27.1214823  41.9729809 101.0948784  27.9031119  44.0571963
 101.1311975  28.7347761  44.6291638 101.1622061  26.5175227  44.6570012
 101.0100946  26.7231787  45.7165614 100.4253491  25.8539925  44.2042941
 102.5498686  25.8404173  44.5116772 102.7420407  24.6048727  44.6033654
 103.5722925  26.6541955  44.3833665 103.3672576  27.6204487  44.1725817
 105.0863060  26.3359593  44.4892119 105.1532671  25.2723146  44.7179481
 105.7897198  26.6589574  43.2263257 106.8455782  26.4280317  43.3677890
 105.4738477  25.9448025  42.4658588 105.7270333  28.0445269  42.8643428
 104.8724523  28.3231348  42.5271938 105.8334985  27.0719837  45.6858347
 105.3533954  28.0103309  46.3256436 106.9929058  26.5934302  46.0400355
 107.3865704  25.8934212  45.4275658 107.8429682  27.0070385  47.1672531
 107.2075364  27.4000499  47.9609233 108.5367174  25.7256841  47.6193043
 107.7254929  25.0131523  47.7686806 109.4284608  25.4341706  47.0643822
 109.1588118  25.8138004  49.0486450 109.8581933  26.6492215  49.0164405
 108.3578086  25.9619406  49.7729652 109.9057072  24.5446506  49.3881203
 110.9700620  24.2905855  48.8464695 109.4193537  23.7496967  50.2923653
 110.0439528  23.0398639  50.6474898 108.5998298  23.9715198  50.8394641
 108.8212011  28.1230533  46.8696434 109.4528055  28.1170070  45.7721170
 108.9561440  29.0535605  47.8113989 108.6862857  28.7955581  48.7498611
 109.7952964  30.2686579  47.6303720 110.5626290  30.0494782  46.8879024
 108.9594205  31.4572415  47.0735792 108.1344302  31.6574097  47.7572862
 109.7745801  32.7265800  46.9531283 110.6389029  32.5911693  46.3030147
 109.1899540  33.5009618  46.4564922 110.0617250  33.0100324  47.9656631
 108.3044640  31.1339989  45.7267952 107.6299586  31.9320514  45.4165459
 109.0239134  31.0776723  44.9098586 107.7187706  30.2148302  45.7405158
 110.5146243  30.5870021  48.9334026 109.9178843  30.9640669  49.9178243
 111.8419397  30.6550413  48.9084989 112.3514980  30.6263555  48.0369154
 112.5608451  31.2357623  50.0391032 112.1471138  30.8151868  50.9556646
 114.0970446  31.0133597  49.9999424 114.2334856  29.9333295  50.0548844
 114.4554259  31.2873475  49.0076616 114.9199573  31.5289711  51.1636931
 114.9729031  32.6059476  51.0042453 114.3718847  31.3293013  52.5696755
 113.9876968  30.3200839  52.7178838 115.1352076  31.4516035  53.3381027
 113.5145850  31.9782144  52.7490103 116.2898424  30.8366123  51.1312034
 116.2329247  29.7958034  51.4499152 116.6569784  31.0225760  50.1218501
 116.9578109  31.3164030  51.8465196 112.3317541  32.7324138  50.0895417
 112.4352709  33.4715292  49.1120178 111.9743392  33.3188950  51.2707973
 111.5969407  32.6988664  51.9731556 111.9574427  34.7555261  51.4788114
 112.1143829  35.3420459  50.5735667 110.6343240  35.2115135  52.0225477
 110.3518043  34.6533465  52.9151529 110.6083286  36.6713896  52.4612593
 110.8154048  37.3400590  51.6257305 109.5643641  36.7871000  52.7525482
 111.2063032  36.8075773  53.3624025 109.5080084  34.9967400  51.0476267
 109.5166491  34.0248831  50.5541497 108.6255851  35.0618045  51.6841767
 109.4774357  35.7738494  50.2839108 113.0409402  35.0797574  52.4779411
 112.8737481  34.7365790  53.6715987 114.1457743  35.5888117  51.9073786
 114.0653685  36.1809792  51.0931473 115.3912241  35.8564954  52.6658822
 115.3880914  35.4437488  53.6747286 116.5755833  35.0275617  52.0510430
 116.2631935  33.9848663  51.9935317 116.8878553  35.4871768  50.6493004
 116.0348787  35.4377322  49.9724950 117.2418199  36.5144839  50.7356337
 117.6820291  34.8976567  50.1912021 117.7057773  35.1492007  52.9247233
 117.4841917  34.5885849  53.6718579 115.7127172  37.3591182  52.8070636
 115.1442202  38.2520695  52.1754782 116.4945111  37.6319486  53.8447657
 116.7065440  36.8651200  54.4669665 117.1890032  38.8481375  54.1835300
 116.7263815  39.6598035  53.6220277 116.7519325  39.1961825  55.6127892
 117.3228013  40.0948777  55.8463626 115.2835331  39.6920122  55.6059904
 114.6387333  39.0557754  54.9997362 114.9562392  39.7899741  56.6410663
 115.3436814  40.7105951  55.2225653 117.0853143  38.1724292  56.7449263
 117.1158726  38.7285998  57.6818577 116.5251362  37.2374359  56.7535872
 118.0986358  37.8404419  56.5189445 118.6801471  38.8754733  54.0500798
 119.2021988  40.0027213  54.0722828 119.3144179  37.7621149  53.8609769
 118.7982255  36.8939312  53.8601224 120.8087416  37.7324757  53.5900051
 121.4562130  37.9918667  54.4276300 121.2290009  36.2683701  53.3903992
 121.0690654  35.8001462  54.3616289 120.6919181  35.7925667  52.5698691
 122.7342050  36.0425960  53.1249661 123.5336744  36.9657794  53.1231593
 123.1660316  34.8893902  52.9968964 121.1489966  38.6570676  52.3400976
 120.5370402  38.4127953  51.2995617 122.1587980  39.5577713  52.4241489
 122.8407452  40.0618664  53.6055238 123.7605736  39.4895950  53.7255828
 122.2539904  40.0581534  54.5241149 123.1663480  41.5833266  53.3844809
 124.0301942  41.9138580  53.9612120 122.3408609  42.2272736  53.6878167
 123.3038573  41.6179533  51.8147519 124.3614264  41.3897048  51.6822749
 123.1651825  42.6342575  51.4459438 122.3605550  40.4887741  51.3414010
 121.4224147  40.9671695  51.0599839 122.9105269  39.7983561  50.0897297
 122.7441476  40.4540083  49.0402002 123.3219656  38.5517734  50.0924676
 123.2575769  38.0299474  50.9548206 123.7447777  37.7912476  48.8951956
 124.5202803  38.4015584  48.4322828 124.3106273  36.4048716  49.3464543
 125.3917640  36.4297058  49.4829488 123.8147908  36.0533449  50.2512610
 124.1880465  35.6983791  48.5255036 122.5585264  37.5352164  47.9268123
 122.7909240  37.2847062  46.7254001 121.3268182  37.8182980  48.3729512
 121.1437452  38.0371956  49.3418362 120.0588837  37.6963554  47.5888079
 120.3716718  37.3184457  46.6154384 119.1241515  36.6485049  48.2773896
 118.6404068  37.1364084  49.1236126 118.2663750  36.3883102  47.6572101
 119.8835586  35.3535203  48.5123461 120.4699911  35.1300407  49.7404535
 120.2837895  35.7744799  50.5868877 121.5411518  34.2298071  49.8719467
 121.9677162  34.0981063  50.8553580 121.8633699  33.4769179  48.7061552
 122.7199483  32.8192176  48.6956228 121.1822903  33.5630451  47.4800375
 121.4560198  32.9225632  46.6546544 120.2166644  34.5298780  47.3919515
 119.7976498  34.7454405  46.4201618 119.4049790  39.0141131  47.2987093
 118.3941550  39.0961572  46.6255964 120.0804314  40.1483631  47.5992789
 120.9593834  40.0395762  48.0848644 119.5633242  41.5667255  47.2933855
 118.5220491  41.7232702  47.5751752 120.4279168  42.5258298  48.1059863
 120.2370526  42.3576452  49.1659083 121.4764198  42.2787142  47.9396246
 120.1944925  44.0088257  47.9348700 120.3862168  44.1467477  46.8707650
 119.1991525  44.2049642  48.3336598 121.2061195  44.9709225  48.6506506
 120.6811671  45.9016992  48.8655453 121.3597762  44.4208506  49.5790492
 122.4781236  45.0587415  47.9216407 123.2053712  44.3909093  48.1342698
 122.7161261  45.9829432  46.9952536 121.9361598  46.9511365  46.5821310
 120.9462633  46.9091601  46.7781999 122.2659420  47.3934250  45.7360789
 123.8445808  45.9314285  46.3522259 124.6417556  45.4254446  46.7108242
 124.0792359  46.5624924  45.5993523 119.5722809  41.9194420  45.8046796
 118.7160567  42.7159045  45.3825092 120.4315065  41.3826437  44.9786918
 121.1111098  40.7814481  45.4223792 120.4445486  41.5333370  43.5001941
 119.5849062  42.1246689  43.1848506 121.7284480  42.2451815  43.0574926
 121.5739996  42.4718879  42.0025643 122.0062039  43.5894607  43.8372999
 122.4037053  43.1815044  44.7666432 122.6105585  44.2431561  43.2083819
 121.1499138  44.1322022  44.2377333 122.7178944  41.2465346  43.2390972
 122.8896817  41.2422098  44.1835921 120.2475210  40.2567912  42.6967215
 120.2796236  40.2899064  41.4129182 120.0542947  39.1166930  43.3727252
 120.0729498  39.2754556  44.3699966 120.0618823  37.7096326  42.7726016
 119.9103633  37.7937812  41.6964655 121.4729049  37.1325672  43.1845735
 121.7399847  37.3018841  44.2276655 121.4787791  36.0447161  43.1163971
 122.6627591  37.6222960  42.3437340 123.0604253  38.5725570  42.7000470
 123.5065772  36.9372287  42.4259172 122.3023103  37.8359195  40.8713545
 121.7644822  36.9533658  40.5249299 121.7919236  38.7817656  40.6897481
 123.5299104  37.8939436  40.0269702 124.3138419  38.2475052  40.5566364
 123.4946302  37.9489527  38.6678989 122.5466852  37.6657499  37.8391039
 121.6014947  37.6414439  38.1942437 122.6639268  37.8444822  36.8519788
 124.5887164  38.2709955  38.0236258 125.4691777  38.1893043  38.5116979
 124.5014883  38.2551420  37.0175212 118.8062274  36.9529191  43.0999103
 118.8532835  35.7595399  43.3152059 117.7054787  37.6004005  43.2473439
 117.7383710  38.5309130  42.8559461 116.4023774  36.9756765  43.5140314
 116.5315553  36.1950269  44.2636674 115.6750938  37.6543039  43.9597049
 115.6698443  36.3726280  42.3098500 115.7558331  36.8121408  41.1493252
 114.8945856  35.2945270  42.4367175 114.7428056  35.0116987  43.3943922
 114.3968390  34.2867791  41.4699433 114.1000904  34.7645554  40.5362563
 115.4637388  33.1587044  41.1691911 115.0835622  32.4483974  40.4350046
 116.3870608  33.5879957  40.7801078 115.7472963  32.2821430  42.4314836
 114.8814198  31.5553531  42.9953939 116.9493965  32.2903268  42.9225457
 117.1622065  31.8588553  43.8106021 117.7387815  32.7169538  42.4588218
 113.1156909  33.6951522  41.9502808 112.6913784  33.9634063  43.1005979
 112.4988149  32.8473895  41.0370021 112.9389095  32.7565102  40.1324814
 111.1189509  32.3404405  41.1545093 110.5240544  33.2097147  41.4348021
 110.5725046  31.9909580  39.8284638 111.1561197  31.3074678  39.2117572
 109.5324728  31.7283712  40.0220667 110.4280987  32.8843821  39.2209337
 110.9012875  31.3514127  42.3158327 109.7702019  31.0389603  42.6967615
 112.0107140  30.9588612  43.0168964 112.8952425  31.3997024  42.8086456
 112.0405223  30.1393727  44.2553057 111.0174523  30.1718535  44.6299731
 112.3755040  28.6941114  43.9818132 113.4054581  28.5885628  43.6409949
 112.2116011  28.2157115  44.9474060 111.5232136  27.9986509  42.8974977
 111.9299912  27.6124201  41.8019114 110.2368650  27.7795735  43.0681296
 109.8021921  27.3574238  42.2600769 109.7486296  28.0262107  43.9172320
 112.8087039  30.7889255  45.3964423 113.1664050  30.1034281  46.4073235
 113.2364899  32.0665432  45.3316567 112.8918176  32.6240276  44.5632088
 113.9597346  32.7731184  46.4214385 113.5520775  32.5702862  47.4118049
 115.4793887  32.4422843  46.3594922 115.8538867  32.6969807  45.3680356
 116.3305031  33.2849561  47.3420395 116.0306132  33.1200854  48.3769229
 117.4025032  33.1237028  47.2283178 116.2297168  34.3404349  47.0892282
 115.8308967  31.1134879  46.6315158 115.2582546  30.5427533  46.1138837
 113.9447927  34.2750452  46.1810106 114.5345228  34.7538984  45.1913366
 113.2974949  35.0807885  47.0401540 112.7790257  34.5810854  47.7483817
 113.0721103  36.5140795  46.8872259 113.7305427  36.8257680  46.0764074
 111.6170086  37.0100164  46.6706774 111.5105221  38.0701251  46.4405602
 110.9750463  36.2235378  45.5431733 110.9941397  35.1353083  45.6023128
 109.9514676  36.5484386  45.3565557 111.5494589  36.4435834  44.6433075
 110.7653573  36.7324782  47.9027167 111.1020135  37.1800400  48.8378376
 109.7378967  36.9905919  47.6463060 110.5832813  35.7003933  48.2023020
 113.6095217  37.1709354  48.1454651 113.6779330  36.5023369  49.2382857
 114.0387796  38.4266531  47.9654476 113.9763723  38.7663087  47.0163220
 114.6419515  39.2324219  49.1145068 114.8975936  38.5503728  49.9254494
 116.0536635  39.6514066  48.7656543 116.6577347  38.8041153  48.4412392
 116.0415107  40.3417443  47.9222164 116.8112072  40.3580035  49.8512460
 117.7839429  39.8225021  50.5970398 118.0096936  38.7665328  50.6162168
 118.4308976  40.7504780  51.3690784 118.8840952  40.4380638  52.2159502
 117.9571300  42.0016844  51.1094839 118.3957455  43.2540427  51.4926234
 119.2728372  43.2809572  52.1222670 117.8218880  44.3861088  50.9268551
 118.2774413  45.3420912  51.1389136 116.7686948  44.2183169  50.0032826
 116.2929757  45.1222952  49.6526595 116.2905373  42.9278522  49.6343075
 115.3849196  42.8024295  49.0593934 116.9054053  41.7639715  50.1607284
 113.8477853  40.3815591  49.6984384 113.1802142  41.0985507  48.8927688
 113.8803811  40.6157887  51.0554376 114.3066741  39.8812872  51.6021385
 113.1773611  41.7451679  51.6630106 112.9284264  42.4139777  50.8390976
 111.8274476  41.5181520  52.2760991 111.2708708  42.4171589  52.5408803
 110.8512078  40.8121394  51.3177168 109.8703313  40.8706838  51.7895275
 110.7515823  41.2198481  50.3117825 111.0848957  39.7575048  51.1719880
 111.7808368  40.6554494  53.6258081 110.7557561  40.4892812  53.9570288
 112.2922802  39.7181058  53.4069182 112.2556134  41.1996602  54.4422355
 114.0382279  42.6010670  52.5830050 115.0155133  42.0511520  53.1347101
 113.7082420  43.8875284  52.8417671 112.9023961  44.2439354  52.3480561
 114.6939816  44.8744017  53.3414744 115.6854043  44.4235967  53.2971421
 114.6725038  46.1168025  52.4085409 115.5127351  46.7814142  52.6095939
 114.7232376  45.8360331  51.3565453 113.4036927  46.9982332  52.5195403
 112.4646650  46.6581218  53.2631333 113.4009881  47.9859554  51.7507167
 114.6290298  45.2341338  54.8567278 115.4826233  46.0032258  55.2787867
 113.7424926  44.6191641  55.6223058 113.0225852  44.1378474  55.1025280
 113.8121735  44.5958297  57.1153077 114.4618468  45.3795165  57.5050110
 112.4288772  44.8806908  57.6678962 112.0292725  45.8373225  57.3314290
 111.7088488  44.2284712  57.1736517 112.3059585  44.9227969  59.1455138
 113.1209792  45.7808558  59.9367371 113.9096539  46.3669367  59.4884983
 113.0419644  45.7061290  61.3367098 113.6107669  46.3205764  62.0189052
 112.1083606  44.7832939  61.9015282 112.2431136  44.6606335  63.2901768
 113.1204193  44.9376777  63.5643697 111.2196294  44.0130178  61.0973687
 110.5531041  43.2318947  61.4320576 111.4386925  43.9906913  59.7358241
 110.7496858  43.3917523  59.1588130 114.3609171  43.1799273  57.5633437
 113.6714012  42.1460135  57.4935815 115.6340046  43.0048326  58.0632384
 116.7249783  44.0615070  58.1188127 116.6054867  44.7423015  58.9616298
 116.7251103  44.5842278  57.1623161 118.0461519  43.2805035  58.2875030
 118.7783019  43.7667910  58.9321587 118.5426310  42.9301650  57.3825604
 117.5727587  42.0173849  59.0664281 117.5750013  42.2774643  60.1248883
 118.2636294  41.1881031  58.9144607 116.1770348  41.6792858  58.5607820
 116.3589742  41.0176987  57.7138452 115.3145498  40.9483783  59.5517589
 115.2846652  39.7310745  59.5384338 114.7215127  41.6316106  60.5534828
 114.8787546  42.6182890  60.7012692 114.1518432  40.8663526  61.6896767
 114.8437199  40.0591643  61.9302308 114.2955807  41.7208940  62.9775037
 115.3455285  41.8163670  63.2542607 113.6765006  42.6148148  62.9016973
 113.7322930  41.0007598  64.1763556 114.3106174  40.0286226  64.6770926
 112.8425435  41.6905056  64.7902572 112.4327403  41.3144251  65.6333022
 112.3972872  42.4677554  64.3236276 112.8021022  40.1837587  61.4383685
 112.2436360  39.4767834  62.2736645 112.2613781  40.2623420  60.1811535
 112.8509444  40.7419816  59.5159353 111.0061502  39.6511970  59.7727303
 110.2895760  40.0410031  60.4956980 110.6432380  39.9925071  58.3192788
 110.7693850  41.0631628  58.1583939 111.5869996  39.2861111  57.2969855
 111.4968399  38.2011962  57.3512051 111.2801387  39.6544874  56.3180905
 112.6202260  39.4940312  57.5751101 109.1352275  39.6499832  57.9882587
 109.0106288  38.6000552  58.2534052 108.4453875  40.2531384  58.5785349
 108.6871429  39.8770469  56.5575753 109.0557067  38.9870285  56.0475480
 107.5975480  39.8722050  56.5881751 109.0523511  40.8217516  56.1547532
 110.9853190  38.0578118  59.9620735 109.9716459  37.5023459  60.3997966
 112.1124143  37.4050079  59.9272238 112.9099279  37.8007965  59.4503165
 112.1032857  35.9793733  60.1649553 111.3568688  35.5671442  59.4859556
 113.4598225  35.3155983  59.8843551 113.2983084  34.2528057  60.0645930
 114.0749205  35.5714540  58.5126579 115.1000776  35.2102484  58.4308813
 113.5162594  34.9266059  57.8343005 114.0915816  36.6415298  58.3058267
 114.5082492  35.8060934  60.9603470 115.4478214  35.2601057  60.8755054
 114.8885540  36.8106237  60.7749094 114.0750104  35.7509120  61.9590342
 111.6449119  35.6279155  61.6020509 111.1742267  34.5146221  61.8794800
 111.7943316  36.5731152  62.5737344 112.2969028  37.3929014  62.2647479
 111.3452295  36.3619013  63.9833340 111.4687251  35.2863109  64.1097114
 112.3444352  37.1236904  64.9136967 112.2293702  38.1574345  64.5877624
 112.0519613  37.1520118  65.9633540 113.7745632  36.7844628  65.0024181
 114.3268600  37.1644602  64.1429589 114.2006773  37.1123517  65.9505941
 114.0847220  35.2472870  65.0641204 113.7794901  34.6991809  64.1727239
 115.1741291  35.2130726  65.0752022 113.3658934  34.6666789  66.2265137
 112.4208571  34.4300004  65.9600008 113.7909373  34.3022421  67.4879250
 114.8914532  34.6990256  68.0046531 115.5887229  35.1394258  67.4215899
 115.0022597  34.5497626  68.9974053 112.9555382  33.6715631  68.2487848
 112.1393608  33.1981284  67.8884875 113.0981708  33.4309674  69.2192897
 109.9266306  36.8571968  64.2919171 109.3225665  36.5199320  65.3196194
 109.3920376  37.6706767  63.4111221 109.9334452  37.9170116  62.5948509
 108.0827652  38.2753439  63.5040195 107.8465964  38.4683700  64.5505096
 108.0678233  39.6611736  62.7514523 108.2967817  39.5552966  61.6910379
 106.6602707  40.3670488  62.7641514 105.8106975  39.7878025  62.4024896
 106.4901948  40.6518722  63.8024524 106.6126131  41.2639840  62.1466078
 109.1069932  40.5668439  63.3978949 110.1134351  40.1641897  63.5121309
 109.2025713  41.4669591  62.7906408 108.6615918  40.8886421  64.3392775
 106.9359998  37.4233698  62.9127035 105.9210830  37.3384085  63.5567600
 107.1994838  36.6298258  61.8673463 108.1046236  36.5342746  61.4294355
 106.0517201  35.8890802  61.1742912 105.1085641  36.3455675  61.4745992
 106.2497607  36.0293267  59.6672318 107.2497621  35.7393920  59.3446696
 105.2442944  35.2367217  58.8409312 105.3037746  34.2071180  59.1937518
 104.2789106  35.5408934  59.2454229 105.2926289  35.3658308  57.7596731
 106.0233536  37.5144704  59.2298861 105.3219786  37.9795114  59.9226441
 106.8496504  38.2215954  59.3027413 105.6938523  37.5391680  58.1911554
 106.0545435  34.3897763  61.6104012 107.0831346  33.7198027  61.6042963
 104.8806011  33.8998422  62.0541446 103.6101212  34.5964827  62.1872173
 103.4149808  35.0751982  61.2276071 103.7983679  35.3713815  62.9303189
 102.6038522  33.5561276  62.7108169 102.0472460  33.2538621  61.8237290
 102.0113206  33.9754303  63.5239627 103.5522690  32.5129467  63.3323220
 102.9816714  31.5976830  63.1748080 103.8465068  32.8551331  64.3245071
 104.7315157  32.5037871  62.4302320 105.6050456  32.1238440  62.9600820
 104.5594184  31.5693309  61.1262329 104.0957642  31.9646945  60.0473953
 104.7557378  30.2828288  61.3962023 105.1681692  29.8865399  62.2286417
 104.3648153  29.2447812  60.4417784 104.9180176  29.4664367  59.5291143
 104.7825003  27.8631117  61.0816559 104.3520949  27.8522057  62.0830232
 104.1690764  26.7051485  60.2210832 104.5930658  25.7154166  60.3909221
 103.0953434  26.5998045  60.3763252 104.2554034  26.9707618  59.1674514
 106.3088918  27.6964456  61.3026024 106.5694951  28.4802242  62.0138526
 106.5606371  26.6786849  61.6005960 106.8845563  27.8604434  60.3916536
 102.8576864  29.4451219  60.1702354 102.0901045  29.7520581  61.1194258
 102.3660942  29.2269991  58.9078225 103.0474445  29.3006297  58.1659059
 101.0166695  29.5549386  58.5630343 100.7930208  29.1217427  57.5881381
 100.2644010  29.1565335  59.2438320 100.6605707  31.0970239  58.4577720
  99.5599139  31.3741391  58.0060109 101.5295375  31.9973049  58.8085221
 102.3719026  31.6879760  59.2720365 101.2627431  33.4521636  58.6761903
 100.2603118  33.6443990  59.0586520 101.9744983  34.0652990  59.2289874
 101.4214587  33.9402080  57.2358508 102.1825668  33.3953755  56.4788768
 100.5318288  34.8908321  56.8734340  99.9183128  35.2882395  57.5704028
 100.4883350  35.4060036  55.4772835 100.8145569  34.6550305  54.7577505
  98.9909725  35.7838192  55.1752146  98.4306282  34.8508245  55.2355063
  98.6862394  36.5533053  55.8845428  98.9131309  36.3172731  53.7157794
  99.4654580  37.2503255  53.6042084  99.1149388  35.5652438  52.9529489
  97.5015025  36.7519514  53.1957302  96.9962508  37.2989920  53.9917015
  97.5337801  37.4653959  52.3722891  96.6698015  35.5761732  52.7622792
  96.9890987  35.0108897  51.9885843  95.5552999  35.1333492  53.3571006
  94.9938586  35.6135924  54.4514946  95.4350338  36.3564499  54.9745944
  94.0937875  35.2545070  54.7361517  94.9880582  34.0872047  52.8977739
  95.5868825  33.5739407  52.2668426  94.3468278  33.6038387  53.5103756
 101.4517961  36.6606316  55.3275655 101.5823813  37.3103099  56.3404115
 101.9076689  36.9148756  54.1393254 101.6756845  36.2561268  53.4096811
 102.5541501  38.1466812  53.7128977 102.2259657  39.0130562  54.2872296
 104.1158081  38.0272066  53.6143979 104.3822458  37.1298173  53.0559548
 104.7784420  39.2572311  52.7846708 104.3905342  40.1398213  53.2932687
 105.8630668  39.1667716  52.7254572 104.4605955  39.1311749  51.7496667
 104.8713127  37.8703674  55.0174037 104.5671081  38.7079347  55.6450925
 104.2724215  37.1197016  55.5330966 106.4035211  37.3440908  54.9985603
 106.5749152  36.6664137  54.1622109 107.0343814  38.1741676  54.6806169
 106.7398331  36.9768499  55.9681794 101.9603028  38.5199576  52.3613007
 101.9217684  37.6992635  51.4556910 101.4320831  39.7058318  52.2283457
 101.5136490  40.3390286  53.0110295 101.1584597  40.2859695  50.8849468
 100.8995054  39.5109031  50.1636105 100.0006439  41.3475824  51.0464380
 100.2007362  42.1174164  51.7916342 100.0725116  41.8938909  50.1059597
  98.5959469  40.7614264  51.1432538  97.9979791  40.1788959  49.9731797
  98.6566193  39.9648003  49.1444722  96.7230683  39.6342568  50.1169924
  96.2115526  39.1564797  49.2944956  95.9638669  39.6874120  51.2933312
  94.6711917  39.2497232  51.3064405  94.2596702  39.1797395  52.1709361
  96.4718867  40.4718640  52.2914325  95.8690805  40.7139479  53.1542821
  97.8167410  40.9397969  52.3122023  98.1981345  41.5999094  53.0771867
 102.4068052  40.9680027  50.2465489 103.2583871  41.5303540  50.8984177
 102.4844979  41.0568693  48.8670150 101.6948053  40.6753270  48.3660352
 103.4441359  41.7326792  48.0258351 103.8379666  42.5864714  48.5772514
 104.6786709  40.9168673  47.6433166 104.3633199  40.0975772  46.9972101
 105.5854223  41.8863494  46.7874520 105.1605943  41.9465918  45.7854688
 105.7583427  42.8313654  47.3023727 106.5158884  41.3208492  46.7359396
 105.3478453  40.2424267  48.8729553 105.5279724  40.9240830  49.7042187
 104.6314872  39.4964843  49.2172148 106.6535617  39.5453379  48.4661326
 106.4748270  39.0726036  47.5003489 107.5027122  40.2134308  48.3221143
 106.9776570  38.8696949  49.2576946 102.6191756  42.2727460  46.8446446
 101.7198368  41.6737762  46.3316212 103.0459712  43.4547407  46.4458120
 103.6313925  44.0138648  47.0498386 102.5741351  44.2601806  45.3227574
 102.8826709  45.2856789  45.5259571 103.1180719  43.8181757  43.9722590
 104.2024284  43.7475585  44.0576065 102.7808655  42.7857035  43.8805489
 102.6991896  44.6455084  42.7348931 102.2208666  45.8345498  42.8002035
 103.1889333  44.2893132  41.6394692 101.0600751  44.4959742  45.1944741
 100.3342654  43.6343745  44.6906152 100.5914379  45.6653911  45.7125144
 101.2727934  46.3076464  46.0911471  99.1344935  46.0041430  45.9108127
  99.1591028  46.8374033  46.6130766  98.4816942  46.5841799  44.5777437
  99.0687072  47.4602875  44.3021512  98.4290796  45.7774279  43.8466271
  97.0078233  47.1251707  44.6883148  96.6150136  47.6176856  45.7625103
  96.2491615  47.0385422  43.6762998  98.2823875  44.8862387  46.5170281
  97.0536492  44.8974887  46.3455413  98.8530420  43.9354994  47.2935135
  99.8291366  43.9990427  47.5451116  98.1496270  42.6846818  47.6311683
  98.8195624  42.2291952  48.3604272  97.3063490  43.0295802  48.2295292
  97.8064616  41.6597632  46.5452377  97.0478855  40.7443080  46.8079974
  98.2888687  41.8159662  45.3378649  99.0435392  42.4791639  45.2342251
  98.0099300  40.8912416  44.2486350  96.9436661  40.6652392  44.2381874
  98.3550841  41.6058574  42.9021323  99.4093257  41.8715691  42.9803752
  98.2039146  40.9575419  42.0390361  97.5267881  42.8252972  42.6802142
  97.9651358  43.5819761  43.3308995  97.7098176  43.3510113  41.2348061
  97.0678724  44.2276965  41.1486117  98.7284027  43.6012603  40.9381134
  97.2900611  42.6865652  40.4795437  96.0161556  42.5862998  42.8369154
  95.4433805  43.3732617  42.3464016  95.7047237  41.6073300  42.4726314
  95.8516933  42.6365472  43.9132647  98.8516779  39.6063498  44.3537869
  98.2950664  38.4623097  44.2453937 100.1871121  39.6111442  44.5420570
 100.6085900  40.4908831  44.8039859 100.9163092  38.4641967  45.0189660
 100.5802353  37.5748152  44.4858382 102.4514595  38.6526700  44.7749497
 102.8767867  39.6045781  45.0928616 103.1513559  37.6181070  45.5637379
 104.1604962  37.4261630  45.1991629 103.2722487  37.8942865  46.6112198
 102.5618919  36.7502673  45.2679568 102.6901974  38.5351077  43.3135754
 103.6207405  37.9963877  43.1348552 101.9308324  37.9289536  42.8195685
 102.8225081  39.8754397  42.6468082 102.8302000  39.8192068  41.5582767
 101.9151566  40.4735991  42.7304221 103.6478646  40.4436568  43.0757794
 100.6249770  38.1982611  46.5847411 100.4577815  39.1562093  47.3543872
 100.5709005  36.9434663  46.9933246 100.6759590  36.1308250  46.4028360
 100.3402653  36.6185054  48.4280003 100.7518891  37.3385547  49.1352629
  98.8577088  36.4863818  48.7009984  98.3487207  37.3602301  48.2942796
  98.5779317  35.5515828  48.2152162  98.6271609  36.3125774  50.1298146
  98.3445916  35.4172317  50.3300916 101.1097712  35.3577930  48.8181480
 100.9960890  34.3801819  48.0086455 101.8293733  35.3223716  49.8329961
 101.7314100  36.1034074  50.4658360 102.6872368  34.2148323  50.2607953
 102.8516747  33.4328229  49.5194981 104.1927691  34.6696725  50.3551953
 104.2476110  35.5443211  51.0032707 104.7560489  33.8738569  50.8425344
 104.8152402  34.9680951  49.0100085 104.2392747  35.7282173  48.4821920
 106.2247957  35.5180752  49.2920477 106.7316409  35.7612432  48.3581887
 106.1417841  36.4573728  49.8387918 106.8073357  34.7528456  49.8051239
 104.8939426  33.7906914  48.0147126 103.9108550  33.6881233  47.5552279
 105.5786789  34.1061928  47.2275055 105.1560453  32.8549703  48.5085417
 102.2089619  33.7701093  51.6675864 101.7800075  34.6151744  52.5349236
 102.4682004  32.5063188  52.0069188 102.8525644  31.9536352  51.2539581
 102.1978495  31.7689707  53.2756588 102.0070666  32.5876492  53.9695390
 100.9164078  30.9078577  53.2218364 100.8453889  30.2450641  54.0842569
  99.6743108  31.7791894  53.3009684  99.6355982  32.5719927  52.5539314
  98.7358997  31.2249058  53.3131381  99.7200177  32.3190615  54.2467741
 100.9040107  29.9120859  52.1156017  99.9152198  29.4595752  52.1905659
 100.9154951  30.4657516  51.1767607 101.7832101  29.2684287  52.1442525
 103.3323250  30.9139809  53.7907700 103.8293809  30.0146826  53.1375273
 103.7359290  31.1665968  55.0442116 103.2369967  31.8280130  55.6218753
 105.0143045  30.5932963  55.5746699 105.7572002  30.5290042  54.7796386
 105.5003923  31.3407920  56.8759621 104.7742028  31.2427448  57.6829021
 106.9126295  30.7969057  57.3671152 107.2861841  31.2593896  58.2807171
 106.8679800  29.7502646  57.6681945 107.6478669  30.9467730  56.5764919
 105.6428697  32.8355893  56.5251444 106.4193006  32.9078665  55.7635571
 104.6938523  33.1802716  56.1144618 106.2275174  33.4106046  57.2432543
 104.8975732  29.1230884  55.8908824 103.9615379  28.8359446  56.6348066
 105.6329267  28.2044299  55.2316222 106.3403680  28.4358490  54.5488749
 105.5698762  26.7611159  55.6330201 104.5880978  26.5537329  56.0587022
 105.7131902  25.8928735  54.3833099 106.6861920  26.0867093  53.9318731
 105.6634476  24.8653106  54.7435291 104.5234023  25.9618402  53.3704448
 103.5360488  26.1955148  53.7687278 104.7030672  26.7605254  52.6507461
 104.4074172  24.6594591  52.5506501 105.3703658  24.0263822  52.2726204
 103.2529557  24.2032690  52.0203247 103.3506092  23.5472723  51.2585948
 102.3643777  24.6592676  52.1708423 106.5866650  26.4512167  56.7301002
 106.2388125  25.7244663  57.6371003 107.8710779  26.7354091  56.5290785
 108.0441382  27.2848234  55.6994219 109.0709799  26.4316575  57.3559648
 108.8307214  25.8589862  58.2517648 109.8149328  25.3411500  56.5634874
 109.1898576  24.4495922  56.6135430 109.8539208  25.7151999  55.5404097
 111.1709610  24.7926416  57.0275216 111.3634403  24.9797956  58.0839425
 111.2008473  23.7096818  56.9072998 112.3032380  25.4878846  56.2295331
 112.2037656  25.2780099  55.1645841 112.2087661  26.5490598  56.4599320
 113.7829610  25.1211692  56.7044434 113.9851282  25.6146052  57.6551007
 113.9424081  24.0428863  56.6992767 114.8780595  25.6934758  55.8704780
 114.8442042  25.4105532  54.9014909 115.0107201  26.6914957  55.9508718
 115.7535601  25.3155160  56.2032619 109.8689042  27.6358367  57.6014590
 109.7445698  28.6624630  56.8901333 110.7272672  27.5770542  58.6561634
 110.6668349  26.7054324  59.1628422 111.5827065  28.7127581  59.1519971
 111.6710869  29.5297941  58.4359018 111.0137851  29.2488291  60.4536965
 111.2419664  28.4700137  61.1813528 111.9470176  30.3873185  60.9363244
 111.7654803  31.2950496  60.3608521 111.7225268  30.5762040  61.9861103
 113.0240947  30.2223917  60.9646055 109.5441921  29.6880586  60.5367346
 109.3783508  30.5757678  59.9263503 108.9588546  28.8558767  60.1456354
 109.0651340  30.0276638  61.9746835 109.6545879  30.8441396  62.3918302
 108.0057514  30.2784112  62.0297094 109.1278040  29.1337944  62.5953111
 113.0133431  28.1770783  59.3416601 113.1553973  27.0249086  59.8785650
 114.0500072  28.9516376  59.0375599 113.8783303  29.8904065  58.7068938
 115.3772844  28.5135940  59.2682442 115.5257611  28.3095704  60.3286352
 115.6133284  27.6650086  58.6261302 116.5306958  29.5644678  59.0485033
 116.2583685  30.6417196  58.5497264 117.7608335  29.2789684  59.3837427
 118.1166799  28.1158116  60.0771648 118.0636548  27.2480013  59.4197504
 117.4036035  27.8905528  60.8702191 119.5052504  28.3390126  60.6848718
 120.0622762  27.4025443  60.7140980 119.5451458  28.8069563  61.6685063
 120.0982261  29.1595699  59.5429864 120.3147388  28.5041230  58.6994156
 120.9450349  29.6902160  59.9782477 118.9847169  30.1685201  59.2592647
 118.9877110  30.9378243  60.0314558 119.1130980  30.9753075  57.9493116
 119.6150787  32.0926881  57.9311481 118.6589797  30.4201846  56.8676819
 118.1336802  29.5634274  56.9683175 118.7257676  31.1739807  55.5559254
 119.6552788  31.7391706  55.4873828 118.8695337  30.1497917  54.4297742
 119.0551591  30.7002937  53.5074994 119.6755685  29.4890294  54.7489501
 117.6422501  29.2876309  54.0088060 116.8945541  29.9948228  53.6497374
 117.9125542  28.6274179  53.1846915 116.9543214  28.4247656  55.0337478
 117.5233294  27.9794742  56.0952908 115.8196617  27.9730470  54.8030446
 117.5752339  32.1572351  55.2979845 117.6686583  33.0942178  54.5172264
 116.4414446  31.9350136  56.0226444 116.4386074  31.1702131  56.6823201
 115.1880211  32.7709682  55.9837053 115.2240906  33.5494403  56.7458470
 115.1116042  33.3991953  55.0962371 113.8553496  32.0872746  56.3049464
 113.7738396  31.1197746  57.0804853 112.7976493  32.5892040  55.6381680
 113.0043167  33.3593643  55.0182352 111.4235883  32.0459833  55.7389972
 111.3127088  31.2671396  56.4934772 110.2463898  33.0479613  55.8682826
 110.1191867  33.6629822  54.9773581 109.2954600  32.5240743  55.9651205
 110.3186925  33.9119460  57.0794989 111.1593961  34.5978783  56.9754809
 109.1039712  34.8299153  57.1855445 109.0423592  35.4963977  58.0458344
 109.0028896  35.4583823  56.3007214 108.2005950  34.2269765  57.0931111
 110.2811157  33.1476830  58.4266816 110.1773761  33.7499049  59.3292734
 109.4309488  32.4666112  58.4648585 111.2743062  32.7252840  58.5792470
 111.1082329  31.2333222  54.4319150 111.1419437  31.7916558  53.3485627
 110.8228257  29.9564350  54.4397251 110.6555402  29.4553006  55.3005270
 110.3252946  29.1775896  53.2471974 110.7215819  29.5741311  52.3124073
 110.7335157  27.6457352  53.2239307 110.6923482  27.3307107  54.2666103
 109.7284923  26.8531788  52.2887785 108.7188110  26.7458474  52.6851789
 109.6584480  27.3382527  51.3151784 110.1492650  25.8590718  52.1374657
 112.2655701  27.6386256  52.8826718 112.4275505  28.0914032  51.9044823
 112.8255288  28.1614841  53.6579991 112.5181924  26.5796429  52.8293697
 108.8143695  29.3194850  53.2889319 108.1874907  29.0856443  54.3323288
 108.2798675  29.6670916  52.1267633 108.9297411  29.8920894  51.3870448
 106.8292003  29.8442515  51.9550843 106.2660802  29.4213860  52.7870680
 106.4598727  31.3122037  51.7522779 105.3762525  31.4298870  51.7565494
 106.9920556  32.3418175  52.7416926 106.7515706  33.3743497  52.4884059
 106.3950525  32.1454095  53.6322606 108.0434779  32.1415564  52.9479095
 106.8440592  31.8323743  50.4783549 107.5632050  31.2990938  50.1318853
 106.2952036  29.0031615  50.7324698 106.9957996  28.6161235  49.8320156
 104.9853412  28.8747899  50.6846281 104.3952314  29.3334622  51.3639941
 104.1894316  28.5333096  49.4974349 104.9190666  28.1471547  48.7856476
 103.2765193  27.3563994  49.9066580 103.8458780  26.5824797  50.4214192
 102.4800168  27.7689204  50.5259566 102.5883621  26.7296340  48.6850297
 101.6319036  26.3392761  49.0326723 102.3435492  27.4570393  47.9110459
 103.3541523  25.5170684  48.1630593 104.5813003  25.3810246  48.1943515
 102.6807957  24.3876451  47.9845473 103.0848996  23.4822727  47.7919311
 101.7560827  24.3090778  48.3831427 103.4846191  29.8418913  48.8187482
 102.9216459  30.6580466  49.5648259 103.6970463  29.9627492  47.4738707
 104.0950220  29.1654767  46.9984005 102.9259483  30.8903618  46.7021303
 103.1515464  31.8654450  47.1338921 103.4295471  30.9907633  45.2669961
 103.3180038  30.0353733  44.7542673 102.6309524  31.9822616  44.4055789
 102.7608126  32.9929676  44.7924954 102.9158701  31.9048312  43.3563285
 101.6058001  31.6136098  44.4410964 104.9064922  31.3608633  45.1622484
 105.0966865  32.3720066  45.5221755 105.5019247  30.6018558  45.6696947
 105.1850659  31.4096549  44.1095773 101.4516609  30.6933128  46.8469224
 100.9134838  29.8298598  46.2830051 100.6820065  31.5690419  47.5442531
 101.1425697  32.3612664  47.9689434  99.2304947  31.4289245  47.6918216
  99.0076650  30.3656200  47.7803188  98.7820893  32.0934191  49.0840156
  99.4934896  31.8444992  49.8714472  98.6369453  33.1543398  48.8801956
  97.4845929  31.5852515  49.6686079  96.6892379  31.5816705  48.9232908
  97.5274889  30.5586330  50.0324092  96.9931713  32.5265842  50.8669733
  97.0091045  33.8119768  50.7606562  96.5135563  32.0527593  51.8786065
  98.4287263  32.0141753  46.5160924  97.3397622  31.4906317  46.1594631
  98.9416491  33.1172090  45.9500243  99.8218447  33.4290585  46.3349956
  98.4534069  33.8178630  44.8251060  97.9224287  33.1046110  44.1946741
  97.5289380  35.0341146  45.1678955  98.0149958  35.7120816  45.8694714
  97.5432525  35.5445557  44.2048970  96.1079480  34.6541348  45.5076086
  95.7265540  34.5222756  46.5891536  95.2108638  34.5889684  44.5119389
  94.2217377  34.5271495  44.7066386  95.5210674  34.8635096  43.5907690
  99.6653948  34.2749400  44.0665110 100.5632883  34.8620324  44.6866124
  99.7366139  33.9458875  42.7536589  98.8979028  33.5159008  42.3906506
 100.8939479  34.1809710  41.8418969 101.8219060  34.2821098  42.4047153
 101.0627928  33.3655814  41.1385179 100.7991399  35.4098714  40.9188410
  99.7069782  35.9532272  40.7885240 101.8674478  35.7289955  40.2057740
 102.6631738  35.1080207  40.2419743 101.8982613  36.6517798  39.0997121
 101.6036205  36.2927635  38.1136117 101.2626554  37.5320865  39.1958399
 103.3089143  37.1416188  38.8992525 104.1887848  36.7050550  39.5851991
 103.5398575  38.0551419  37.9985694 102.7759647  38.4107971  37.4417132
 104.7652145  38.7465137  37.8950293 105.5012801  37.9426655  37.8815705
 104.8861894  39.5413825  36.5822217 104.1201900  40.3168471  36.5796886
 106.1175189  40.3197453  36.2944677 106.3098908  41.0837107  37.0477604
 106.9774822  39.6585943  36.1874561 105.9449853  40.9024469  35.3895952
 104.8096298  38.5935122  35.3754825 103.8747641  38.0390463  35.2936680
 104.9706461  39.0064572  34.3796292 105.7158277  37.9977421  35.4849203
 105.0955882  39.6680189  39.1250414 104.3035763  40.4819136  39.5872342
 106.3309702  39.5334061  39.6455591 106.9058552  38.7765600  39.3037779
 106.9350678  40.2754825  40.7491524 106.1167435  40.9439228  41.0167955
 107.3097061  39.2383986  41.9126676 106.3507688  38.7355727  42.0384060
 107.8885343  38.4342828  41.4582837 107.7539150  39.7138047  43.2931756
 107.2804507  40.6681048  43.5240412 107.2780229  38.7391723  44.3637816
 106.1903181  38.8079810  44.3469447 107.6188783  37.7234230  44.1633290
 107.6506131  39.0453894  45.3412823 109.2738203  39.8462816  43.4558038
 109.7180998  40.4579486  42.6705403 109.4044828  40.3410902  44.4181858
 109.7269353  38.8575886  43.5284186 108.1083815  41.0843181  40.3421717
 108.8356483  40.6134365  39.4778105 108.2820243  42.2414133  41.0275350
 107.5983123  42.4330631  41.7458268 109.5005674  43.0213630  40.7326666
 110.2531076  42.4827767  40.1567256 109.3131963  43.9181451  40.1420879
 110.3266694  43.4274564  42.0628007 110.0615424  42.9996710  43.1815394
 111.2597900  44.3390290  41.8136066 111.5451285  44.5951657  40.8792000
 112.0609722  44.8481745  42.9305498 112.0864540  44.0172291  43.6355186
 113.4466283  45.1863067  42.3504851 114.2447933  45.2169748  43.0921671
 113.7121282  44.3721571  41.6761100 113.5242952  46.2394697  41.4192172
 113.0969150  45.8764013  40.6400331 111.2946110  46.0352574  43.5005029
 110.4795568  46.6665813  42.8330596 111.7072665  46.4338884  44.7036333
 112.4331496  45.9418138  45.2046885 111.2416592  47.6786112  45.3769228
 111.7027758  47.6778296  46.3645840 111.9015789  48.8856950  44.6302199
 111.9285609  48.6866257  43.5588992 111.2667092  49.7690457  44.6990109
 113.3711122  49.2701954  44.9360589 114.0311259  48.4472151  44.6617050
 113.6021060  50.0709807  44.2335724 113.6598315  49.6872340  46.3981216
 114.4959217  50.3861753  46.4212353 112.8179996  50.2502986  46.8011738
 113.8879614  48.5308114  47.2455822 114.1109980  47.6504342  46.8036210
 113.8775242  48.5152550  48.5252431 113.7043583  49.5624477  49.3350495
 113.8375613  50.5257615  49.0623018 113.6371717  49.4616017  50.3377538
 114.0464526  47.3309213  49.1175226 114.1398068  46.4863088  48.5716081
 113.8926987  47.2278919  50.1104197 109.6780865  47.7555771  45.5130110
 109.1139382  48.8320096  45.8055945 108.9352531  46.6615099  45.4412003
 109.3760512  45.7957396  45.7173580 107.4227941  46.5522809  45.5274849
 106.9693276  47.4164093  45.0419433 106.8179356  45.2797688  44.8877150
 107.4143781  44.4192666  45.1908524 105.7720058  45.1094261  45.1429214
 106.8844460  45.4667705  43.3752270 107.8711470  45.8380527  43.0982341
 106.9318885  44.4681028  42.9410435 105.7997478  46.4188678  42.8146162
 104.7945492  46.2805160  43.2129251 106.2739461  47.3835370  42.9953131
 105.5760717  46.1094920  41.3372212 106.3842073  46.5675649  40.7669657
 105.3826678  45.0469189  41.1901379 104.3236795  46.8086965  40.8585629
 104.3600915  47.7997174  41.0500642 104.2623689  46.5859944  39.8753290
 103.4642189  46.4637768  41.2616237 107.1241878  46.6704442  47.0236484
 107.9239066  46.1597122  47.8168132 105.9842035  47.1742076  47.3632827
 105.4155746  47.4325415  46.5695364 105.4587471  47.1462837  48.7500255
 106.0475918  47.7613710  49.4304883 104.4688604  47.5998627  48.8004018
 105.1168003  45.7718174  49.3028936 104.4939563  44.9624950  48.6519031
 105.4806819  45.4718147  50.5798518 106.0782594  46.1413835  51.0432917
 105.2815103  44.1618581  51.2893518 104.6423984  43.5314748  50.6710551
 106.6706303  43.3855249  51.5844559 107.2692749  44.0431847  52.2147028
 106.3886700  42.0785993  52.3483580 107.3925809  41.7072615  52.5542866
 105.7466037  42.2057726  53.2199530 105.8399555  41.3410712  51.7626247
 107.3591007  43.1138079  50.2275348 106.6030113  42.9029971  49.4712341
 107.7333964  44.0351127  49.7812163 108.0876956  42.3041962  50.1845030
 104.5606748  44.5263470  52.5545602 104.8335276  45.5261431  53.1914900
 103.5258339  43.7114197  52.8810112 103.4400662  42.8110653  52.4314493
 102.5954289  44.0682378  53.9638978 103.0742107  44.6497927  54.7517567
 101.3797622  44.7730600  53.3756975 101.1045376  44.1796335  52.5038052
 100.5603681  44.8992483  54.0833536 101.6887301  46.1952814  52.8405829
 101.4466924  46.4834925  51.7135684 102.1476948  47.0380749  53.7297093
 102.4729572  47.8664827  53.2521688 102.3924185  46.7843662  54.6761995
 102.1593399  42.8031560  54.6746254 102.1168616  41.6719112  54.1818950
 101.7836024  42.9227373  55.9453824 101.6388970  43.8778073  56.2404102
 101.7216023  41.9276348  57.0136862 101.8548806  40.9435390  56.5643501
 102.9031552  42.0987778  58.0402875 102.9498254  43.1207029  58.4165733
 102.6254363  41.4250787  58.8509313 104.3312104  41.6380390  57.5669518
 104.1636227  40.7360871  56.9782797 105.0825801  42.5369871  56.6424056
 104.5915002  42.6418287  55.6749386 105.1223312  43.5162753  57.1193904
 106.0710465  42.1838193  56.3486062 105.1493902  41.2522668  58.7906467
 106.1182744  40.7804191  58.6271050 105.2796069  42.1602820  59.3794221
 104.6084065  40.4844495  59.3437229 100.3011647  42.0376228  57.5947766
 100.1227846  42.8239547  58.5174191  99.3156327  41.3816102  57.0310967
  99.4251242  40.5410398  55.8825274 100.2220541  39.8042978  55.9835924
  99.5781794  41.1480771  54.9902334  98.1394121  39.7304000  55.9314145
  98.3580618  38.8917146  56.5923979  97.9517090  39.3980294  54.9104337
  97.1616136  40.7682250  56.5347004  96.2225170  40.3956404  56.9439397
  96.8390641  41.4247619  55.7265968  97.9724754  41.4854833  57.5843392
  97.6775188  42.5339322  57.5410486  97.7021353  40.9515314  59.0251211
  96.7078115  41.3122481  59.6087302  98.6030019  40.1784658  59.5939646
  99.5319882  40.0440308  59.2211217  98.3850962  39.4763332  60.9138739
  97.5022116  39.7655219  61.4840020  98.2500061  38.4332081  60.6279689
  99.5857820  39.6198711  61.8106566  99.6974576  38.7526149  62.7252407
 100.5145908  40.5034182  61.4585828 100.4137609  40.9435260  60.5551095
 101.7511829  40.8488900  62.3693166 101.3181933  40.8298078  63.3694468
 102.6814522  39.6556368  62.2834152 102.2047183  38.6780905  62.3558623
 103.1544124  39.7324207  61.3043766 103.4052621  39.8853536  63.0653548
 102.3177440  42.2354552  62.1972421 102.0796366  42.8637542  61.1552453
 102.9127160  42.7843746  63.2708826 102.9298246  42.2032472  64.0967760
 103.5684508  44.0582700  63.3229731 104.1388683  44.2031461  62.4054961
 102.4955311  45.1293412  63.3559088 101.9199902  45.1082189  62.4304864
 101.7534188  44.9249542  64.1276754 103.0137156  46.5662586  63.3898902
 103.9869097  46.7195511  62.9235792 102.3535500  47.2607932  62.8703653
 103.1623237  47.0645476  64.8221067 102.4501927  46.6954798  65.7423066
 104.1234517  47.9220085  65.0494424 104.2970128  48.3118221  65.9648778
 104.8405427  48.1462215  64.3744293 104.3932879  44.1163945  64.6066358
 103.8443694  43.6950618  65.6401423 105.5453312  44.7575227  64.6037858
 105.8946085  45.2665972  63.8044149 106.3615791  45.1029707  65.8131503
 105.7317448  44.9043754  66.6803120 107.4963786  44.1023292  65.9093689
 106.9915472  43.1403797  65.9982476 108.4373400  44.0722830  64.7730631
 107.8801592  43.9215471  63.8483984 108.9106801  45.0330790  64.5705679
 109.1441954  43.2528000  64.9030837 108.3025172  44.2541709  67.1872550
 108.7205118  45.2486182  67.3436363 107.6733566  43.9214639  68.0128064
 109.0650106  43.4753726  67.1735068 106.8641190  46.5503424  65.7979572
 106.9184789  47.0117080  64.6740890 107.0990275  47.2139214  66.9539064
 106.9121074  46.5987237  67.7328221 107.5097785  48.5906688  67.2485388
 107.0594228  49.1033665  66.3985709 106.8910665  49.2332777  68.4773423
 107.2913544  48.8875493  69.4304207 107.1339020  50.2913726  68.3795351
 105.3437784  49.2073747  68.4573797 104.6373015  48.8188418  67.5176898
 104.8218974  49.5942065  69.5200071 108.9683741  48.9936431  67.0590142
 109.2219641  50.2355241  67.1693863 109.9016540  48.0939493  66.8885684
 109.6415541  47.1552671  67.1556661 111.3378334  48.2757809  66.7195339
 111.8337033  48.4219698  67.6791392 111.9957120  46.9043658  66.3065009
 111.4170411  46.5504626  65.4532761 113.0254929  46.9932948  65.9603607
 111.7755153  45.7786944  67.3285686 110.7175842  45.8637567  67.5770582
 112.0014969  44.4232978  66.7563759 113.0763972  44.2919293  66.6322990
 111.7247423  43.6316785  67.4526846 111.6143345  44.4171229  65.7374660
 112.6735012  46.0348443  68.5408424 113.6818232  46.2000902  68.1612576
 112.2443975  46.8955569  69.0538180 112.5714857  45.1595976  69.1824473
 111.7093094  49.4119885  65.8206758 112.7143160  50.1433698  66.1394284
 111.1281715  49.5230116  64.6345896 110.0678893  48.6631609  63.9839120
 109.0874311  48.8876443  64.4039470 110.2869029  47.5972587  64.0470430
 109.9871818  49.1435891  62.5178550 109.1376663  49.8009165  62.3325332
 109.9221193  48.3302570  61.7950859 111.2700020  49.9372243  62.2198502
 111.0089146  50.7607052  61.5551603 111.9706252  49.1763751  61.8757986
 111.6182431  50.4285616  63.6302501 112.6923894  50.5941974  63.7132088
 110.9414952  51.8470181  63.8500518 109.9190573  52.0051282  64.4846145
 111.5133945  52.9000707  63.2312326 112.4360541  52.7284368  62.8579338
 111.0887481  54.2942034  63.2379229 109.9992220  54.2622112  63.2409609
 111.3801778  54.7789156  64.1697260 111.5587359  55.1260317  62.1208485
 112.0154996  54.6482888  61.0670470 111.7587188  56.4003289  62.4343664
 111.5690212  56.5544179  63.4143550 112.7248185  57.2567440  61.7661306
 112.6050348  57.1898314  60.6847872 112.5633614  58.7840221  62.0344212
 112.7609383  58.9260207  63.0969182 113.3269866  59.2866319  61.4408047
 111.2407066  59.5220384  61.8734158 110.6519329  59.3492566  62.7743238
 111.6065024  60.9872934  61.8111196 110.7036494  61.5768558  61.9704201
 112.3188159  61.2704085  62.5860746 112.1372323  61.1351337  60.8705898
 110.4814896  59.2098325  60.5406787 109.8152415  60.0395863  60.3046233
 111.2395757  59.0191042  59.7810080 110.0067630  58.2286901  60.5301702
 114.1074954  56.7427418  62.1231464 114.5154501  56.8273884  63.2645397
 114.8135580  56.2707804  61.0969030 114.3051109  56.0526925  60.2519054
 116.2634333  56.1989676  60.9772426 116.5733224  55.6069780  61.8384148
 116.5778135  55.3742026  59.6848588 117.5696521  54.9787969  59.9039719
 115.8589579  54.5585424  59.6069895 116.4616494  56.3370028  58.6050761
 115.5858172  56.7270739  58.5564219 116.8781695  57.5451494  61.0466673
 116.2392849  58.5619210  60.7540624 118.1184883  57.5158600  61.2826408
 118.5671433  56.6292685  61.4636965 119.0170265  58.7432089  61.0606507
 118.5426426  59.5129355  61.6694096 120.4063070  58.5598030  61.6676528
 120.2832196  58.1782515  62.6812421 120.8648169  57.7379335  61.1177445
 121.3687495  59.7631105  61.8691668 120.6976873  60.5725854  62.1564401
 122.1076770  59.6215278  62.6578802 122.2874226  60.1410528  60.6637678
 122.8405946  61.2856368  60.6390407 122.4173284  59.3288894  59.7014830
 119.0336808  59.3190157  59.6377214 119.2593200  60.5035558  59.4487201
 118.9629708  58.4714222  58.5760804 118.7557165  57.4919041  58.7091077
 118.8056949  59.0177282  57.2299694 119.5846597  59.7691857  57.1010298
 118.9828761  57.9235806  56.1957537 119.9447030  57.4144865  56.2567258
 118.2016028  57.2009871  56.4314961 118.6395404  58.4386972  54.7324443
 118.6006739  57.5120610  54.1597883 117.6460264  58.8722027  54.6176889
 119.7182102  59.4350528  54.1577466 120.8479679  59.5581943  54.6722751
 119.4206229  60.0513378  53.0421059 120.0560901  60.6858465  52.5798503
 118.5316428  59.8615095  52.6018526 117.4680165  59.7417749  56.9499915
 117.4791177  60.8022495  56.1665428 116.3443946  59.3953239  57.5730641
 116.3814530  58.6517244  58.2555518 115.0326629  60.0426183  57.3859834
 114.7787786  59.9397869  56.3309338 113.9295176  59.2566232  58.0257602
 114.0919437  59.2669768  59.1035422 112.9978262  59.8018293  57.8747586
 113.9205665  57.8471573  57.4304141 114.0732689  56.8599246  58.2102691
 113.9277363  57.7177155  56.1687629 115.1124740  61.4987844  57.8456041
 114.3393518  62.3150440  57.4192176 116.0279682  61.8872123  58.7549892
 116.6049034  61.1582468  59.1497914 116.3309069  63.3009882  59.1896374
 115.3823220  63.7666784  59.4568962 117.3534633  63.3599559  60.3658815
 118.3202964  63.0233670  59.9916564 117.4969202  64.8159129  60.8248454
 118.2296654  65.2855740  60.1686507 116.5824148  65.3516921  60.5704431
 117.6973084  65.0036873  61.8796876 116.9950791  62.4265985  61.5362032
 117.8597706  62.2587605  62.1782545 116.1134897  62.7847926  62.0678018
 116.7408513  61.4489825  61.1266221 116.7693030  64.1717690  58.0227468
 116.2822470  65.3275048  57.9663384 117.5593077  63.7440429  57.0390230
 117.7552509  62.7555243  56.9711864 118.0312367  64.5359309  55.8625431
 118.4478138  65.5126817  56.1085559 119.0489345  63.7905842  55.1256081
 118.7677524  62.7374787  55.1279405 119.0185294  64.0951601  54.0794651
 120.4036147  64.1082567  55.7490776 120.5942298  65.1785787  55.6711634
 120.2656731  63.8484316  56.7986330 121.7235518  63.3869714  55.3159070
 121.8847316  63.4611320  54.2404437 122.6614027  63.7358798  55.7481560
 121.6955421  61.9694176  55.6855594 121.5053666  61.2915609  54.9613747
 121.9960751  61.5282983  56.9343046 122.2652690  62.3046860  57.9911104
 122.3506505  63.2992700  57.8374457 122.5280137  61.8713928  58.8648270
 121.8614497  60.2548878  57.2270777 121.7272116  59.5397867  56.5265648
 121.8761456  59.9176676  58.1790055 116.7878619  64.8624158  55.0520403
 116.6652613  65.9873213  54.5197171 115.8667009  63.8930417  54.8024144
 116.0402599  62.9916028  55.2235873 114.5799355  64.1445741  54.1116671
 114.8676472  64.4219681  53.0975779 113.6958072  62.9156797  53.9790347
 113.1805494  62.7141092  54.9181474 112.9185198  63.0971778  53.2367517
 114.3648770  61.6950487  53.5882785 115.4787555  61.6786117  53.0804631
 113.7753047  60.6125725  53.7210735 113.8035025  65.2858121  54.7632237
 113.5150441  66.1886372  54.0407335 113.6415943  65.2694133  56.0949810
 114.1551014  64.5436815  56.5742762 112.8704666  66.3414863  56.7526515
 111.9078704  66.4004176  56.2446791 112.5421376  65.9650035  58.1755368
 113.5189583  65.7287724  58.5975752 111.9794137  66.7505770  58.6799496
 111.7413139  64.6492464  58.1983232 112.0760096  63.8511637  57.5356424
 111.7268322  64.1235796  59.6246022 111.4173803  64.9006701  60.3234491
 111.0214738  63.3328461  59.8801701 112.7246348  63.7951989  59.9155596
 110.3004644  65.0518966  57.8730329 110.0619160  65.9303433  58.4726417
 110.2252038  65.2398875  56.8020076 109.6524634  64.1896479  58.0303609
 113.6605945  67.6248186  56.5406681 113.0200682  68.6498671  56.2237593
 115.0031984  67.6636903  56.7145201 115.3887792  66.7836126  57.0257928
 115.8439787  68.8817395  56.6576873 115.2617808  69.6207887  57.2080991
 117.1061418  68.6793278  57.5356560 117.5218311  67.7299385  57.1980727
 117.7965395  69.5225363  57.5139204 116.5890845  68.5673895  59.0211129
 115.9394506  69.4301954  59.1682244 115.8036897  67.8194618  59.1302091
 117.6866761  68.5325950  60.1240498 118.3704999  67.7132172  59.9024533
 118.3149244  69.4230754  60.1021917 116.9910552  68.3612612  61.4287381
 116.1324439  67.8333447  61.4934749 117.3338948  68.7086032  62.6650432
 118.3527954  69.4133167  63.0215203 119.0167303  69.7006314  62.3167219
 118.4902749  69.7968833  63.9457317 116.4930618  68.5220208  63.6278893
 115.6470914  67.9790288  63.5299414 116.8033685  68.8104580  64.5447444
 116.0861219  69.4439798  55.2747108 116.2122606  70.6733177  55.1384699
 115.9924525  68.6454070  54.2099916 115.8729227  67.6514283  54.3436515
 115.9961842  68.9926287  52.7753159 116.8822425  69.5479045  52.4676273
 116.0601697  67.7284909  51.9951931 116.9970901  67.2000041  52.1710182
 115.2754940  67.0664766  52.3614225 115.8037703  67.8777849  50.4575411
 114.4962094  67.8801672  49.9322699 113.6244082  67.7585015  50.5580198
 114.2730688  67.9085724  48.5629428 113.2596709  67.9929924  48.1991934
 115.3573936  67.9374922  47.6928358 115.2894706  67.9206997  46.6150999
 116.6815357  68.0223268  48.2217180 117.5053936  68.1947517  47.5449925
 116.9108939  67.8911272  49.6120354 117.8873638  67.9344763  50.0714357
 114.7152326  69.8195475  52.4665666 114.7100847  70.8344165  51.8404362
 113.6325014  69.2585614  53.0129349 113.7687902  68.4706163  53.6299446
 112.3368928  69.9458629  53.0863160 112.0052265  69.9487678  52.0480053
 111.6250292  69.3665072  53.6742930 112.3383082  71.3977944  53.7050226
 111.8340702  72.3217616  53.1004811 112.8285744  71.5366857  54.9271965
 113.1053796  70.7029674  55.4256557 113.2242389  72.8762315  55.5010992
 112.3113740  73.4097294  55.7660350 113.9195640  72.6890541  56.8828774
 114.8536625  72.1401384  56.7633216 114.1119011  74.0416996  57.5920890
 114.3444943  74.7552481  56.8016124 113.1548694  74.3434231  58.0177101
 114.9158475  73.9926539  58.3265240 113.1024326  71.9300089  57.8926092
 112.1889490  72.4793069  58.1205009 112.8757876  70.9463404  57.4813570
 113.7452272  71.7076791  58.7444307 114.0579692  73.6616543  54.5103222
 113.8052542  74.8414489  54.3025693 115.1780287  73.1370575  53.9124758
 115.4966655  72.2246775  54.2059608 116.0766453  73.9297850  52.9669997
 116.5241824  74.8178752  53.4133366 117.2799472  73.1148805  52.5055514
 117.9277454  72.8593179  53.3440890 116.9563206  72.1968149  52.0151063
 118.1626928  73.7804679  51.5327503 118.8165935  73.0083022  51.1274430
 117.7034149  74.1132347  50.6019171 119.0851039  74.9351598  52.1017496
 119.7055545  75.6218202  51.2829576 119.1638675  75.1903268  53.3276329
 115.3497648  74.3828819  51.6626702 115.1805117  75.5791681  51.4699336
 114.6541467  73.4375621  50.9582514 114.6721758  72.4387557  51.1071162
 113.9325565  73.8606202  49.7708781 114.5028123  74.6377282  49.2618841
 113.7148453  72.6416741  48.7524626 113.3371245  71.7164189  49.1874986
 113.0615340  72.8945083  47.9173744 114.9763994  72.2827536  48.0987934
 115.5203168  72.7402683  46.9154133 116.7305143  72.1553164  46.6995497
 117.4404362  72.3235506  45.9032406 116.9265266  71.4035855  47.7827279
 117.6921697  70.7551150  47.8983856 115.9134893  71.5331353  48.7090705
 115.7913960  71.1076476  49.6941890 112.5947662  74.6125507  50.1381102
 111.7926914  75.0636814  49.2693633 112.3362833  74.7546654  51.4420841
 112.8252957  74.3274208  52.2156659 111.2609616  75.5345217  51.9726799
 111.3625019  75.6854875  53.0473887 111.3773233  76.5252783  51.5333893
 109.8444389  74.9773691  51.6603106 109.0228364  75.4877356  50.8380920
 109.5679406  73.7686071  52.2358127 110.2936320  73.3007470  52.7598155
 108.3042447  73.1828989  52.0731143 107.9639526  73.4148862  51.0639150
 108.3249528  71.6743397  52.1219063 107.3845232  71.3199404  51.6998953
 109.4345940  71.0206527  51.2481520 109.4061622  71.3369466  50.2054376
 110.4535551  71.2379328  51.5684765 109.3360298  69.9357863  51.2101465
 108.5263733  71.0056350  53.5109067 109.5003022  71.2844618  53.9131729
 107.7327591  71.2822719  54.2049795 108.6588848  69.9342711  53.3601574
 107.2678396  73.6480518  53.0980862 107.5537401  74.2833233  54.1014555
 105.9638701  73.5319305  52.7494934 105.7309323  72.9217459  51.9790416
 104.8410770  73.9804277  53.6149571 105.1855869  74.7530965  54.3023236
 103.7356209  74.5607602  52.7277007 103.4312681  73.7437185  52.0735506
 102.8790344  74.8182806  53.3506729 104.1742876  75.7846439  52.0293800
 104.3630950  76.7906200  52.6932704 104.3798892  75.6867733  50.8037230
 104.1886046  72.8077952  54.4848009 103.5356570  73.0945620  55.5002699
 104.3745649  71.5887637  54.0413415 104.9358793  71.5936664  53.2016664
 103.7202603  70.3575142  54.6368472 103.3998674  70.5414413  55.6623875
 102.4666153  70.0693908  53.8099827 102.7491920  69.7616543  52.8031992
 101.6050961  68.9769972  54.4617361 100.6523036  68.8612060  53.9450868
 102.1759631  68.0494059  54.5033033 101.2874370  69.3926471  55.4179936
 101.4677218  71.2550089  53.5062882 100.9034613  71.4638899  54.4151244
 101.9067253  72.2415280  53.3573047 100.5553748  71.1407826  52.3471132
 100.0815663  70.1591907  52.3450614  99.7357264  71.8464896  52.4822211
 101.0381579  71.3005490  51.3830049 104.7335132  69.2170788  54.6647275
 105.7468775  69.2446990  53.9346404 104.5163581  68.2431998  55.5062002
 103.7348167  68.2776484  56.1450323 105.4110573  67.0780168  55.8245585
 106.0664375  66.8050767  54.9974615 106.3459164  67.4648154  56.9523386
 105.7934795  67.9474983  57.7585227 107.0332177  66.2079657  57.4249416
 107.4083707  65.6381467  56.5748043 107.7307463  66.5643983  58.1829431
 106.3298085  65.5834460  57.9756611 107.4306324  68.4466607  56.5964481
 107.0451128  69.2859152  56.0175499 107.9317450  68.8943833  57.4546617
 108.2212492  67.9264038  56.0557405 104.4814979  65.8555393  56.1510688
 103.9528821  65.7686763  57.2425911 104.3119852  64.9368480  55.1882744
 104.9534552  65.0175481  54.4123093 103.5911067  63.6265551  55.3114018
 102.7421510  63.7175502  55.9889140 102.9860893  63.3104224  53.9956075
 103.7316354  63.1436764  53.2181393 102.4514508  62.4210670  54.3292554
 101.9796836  64.2801916  53.4144998 102.2125731  64.8225879  52.1091815
 103.1915468  64.6359563  51.6930257 101.1879840  65.4203293  51.3803017
 101.4568890  65.7932234  50.4030335  99.9129388  65.4797839  51.9575312
  99.0892812  65.9553493  51.4458420  99.6623164  64.9214523  53.2188193
  98.6571099  64.8866385  53.6122036 100.6808228  64.2491661  53.9189723
 100.5079139  63.6857722  54.8240276 104.5024552  62.6167893  55.9409723
 105.5477873  62.3006039  55.4134338 104.0424153  62.1251689  57.0952533
 103.2006916  62.4896644  57.5180348 104.7785097  61.0902060  57.8064791
 105.7467635  60.8958106  57.3451335 105.1306715  61.6104530  59.1705918
 105.6990257  60.8222865  59.6644266 105.8022178  62.4636438  59.0747216
 104.2859904  62.0428887  59.7069493 104.0107823  59.7267364  57.7690617
 102.8377856  59.6963156  57.9552491 104.7491944  58.6483096  57.5527388
 105.7482351  58.7808563  57.6201814 104.1886574  57.3864063  56.9868820
 103.1678663  57.4942705  56.6201885 105.0417189  56.9207633  55.8346585
 106.0897880  57.1443304  56.0338290 104.8267489  55.9102374  55.4871992
 104.6183416  57.7447023  54.7449850 105.4051619  58.2292143  54.4846734
 104.1206877  56.3118392  58.1614990 104.9058041  56.3694070  59.1451230
 103.1862173  55.3802189  58.1856010 102.7367966  55.2892952  57.2856555
 102.8265356  54.2961368  59.1583485 101.7807126  54.0543669  58.9688579
 103.7138132  53.0791446  58.8401361 104.7329337  53.3749186  59.0891565
 103.4151513  52.3418283  59.5853185 103.6244405  52.4189581  57.5024384
 104.5572047  52.7984009  56.4796676 105.2551106  53.5809521  56.7384034
 104.5247296  52.2912889  55.2163455 105.1610333  52.6764512  54.4332932
 103.5739851  51.3153713  54.9888212 103.4888766  50.9755644  53.9671947
 102.7133782  50.8151310  55.9475288 102.1544535  49.9234553  55.7047526
 102.8752560  51.2490748  57.2658941 102.2757493  50.8202250  58.0552495
 102.9129425  54.7589257  60.6625082 103.5756799  54.1259699  61.4518415
 102.2599434  55.8742999  61.0578250 101.5732481  56.2690063  60.4311223
 102.4122827  56.5171720  62.3733422 103.4514505  56.3457345  62.6542057
 101.9343227  57.9706392  62.2067765 100.9474688  58.0622724  61.7530249
 101.8945755  58.8086059  63.4660649 101.6436167  59.8272378  63.1702364
 101.2071767  58.4511358  64.2327447 102.9060525  58.7788119  63.8712007
 102.9664720  58.7054024  61.3016558 102.4287246  59.4802444  60.7553543
 103.9125602  59.0367397  61.7297125 103.2983495  58.0668485  60.4829635
 101.5040148  55.7641705  63.3615423 100.3323275  55.6552226  63.0916909
 102.2046800  55.0654144  64.3198713 103.1931347  55.2448178  64.4241388
 101.5977120  54.0686672  65.2669845 100.8268605  53.5924338  64.6611045
 102.5332766  53.0010564  65.6993833 103.4197379  53.3599124  66.2223640
 102.0414750  52.3477707  66.4201186 102.9454761  52.1272681  64.5578427
 102.2932311  51.2619062  64.4397660 102.9632698  52.6847838  63.6213790
 104.3612434  51.5357212  64.7960360 104.3724782  50.9040630  65.6842824
 104.5240935  50.8124575  63.9969831 105.3695652  52.5837732  64.8834988
 105.1219550  53.5602919  64.9556124 106.6198374  52.4070306  64.8574093
 107.1583389  51.2515673  64.6288103 106.6070796  50.4517051  64.3523338
 108.1442912  51.2967089  64.8431939 107.4442862  53.3456124  65.0342053
 107.0998508  54.2852632  65.1700551 108.4280141  53.1895338  64.8667956
 101.1082462  54.6936699  66.5126490 100.1548847  54.1999961  67.1277733
 101.7382211  55.7580788  66.9352114 102.4222681  56.2073960  66.3433548
 101.7166882  56.2419763  68.3417307 100.6742807  56.2826309  68.6577891
 102.6218546  55.3374623  69.2279688 102.5703247  55.7031862  70.2534886
 102.2444350  54.3192059  69.1339204 104.0899977  55.4816309  68.8253719
 104.2507839  55.3340208  67.7574528 104.6294819  56.4263836  68.8924555
 104.8668698  54.3597070  69.4691655 104.7050785  53.5265492  68.7852272
 105.9483962  54.4930330  69.4428822 104.6031037  53.8215526  70.8858456
 103.5576994  53.5257274  70.9737194 105.2378176  52.9472759  71.0303401
 104.7812016  54.8698098  71.9088504 104.2040945  55.6967304  71.8518177
 104.6533777  54.4915389  72.8365746 105.7428306  55.1461879  72.0467001
 102.1566386  57.6702010  68.3951898 102.6417133  58.2251576  67.4541411
 101.8612065  58.4109298  69.5106334 101.2847235  57.9521259  70.2015450
 102.1804498  59.8203029  69.6068946 101.5970073  60.4060734  68.8965072
 101.7839802  60.2644450  71.0554918 100.7544821  60.6164549  70.9897437
 101.8466553  59.4635253  71.7922350 102.4946407  61.0218942  71.3861684
 103.6857269  60.0144320  69.3467000 104.1321844  60.9592585  68.6423024
 104.5288122  59.2534789  70.0387329 104.0781539  58.4758520  70.4995833
 105.9839418  59.4293253  70.0057551 106.2514573  60.3860744  70.4542763
 106.6108099  58.4736506  70.9503608 107.6880432  58.5897440  71.0694860
 106.1175869  58.6029858  71.9137458 106.3750890  57.1044442  70.6062132
 106.9203975  56.9653055  69.8284728 106.6597072  59.2541672  68.6157005
 107.7455927  59.8287134  68.4239128 105.9901608  58.6724524  67.6121559
 105.1881570  58.1170115  67.8737658 106.4033747  58.6596902  66.2057047
 107.4334831  58.3034104  66.2138597 105.4586915  57.7213072  65.4202259
 104.4372507  57.9087048  65.7513465 105.6190686  58.0397115  64.3901749
 105.8109081  56.2468184  65.4849007 106.8173975  55.9166403  66.0805957
 105.0453648  55.4199051  64.9304768 106.2905678  60.1317896  65.7697803
 107.3021637  60.6072823  65.2705255 105.2545894  60.8594136  66.1204334
 104.5853468  60.3927867  66.7158545 105.0747670  62.2686171  65.7846693
 105.3888652  62.3677895  64.7456271 103.6437169  62.7233754  65.9680010
 103.4593515  62.8140024  67.0384678 103.3817975  64.0923397  65.3490917
 104.2076088  64.7569039  65.6030514 103.4392538  64.0459491  64.2615961
 102.4020336  64.4391604  65.6775913 102.6002632  61.7669438  65.3711132
 101.6076842  62.1738180  65.5645264 102.7949822  61.6218859  64.3084754
 102.6852264  60.7607591  65.7815711 105.9814171  63.2009547  66.6025376
 106.6139810  64.0689344  65.9973944 106.3020922  62.9480284  67.9045667
 105.9024844  62.1479943  68.3740574 107.3989317  63.6229814  68.6322781
 107.2097526  64.6906990  68.5214102 107.4983494  63.1289308  70.0593397
 106.6035571  63.5481060  70.5195014 107.4981449  62.0398489  70.0146109
 108.3871087  63.6326672  70.4394632 108.7728929  63.4220582  67.9484103
 109.5368668  64.4205160  67.8544542 109.0857326  62.1817054  67.5141189
 108.3189815  61.5251232  67.5471726 110.2466803  61.8434770  66.6396810
 111.1750036  61.9900794  67.1917895 110.2613966  60.2969571  66.4070934
 110.1824652  59.8155442  67.3818904 109.4841305  59.8628330  65.7782106
 111.2592943  60.0026113  66.0820132 110.4093080  62.6872446  65.3035513
 111.4223243  63.3144785  64.9590963 109.2645630  62.7794548  64.5061635
 108.4428589  62.2904060  64.8314617 109.2298151  63.5515458  63.2849474
 110.0823932  63.3154329  62.6481262 107.8576377  63.3429118  62.5606550
 107.1081204  63.7101570  63.2617319 107.7607008  64.0875584  61.2473398
 108.0348317  65.1328456  61.3899421 108.5466355  63.7331551  60.5804028
 106.7441394  64.0594552  60.8549397 107.4629585  61.9347939  62.1343152
 108.0026530  61.7049329  61.2155729 107.7163019  61.1236621  62.8169963
 106.4097799  62.0050094  61.8623125 109.3976259  65.0524282  63.5352422
 110.2020144  65.6625360  62.8075620 108.7700216  65.6278152  64.6462875
 108.1486229  65.0272891  65.1690993 108.9504832  67.0628459  65.0734034
 108.9020597  67.6679317  64.1680683 107.8236787  67.5066798  66.0144393
 106.8458341  67.1497782  65.6911110 108.0474687  67.1459497  67.0183934
 107.7518493  69.0560102  66.0195025 108.6437155  69.3789095  66.5565415
 107.7406365  69.4349604  64.9975403 106.4597384  69.5892147  66.6999532
 106.2983493  69.1761211  67.6956185 106.6240313  70.6564392  66.8487566
 105.1727100  69.4600971  65.8112853 105.2039451  70.0374761  64.9831803
 104.0205579  68.8607604  66.0571435 103.8839739  68.1354144  67.0973181
 104.6921351  67.9970222  67.6870653 103.0388827  67.6222798  67.3037497
 102.9372116  68.8688599  65.2912521 102.9331352  69.3879723  64.4248771
 102.1148719  68.3622830  65.5866467 110.3523155  67.3819170  65.6007223
 110.9266107  68.3788713  65.1541548 111.0118362  66.5791498  66.3845612
 110.5278970  65.7469706  66.6901915 112.4754057  66.7594756  66.7216956
 112.7495841  67.7865446  66.9627738 112.7942816  65.7273345  67.8205103
 113.8792099  65.6227455  67.8101896 112.5242409  66.1548520  68.7861225
 112.2373533  64.7941321  67.7358127 113.3842083  66.3941456  65.5145474
 114.4663935  67.0318964  65.4308666 113.0513423  65.5390651  64.5811350
 112.2303752  64.9736853  64.7439447 113.7945633  65.2497483  63.3540489
 114.8274739  65.0693063  63.6518444 113.2701270  63.9366089  62.8239642
 113.4217662  63.1953898  63.6085666 112.2066568  63.9564128  62.5857647
 113.9026180  63.5376279  62.0309473 113.7003617  66.3911667  62.3431180
 114.6559435  66.7587112  61.6762997 112.5355641  67.0413319  62.3503608
 111.7317238  66.6446391  62.8157377 112.2974323  68.2745904  61.6428308
 112.6075651  68.1402438  60.6065455 110.7718308  68.5588902  61.6747301
 110.2475822  67.6589441  61.3532329 110.4274323  68.7418069  62.6925896
 110.3338883  69.6839321  60.7344337 110.8191782  70.5707616  61.1421067
 110.7187217  69.4416266  59.2728690 111.7994418  69.4344933  59.1310929
 110.2626811  68.4972414  58.9757773 110.2390379  70.3064400  58.8144960
 108.8453504  69.6593230  60.7961103 108.4152551  70.0342941  61.7248271
 108.4859268  70.3316219  60.0171101 108.3797831  68.6821511  60.6677362
 113.2545884  69.4113528  62.2313892 113.9769700  70.0980378  61.4973501
 113.1213552  69.5478609  63.5473609 112.3991857  68.9929600  63.9840390
 113.8955946  70.3939451  64.4658722 114.0048552  69.9616847  65.4605144
 114.9327843  70.4074226  64.1308158 113.5040606  71.8602466  64.5614265
 112.3802415  72.3048001  64.1711158 114.3756990  72.7313561  65.1007468
 115.6671887  72.4089477  65.6633165 116.3236751  71.9857730  64.9029738
 115.5607790  71.8291806  66.5801850 116.3080147  73.6964537  66.1080401
 116.5891216  74.2186111  65.1934742 117.0076457  73.4485781  66.9063372
 115.1404880  74.5273204  66.6216260 115.3341870  75.5906298  66.7631154
 114.8630507  74.1765501  67.6156528 114.0385040  74.0440995  65.6068814
 113.1843675  73.8881898  66.2658564 113.8265994  75.0875723  64.5119114
 113.0654015  76.0092740  64.7218316 114.5206071  74.8580725  63.3655875
 115.1213796  74.0462223  63.3571162 114.2162311  75.5953743  62.1283917
 114.0942354  76.6252808  62.4638234 115.3654372  75.4441581  61.1221968
 115.3333534  74.4950787  60.5871468 115.1136739  76.1316510  60.3146819
 116.7038930  75.7127800  61.6720787 116.8007209  75.0474392  62.5300099
 117.4825185  75.2837236  61.0413742 116.9879919  77.1506755  62.1432626
 116.3821010  78.1474183  61.7622010 117.9696614  77.3345474  62.9180204
 112.9697681  75.2280256  61.3619282 112.3738964  76.1203125  60.6730068
 112.4720894  74.0150476  61.4441725 112.9776115  73.3436604  62.0043477
 111.2346883  73.5609294  60.8950004 111.1139552  73.8076609  59.8401779
 111.4112022  72.4855760  60.9186194 109.9197899  73.7872557  61.6518385
 108.9378421  73.0236092  61.4514902 109.8434013  74.9069778  62.4174375
 110.7028337  75.4368687  62.4437364 108.6327464  75.4083870  63.1402620
 108.1559582  74.5331775  63.5816207 108.9888980  76.3627892  64.2533665
 109.7953046  77.0205963  63.9291780 108.1447656  77.0010488  64.5144744
 109.4341923  75.5152681  65.4322305 110.4815094  74.6209727  65.5368596
 111.1751720  74.5462578  64.8065513 110.4612780  73.9771671  66.6477211
 111.0594164  73.1149866  66.9032977 109.4112482  74.4382320  67.3230830
 108.7430569  75.3567521  66.5960871 107.7470973  75.6933158  66.8435038
 107.6295968  75.8972879  62.0694966 107.9851361  76.1764318  60.9539066
 106.3778204  75.9993062  62.4759188 106.1205785  75.9214379  63.4495015
 105.2130308  76.3225544  61.6780596 104.3366865  76.4944315  62.3030229
 105.4888492  77.2444178  61.1660084 104.9023800  75.4012113  60.5039888
 103.8434162  75.5923628  59.9171539 105.7326866  74.4417315  60.1403892
 106.5154108  74.3032783  60.7635083 105.5330497  73.4798315  59.0883917
 105.0541449  74.0303363  58.2786374 106.8568140  72.7961993  58.4687931
 107.3393638  72.1603376  59.2110620 106.5517516  71.8146481  57.3229183
 105.7209237  71.1746020  57.6198646 106.3151294  72.3956918  56.4315720
 107.4808266  71.2479618  57.2608910 107.7424688  73.9324088  57.9880955
 107.2096819  74.5914460  57.3026064 108.0658838  74.4810479  58.8726846
 109.0255712  73.5393708  57.2435830 109.5775245  74.4311768  56.9467884
 109.7439671  72.9489456  57.8123052 108.6732739  72.9324359  56.4095464
 104.5232263  72.3892583  59.5117438 104.6106407  71.8965690  60.6452725
 103.5719760  71.9834852  58.6235460 103.5008496  72.4173689  57.7142503
 102.4647364  71.0644513  59.0661331 102.2416849  71.3067011  60.1052301
 101.1868725  71.2224286  58.2074078 101.4281371  70.7259609  57.2675076
 100.3816733  70.6034563  58.6031700 100.8233719  72.7188696  58.0292770
 101.6244937  73.3071294  57.5817792  99.9703166  72.7272910  57.3508017
 100.3835760  73.3486053  59.3484749  99.6954251  72.6875125  59.8752620
 101.2164029  73.4884993  60.0376486  99.7104973  74.6914266  59.0725732
 100.4463538  75.4073608  58.7063118  98.9974368  74.5448802  58.2612958
  99.0822338  75.3030446  60.2354768  98.9587703  76.2959378  60.0975500
  98.1843209  74.8795065  60.4211317  99.6495961  75.1101852  61.0485107
 102.9706925  69.6304073  59.0159586 103.3356871  69.1638831  57.9520452
 102.9788087  68.9725184  60.1707120 102.4814550  69.4615073  60.9012113
 103.2270651  67.5118696  60.3061394 103.8063408  67.2824666  59.4117492
 104.0189293  67.2718540  61.6454315 103.5635788  67.8573868  62.4441459
 103.9713678  65.7899510  62.1083294 102.9328024  65.4673968  62.0345312
 104.6757171  65.1360623  61.5941100 104.1879432  65.7068902  63.1733743
 105.5323733  67.7068612  61.3389106 105.8114192  67.0388132  60.5240777
 105.6159956  68.7145513  60.9318872 106.5038443  67.3699807  62.4999938
 107.5147001  67.4472738  62.0996180 106.2771637  68.1630067  63.2126126
 106.3542732  66.3698455  62.9067792 101.8533841  66.8271018  60.2596876
 100.8712330  67.1239036  61.0221454 101.7603262  65.8921977  59.2618782
 102.5753584  65.6546169  58.7147239 100.4692676  65.2799650  58.7531572
  99.6345189  65.5563314  59.3973134 100.1586698  65.7963993  57.3877624
 100.9687322  65.5673954  56.6953296  98.8383215  65.1414387  56.8098671
  98.4659326  65.7224873  55.9661756  99.0259800  64.1230927  56.4695487
  97.9841551  65.1536152  57.4868840 100.0671800  67.3210077  57.2214082
 100.9748018  67.8017300  57.5864172  99.8188627  67.7524832  56.2517343
  98.9632645  67.9815232  58.0945672  99.0487213  67.6674731  59.1348411
  99.0122128  69.0700161  58.1227183  98.0132531  67.6027813  57.7175683
 100.5308816  63.7776236  58.7673770 101.0604008  63.1129909  57.9179114
  99.9958972  63.1127756  59.8344859  99.5546517  63.7287811  60.5023201
 100.1741208  61.6134915  60.1285610 101.2319776  61.3663243  60.0391262
  99.6953030  61.3688731  61.5392326  98.6901977  61.7461516  61.7277111
  99.7288211  60.3011129  61.7557694 100.5141317  62.0356337  62.4505108
 100.1106095  62.7384547  62.9651106  99.4045561  60.8562106  59.1291591
  98.2156669  61.0470216  58.9280567  99.9628348  59.7867643  58.5762593
 100.9646518  59.7076574  58.6772781  99.2387165  58.7857664  57.7662033
  98.2238849  59.0502071  57.4690707 100.0698470  58.4259204  56.5335734
 101.0168135  57.9645454  56.8137300  99.4883200  57.7564855  55.8997026
 100.3495890  59.6431100  55.6084011  99.4075524  59.8171453  55.0884215
 100.6408286  60.4962094  56.2211918 101.4400164  59.4383542  54.6062593
 101.2551101  60.1057807  53.7645393 102.3971705  59.6737939  55.0715813
 101.5267353  58.0968764  53.8834586 101.6495908  57.2980344  54.6147986
 100.5931698  57.9324451  53.3453614 102.6070119  58.2033117  52.8323148
 102.6188729  59.1418276  52.4592526 103.5008540  58.0805949  53.2862929
 102.3763834  57.5051519  52.1398674  99.0715947  57.5891860  58.6813782
 100.0371825  57.0867343  59.2535850  97.8336012  57.1165672  58.7494381
  97.2129745  57.5106598  58.0568917  97.5399497  55.9447740  59.5283816
  98.4599201  55.6261581  60.0185251  96.4538310  56.2228847  60.6231608
  95.5153214  56.5479649  60.1741143  96.2494411  54.8606259  61.2635290
  97.2097787  54.5428783  61.6695804  95.4771901  54.9374530  62.0289705
  95.8650825  54.1457124  60.5360201  96.9136709  57.1867040  61.7004283
  96.2022579  57.1219010  62.5237097  97.9081312  56.9564288  62.0827544
  96.9409862  58.6436445  61.1676060  96.9376824  59.3394569  62.0066625
  97.9368361  58.7481798  60.7369606  96.1438758  58.9759229  60.5025301
  97.3278924  54.7628146  58.6278388  96.4070075  54.7566329  57.8292253
  98.3213649  53.8477161  58.6579173  98.9830849  53.8747844  59.4205223
  98.4835357  52.7877602  57.6646728  97.6895238  52.8880373  56.9246596
  99.8220206  52.8909554  56.8484344 100.6040927  52.9355534  57.6063775
  99.9646455  51.9957009  56.2432257  99.7570794  54.2020206  56.0875380
  98.7751405  54.4013631  55.6583449  99.8957283  54.9875928  56.8303394
 100.8642931  54.5100905  55.0295147 100.5338732  54.4548448  53.8079364
 102.0489580  54.8410164  55.3255889  98.4710141  51.4020103  58.3075867
  98.2482208  50.4606161  57.5227358  98.7386919  51.2330301  59.6342069
  98.8860578  52.0062596  60.2670571  98.6267721  49.9397825  60.3807345
  98.3010627  49.1036460  59.7619214 100.0848476  49.5394678  60.7092240
 100.1741418  48.4944571  61.0061587 100.7173995  49.5723116  59.8221462
 100.7541800  50.3215471  61.8842439 101.4234736  51.3554090  61.7524770
 100.5881482  49.7929289  63.0338609 101.0032894  50.1565035  63.8797753
 100.0296357  48.9530961  63.0872645  97.6304194  49.9834904  61.5778762
  97.2666671  51.0777190  62.1463717  97.2445699  48.7694679  62.0215338
  97.6267429  47.9765041  61.5262302  96.1315840  48.5174103  62.9572265
  95.2555136  48.9195141  62.4483863  95.8468670  46.9811554  63.1134956
  95.4003960  46.5752411  62.2057527  96.7745373  46.4295831  63.2661647
  94.8407222  46.5346887  64.1084757  95.2025745  46.4043422  65.4643497
  93.9885826  46.2109708  66.0204036  93.8552478  46.1317600  67.0892115
  92.9937739  46.2714309  65.1618543  92.0328095  46.1892069  65.4616653
  93.4661445  46.4829986  63.9007387  92.9179349  46.5943730  62.9769010
  96.2108439  49.2327244  64.2991910  95.1799897  49.8476040  64.6807869
  97.3879969  49.1509728  64.9201278  98.1169727  48.5651622  64.5386567
  97.6886051  49.9317804  66.1288625  96.8661173  49.7559534  66.8222145
  98.8996592  49.4365823  66.8392399  98.6474494  48.3902270  67.0115506
  99.7283241  49.4892595  66.1330949  99.2561639  50.2015965  68.1309280
  99.8948130  51.0160595  67.7889939  98.3380594  50.6219764  68.5413731
  99.9493967  49.3766317  69.1896095  99.7029453  49.6132374  70.4171858
 100.6458554  48.3176262  68.8661869  97.5244357  51.4500867  65.9858968
  96.9107668  52.1365110  66.7278438  97.7993633  51.9759774  64.7660126
  98.0413277  51.3601496  64.0028980  97.4844986  53.3897053  64.3657699
  97.9436292  54.0972297  65.0562476  97.9347188  53.6182385  63.3997598
  96.0128361  53.7770017  64.3282158  95.5755664  54.8615401  64.7873825
  95.2543021  52.8949533  63.7695318  95.6671958  52.0536943  63.3927592
  93.7044972  53.0067234  63.7462965  93.4104832  53.9980970  63.4015658
  93.0765319  51.9477576  62.8876193  93.2187163  51.0166434  63.4361849
  91.5915370  52.1670437  62.7552491  91.0476122  51.8795264  63.6550526
  91.3816593  53.2089835  62.5137306  91.2186986  51.5527068  61.9356855
  93.7007630  51.7886478  61.4639130  93.1688277  51.0817201  60.8271998
  93.4892234  52.7391926  60.9742034  94.7691252  51.5727987  61.4764359
  93.1686717  52.8518799  65.2212076  92.3062651  53.6505154  65.5491748
  93.7569933  52.0042314  66.0906138  94.4530281  51.3498230  65.7629167
  93.4289034  51.8790351  67.5016859  92.3453185  51.8243205  67.6063409
  93.9639704  50.5572967  68.0152547  95.0464216  50.5585554  67.8872011
  93.7982149  50.4277659  69.0847735  93.4882158  49.2625374  67.3160066
  93.3560977  49.3974691  66.2424898  94.3179264  48.5569343  67.3586144
  92.2181475  48.6003477  67.8514016  92.1738468  47.7193658  67.2110826
  92.2529975  48.4150656  68.9249923  91.0013707  49.4415055  67.5816031
  90.8416085  50.3544829  68.1552305  91.0523031  49.6344491  66.5100179
  89.8198612  48.6184331  67.7634240  89.0578295  48.9444770  67.1862608
  90.0758367  47.6647596  67.5510953  89.5454810  48.6681201  68.7341978
  93.9170104  53.0271720  68.3624855  93.2188325  53.4314748  69.2905916
  95.0103005  53.7075919  68.0728906  95.4759750  53.3505771  67.2507837
  95.5436250  54.8372558  68.7935360  95.2135627  54.7869077  69.8311488
  97.0797689  54.5838113  68.8039825  97.4775615  54.3937728  67.8071141
  97.4207027  55.4919967  69.3010736  97.3668774  53.3313917  69.6671659
  96.8840442  53.3566716  70.6440637  96.8941117  52.4712790  69.1930362
  98.8744694  53.0594526  69.7909407  98.8778392  52.0570101  70.2189567
  99.3239836  53.0609059  68.7979117  99.5329269  53.9209219  70.8032324
  99.5962449  54.9243789  70.7074996 100.2110304  53.4587680  71.8212107
 100.3455769  52.2192129  72.1882152  99.9945716  51.5208230  71.5485693
 100.8559452  52.0287710  73.0387638 100.7290338  54.4053130  72.5668744
 100.4417470  55.3200404  72.2493106 101.1314249  54.2030215  73.4708985
  95.0951480  56.1976593  68.3202368  95.4960691  57.2405470  68.9432077
  94.4782428  56.2871266  67.1619749  94.3700179  55.4605007  66.5918138
  94.1414919  57.4758179  66.3826684  94.9511858  57.6552301  65.6753443
  92.8544487  57.2252884  65.6791222  92.9901697  56.2320729  65.2510611
  92.0585954  57.1382708  66.4188152  92.6043642  58.2537335  64.6070810
  93.2698826  58.1884149  63.4294358  93.9678812  57.4056029  63.1717399
  93.0802825  59.1308616  62.3826227  93.6536034  59.0047678  61.4760870
  92.1307390  60.1248076  62.5278495  91.8631644  60.7098558  61.6603468
  91.5383327  60.2597331  63.8146624  90.7084013  60.9446470  63.9069662
  91.7239208  59.3577788  64.8242606  91.1737716  59.4582430  65.7481916
  94.0958404  58.7935582  67.2226135  94.7786312  59.7606195  66.9637799
  93.2550229  58.8280961  68.2878908  92.8345972  57.9453770  68.5412100
  93.0012263  60.0229719  69.1239147  92.5725068  60.7873128  68.4757763
  91.9440392  59.7585137  70.2251414  92.3313915  58.8683990  70.7208772
  92.0134692  60.6109681  70.9008912  90.4620569  59.4809660  69.8519177
  90.1087141  59.7934751  68.6706325  89.6458074  59.0377317  70.6973565
  94.2674400  60.7144115  69.7194860  94.2257882  61.9403701  69.7620751
  95.2744843  59.9600794  70.2065970  95.2447208  58.9674074  70.0227046
  96.4651857  60.4710589  70.8488609  96.2572413  61.3585224  71.4466433
  97.0886540  59.2881482  71.7260148  97.6531164  59.6919177  72.5665220
  96.2897236  58.6924009  72.1675000  98.0776983  58.3846027  70.9141888
  97.6027386  58.1041741  69.9740436  98.9989678  58.9086598  70.6596474
  98.6165213  57.1588408  71.5872563  97.8777142  56.5708673  72.4024999
  99.6994379  56.6595224  71.1736702  97.4276902  60.9586485  69.7139941
  98.4238160  61.6687755  70.0022421  97.1004553  60.5127623  68.4655044
  96.3195120  59.8847819  68.3395355  97.9616331  60.8711514  67.3326177
  98.9861992  61.0936443  67.6307650  98.0077365  59.8044270  66.2322886
  97.0152584  59.7248176  65.7887239  99.0462169  60.1767626  65.2013918
 100.0269714  60.3977512  65.6225533  99.1780335  59.4174748  64.4305439
  98.7638571  61.1407362  64.7781421  98.3563512  58.4341572  66.8947254
  99.2660099  58.4476431  67.4951850  97.5696698  58.0031370  67.5139639
  98.5796193  57.2541922  65.8946623  99.5145680  57.4186027  65.3589922
  98.8107117  56.2658598  66.2920227  97.7855988  57.2231301  65.1485485
  97.4497268  62.1671213  66.7537570  98.2169877  63.1879983  66.8009029
  96.1149226  62.2459600  66.5888116  95.5925217  61.3818112  66.6098859
  95.3482165  63.5013657  66.2854195  95.6418515  63.8751943  65.3045188
  93.9287894  63.0498233  66.0732289  93.8992277  62.3081120  65.2750494
  93.6462112  62.5180591  66.9817918  92.8426431  64.2225539  65.8862967
  92.9816200  64.9628268  66.6741940  93.1576563  64.9708877  64.5545182
  94.0441431  65.6005113  64.6309761  93.2494468  64.2441081  63.7474276
  92.3383329  65.6532075  64.3281321  91.4649216  63.6173597  65.8307579
  90.6524459  64.3352423  65.7182576  91.4265712  62.9417454  64.9762513
  91.3139042  63.2198399  66.8343872  95.6030695  64.6183336  67.2271928
  95.6386269  65.7876311  66.8104380  95.7139900  64.2963325  68.5066283
  95.7844840  63.3224156  68.7647338  96.1752028  65.2769702  69.5545479
  95.4577462  66.0974239  69.5390484  96.1745175  64.5483824  70.9555711
  95.1710447  64.1841726  71.1757836  96.7969722  63.6569842  70.8776586
  96.4671154  65.5161544  72.1138540  97.3947503  66.0443237  71.8933473
  95.7085617  66.2972205  72.0625466  96.4102526  64.7796815  73.4353796
  97.2882537  63.9035468  73.7971321  95.5073725  65.0512691  74.2459239
  97.5583837  65.9794888  69.2275177  97.6840733  67.1664849  69.3004680
  98.5541677  65.2029241  68.7867149  98.3992829  64.2052428  68.8153567
 100.0181971  65.7931711  68.6408886 100.0823788  66.7393132  69.1782953
 101.1205261  64.8718707  69.3415645 102.0431331  65.4212668  69.1542985
 100.9259791  64.5327881  70.7943590 100.6082638  65.4307268  71.3243243
 100.1505113  63.7713217  70.8778540 101.8859630  64.3224902  71.2658594
 101.2557585  63.5728710  68.6758069 101.3401624  63.6852471  67.5949056
 102.1226895  63.1274562  69.1638670 100.4002709  62.9198181  68.8483479
 100.2731362  66.2341357  67.2205800 101.1523972  67.1027303  67.0322867
  99.5111108  65.7817197  66.2087421  98.8432365  65.0954649  66.5298706
  99.5079672  66.0695981  64.7911497 100.5632529  66.0345632  64.5204849
  98.8593683  64.9408054  63.9907179  97.7918326  64.8966343  64.2064775
  98.9953043  65.2728325  62.9614563  99.4643471  63.7356515  64.2724195
  99.3705125  63.5797032  65.2150092  98.9768743  67.4624128  64.3797412
  98.0959626  67.9840473  65.1633697  99.4148598  68.0526159  63.2688080
  99.9990493  67.5166912  62.6430227  98.7727277  69.2827515  62.7314017
  98.3942611  69.9505203  63.5053194  99.8157019  70.1893971  62.0862396
 100.1707542  69.7753667  61.1425187  99.2889526  71.0817879  61.7481954
 101.0088394  70.6180627  62.9904063 100.7808888  71.2852689  64.0265012
 102.1487847  70.1770747  62.8069309  97.5484638  69.0473078  61.7926818
  96.9037745  70.0084723  61.3310287  97.1697224  67.7451258  61.6475412
  97.6050697  66.9688187  62.1249707  96.2489952  67.2968565  60.6757123
  95.2298832  67.3154368  61.0618905  96.3752160  67.8734329  59.7593455
  96.5618441  65.7971270  60.3358486  97.5836889  65.2918595  60.8156340
  95.7974960  65.1302700  59.4264128  95.0742907  65.6875953  58.9945677
  95.7455309  63.6510500  59.1799168  96.7176565  63.2617220  59.4824361
  94.5659418  62.9654072  60.0258519  93.7544338  63.6175629  59.7028284
  94.2153931  61.5613950  59.5402629  95.1434570  60.9900153  59.5223016
  93.3834086  61.1214198  60.0900938  93.8432217  61.6732478  58.5218954
  94.7725395  63.1265848  61.5914296  94.9113142  64.1994690  61.7247005
  93.9053738  62.6984711  62.0942794  95.9636307  62.3741553  62.1199187
  96.8390197  63.0233836  62.1028228  95.8122525  61.9887839  63.1282209
  96.0909977  61.4496150  61.5567857  95.5751601  63.4852692  57.6512563
  94.6955426  64.0738796  57.0164853  96.3315516  62.5303279  57.1115514
  97.0082770  62.1333676  57.7476059  96.0416857  61.9833542  55.7852852
  95.2278464  62.4894318  55.2659251  97.3906729  61.9940851  55.0098084
  97.5544420  63.0328668  54.7230813  98.2004694  61.6304733  55.6423879
  97.2238595  61.2091876  53.6942103  97.0318413  60.1502805  53.8672565
  96.2890898  61.6092842  53.3014641  98.6360041  61.4756404  52.5647670
  98.6002405  59.9812057  51.5472646  99.5318147  59.8149191  51.0063179
  98.3028606  59.1174260  52.1418652  97.8010688  59.9796354  50.8060143
  95.4374260  60.6368152  55.9741062  95.8412154  59.7305555  56.7127087
  94.2430765  60.3741853  55.2969835  93.7933691  61.1930074  54.9130003
  93.6102552  59.0421858  55.3381170  93.8791985  58.5810260  56.2884696
  92.0289429  59.0308780  55.3433263  91.7010870  59.7007559  54.5483889
  91.4212628  57.6811187  54.9304009  90.3505139  57.7640553  55.1168385
  91.4743638  57.4852609  53.8594573  91.7595358  56.8290436  55.5200256
  91.5847999  59.4806533  56.7085669  92.1093559  60.4203287  56.8816083
  90.5210790  59.5808090  56.9243603  91.8922052  58.7222636  57.4286233
  94.1961965  58.2713633  54.1144784  93.8247699  58.5263532  52.9253381
  95.0183700  57.3264198  54.4654745  95.1369481  57.0773636  55.4370792
  95.6043559  56.2943251  53.6348665  95.7163463  56.7565879  52.6541102
  96.9428732  55.8026692  54.2011345  97.4545761  55.1809125  53.4665062
  97.6273582  56.6383515  54.3471427  96.7616725  55.2193136  55.1038907
  94.5973029  55.2394841  53.3929990  93.7579307  54.9509700  54.2272046
  94.6650495  54.5577511  52.2527637  95.4954487  54.7953365  51.7292273
  93.7092332  53.5149721  51.8099471  93.3216339  52.9814557  52.6778392
  92.5416731  54.1466278  51.0662457  92.8858973  54.5317136  50.1063696
  91.8165395  53.3479697  50.9099559  91.7382014  55.2701589  51.7988194
  91.4724097  54.9306124  52.7999003  92.3423551  56.1773069  51.8134691
  90.4566010  55.6329951  51.1423775  89.7158800  54.8388108  51.2356302
  90.0420404  56.5274493  51.6073412  90.6732683  55.9469900  49.7492051
  91.6466489  55.9868072  49.4825594  89.7328725  56.1692661  48.8361330
  88.4811864  56.3899145  49.1342293  88.1744640  56.6040902  50.0723969
  87.7883873  56.4505414  48.4017993  89.9744151  56.1118527  47.5714160
  90.9360398  55.8657251  47.3848187  89.1860814  56.2202530  46.9494197
  94.3527732  52.4950842  50.8903125  93.8897065  51.3776355  50.8679206
  95.4944346  52.8046799  50.2401083  95.9686849  53.6810256  50.4050476
  96.4717512  51.9236119  49.6340917  96.0474953  51.3728374  48.7945951
  97.2693799  52.5748940  49.2766844  96.9821217  50.8356349  50.6011828
  96.4624373  49.7272659  50.6643395  98.0011510  51.1125481  51.3842313
  98.3181961  52.0714770  51.3780783  98.6286059  50.1517309  52.3459405
  98.9635717  49.1776616  51.9893990  99.9780029  50.8188836  52.9275637
  99.7463585  51.6990325  53.5274041 100.5201869  50.1140591  53.5579279
 100.9725560  51.1272512  51.8467560 101.4533347  50.2219577  51.1213177
 101.2501866  52.3750945  51.6075738  97.5829210  49.7838977  53.4413886
  97.6429177  48.6222953  53.9126926  96.6712199  50.7349253  53.7892276
  96.7577348  51.6355391  53.3403096  95.6780667  50.4356394  54.8700235
  96.2184703  50.1288655  55.7655570  94.8647956  51.7420337  55.2062822
  95.5795797  52.5409844  55.4034722  94.3358275  52.0365129  54.2998745
  93.8857879  51.5846878  56.3973424  93.1812128  50.8176697  56.0757561
  94.4943671  51.2420570  57.7807589  93.6908401  50.9070475  58.4367466
  95.0503293  50.3332708  57.5502947  95.1288178  52.0517511  58.1412915
  93.0717305  52.9198286  56.6152252  92.6939433  53.0327046  57.6314216
  93.8165932  53.7076741  56.5030475  92.2660083  52.9167291  55.8811256
  94.8308915  49.2665831  54.4033332  94.8155173  48.2500563  55.0707319
  94.3887288  49.3525073  53.1653331  94.3353856  50.2399921  52.6860859
  93.6027827  48.3079299  52.4879880  92.8321512  48.0123368  53.1999233
  93.1783071  48.5248611  51.5077359  94.3766612  46.9906337  52.1635696
  93.8548599  46.1395704  51.4373634  95.6119398  46.8321643  52.6132809
  96.0225965  47.4510933  53.2977211  96.2936876  45.5375029  52.4792306
  95.5535955  44.8784694  52.0252577  97.5557333  45.5646780  51.5718233
  98.2816223  46.2700664  51.9763205  98.1839565  44.1679293  51.5637514
  97.5265448  43.4321247  51.1006064  99.0656657  44.1936044  50.9234159
  98.4164164  43.8529677  52.5810391  97.1240801  46.0404649  50.2042095
  96.6546293  45.2810347  49.5789241  96.3552329  46.8069090  50.3019901
  98.4058797  46.6099388  49.6207687  98.7767648  47.5516176  50.0254566
  99.2114026  45.8803328  49.7038827  98.2081314  46.7837656  48.5630017
  96.5473742  45.0130533  53.9103215  96.1157741  43.8958854  54.2928780
  97.0437026  45.8397232  54.8453142  97.3903457  46.7407219  54.5484308
  97.2982643  45.5651083  56.2771908  97.9775837  44.7320632  56.4579434
  97.8640110  46.8745279  56.8614009  97.2471942  47.7133031  56.5387661
  97.7094820  46.8379626  57.9397773  99.3324712  47.2517933  56.5130376
  99.5301603  47.0699839  55.4566455  99.5354840  48.3067990  56.6970515
 100.4034421  46.4272879  57.2445202 101.3283702  45.8498218  56.6796579
 100.2166388  46.2905545  58.5696177 100.8821310  45.7159656  58.9550648
  96.0286265  45.2204348  56.9665583  95.9790765  44.4590553  57.9118843
  94.9000539  45.8102392  56.6323592  94.8658068  46.3843697  55.8021175
  93.5528986  45.4027131  57.1641404  93.6463926  44.5101399  57.7827808
  92.9133877  46.5824152  57.8514249  92.0668890  46.1410128  58.3774532
  93.8452308  47.2309939  58.9543558  94.5953645  47.8829706  58.5067780
  93.2297928  47.8891415  59.5677783  94.3717609  46.4831917  59.5473696
  92.4872692  47.7696925  56.9744430  93.2402619  48.5504639  56.8669925
  92.1886764  47.4319402  55.9820389  91.3053573  48.5537026  57.5727405
  91.0046127  49.3639045  56.9084894  90.4113866  47.9339044  57.6417810
  91.5105170  48.9955101  58.5478573  92.7367498  44.8554948  56.0029772
  93.1761972  44.9444020  54.8348622  91.5344925  44.2931153  56.1664548
  90.9762983  43.8550369  57.4294089  90.2986994  44.5622206  57.9077925
  91.7806169  43.7154501  58.1517242  90.1656988  42.5612891  57.1967282
  89.4191833  42.4201329  57.9782887  90.9429098  41.7981074  57.2367112
  89.6955534  42.8410129  55.7580183  88.8072327  43.4588596  55.6264403
  89.4705107  41.8939406  55.2675996  90.8773716  43.6130828  55.0751441
  91.5618917  42.9156897  54.5922480  90.3791636  44.6343257  54.0689396
  89.8456669  45.7103675  54.4418751  90.5625620  44.2598252  52.7984780
  91.2499530  43.5471823  52.5990295  90.0852266  45.0792540  51.6402928
  90.5457538  46.0546068  51.7974744  90.4353098  44.5255796  50.2294422
  89.9643950  45.0998236  49.4315769  91.5203239  44.5811040  50.1413428
  90.1011564  43.4901904  50.1628512  88.5718798  45.4701809  51.7720887
  88.2319612  46.5459296  51.3883272  87.6610075  44.6829145  52.3891826
  87.8446963  43.6912923  52.4443539  86.2327777  45.0568085  52.3885943
  85.9624081  45.6383822  51.5072169  85.4063476  43.7469391  52.5512188
  84.3442988  43.9918932  52.5389805  85.5687424  43.1133201  51.6792884
  85.4407663  42.8494466  53.9158407  85.2495083  43.4597584  54.7984731
  84.6133779  42.1538538  53.7754843  86.6275967  41.9719022  54.0109294
  87.5961382  42.0353218  53.1866299  86.6242542  41.2518437  55.0688759
  85.9158338  45.9932040  53.6342240  84.7874770  46.5003456  53.6961876
  86.9309486  46.0966533  54.5367897  87.8070438  45.6430574  54.3204381
  86.7677707  46.9285189  55.7736591  85.7130477  46.9749388  56.0448026
  87.5469336  46.3346341  56.9778146  88.4537901  45.8431985  56.6253864
  87.7917741  47.1419153  57.6680683  86.7344094  45.2838329  57.8187051
  85.7098157  45.6499583  57.8839725  86.6644421  44.3737482  57.2229159
  87.3144057  45.1277965  59.2042328  88.3925837  44.9704266  59.1741479
  87.1879531  46.0358386  59.7937838  86.6136302  43.8762223  59.7736889
  86.8237066  43.1073688  59.0301835  87.1819666  43.6180491  60.6672444
  85.2036632  43.9726146  60.1853348  84.5291917  44.2652456  59.4928224
  84.9468923  43.0991609  60.6226562  85.0766965  44.6608965  60.9135157
  87.2616428  48.4061237  55.7331511  86.8977282  49.3079138  56.5606298
  88.0291525  48.6768704  54.6608807  88.2585519  47.9406525  54.0086084
  88.6668656  49.9975051  54.5079226  89.3449064  50.2039496  55.3360177
  89.3513245  50.0178872  53.1621261  88.6557352  49.7473693  52.3677224
  89.9070781  51.3394545  52.7841728  89.0786047  52.0090184  52.5531090
  90.5184710  51.7929201  53.5643857  90.5584174  51.3386944  51.9101828
  90.5714492  49.0949211  53.1002690  91.4089297  49.3338594  53.7557345
  90.2268253  48.0830902  53.3138388  90.9707019  48.9725540  52.0934312
  87.7179679  51.2047540  54.4954004  88.0593302  52.2058150  55.0846635
  86.5376346  51.1328685  53.9388790  86.1901355  50.2924145  53.4994701
  85.5736938  52.2615301  54.0770650  85.8452481  53.1689842  53.5376660
  84.3477665  51.8190470  53.2949056  83.8862693  52.7601985  52.9959802
  84.7143576  51.3453263  52.3842466  83.3078537  50.9543290  54.0232016
  83.3470265  49.5780476  53.8289656  84.0232914  49.1303861  53.1157550
  82.5099069  48.7671981  54.6338109  82.6128818  47.6958605  54.5441850
  81.6214697  49.3587202  55.5207467  81.1423861  48.7695887  56.2887729
  81.5086425  50.7250997  55.6478182  80.8127168  51.1976740  56.3251394
  82.3301519  51.5159075  54.9459763  82.3639655  52.5765849  55.1466453
  85.1259157  52.5904423  55.5908303  85.0216807  53.8005226  55.8604460
  85.0790910  51.6818342  56.6012384  85.4684238  50.7596159  56.4669498
  84.8520066  52.0379142  58.0664556  83.8278852  52.4063554  58.1261318
  84.9601273  50.7385507  58.8911341  86.0097648  50.4451355  58.8747375
  84.6751573  51.0596937  59.8930396  83.9398646  49.6401345  58.4182541
  83.8477822  49.4992068  57.3412962  84.3387321  48.3004488  59.1487454
  83.5538952  47.6085847  58.8430281  85.3488328  47.9549923  58.9286170
  84.2036346  48.3406136  60.2296121  82.5896118  50.0367500  59.0679978
  81.8588863  49.3454512  58.6481875  82.5073803  49.9661383  60.1525954
  82.2663011  51.0230649  58.7351685  85.9565280  53.0252661  58.4687531
  85.6067435  54.0127675  59.0599798  87.1955245  52.7868072  58.0945735
  87.4411922  51.9687575  57.5555485  88.3410434  53.5974587  58.4843108
  88.2635791  53.8537155  59.5409242  89.6795770  52.8137618  58.2083376
  90.5677807  53.3879007  58.4719509  89.7333932  51.8510232  58.7166135
  89.7897583  52.6138253  57.1425114  88.3593042  54.9661697  57.7957824
  88.7771400  55.9628387  58.3827132  87.8066751  55.1278604  56.5316026
  87.6123394  54.2604998  56.0519863  87.6959237  56.4061203  55.8796241
  88.6709629  56.8761869  55.7512982  87.0790489  56.1899199  54.4781003
  87.9168103  55.8345150  53.8781476  86.2736957  55.4682466  54.3412065
  86.7182197  57.5087666  53.8298020  85.8403789  57.9138278  54.3332114
  87.4398445  58.2939456  54.0554044  86.5481888  57.6669638  52.3189400
  87.2391826  57.0669895  51.5574471  85.6086114  58.4467046  51.8455191
  85.5357029  58.3308992  50.8448189  84.8509711  58.7067611  52.4607036
  86.8042919  57.3367565  56.6770312  87.1336457  58.3751672  57.2297589
  85.5361566  56.8600436  56.8790008  85.4020638  55.9637066  56.4332440
  84.4784925  57.4582027  57.6663506  84.1420255  58.4326604  57.3123419
  83.2651162  56.4830513  57.6653431  83.5161799  55.4574099  57.9357626
  82.6530417  56.9599573  58.4308781  82.6271744  56.5265211  56.2529118
  82.2515732  57.5457247  56.1622447  83.3792971  56.3692809  55.4798095
  81.5408123  55.4628482  55.9482982  81.8802003  54.4509315  56.1696232
  80.7147395  55.6919771  56.6215024  81.0253230  55.4930667  54.5138439
  81.8383622  55.5335899  53.7889817  80.4724934  54.5908124  54.2521012
  80.0331040  56.6215452  54.2240740  80.4817866  57.5260627  54.1985873
  79.4638079  56.4440655  53.4089005  79.3998322  56.7989836  54.9906133
  84.9194087  57.7897031  59.1045498  84.7161100  58.9356656  59.5581526
  85.4417694  56.7746892  59.8461826  85.6553051  55.9886774  59.2488803
  85.9920365  56.8402003  61.1667335  85.1709757  57.0090202  61.8634824
  86.6360960  55.4946057  61.4979139  85.8406138  54.7520110  61.5600523
  87.3653438  55.1898604  60.7472802  87.3744505  55.5675176  62.8161049
  86.9829781  56.3769063  63.4323455  87.2570517  54.5982635  63.3007325
  89.1583455  55.6433239  62.6215061  89.7355583  55.8840844  64.3151140
  89.4873180  56.8564267  64.7405756  89.4681840  55.0993436  65.0227813
  90.8176069  55.8863088  64.1835667  86.9767833  57.9844040  61.2607837
  86.8000839  58.7783209  62.1824420  88.1288949  57.9430643  60.4914040
  88.3679109  57.1819123  59.8720341  89.1516454  58.9333134  60.6642086
  89.5428353  58.9177221  61.6814787  90.3230459  58.4466096  59.7594915
  89.9412559  58.1129756  58.7945627  90.9698103  59.3066671  59.5860020
  91.1031519  57.2440232  60.3375690  91.2841384  57.4034049  61.4005560
  90.5361904  56.3152768  60.2733693  92.7802558  57.0081772  59.6868181
  92.4591147  56.0504661  58.1517536  92.1408488  55.0634747  58.4873997
  91.6915372  56.5754443  57.5831391  93.3818121  55.9977220  57.5738612
  88.8043502  60.3456382  60.3046325  89.2174995  61.2660571  61.0350667
  87.9515734  60.4855993  59.2690029  87.8351300  59.6789726  58.6724340
  87.4211269  61.7582543  58.7982914  88.2026059  62.5180206  58.7861256
  86.8659551  61.5472023  57.3560824  86.3487891  60.5878091  57.3708204
  85.9725713  62.6342465  56.7267279  86.4622050  63.6033350  56.8227619
  85.7962968  62.4345655  55.6697408  85.0077271  62.7398759  57.2227311
  87.9786524  61.3547311  56.3766451  88.4598698  62.3309456  56.3171892
  88.7206757  60.6227553  56.6956157  87.6194049  60.7731512  55.0019488
  86.8766936  59.9835914  55.1163148  87.2023671  61.4577619  54.2633774
  88.5115476  60.4417306  54.4705321  86.3913783  62.3300449  59.7614186
  86.4642715  63.5255780  60.0857802  85.4733163  61.5751865  60.3621347
  85.3186201  60.6510072  59.9852239  84.4599193  62.1228293  61.2649784
  83.7125779  62.8031821  60.8567093  83.8638133  61.2653634  61.5772444
  85.0823675  62.7071748  62.5067626  84.7858723  63.8280829  62.9781362
  86.0233014  61.9846709  63.0706759  86.2582240  61.1470296  62.5575789
  86.8824750  62.3745546  64.2195308  86.3090174  62.6245142  65.1121637
  87.8620785  61.2087476  64.6037463  88.3777822  60.8549100  63.7110139
  88.6310164  61.5914373  65.2748523  87.1362806  60.0916850  65.3189284
  86.5982182  60.5537746  66.1466132  86.3916297  59.6486535  64.6575784
  88.2246393  59.0392970  65.7665606  88.8368924  58.8195502  64.8919421
  88.7669938  59.5273495  66.5764159  87.5477602  57.7463330  66.2447496
  86.7526346  57.4855739  65.6791703  87.9973381  56.9887111  67.2289787
  88.9997159  57.3252864  68.0118383  89.1708714  58.3206098  68.0214839
  89.3748178  56.6879204  68.6997137  87.5169083  55.7577697  67.4037317
  86.6937488  55.3127754  67.0236111  87.9207048  55.2855205  68.1999912
  87.7424867  63.6044956  64.0070483  87.8070723  64.4548252  64.9232833
  88.2346145  63.7689856  62.8041197  88.0628695  63.0972762  62.0696526
  89.0043409  64.9969569  62.3471924  89.6887252  65.2364445  63.1610556
  89.8468395  64.7818043  61.1426304  89.2610708  64.4014541  60.3057859
  90.2726995  65.7346104  60.8280948  91.2201630  63.5974398  61.5449433
  90.3061169  62.6308251  61.6681159  88.0995264  66.2613364  62.4069559
  88.3621286  67.2621685  63.0217362  86.9878760  66.0778463  61.6351275
  86.8270432  65.1756012  61.2105578  85.9343944  67.0622443  61.4950222
  86.3565989  67.9202115  60.9718074  84.7280269  66.4431684  60.7346460
  84.7744414  65.3738956  60.9410466  83.7624994  66.8176432  61.0746996
  84.7310259  66.5592835  59.2195314  84.0085189  67.2558299  58.5623767
  85.5832783  65.7385909  58.6015356  85.7339121  65.8299803  57.6070219
  86.1057094  65.1233733  59.2087357  85.4419713  67.5223713  62.9141056
  85.3574810  68.7251077  63.2401135  85.1422689  66.5633294  63.8007124
  85.2181868  65.6178338  63.4537620  84.7727145  66.7299954  65.1903574
  83.8545088  67.3170958  65.1725471  84.4722685  65.3502333  65.7808092
  83.7805274  64.8215716  65.1249806  85.4644237  64.9001129  65.8145024
  83.9501663  65.5676122  67.2154182  84.0874200  66.5876225  67.5743919
  82.4703220  65.0228988  67.3939566  81.8011503  65.4804196  66.6652729
  82.3823985  63.9383147  67.3303425  82.2348809  65.4386243  68.3736792
  84.8839515  64.8003879  68.0474513  84.7901520  63.7301936  67.8631219
  85.9405760  64.9645874  67.8360673  84.7284712  65.0061288  69.1065482
  85.7735723  67.5612699  65.9616595  85.4174278  68.6816161  66.4091067
  86.9780112  67.1939419  66.0842211  87.1735056  66.3011207  65.6542780
  88.0955883  67.9057600  66.7128365  87.7249714  68.1677963  67.7038469
  89.3010421  66.8854818  66.6481338  89.5796571  66.7779019  65.5998427
  90.2134428  67.3746620  66.9892089  89.2295019  65.9829858  67.2551619
  88.5117865  69.3348618  66.1924578  89.1553207  70.0105136  66.9779901
  88.1330211  69.7307009  64.9669013  87.5365643  69.0834625  64.4714761
  88.5569113  70.9542976  64.2521728  87.9104679  71.0789369  63.3834046
  88.4367079  71.8554058  64.8535511  90.0315203  70.8599871  63.6959281
  90.7519325  71.8971171  63.8310491  90.4405198  69.6906340  63.1388974
  89.7234576  69.0016779  62.9620890  91.7035458  69.6998496  62.3785505
  92.0476187  70.7302704  62.2890963  92.7894252  68.8848568  63.1371071
  92.2660736  67.9925145  63.4805139  93.5946571  68.7178012  62.4216992
  93.3779020  69.5110259  64.3647923  93.9308797  70.4047586  64.0756815
  92.5562779  69.7618967  65.0356856  94.3775574  68.5680403  65.0051996
  93.8420179  67.7105996  65.4127448  95.1246197  68.2721135  64.2686563
  95.0413287  69.4194523  66.1757162  95.5005661  70.2615854  65.6580165
  94.2780766  69.7025036  66.9006335  95.8774323  68.5814860  66.9579165
  95.3291023  67.7397530  67.0625247  96.7371647  68.3627322  66.4750999
  95.9646969  68.8525808  67.9269327  91.5156446  69.0315409  60.9663299
  90.5907311  68.2757085  60.7493239  92.4163898  69.3717663  59.9835909
  93.5645688  70.2257396  60.0976239  94.3470988  69.9001434  60.7829801
  93.1921344  71.2349192  60.2735482  94.2814882  70.2949072  58.7647484
  95.0585948  69.5312788  58.7317128  94.8202658  71.2335760  58.6354327
  93.0627273  70.1110454  57.7759623  93.3591590  69.7155259  56.8044724
  92.6095442  71.1010541  57.7243303  92.0983582  69.1605604  58.5962944
  91.0569618  69.4234458  58.4105755  92.3642357  67.7060590  58.2187280
  93.2258184  67.0551442  58.8889725  91.8126154  67.1913528  57.1511760
  91.3148738  67.7693173  56.4890945  91.9198563  65.7441051  56.8060492
  92.8690291  65.4192022  57.2322870  90.8368529  64.9366237  57.6497021
  91.0150334  65.2095984  58.6898191  89.3673925  65.4022094  57.4682837
  89.3082171  66.3375167  58.0248840  89.1402223  65.6066254  56.4220008
  88.6155382  64.6562452  57.7259174  90.9267687  63.4467241  57.4500925
  90.7160799  63.1673417  56.4177770  91.9265059  63.2099006  57.8140914
  90.2177975  62.9452568  58.1088724  91.9125717  65.4060906  55.2971593
  90.9590359  65.8113158  54.5968610  92.9448622  64.6956053  54.8240716
  93.6037930  64.4197623  55.5381583  93.0211460  64.1906220  53.4447826
  92.4982372  64.8457936  52.7480622  94.5150634  64.0646995  53.0496275
  94.9693799  63.2386381  53.5967282  94.5847755  63.7750395  51.5461641
  94.1640250  64.6584715  51.0659107  95.6562364  63.6577241  51.3843096
  94.0498471  62.8402209  51.3786234  95.2358749  65.2958839  53.4501988
  96.2417885  65.0222490  53.1318143  94.8580009  66.1358287  52.8672718
  95.2370477  65.4164211  54.5335215  92.3393350  62.8426160  53.2322995
  92.3012334  62.0718451  54.2135992  91.7076155  62.5758020  52.0924710
  91.7348110  63.3292493  51.4203735  91.3616455  61.2567953  51.4238693
  91.7439345  60.4283754  52.0202571  89.8335691  61.1526239  51.3679818
  89.4069949  61.3478642  52.3518597  89.4824628  61.8317973  50.5910765
  89.4058390  59.5180907  50.9796345  88.0861780  59.4908132  51.1863904
  92.1585523  60.9240852  50.1271287  92.4070319  61.8692873  49.3492343
  92.5604403  59.6823616  49.8336555  92.1803416  58.9330551  50.3941595
  93.5710195  59.3966678  48.7290578  93.4652969  60.0725356  47.8804557
  94.9638824  59.5715071  49.3187640  94.9984800  60.5872412  49.7127023
  95.2157220  58.8235833  50.0706290  95.7839882  59.4423787  48.6124666
  93.5060262  57.9390584  48.1025748  92.9264334  57.0278623  48.7523868
  94.2079171  57.7036857  47.0093324  94.5411994  58.5247248  46.5245764
  94.5660489  56.4287813  46.3433702  94.9597938  56.7998807  45.3971188
  95.5898044  55.7039915  47.1889365  95.3559100  55.6572478  48.2525275
  95.8494670  54.2253407  46.6970083  95.9856388  54.2441809  45.6157101
  96.8176595  53.8236448  46.9959123  95.0395621  53.5904100  47.0562572
  96.8027641  56.3062198  47.0256913  96.8321373  56.9775921  47.7112543
  93.3877680  55.5470636  45.7149251  92.3749928  55.2532016  46.3076824
  93.7351711  55.0864019  44.4933929  94.6209880  55.3168936  44.0664245
  92.7853231  54.4939562  43.5939955  93.3306769  54.7131202  42.6760315
  92.6899446  52.9549157  43.8741063  92.3327864  52.6598637  44.8608121
  91.8926800  52.5812576  43.2315694  94.0034651  52.1833936  43.5837647
  94.2599692  52.1759895  42.5243792  94.8827424  52.6189639  44.0583703
  93.8616724  50.6773437  43.9604404  92.8520178  50.3181151  44.4800853
  94.8513323  49.8321905  43.7347069  94.8367077  48.8493372  43.9667151
  95.7212959  50.2119128  43.3896338  91.3930764  55.2260430  43.4197145
  90.5180300  54.6072396  42.8509367  91.2676357  56.4942057  43.7598722
  92.0961174  57.0460876  43.9308074  90.0073801  57.2354733  43.6243493
  89.1880325  56.5682447  43.8919035  90.0633150  58.4437518  44.6684778
  90.2616969  58.1058122  45.6856591  90.9685693  58.9969275  44.4182284
  88.8835023  59.4373122  44.6405605  88.8499042  59.7817795  43.6069278
  87.8983195  59.0187847  44.8463521  89.2023021  60.8203484  45.7651492
  89.0796608  59.9301088  47.3914309  88.0647968  59.5851755  47.5893812
  89.7844543  59.1005268  47.3352184  89.3959127  60.6067059  48.1853883
  89.7464303  57.6709926  42.2746347  88.5462491  57.9170705  41.9440396
  90.7292042  57.7765905  41.3330642  91.6986035  57.6806247  41.5998141
  90.4838646  58.0945336  39.8808472  89.4653617  57.8773158  39.5589143
  90.6463117  59.6157948  39.6086890  91.5707711  59.9483695  40.0807977
  90.7643148  59.7626772  38.5350965  89.5136226  60.5078096  40.0578907
  89.2142416  60.1154785  41.0297952  89.9424868  61.9577657  40.2925790
  90.7864531  62.0217910  40.9793990  90.2440856  62.4729872  39.3806722
  89.0503064  62.5031272  40.6002944  88.2348284  60.4940435  39.1904501
  88.4288333  61.0614669  38.2802290  88.0936257  59.4692078  38.8471228
  87.4225936  61.0332079  39.6780180  91.3452632  57.1215085  38.9887435
  91.7829908  57.5343416  37.9269781  91.6196988  55.8539700  39.3811730
  91.2728236  55.5489788  40.2793776  92.6736298  54.9648194  38.8460390
  93.6534829  55.3665627  39.1041111  92.4467215  53.6310983  39.5817795
  92.2531727  53.7337199  40.6495170  91.6050008  53.1412455  39.0922361
  93.4933300  52.5110478  39.4758899  93.2928269  51.6801284  40.1522562
  93.5330956  52.0945217  38.4693926  94.8959847  53.0007933  39.7810820
  95.3308395  54.1140910  40.1120992  95.8165524  52.0125506  39.8682108
  96.6635682  52.4452075  39.9984898  92.7095518  54.6649791  37.3146004
  93.7364469  54.3304702  36.7551599  91.5595855  54.7477817  36.6258958
  90.7118524  54.9085771  37.1508657  91.5645200  54.4575230  35.1636287
  92.2776001  53.6405640  35.0531973  90.2478068  53.8585467  34.7299077
  90.3157819  53.6407724  33.6640124  90.0809233  52.8593278  35.1321686
  89.1359602  54.7172506  34.9149182  89.1332438  55.3057153  34.1564316
  92.1380747  55.6814776  34.3748934  92.5437691  55.5574432  33.2163851
  92.1957086  56.8324887  35.0286514  92.0108653  56.8973861  36.0194921
  92.6765607  58.1079668  34.4521934  92.2602657  58.2603047  33.4563959
  91.9756806  59.3600069  35.0940339  92.3268845  59.4194076  36.1241928
  92.2530566  60.1882420  34.4419435  90.4263582  59.2369286  35.1299124
  90.0604430  59.0350843  34.1232024  90.2257658  58.3933735  35.7904532
  89.6281479  60.8874378  35.4961114  89.7630585  61.8155933  33.9081543
  89.2560489  61.2379535  33.1352445  89.2684501  62.7860607  33.8674152
  90.7964168  62.0457259  33.6487137  94.1430006  58.2555039  34.3436785
  94.5775092  59.2145175  33.7853723  94.8788829  57.2276777  34.7328185
  94.3416149  56.4355457  35.0552709  96.2887036  56.8742159  34.4122600
  96.9047102  57.7471948  34.6280022  96.8302144  55.7265524  35.2945835
  96.1283673  54.8958978  35.3689390  98.1791130  55.1122645  34.8901604
  98.3516943  54.1246625  35.3178991  98.1560573  54.9397284  33.8141494
  99.0124393  55.7420781  35.2016378  96.9867049  56.1840536  36.7917111
  97.6029550  57.0805474  36.7236324  96.0449017  56.5520991  37.1987589
  97.5223214  55.1612161  37.8036825  96.9946040  54.2221914  37.6368089
  98.6007242  55.0100220  37.7560350  97.3755825  55.4765191  38.8367151
  96.4040081  56.4969427  32.9139052  97.4344917  56.7963065  32.3290588
  95.4160027  55.7641412  32.3819271  94.5589587  55.6368333  32.9010130
  95.4882796  55.1120427  31.0477533  96.5158929  55.2583535  30.7150266
  95.4034077  53.5511741  31.1082508  95.6212675  53.3471262  30.0598867
  96.4034649  52.9091092  32.1077893  96.2754780  51.8299905  32.0228056
  97.4432128  52.9204619  31.7806853  96.3159594  53.2482263  33.1399962
  94.1356980  53.0880959  31.5083876  93.5498460  52.9191735  30.7668737
  94.4835731  55.6027450  30.0014463  94.5447464  55.1865171  28.8570929
  93.5276018  56.4242480  30.3790518  93.3649071  56.7831526  31.3090077
  92.5505045  56.9519229  29.4323207  93.1089650  57.2276345  28.5377789
  91.5458234  55.8943950  28.9514915  90.7484747  56.2580482  28.3033036
  92.0835241  55.1450616  28.3705624  90.9688204  55.1267232  30.1677773
  91.7851819  54.5318846  30.5775637  90.8740072  55.9286421  30.8999276
  89.6795025  54.4789440  29.7335307  89.1060575  55.2230159  29.1807035
  89.8728484  53.6063499  29.1095930  88.8689331  53.9967613  30.9470301
  89.4372039  53.3453417  31.6109734  88.7422677  54.8988747  31.5455765
  87.5996437  53.4350066  30.5935136  86.8684057  53.7000019  31.2378621
  87.2960114  53.8569071  29.7275401  87.6702536  52.4756984  30.2855494
  91.9995392  58.2877590  29.9870240  92.0589238  58.5706632  31.1905122
  91.2315964  59.0356814  29.1297772  90.9894607  58.7238856  27.7062142
  90.0153751  58.2456265  27.6033030  91.8083702  58.1748051  27.2414579
  90.9173777  60.0224341  26.9672202  90.3822783  59.9550007  26.0200024
  91.9228413  60.4126907  26.8095654  90.1773841  60.8653717  28.0157024
  89.1216584  60.5943129  28.0184116  90.3520239  61.9226554  27.8163207
  90.6683968  60.3506724  29.3959711  91.4646308  60.9996995  29.7604936
  89.5536135  60.2461917  30.3898831  88.9958994  61.2655689  30.6777654
  89.2247740  59.0332572  30.9575752  89.9511679  58.3390280  31.0600335
  87.9581726  58.5303466  31.4475150  87.3112804  59.3826007  31.6558104
  87.3310176  57.7126003  30.3033113  88.1289503  57.0926835  29.8945246
  86.5035208  57.1181024  30.6905543  86.7917612  58.4389570  29.0486955
  87.4198757  59.2586037  28.6997666  86.6326029  57.7529775  28.2166947
  85.4783054  59.2584301  29.1515925  85.5559194  60.0695706  29.8755614
  85.1150600  59.6422399  28.1982600  84.4124586  58.3189039  29.6749549
  84.3746705  57.4425299  29.1742459  83.7420466  58.3257392  30.7849821
  83.5309330  59.3940094  31.5856131  84.0492339  60.2586136  31.5229738
  83.0330297  59.1813865  32.4382545  83.0330180  57.2934079  31.0904917
  82.9976019  56.4740182  30.5010460  82.5381973  57.3478387  31.9693018
  88.0322359  57.7297597  32.7804306  88.7577031  56.7925495  32.9941948
  87.2518370  58.1427807  33.7815256  86.3443318  59.2977309  33.8881819
  85.6651233  59.3202121  33.0359834  86.9457527  60.2067897  33.8904527
  85.7000772  59.2638739  35.2091230  84.7676155  58.7417257  34.9947018
  85.6299567  60.2681262  35.6270896  86.6797495  58.4863730  36.0358062
  86.1537331  58.1048031  36.9109126  87.4471990  59.2066872  36.3191918
  87.1778085  57.4224374  35.0666833  88.1694077  57.1013640  35.3856803
  86.1398904  56.2923903  34.8742942  85.1931759  56.4232093  34.1343236
  86.1776094  55.2139350  35.7101323  86.9341722  55.1409930  36.3753031
  85.0129018  54.3462302  35.9353494  84.5143799  54.1919610  34.9783607
  85.4465426  52.9949355  36.5388324  84.6053324  52.3297038  36.3440696
  86.7207703  52.3492946  36.0406291  86.6407583  51.3731350  36.5189237
  86.6407401  52.1126233  34.9796512  87.6069791  52.8679453  36.4063277
  85.5919686  53.0140168  37.9717815  85.8084647  52.1339278  38.2882825
  83.9190675  54.8841137  36.7861376  84.1269684  55.9473798  37.4287516
  82.7267949  54.2290169  36.7794222  82.6251114  53.4052938  36.2038870
  81.6189146  54.6898443  37.6427796  81.4293616  55.7559378  37.5174559
  80.2675931  53.9356903  37.3860152  80.2780803  52.9583077  37.8684189
  79.4989477  54.5397431  37.8681118  79.7770421  53.8440168  35.9210803
  80.4910310  53.2886279  35.3129166  78.8171046  53.3287109  35.9552866
  79.5751685  55.2672996  35.2910202  78.8108136  55.8408515  35.8153291
  80.5332163  55.7688278  35.4278563  79.3272685  55.2111152  33.7938293
  78.3679799  55.2882081  33.4873210  80.2057875  55.1918215  32.8809613
  81.4439829  55.0646759  33.1284708  81.8474957  54.8298348  34.0240863
  81.9987813  54.8970690  32.3012480  79.8410511  55.3396299  31.6080816
  78.8824318  55.1905009  31.3271580  80.5755732  55.3661729  30.9153531
  81.9187390  54.5728529  39.1568795  81.4397448  55.4494491  39.9800424
  82.7348189  53.6423380  39.5363056  83.1106217  52.9492055  38.9050391
  83.1311851  53.4957761  40.9275246  82.1796282  53.5947113  41.4498765
  83.8018520  52.1379881  41.1754088  83.2480609  51.2631324  40.8347580
  84.7277017  52.0701071  40.6041719  83.9990147  51.9805487  42.2358063
  84.0347640  54.7353458  41.2416714  83.8525739  55.3835942  42.2481706
  84.9490779  55.1158647  40.3089146  84.9561400  54.7435463  39.3700200
  85.7959845  56.2737814  40.6453821  86.1181883  56.2537832  41.6864800
  86.9360077  56.3693613  39.6128682  86.5777609  56.1695199  38.6030055
  87.4701040  57.3193232  39.5923747  87.9309498  55.1682762  40.0572634
  88.7327473  55.5010308  40.7164991  87.4455240  54.3676188  40.6153068
  88.6180116  54.4635283  38.8917340  88.8228752  55.0167671  37.7986502
  88.9259054  53.1947925  39.0488556  89.1343428  52.7498614  38.2241192
  84.9738255  57.5733756  40.5974258  85.2495399  58.5442900  41.3401187
  83.8590514  57.6573102  39.8978623  83.6352152  56.8935799  39.2759994
  82.9213167  58.8709202  39.8789012  83.6112813  59.6903338  40.0804903
  82.2652355  59.0802547  38.5106785  81.5978399  59.9410952  38.5512630
  83.4196385  59.3907668  37.4966090  84.0990535  58.5387348  37.4741121
  82.9738512  59.4580057  36.5042540  83.9825275  60.2692436  37.8121023
  81.6007471  57.9444652  38.1665004  80.9308268  57.7173103  38.8155057
  81.9286036  58.8972179  41.0584583  81.0815368  59.8116552  41.1706909
  82.0341671  57.9150584  41.9016473  82.8844548  57.3707763  41.8719105
  81.2687293  57.6564377  43.1075975  80.3924254  58.3045454  43.1200310
  80.8255818  56.1919783  43.0859456  80.1557454  56.0945595  42.2315830
  81.7418405  55.6290637  42.9079083  80.2805200  55.6696430  44.2775436
  80.0048809  54.7602218  44.1412414  82.0595208  57.9759990  44.4138976
  81.5891522  58.8040624  45.2109370  83.2954817  57.5124385  44.4993382
  83.6827206  56.9756359  43.7364216  84.2435682  57.7402655  45.5637373
  83.9871111  57.3590754  46.5521939  85.5895276  57.0833027  45.2151028
  85.3877376  56.0868234  44.8220123  86.0463388  57.6616169  44.4119963
  86.4655849  56.8086502  46.4168639  85.9385348  56.5548365  47.5364843
  87.7027719  56.8021864  46.3112182  84.6082046  59.2679690  45.8506608
  84.6811492  59.6395194  47.0134681  84.9286686  60.0755310  44.7731876
  85.1402952  59.6701739  43.8726324  85.2984405  61.5423023  44.9492628
  86.1488306  61.4726441  45.6275590  85.7254581  62.2560577  43.6338651
  84.8171680  62.1818189  43.0358620  86.2469690  63.6233529  43.8010205
  85.4748475  64.2514339  44.2453658  87.1517071  63.6122884  44.4088474
  86.3926043  64.1370032  42.8507219  86.7915060  61.4916415  42.8956488
  86.5035423  60.4628434  42.6794463  87.0393297  61.9553438  41.9408380
  87.7682498  61.5031507  43.3794250  84.1317951  62.3461777  45.6838477
  84.3356417  63.0193384  46.6992767  82.8474021  62.0741992  45.4435826
  82.6116066  61.4896033  44.6544033  81.7911483  62.8022031  46.0652002
  82.0675488  63.8523525  46.1595705  80.4440151  62.6749853  45.2779767
  80.6025163  62.9838493  44.2447408  79.8435777  61.7659944  45.2417768
  79.7708321  63.4304271  45.6832729  81.5809121  62.2492451  47.5308494
  81.3967368  63.0527803  48.4283225  81.6554314  60.9094395  47.6665990
  81.6955132  60.3997608  46.7955531  81.5986067  60.2700618  48.9451368
  80.7401853  60.6869811  49.4718162  81.3216441  58.7577863  48.7616095
  82.1573423  58.3505549  48.1926014  81.3009490  58.2728101  49.7375572
  79.9753188  58.4453170  48.0701329  79.0041930  59.2032717  48.3044148
  79.8062458  57.3764608  47.3584436  78.8809235  57.2680983  46.9683842
  80.5375182  56.7050953  47.1724085  82.7890191  60.5393054  49.8578381
  82.5754437  60.1938791  51.0230090  83.9516000  60.9894792  49.3699846
  84.1324905  60.9461237  48.3772616  84.9468145  61.5205776  50.3221520
  85.1556569  60.8637731  51.1666011  86.1815510  61.5212482  49.4840958
  86.1654407  62.0186133  48.5143763  87.0149599  62.0627446  49.9316784
  86.5300059  60.4957585  49.3614173  84.6305021  62.9006129  50.7908409
  84.7325878  63.1333987  52.0152726  84.1346857  63.8056794  49.9222514
  84.1552336  63.6024076  48.9331153  83.6514767  65.1385528  50.2917131
  84.4953224  65.6376734  50.7680599  83.2639237  66.0070188  49.0754510
  82.5244544  65.4448856  48.5051078  82.5932511  67.3650660  49.4926519
  82.4162775  67.9392563  48.5832093  81.6612896  67.2603062  50.0481749
  83.2354703  67.9035155  50.1895993  84.3967814  66.2788179  48.0942338
  83.9802572  66.8714398  47.2797321  85.1655028  66.8547614  48.6094584
  84.8715819  65.3508211  47.7756502  82.4797106  64.9858472  51.1975494
  82.4013961  65.7841631  52.1448355  81.5483130  64.0401673  51.0869461
  81.5782307  63.4178272  50.2919750  80.3138258  63.8623308  51.9069289
  79.9904835  64.8667742  52.1801985  79.3362159  63.0433946  51.0611102
  79.7597785  62.0591294  50.8613184  78.4540426  62.7904487  51.6492427
  78.6441423  63.7775088  49.8641273  79.3849690  64.2019600  49.1865082
  77.7660178  62.7908373  49.1714290  77.3134945  63.3567784  48.3571604
  78.4041913  61.9782620  48.8240954  77.0281325  62.4060541  49.8753996
  77.7346346  64.9185075  50.2399961  77.0930515  64.7753766  51.1094723
  78.4302312  65.6864671  50.5783502  77.2312224  65.2783910  49.3426709
  80.5238425  63.1606493  53.2868484  79.9723598  63.5786125  54.2529854
  81.4161720  62.1361647  53.4328624  81.9039046  61.8095731  52.6109087
  81.9493714  61.7026521  54.7917590  81.1704807  61.1854450  55.3520603
  83.1175437  60.7050150  54.4922070  83.8521647  61.1583001  53.8266511
  83.5829361  60.5945030  55.4716531  82.6644311  59.2785270  54.0190363
  81.5191435  58.9056001  54.1382876  83.5080960  58.4801978  53.5309228
  82.5973271  62.7721477  55.6630178  82.4470741  62.8381741  56.8712463
  83.3156110  63.6912262  54.9350858  83.3969060  63.4997161  53.9467451
  83.8554853  64.9755157  55.3272596  83.2905663  65.7166817  54.7619337
  83.6650005  65.1618721  56.3841833  85.3011362  65.3789851  55.0633680
  85.7783672  66.1219343  55.8448949  85.9667165  64.8606944  54.0054233
  85.4305415  64.2868431  53.3703555  87.3596762  65.2390255  53.7694732
  87.9401484  65.0527258  54.6730470  88.0116532  64.4013849  52.7269216
  87.3881246  64.6133148  51.8583608  89.0325930  64.7512058  52.5737705
  87.8891889  63.3323064  52.9006444  87.5137649  66.7781577  53.4624304
  86.6634249  67.3935036  52.7503789  88.5636126  67.3694724  53.9443061
  89.1659076  66.8539636  54.5700789  89.0331586  68.7619657  53.5881942
  88.1354895  69.3676377  53.4636001  89.7758950  69.4100118  54.8055988
  90.6079664  68.7639042  55.0854241  90.1305200  70.3785507  54.4529759
  88.8650308  69.7930846  55.9566332  88.4544599  68.9560141  56.7756629
  88.4501283  70.9557233  55.9462761  89.9101088  68.7371716  52.3851831
  90.0228438  69.7743281  51.7162487  90.5218307  67.5683487  52.0403126
  90.5127609  66.7775509  52.6685947  91.4364941  67.4115216  50.9589270
  91.2919243  68.1747360  50.1942634  92.8948992  67.5638452  51.4614260
  92.9276476  67.0418397  52.4177408  93.6480888  67.2672251  50.7314402
  93.1793281  69.3481900  51.4634188  92.2335619  69.7483785  52.3179923
  91.2528040  66.0699275  50.2117073  91.1712518  65.0203815  50.8386601
  91.3418446  66.1281891  48.8988163  91.4240372  67.0626187  48.5244024
  91.3992410  64.9420536  48.0285724  91.4557981  64.0534638  48.6573089
  90.1351118  64.7980203  47.1877753  90.5325820  64.0388953  46.5140797
  89.0457688  64.1378401  48.1601448  88.0432268  64.0710930  47.7375878
  89.4803636  63.1857566  48.4647182  89.0047371  64.6767151  49.1067369
  89.7015039  66.0228222  46.2465766  90.2077262  66.9309728  46.5738448
  90.1701198  65.7443557  45.3026722  88.2124139  66.2248049  46.0449720
  87.7673288  65.2747198  45.7494358  87.8178092  66.5314772  47.0136511
  88.1008907  66.9410626  45.2309343  92.6738320  64.9074267  47.1626919
  93.2290509  65.9529001  46.8078755  93.1605390  63.7180288  46.7813703
  92.6836172  62.8662890  47.0405721  94.5204509  63.4821329  46.2522317
  95.0795272  64.4175214  46.2281026  95.3593886  62.5992738  47.3092079
  95.4285460  63.1563374  48.2435511  94.9695197  61.5895052  47.4375687
  96.7933010  62.3597039  46.9697701  96.9162603  61.7151852  46.0993998
  97.2243383  63.3311767  46.7278009  97.8491289  61.6085200  48.2748472
  97.9804892  62.9196871  49.4914378  97.2972338  62.5632595  50.2623501
  98.9420409  63.0016946  49.9981853  97.6035936  63.8500215  49.0665323
  94.5493400  62.8124720  44.9394327  93.7475877  61.9428746  44.6874283
  95.5126276  63.1781717  44.0999941  96.1546118  63.9379692  44.2751059
  95.9409422  62.3811937  42.9860089  95.3225938  61.4901068  42.8777728
  95.9655692  63.2149887  41.7190832  96.7057679  63.9921627  41.9093636
  96.2559885  62.6975174  40.8047516  94.5815850  63.9947851  41.4788790
  94.4160086  64.6165662  42.3586950  94.6756535  64.8449169  40.2268497
  93.8095486  65.5025830  40.1524737  95.5783532  65.4526544  40.2892073
  94.6660448  64.2638646  39.3046716  93.4069761  63.0522119  41.4178386
  93.2838074  62.5303907  42.3668550  92.5392545  63.6204435  41.0828919
  93.5849946  62.3117542  40.6380111  97.3661524  61.8475824  43.2464623
  98.2653635  62.5501890  43.6646990  97.6371252  60.5537852  42.8618700
  96.9233341  59.9675606  42.4532834  98.8966990  59.8484096  42.9987083
  99.6790118  60.5190741  43.3541864  98.7177245  58.7367847  43.9952990
  98.1102662  57.9266339  43.5917344  99.6764865  58.4239261  44.4088177
  98.0793782  59.2143623  45.2007342  98.5573102  58.8628882  45.9554846
  99.3963450  59.4448185  41.5865554  99.9090002  60.3329755  40.8501465
  99.2876667  58.1871536  41.1879713  98.7425867  57.5543582  41.7559130
  99.6719603  57.7466961  39.8222608 100.7526042  57.8442933  39.7184166
  99.4375777  56.6859119  39.9112586  99.0854942  58.5557132  38.6815710
  99.7660198  58.8004913  37.6787823  97.8910862  59.1261467  38.9696709
  97.4054815  58.9036974  39.8268782  96.9930918  59.9795369  38.1303413
  96.8149637  59.3567291  37.2537106  95.5978053  60.2974192  38.8224692
  95.7325913  60.9205848  39.7065492  94.9625839  60.8052155  38.0966860
  94.7969704  59.1154823  39.2338611  93.7522444  59.4053365  39.1214683
  95.0630673  58.3454485  38.5097406  94.9651436  58.5832885  40.6918046
  96.1218292  58.7991368  41.1422598  94.0070385  58.0678556  41.3597793
  97.6804178  61.2383486  37.5956037  97.1853123  61.8482358  36.6591254
  98.7798758  61.5992771  38.2737303  99.0697995  61.1159689  39.1118577
  99.5611887  62.8731789  37.8882870  99.4042592  63.2187545  36.8664973
  99.1752745  64.0264361  38.7802478  99.7974664  64.8917752  38.5518470
  97.8117524  64.6292036  38.4892914  97.1342826  63.7862675  38.6255802
  97.5298715  65.4885622  39.0976878  97.6576225  65.0080476  37.4789604
  99.2415294  63.7800292  40.1814397 100.1578092  63.5423139  40.3411984
 101.0964435  62.6531863  38.0195602 101.8484467  63.4189569  37.3979498
 101.5443334  61.5881043  38.6639066 100.8939531  61.0856190  39.2510282
 103.0069136  61.4863798  38.8426318 103.3747858  62.4912587  39.0499913
 103.2813063  60.5280459  40.0564843 102.8217815  59.5476647  39.9308272
 104.3268877  60.4695699  40.3588688 102.7867809  60.9810532  40.9157545
 103.6602432  61.0111794  37.5423149 104.6425346  61.5708627  37.0557504
 102.9932014  60.0482284  36.9311110 102.0558043  59.8146938  37.2259161
 103.4361010  59.2659840  35.6889221 104.1118249  59.8913795  35.1055026
 104.1660534  58.0227927  36.1165665 104.5735479  57.4376167  35.2921774
 105.0030908  58.4010814  36.7034197 103.4474443  56.9714594  36.9299403
 103.0250466  57.5327232  37.7634048 102.6719075  56.4189831  36.3994506
 104.4224645  55.8323433  37.4195423 104.8110338  55.2271952  36.6004515
 105.1177674  56.2537927  38.1455482 103.7376029  54.8792066  38.3033309
 103.4932513  55.4425999  39.2039217 102.8724955  54.4553585  37.7933866
 104.6912151  53.8518154  38.6497647 104.6015596  53.1576702  37.9215967
 105.6530575  54.1446720  38.5538776 104.4263013  53.5332953  39.5709054
 102.3456304  58.8425545  34.7105793 102.7418707  58.6217992  33.5396081
 101.0233974  58.7258868  35.0239594 100.7674424  59.0089319  35.9590973
  99.9653127  58.4520886  34.1027473 100.1702604  57.5828528  33.4778269
  99.1356060  58.2537284  34.7812474  99.8025283  59.5319146  32.9922181
 100.3245946  60.6058736  32.9696480  99.1201109  59.1186031  32.0074302
  98.6844091  58.2085564  32.0531990  99.1522822  59.7645831  30.6703549
 100.1116835  60.2629001  30.5312273  98.9293221  58.5679533  29.6635082
  97.9804280  58.0953160  29.9171069  98.9766189  59.0184791  28.6721003
  99.9784171  57.4883761  29.7110659 101.1916477  57.6424583  30.0021617
  99.5696698  56.2894904  29.3773742 100.1717932  55.4913827  29.5208226
  98.6464685  56.1523233  28.9913889  98.1411282  60.9238547  30.4680213
  98.1081749  61.5263329  29.4398854  97.3649837  61.2060914  31.5402124
  97.4736449  60.6462857  32.3738252  96.2221687  62.1793447  31.4856741
  96.3341336  62.8083282  30.6025051  94.9322109  61.4617115  31.0711901
  94.6516072  60.8700034  31.9425357  94.2056363  62.2594409  30.9168475
  95.0295069  60.6822279  29.8053412  94.6424714  61.3266280  28.6040155
  94.3320627  62.3610553  28.6011443  94.6612900  60.6126182  27.4287505
  94.3239909  61.0949539  26.5232221  95.0089838  59.2562850  27.4505645
  95.0006287  58.6606243  26.5497211  95.3514541  58.6469814  28.6284529
  95.6094101  57.6030651  28.5279591  95.4451729  59.3693442  29.8035292
  95.6296116  58.8153678  30.7121024  96.0791129  63.0761077  32.7621996
  94.9843171  63.1268748  33.3554468  97.1688009  63.7821668  33.1509667
  98.4058361  63.8253207  32.4270341  98.2796595  63.9593931  31.3526825
  98.9120117  62.8684237  32.5544492  99.1480341  65.0737985  33.0064451
  98.7199644  65.9526225  32.5242369 100.1951463  64.9002937  32.7581767
  98.6836189  64.9847343  34.4818778  98.8078006  65.8961949  35.0666157
  99.2065378  64.1748337  34.9905370  97.1865118  64.6083022  34.2737876
  96.9410526  64.0298909  35.1644573  96.2536897  65.8107019  34.2065272
  95.5603145  66.0870904  35.1814476  95.9674455  66.3597375  33.0304135
  96.5780695  66.2632314  32.2316698  95.0716225  67.4980997  32.9764415
  95.2821707  68.1801250  33.8002202  95.2475580  68.4852601  31.7942493
  94.8854493  67.9826014  30.8974152  94.4830299  69.8239206  31.9023694
  93.4261727  69.5800674  32.0105295  94.8896756  70.5322912  32.6241383
  94.5344087  70.3867234  30.9702933  96.7390715  68.9712325  31.5876619
  97.4754153  68.1675912  31.5745760  96.8439536  69.4778170  30.6282093
  96.9499707  69.6381481  32.4236324  93.5421686  67.1729036  33.0510649
  92.7741348  67.7488975  33.8821854  93.2303553  66.1141815  32.3201403
  93.8820388  65.7426503  31.6438466  91.9920905  65.4451091  32.5287912
  91.1964818  66.0694909  32.1222760  91.9253434  64.1829542  31.7041940
  92.8532847  63.6146042  31.7674653  91.1094549  63.6587741  32.2018564
  91.4836953  64.2401699  30.2276303  91.6179324  63.2910040  29.7088196
  90.4137913  64.4303394  30.3128881  92.0866152  65.4386660  29.3693541
  93.2970048  65.4342318  29.0224042  91.3298830  66.4034019  29.0992519
  91.6190610  65.0397234  33.9699481  90.5117472  65.3052771  34.4162112
  92.4422326  64.2672039  34.6505247  93.2632378  63.8450584  34.2407218
  92.1841475  63.9273984  36.0698822  91.2800651  63.3202025  36.1151523
  93.2620329  62.9825284  36.5519869  93.5526158  62.2397934  35.8089506
  94.1542412  63.5613245  36.7908580  93.0118664  62.4006819  37.4391133
  91.9967602  65.1153041  36.9827460  91.0077838  65.1361409  37.7303610
  92.8258456  66.1487165  37.0370406  93.7491551  66.0231686  36.6473202
  92.5366056  67.3830643  37.9145705  92.4009494  67.0651581  38.9483300
  93.7106259  68.4010303  37.8818084  93.8657820  68.5005270  36.8074893
  93.4037179  69.7425979  38.6346002  93.4513665  69.5574281  39.7077124
  94.1612032  70.4811513  38.3721981  92.4596425  70.2349424  38.4012844
  95.0578897  67.7485242  38.4171974  95.2623590  66.8525291  37.8311183
  95.8630596  68.4652034  38.2554188  95.0685873  67.6373480  39.5014713
  91.1927421  68.0848184  37.5226476  90.4141588  68.4982815  38.3816879
  90.8693519  68.1431075  36.1849284  91.5548535  67.9324333  35.4737294
  89.5419922  68.7074732  35.7572525  89.4136070  69.7342322  36.0998950
  89.4975703  68.6329893  34.2123157  89.8003309  67.6179761  33.9550018
  88.4406602  68.7169891  33.9593627  90.2401460  69.7376903  33.4774967
  90.0149472  70.7466732  33.8229573  91.2675168  69.5578622  33.7941527
  90.3075570  69.5850296  32.0139309  90.9193277  68.7411391  31.6950492
  89.2870329  69.3591773  31.7046757  90.8512703  70.9127662  31.3946289
  90.0990003  71.6734094  31.6034631  91.8122225  71.1269546  31.8623979
  91.1579465  70.8975490  29.9607979  91.5799425  71.8126698  29.8931516
  91.8405748  70.2575103  29.5807069  90.3128581  70.7966269  29.4169509
  88.4340231  67.8355423  36.3129624  87.3979853  68.2564341  36.7886351
  88.6518140  66.4681288  36.1639804  89.4411511  66.1256522  35.6349812
  87.5804285  65.5267247  36.5120050  86.5894911  65.9061863  36.2626659
  87.8567290  64.1711576  35.8573697  88.0078570  64.2076113  34.7785222
  88.7621425  63.7176725  36.2607036  86.7662210  63.1085869  35.9203569
  87.3523754  62.2078513  35.7381529  86.3949685  62.9214919  36.9279751
  85.3939359  63.3103232  34.7825771  84.3260116  64.3763441  35.7894731
  83.5173137  64.7826832  35.1820318  83.9156674  63.7076501  36.5461559
  84.9133803  65.1030498  36.3507189  87.4032001  65.4575265  38.0061086
  86.2114378  65.3343138  38.4307934  88.4386856  65.6328484  38.8118801
  89.3425756  65.5427649  38.3703285  88.3148631  65.5410574  40.2568102
  87.7733820  64.6269833  40.5005220  89.7188709  65.4421777  40.9342652
  90.1939004  64.5562613  40.5128401  90.2797017  66.3278160  40.6355577
  89.6529184  65.1737719  42.4511740  89.2394495  66.1026364  42.8440535
  88.9306985  64.3922645  42.6872981  90.9899649  64.8215869  43.1224537
  91.9937015  65.5123515  42.9802109  91.0130757  63.7623751  43.9146584
  91.9391539  63.4873484  44.2093439  90.2012564  63.1620577  43.8874862
  87.5438418  66.7622524  40.7461583  86.6522692  66.6731002  41.6056452
  87.9769424  67.9328926  40.2505516  88.6837826  67.9532898  39.5293991
  87.4305659  69.2510286  40.6680498  87.7363355  69.2878868  41.7136509
  88.1810833  70.2606723  39.7690680  89.2574435  70.3523208  39.9144516
  88.1397072  70.1438267  38.6861388  87.5918487  71.6126298  39.8192562
  88.0840968  72.6878443  40.6549129  87.3583598  73.8048286  40.3620443
  87.4252343  74.7933044  40.7920127  86.3826232  73.4330080  39.4165455
  85.7593263  74.0982140  38.9816870  86.5313051  72.1218138  39.0978731
  85.9030951  71.5665054  38.4171452  85.8806515  69.3221017  40.4433139
  85.1125489  69.6820484  41.3439857  85.4241719  68.7503302  39.3100709
  86.0318496  68.1299182  38.7943870  84.0633541  68.8500863  38.9021146
  83.8030754  69.9047980  38.9913843  83.8846991  68.3280865  37.4687985
  84.2137268  67.2892584  37.4422333  82.8360918  68.4557993  37.2000750
  84.5229854  68.9564571  36.8476372  83.1719152  68.0358870  39.9174329
  82.0764839  68.5066405  40.2828035  83.6143546  66.8614067  40.3253442
  84.5776926  66.6203295  40.1410539  82.8744233  66.0297001  41.2459914
  81.8174003  66.1695263  41.0195952  83.3662605  64.5040054  41.0829385
  84.3796807  64.4742355  41.4832743  82.3860479  63.6544323  41.9945755
  81.3430585  63.8105284  41.7190546  82.6286683  62.5997312  41.8648030
  82.5808681  63.7639262  43.0614164  83.3389502  63.9872368  39.6248471
  82.3126214  63.8867106  39.2717980  83.9038496  64.6566932  38.9761294
  84.1031827  62.6717159  39.4856191  85.1291126  62.8907543  39.7815814
  83.6145199  61.9979622  40.1894405  84.0076858  62.3625973  38.4447422
  82.8299511  66.5592528  42.6456323  81.7516705  66.6095858  43.2544661
  83.9056786  67.1088947  43.2654049  84.8593319  66.9974524  42.9518341
  83.8401080  67.8153945  44.5917787  83.3437760  67.1568811  45.3046041
  85.2485746  68.2129011  45.1176017  85.6431291  68.7188603  44.2364512
  85.2116778  68.8618306  45.9926041  85.8444607  67.3195303  45.3044804
  82.9827188  69.0343710  44.5417276  82.2790679  69.4055409  45.4895136
  82.8985015  69.7691551  43.3946115  83.3129463  69.3876962  42.5562312
  81.9612800  70.9024150  43.2693321  82.1568743  71.5584102  44.1175883
  82.3645800  71.6662832  42.0120005  83.4473999  71.7534715  41.9230305
  82.0679029  71.0910580  41.1349570  81.6287742  73.0489259  41.9112733
  80.5826817  72.7614920  41.8055745  81.7388305  73.6865321  42.7884857
  82.0666509  73.8501343  40.7200437  81.7501044  74.8780109  40.8971539
  83.1525894  73.7626829  40.6854737  81.4030257  73.4637319  39.4769690
  81.4012416  72.4660017  39.3197392  80.7242570  74.2576964  38.5974955
  80.7516517  75.5636675  38.6211952  81.2027483  75.9599690  39.4333263
  80.2398946  76.1176535  37.9493956  79.9822317  73.6443249  37.6717379
  79.9506630  72.6348778  37.6826879  79.2808083  74.0908773  37.0983406
  80.4722405  70.5401626  43.3127541  79.6955543  71.1082635  43.9552233
  80.1196366  69.4556784  42.6985933  80.8340816  68.9778313  42.1681543
  78.7954654  68.8721573  42.7953272  78.0276900  69.6173125  42.5870496
  78.5806711  67.7213763  41.7655184  79.3584611  66.9634925  41.8590858
  77.5705697  67.3908462  42.0074829  78.4518888  68.0550683  40.2772734
  79.4355681  68.0236339  39.8087790  77.9189875  67.2273823  39.8091920
  77.6774369  69.3841113  39.9843286  76.5549560  69.4355108  40.5891368
  78.0125785  70.1530755  39.0556079  78.4276420  68.4019852  44.2715260
  77.4070843  68.8205607  44.8126817  79.3014884  67.6011191  44.9642220
  80.1379801  67.2777946  44.4995248  79.0882489  67.1452190  46.3926308
  78.1513419  66.5881804  46.3962783  80.2665696  66.3512209  46.9494640
  80.1000926  66.0804163  47.9920810  80.3551255  65.3798174  46.4630034
  81.1782447  66.9467458  46.9015536  79.0783995  68.4379151  47.2890603
  78.1724968  68.4451537  48.1246346  79.9665942  69.4695415  47.1407464
  80.7016753  69.2624140  46.4797971  79.9950765  70.6241867  47.8975338
  80.2446843  70.3300722  48.9169976  81.1062805  71.5975592  47.5056204
  81.1377156  71.5979439  46.4160738  80.8564851  72.5577397  47.9570638
  82.5478658  71.2008143  48.0210084  82.6612015  71.6779270  48.9944654
  82.7720644  70.1480964  47.8486999  83.5285763  71.9190274  47.1044042
  83.3055791  73.1121331  46.8090072  84.6870218  71.4297916  47.0661163
  78.6768135  71.4459353  47.9194032  78.1418017  71.9297623  48.9152231
  78.0396556  71.3697261  46.7023281  78.5987894  70.8975399  46.0062281
  76.7060667  71.8681639  46.6223014  76.6770606  72.8334272  47.1278613
  76.2839511  72.0147060  45.1280891  76.7134332  72.8538917  44.5809032
  76.5857382  71.1111608  44.5983345  75.1977385  72.0726875  45.0582654
  75.6130942  71.0124087  47.2600374  74.6625110  71.6033301  47.7461820
  75.7366897  69.7165184  47.2987489  76.5877998  69.3599868  46.8881006
  74.8388861  68.7689261  47.9003291  73.8337842  69.1878165  47.8512931
  74.8155047  67.4633492  47.2039895  75.7425767  66.9159472  47.3739069
  74.0348982  66.8603078  47.6676595  74.5333120  67.6093244  46.1613184
  75.0812472  68.5379909  49.3744439  74.5513818  67.5605966  50.0077798
  75.8868481  69.3934687  50.0469668  76.4131744  70.0157343  49.4504215
  76.1902188  69.2485756  51.4965882  76.2875959  68.1828995  51.7038557
  77.3997949  70.1227549  51.9059942  77.3465477  71.1683108  51.6025487
  77.5942557  70.1433102  53.4252520  78.4372299  70.8086382  53.6118818
  76.7381897  70.6129034  53.9097447  77.7081029  69.1327927  53.8176716
  78.6445531  69.6038463  51.2740821  78.5147530  69.4626950  50.2010825
  79.4636791  70.3041080  51.4380127  78.8439795  68.6048564  51.6618428
  74.9193753  69.5363446  52.2670271  74.3791075  70.6672218  52.2519848
  74.4913480  68.6753169  53.1606489  74.7865071  67.7117421  53.0933060
  73.2065324  68.9066306  53.8525567  72.5460415  69.3392789  53.1010798
  72.5946811  67.5299132  54.2357023  72.4004321  67.0930251  53.2561635
  73.2841727  66.8934401  54.7903957  71.2241381  67.5073965  54.8633436
  70.1929560  68.4053868  54.4244357  70.4219085  69.1105688  53.6391263
  69.0090284  68.5371721  55.2206337  68.3425743  69.2639159  54.7800857
  68.8173140  67.7135723  56.3874264  67.7962885  67.9081163  57.2521889
  67.1166173  68.4799995  56.8880505  69.8427518  66.7675227  56.6750900
  69.7648906  66.1336229  57.5460203  71.0117594  66.6236857  55.9333178
  71.7060882  65.8314793  56.1715699  73.3961519  69.7535208  55.1221305
  73.4570832  69.2581162  56.2848109  73.6446561  71.0995999  54.8939395
  73.7908066  71.3429417  53.9246486  74.1256262  72.0026982  55.9680191
  75.0892291  71.5909307  56.2680562  74.2892008  73.3218292  55.3635929
  73.3545346  73.6172309  54.8867850  74.3860492  74.0928052  56.1280019
  75.4648403  73.5335229  54.4866107  76.7941840  73.4884815  54.8564518
  77.1553205  73.4223936  55.7973624  77.4971730  73.7263820  53.7988015
  78.5548804  73.8748964  53.9588364  76.6920728  73.8329595  52.7054987
  75.3795693  73.6577565  53.1623084  74.4629160  73.6704567  52.5913401
  73.1949311  72.0307005  57.1759802  73.6816529  72.2162439  58.2871720
  71.8617130  71.7607392  57.0150398  71.5700886  71.5012559  56.0835196
  70.8001401  71.8312545  58.0714400  70.8835108  72.8547518  58.4369687
  69.4407834  71.6666275  57.3880247  69.4085497  72.2697310  56.4806135
  69.3352208  70.6225457  57.0933200  68.2159428  72.2032518  58.2292509
  68.0013037  71.6158761  59.1220106  68.4890094  73.2030870  58.5667177
  66.9295437  72.4026179  57.4554545  67.1306816  72.9978049  56.5647268
  66.6798931  71.3495132  57.3260538  65.9156278  73.1599111  58.1711091
  66.1859883  74.0587302  58.5441166  64.6717827  72.8083528  58.2650037
  64.1838891  71.6610254  57.8022215  64.7801261  71.0646295  57.2464216
  63.2001006  71.4342056  57.8317256  63.7667950  73.6822924  58.6256049
  64.1318296  74.5789219  58.9135375  62.7747677  73.5492363  58.4901928
  70.9944475  70.8854295  59.2332491  70.6341355  71.2088666  60.3732518
  71.5386483  69.6775793  58.9079555  71.5682972  69.3770301  57.9441404
  72.1516269  68.7958330  59.8890077  71.5641477  68.8898540  60.8023216
  72.0111519  67.3319979  59.3773676  70.9310957  67.2256714  59.2760097
  72.5192645  67.2164158  58.4199851  72.4587918  66.1838051  60.2560946
  73.5143161  66.3468209  60.4737973  71.8027512  66.2620620  61.1230408
  72.2624382  64.8260429  59.6520060  72.5142740  64.6456670  58.4726470
  71.7898156  63.8331199  60.3820818  71.7315205  62.9293929  59.9348866
  71.5991066  63.8840268  61.3726062  73.6129451  69.1336846  60.2180064
  73.9829758  69.2666766  61.3571353  74.4347744  69.2049767  59.1906480
  74.0121002  69.0195764  58.2922557  75.9110334  69.3009859  59.2905512
  76.2267566  68.3747858  59.7707363  76.5835243  69.3039024  57.9181238
  75.8974166  68.7697631  57.2608176  76.6403297  70.3560837  57.6392053
  78.0023984  68.7624003  57.9023850  78.5647322  69.2917897  58.6716160
  78.2183490  67.2107219  58.2223332  77.5530885  66.8269755  58.9958106
  78.0564755  66.5221958  57.3929964  79.2399030  67.1385921  58.5956008
  78.6605606  68.9797540  56.5752983  78.0504476  68.5466182  55.7826748
  78.7526361  70.0535004  56.4119254  79.6815250  68.5999621  56.5366642
  76.3901322  70.3991114  60.1886095  77.1353449  70.2001568  61.1504005
  75.9940878  71.6534297  59.9743490  75.2854969  71.8066157  59.2710643
  76.1931197  72.7239529  60.9895698  77.2614685  72.8295507  61.1779810
  75.8563703  74.1266516  60.5370215  76.4178066  74.3899785  59.6405852
  74.8157173  74.0250107  60.2291023  75.9736944  75.3095888  61.5325192
  77.2948816  75.6980573  62.0995633  78.1411989  75.1009512  61.7934865
  77.3677591  76.7486387  63.0533451  78.3075661  76.9585188  63.5423451
  76.2076524  77.4920845  63.2470110  76.2533366  78.3264937  63.9311997
  74.9988507  77.2000578  62.6064699  74.1986136  77.9191383  62.7016071
  74.8096802  76.1092562  61.7781695  73.8980961  75.8361186  61.2674057
  75.4954783  72.4029606  62.3568770  76.1183334  72.5665068  63.4286207
  74.2654343  71.7846407  62.3809861  73.7856399  71.5671520  61.5192447
  73.6171821  71.4951509  63.6639451  73.5842434  72.4726036  64.1451992
  72.1068510  71.1454052  63.4698067  71.5689107  71.9894959  63.0382619
  72.0462101  70.3254807  62.7541531  71.4521213  70.6060172  64.7472844
  71.6053549  69.5284724  64.8068345  71.9708509  71.0903691  65.5745830
  69.9853495  70.9206076  64.8330903  69.0349810  70.1846423  64.9137479
  69.7728452  72.2303881  64.7906245  68.8356877  72.3206478  64.9782127
  74.3813339  70.5313669  64.5531968  74.3594564  70.5684121  65.7665940
  75.1323714  69.5498857  63.9803397  74.8822891  69.3270660  63.0274462
  75.9159629  68.5731658  64.6867866  75.4837773  68.3570070  65.6638187
  75.8929180  67.2539534  63.8952051  76.2424702  67.5551834  62.9076904
  76.5895135  66.6052060  64.4262995  74.4843806  66.6225830  63.8598246
  74.0949917  66.7424819  64.8708145  73.9147221  67.1631170  63.1038920
  74.5312761  65.1369086  63.4037483  75.5429184  64.7219750  62.8378335
  73.5867194  64.4069583  63.6642588  77.3519717  69.1131597  64.9209971
  77.9404819  68.8831488  65.9825819  77.9772612  69.8999364  63.9663534
  77.4459869  70.1202302  63.1361015  79.3481829  70.3902835  64.1515524
  79.9207509  69.5465068  64.5366798  79.8891104  70.9162040  62.7939120
  79.0655702  71.4954369  62.3763347  80.7383063  71.5711589  62.9889234
  80.3040914  69.7754189  61.8020835  79.4462000  69.1067339  61.8726887
  80.3867236  70.3130111  60.3138203  81.1694508  71.0679527  60.2396048
  80.5109831  69.4556959  59.6522538  79.4501787  70.8261177  60.0953579
  81.6461951  69.0929127  62.0477695  81.6468194  68.5721735  63.0053343
  81.8958940  68.4181666  61.2288986  82.4582182  69.8199679  62.0367883
  79.4094659  71.5026041  65.2694653  80.4235205  71.6571180  65.9886183
  78.3164957  72.3288681  65.3827841  77.5425617  72.3182355  64.7339289
  78.1494519  73.1933031  66.5806387  79.0156952  73.8452208  66.6934806
  76.9813799  74.1592987  66.2889183  76.9653032  74.9863183  66.9987438
  77.0994886  74.7378212  65.3726958  75.5782393  73.6701714  66.3611228
  75.5063588  72.8582609  65.6374278  75.4464036  73.2258026  67.3476687
  74.3825221  74.5565621  66.1156029  74.4277746  75.0763870  65.1586105
  73.4927838  73.9321945  66.0339795  74.1656703  75.4547958  67.2638084
  74.3749802  74.9833554  68.1321678  74.3498714  76.7597046  67.2444367
  74.2309765  77.4486125  66.1930820  73.7911235  77.0117775  65.3956820
  74.5493410  78.3981359  66.3240387  74.8960180  77.4028024  68.2445963
  75.0997797  76.8241791  69.0469745  75.1772037  78.3701437  68.1718938
  78.1252328  72.5058121  67.9721311  78.4290785  73.1371154  69.0323433
  77.7485310  71.2206515  68.0191363  77.6640323  70.7282714  67.1413226
  77.7418977  70.3440171  69.2506044  77.4438848  70.9946230  70.0728061
  76.7640954  69.1930992  69.0172407  76.0915617  69.4048900  68.1860088
  77.3131116  68.2889996  68.7540201  75.9019644  68.8817172  70.3493279
  76.4229121  68.4902875  71.2230984  75.4481088  69.7757431  70.7769206
  74.7575629  67.9846335  69.9306937  74.2461465  68.3307545  69.0324991
  75.1938647  67.0511035  69.5753293  73.7174892  67.7974089  71.0137396
  73.7815532  67.0347548  71.6727998  72.5013523  68.3207387  71.0665539
  71.9376128  69.0978109  70.2783914  72.3379743  69.4429192  69.4177457
  70.9919213  69.3553168  70.5222986  71.7601481  67.9140098  72.0201363
  72.2798655  67.4649819  72.7606550  70.8029020  68.2084796  72.1511208
  79.1619919  69.8408058  69.5034464  79.6294307  69.9413396  70.6280636
  79.8263106  69.4393037  68.4290784  79.4088826  69.4779145  67.5101808
  81.1678338  68.8773135  68.4473455  81.1700355  68.0326702  69.1363114
  81.4718561  68.5057967  66.9965859  82.4336015  67.9929541  66.9848216
  80.6331920  67.8769522  66.6976414  81.5059542  69.3702559  66.3335431
  82.1912133  69.8649526  69.0347099  82.9079664  69.6248239  70.0187970
  82.1202858  71.0695761  68.4667579  81.5283450  71.2108014  67.6606501
  82.7735209  72.2440134  68.9963697  83.8231430  71.9583671  68.9270240
  82.5033456  73.4190319  68.1255435  81.4527630  73.7017703  68.1921752
  83.1493312  74.1898146  68.5458966  82.6976373  73.1403108  67.0898401
  82.3374236  72.4422515  70.4711502  81.1070814  72.5171548  70.6716402
  83.2283104  72.5106340  71.4371274  84.6378778  72.3490006  71.2730026
  85.0144623  73.0900767  70.5679562  84.8618226  71.3546518  70.8866838
  85.2667640  72.5826786  72.6526660  85.4973236  73.6257123  72.8695765
  86.1783226  71.9915752  72.7407441  84.1690242  72.0170829  73.5939399
  84.2487598  72.3571529  74.6264585  84.1379642  70.9285745  73.5459472
  82.9552774  72.6522116  72.8945944  82.0821836  72.0692724  73.1878561
  82.6793319  74.0809208  73.3210763  82.9375873  75.0466696  72.6059415
  82.1317847  74.2431425  74.4866074  81.9211879  73.3764396  74.9605091
  81.9534371  75.4940481  75.1656194  81.5258298  76.3247305  74.6041377
  80.9365334  75.4890187  76.3020841  80.9437199  74.5184601  76.7982410
  81.2480712  76.2559992  77.0111596  79.5269119  75.8029835  75.9179983
  79.4850338  76.8114797  75.5065522  78.9666275  74.7888563  74.8791659
  79.3559058  73.7728435  74.9450693  77.8813958  74.8312618  74.9717617
  79.1227310  75.1159420  73.8511702  78.5219210  75.8995967  77.1517130
  78.7727026  76.8124769  77.6919594  77.5280778  76.0906927  76.7469192
  78.6919186  75.0019533  77.7462590  83.3372157  76.0628981  75.6064693
  84.0160507  75.5913938  76.4751306  83.6300517  77.1653605  74.9469813
  82.9531021  77.6238404  74.3539927  85.1370386  77.5820169  74.8570608
  85.6042457  77.2128872  75.7700569  85.9040348  77.0606775  73.6058839
  85.9288408  75.9774959  73.4865086  85.3685962  77.3900230  72.7154133
  87.2311880  77.4643867  73.5999751  87.6174718  77.4397388  72.7214663
  85.2916510  79.0665168  75.0515337  84.5415126  79.8293984  74.5807540
  86.3350507  79.5725785  75.7547340  87.0577837  78.9444090  76.0759203
  86.5206581  80.9610916  76.1832925  85.5180313  81.3821336  76.2586077
  86.8440342  81.1074458  77.6713789  87.4733395  80.2656776  77.9603445
  87.4706576  81.9852722  77.8292302  85.6215940  81.0754747  78.6784211
  84.9381983  81.9230075  78.6258998  84.9515410  80.2409553  78.4716350
  86.1600525  80.8623276  80.1615059  85.3192073  80.6579147  80.8242991
  86.6400328  79.8836775  80.1560911  87.0569010  81.8998237  80.6808826
  88.0641948  81.8260659  80.6765424  86.7231405  83.1274096  81.0090226
  85.5132680  83.4842379  81.3507561  84.8164631  82.7549785  81.2983756
  85.4033638  84.3257215  81.8984636  87.6245642  84.0836759  81.0969760
  88.5429242  83.9100609  80.7141194  87.3586512  85.0461879  81.2485043
  87.3361929  81.9135794  75.3130898  87.3649622  83.1365948  75.5205181
  87.9600871  81.3779622  74.2820940  87.7837757  80.4236792  74.0021034
  88.8674319  82.1211262  73.4335031  89.6833107  82.5566383  74.0103701
  89.5532617  81.1531988  72.4278349  89.9464388  80.3454484  73.0451283
  88.8558957  80.7500085  71.6935022  90.6309529  81.7881866  71.5931809
  90.8131352  83.0146126  71.4654444  91.2739773  81.0146192  70.9103786
  88.0796787  83.1444616  72.6503542  87.1123274  82.7302886  71.9664322
  88.4157122  84.4707544  72.7141532  89.5754326  84.9873386  73.4258642
  90.5587734  84.6755740  73.0738079  89.4226089  84.7824354  74.4854773
  89.5476989  86.4759210  73.3521123  90.5986085  86.7636943  73.3818044
  89.0110811  86.8252017  74.2342373  88.8133469  86.7114363  72.0277003
  89.5673680  86.7334155  71.2409223  88.2860973  87.6625812  71.9539728
  87.8354105  85.5892265  71.8776587  86.8574282  85.9160332  72.2309971
  87.7148517  85.1564042  70.4249264  86.6738449  85.3470864  69.7928707
  88.6980791  84.4202475  69.9420417  89.5062134  84.2729930  70.5297803
  88.6692126  83.8822736  68.5179547  88.6823631  84.6941595  67.7907778
  89.9315139  83.0346549  68.3212088  89.8381441  82.1889315  69.0024843
  90.0285580  82.4866828  66.8999042  89.8027777  83.2585341  66.1641265
  91.0274947  82.0650318  66.7888688  89.3853673  81.6119262  66.8039590
  91.1142496  83.7199830  68.6468656  91.2497329  83.4741036  69.5649004
  87.5143092  82.9333309  68.3197357  86.6590592  83.2362366  67.4657032
  87.4506751  81.8323556  69.0856085  88.0996166  81.6606400  69.8402813
  86.4135165  80.8263454  68.8580086  86.3848064  80.6681222  67.7799298
  86.7188068  79.4648119  69.5814891  86.8190402  79.6840688  70.6444942
  85.8971396  78.7486921  69.5667356  87.9309658  78.6571345  69.0480588
  87.8201857  78.5991420  67.9652547  88.8454278  79.2033123  69.2794911
  88.0073099  77.2932662  69.6992825  88.1312386  76.2992443  68.9513795
  87.8403277  77.1589826  70.9326970  85.0326372  81.2794385  69.2567229
  84.0781337  80.9125484  68.5478792  84.9022160  82.1847279  70.2243477
  85.6878430  82.4872529  70.7823521  83.6202895  82.9345687  70.4437789
  82.8620914  82.1967718  70.7062509  83.7628029  83.8383148  71.7315279
  84.6849154  84.4037738  71.5969392  82.5141873  84.7047108  71.8376972
  82.4032158  85.0790205  72.8553439  82.4974563  85.4887300  71.0806411
  81.6567602  84.0443046  71.7080287  83.9474175  82.9898023  72.9449374
  83.0155648  82.4502007  73.1138048  84.7092129  82.2182010  72.8337147
  84.2429593  83.6409874  73.7675639  83.1975419  83.8004574  69.2305361
  82.0184619  83.8245021  68.8312337  84.1395275  84.5644357  68.6310872
  85.0314587  84.6465215  69.0978396  83.7862623  85.3198954  67.4292631
  82.9951566  86.0353254  67.6537987  84.9262573  86.3253031  67.0729387
  85.8123454  85.8763569  66.6241845  84.5112347  87.5393784  66.1398391
  84.1189559  87.0581598  65.2439266  83.6956919  88.0626541  66.6390108
  85.3599604  88.1928378  65.9377371  85.4020921  87.0228010  68.1976551
  85.9143104  86.4615160  68.7843339  83.4252303  84.4574808  66.1401292
  82.5164970  84.8119775  65.3879534  83.9470892  83.2116080  66.0836893
  84.5312911  82.9209852  66.8546804  83.9122582  82.3938039  64.8332534
  84.0977788  83.1013231  64.0250845  85.0040766  81.2695093  64.9612515
  85.1261266  80.5534078  64.1486000  85.9618357  81.6292932  65.3373640
  84.5567127  80.7151647  65.7862828  82.4214445  81.8786376  64.6396788
  81.8810491  82.0766219  63.5720363  81.8730862  81.1560368  65.5976370
  82.3945672  81.0699202  66.4583012  80.4870762  80.6302501  65.5374100
  80.3937010  80.0471347  64.6212209  80.1614440  79.5788224  66.6452841
  80.8249288  78.7501527  66.3978627  80.4168563  80.1072417  68.0575340
  80.1626277  79.4360033  68.8778454  81.4795909  80.3141933  68.1834950
  79.8332264  81.0166423  68.2006549  78.7588855  79.0379796  66.5153725
  78.0563699  79.8005973  66.8514414  78.6102800  78.7741811  65.4682659
  78.6545383  77.7394820  67.2914902  77.9863787  77.0168005  66.8230948
  79.6245756  77.2861215  67.4954168  78.0824414  77.9309985  68.1993076
  79.4790779  81.8081316  65.4052316  78.6051290  81.6444810  64.5903469
  79.6821763  82.9621699  66.0638803  80.4691625  82.9954926  66.6960550
  79.0354672  84.2130935  65.7880085  78.0296072  84.1687982  66.2057175
  79.5900514  84.9920122  66.3112916  79.0455740  84.5141060  64.2643124
  77.9409906  84.6265973  63.6785950  80.2395696  84.7112689  63.6692300
  81.0477174  84.4682960  64.2242510  80.5040342  84.9614881  62.2611475
  79.9987190  85.8696347  61.9324734  81.9975520  85.1590049  62.0340904
  82.4727077  84.2703987  62.4496696  82.2103293  85.3749895  60.9871507
  82.4037717  85.9965782  62.6011587  79.8431738  83.9595368  61.2937652
  79.5343945  84.3340825  60.1750531  79.7612085  82.6678211  61.6611459
  80.1336329  82.4732434  62.5795901  79.0081274  81.7109810  60.7670273
  79.1988987  81.9922480  59.7313441  79.4497041  80.2428750  61.1298082
  79.2312523  80.1250087  62.1911914  78.6966874  79.2389004  60.2830335
  78.7443257  79.2963722  59.1955491  79.1086480  78.2441774  60.4530763
  77.6468171  79.1618266  60.5657855  80.9351938  80.0940530  60.8874974
  81.2321457  79.9176448  59.8536650  81.4770850  81.0079453  61.1309205
  81.2667656  79.2586844  61.5042036  77.5047012  81.8743907  60.9077840
  76.8864131  81.9740358  59.8941934  76.8607140  81.8428754  62.0946768
  77.3758291  81.7900676  62.9618376  75.4075628  81.9857381  62.1568884
  74.9552075  81.1162908  61.6798793  75.0182017  81.8245604  63.6268464
  75.4869784  80.9072535  63.9830719  75.3064066  82.6329267  64.2988602
  73.5369612  81.6415281  63.8121057  73.2755070  81.5964497  64.8693236
  72.9281418  82.4722527  63.4551792  72.9423335  80.2974449  63.2680776
  72.8064767  79.3432145  64.0408435  72.6292193  80.1808967  62.0396349
  74.8496263  83.3165557  61.6349106  73.7678446  83.4130733  61.1057843
  75.5873765  84.4250240  61.7110106  76.4322555  84.3448802  62.2586218
  75.4608885  85.7017324  60.9490750  74.5032724  86.1874765  61.1367675
  76.5474453  86.6439654  61.4198836  77.5418045  86.2572189  61.1967527
  76.5174554  87.6173843  60.9303367  76.5372960  86.9078633  62.4774324
  75.4540933  85.4347719  59.4539201  74.4988694  85.8617712  58.7702032
  76.4145051  84.7998717  58.8013952  77.2351211  84.5669625  59.3421787
  76.4419127  84.5286334  57.3739309  76.4023611  85.4964310  56.8740234
  77.7567283  83.8631090  57.1428348  77.7915237  83.5426050  56.1016091
  78.6169018  84.4775603  57.4087558  77.8099258  83.0549173  57.8722854
  75.1961252  83.7348470  56.8797034  74.5826280  84.1480922  55.9437782
  74.7141484  82.7343237  57.6733463  75.2472758  82.4408802  58.4794618
  73.3611039  82.0593642  57.5059717  73.1564461  81.6504922  56.5164948
  73.3044988  80.8640318  58.5452217  73.5330638  81.2911740  59.5216850
  72.2640034  80.5411718  58.5803374  74.1203170  79.5792830  58.2038567
  74.0044741  78.9003687  56.9524846  73.2716037  79.2000164  56.2179625
  74.7019755  77.6906694  56.6768035  74.5117075  77.2242812  55.7214341
  75.5592271  77.1807072  57.6299679  76.0565923  76.2774036  57.3089085
  75.6864485  77.8074338  58.8603886  76.3433793  77.3946249  59.6116916
  74.9791026  79.0164281  59.1350772  75.0606230  79.4190591  60.1339018
  72.1919036  82.9595825  57.7733967  71.1101787  82.7266976  57.1927219
  72.3412528  84.0083306  58.5819674  73.1421939  84.0815010  59.1929508
  71.2188623  84.9660231  58.8369810  70.3122347  84.4076107  59.0700103
  71.5456022  85.9624277  60.0228464  71.9016596  85.3450364  60.8475749
  72.3728463  86.5913814  59.6940209  70.3382507  86.8042372  60.4285866
  70.6745227  87.5187432  61.1799351  69.8725853  87.3814781  59.6298070
  69.2015841  85.9849106  61.1219777  68.9165229  85.1132568  60.5328599
  69.5737295  85.6198013  62.0792265  67.9934848  86.8809527  61.3707353
  68.2355449  87.6424111  62.1121486  67.7940252  87.2564027  60.3670655
  66.8214753  86.0274589  61.7855142  66.0683294  86.6394719  62.0653784
  66.4721151  85.4341008  61.0466139  67.0582292  85.5498041  62.6433748
  70.8510042  85.7638283  57.5609533  69.7010922  86.1861808  57.4402151
  71.6968505  85.8313615  56.4970438  72.5772141  85.3625239  56.6561892
  71.4281850  86.7967699  55.3929197  70.3829775  87.0604035  55.2310006
  72.1190707  88.0770300  55.7928065  71.8886673  88.8439496  55.0533143
  71.7222118  88.4453060  56.7388602  73.8377583  87.7152428  56.0087098
  73.7828070  87.6117625  57.3395753  72.1141552  86.2662300  54.0555998
  72.2126600  86.9523669  53.0649408  72.6008145  85.0026972  54.0610204
  72.5279544  84.4210564  54.8835108  73.2413033  84.3576218  52.8948848
  73.5770725  83.3844063  53.2529499  72.2087772  84.1249504  51.7089304
  71.9255335  85.0758935  51.2576703  72.7262153  83.5723502  50.9247163
  70.7069705  83.2589321  52.2641407  69.9702708  84.3593568  52.4409900
  74.5076354  85.1295759  52.4365752  74.7849605  85.1178738  51.2515009
  75.2827985  85.7663540  53.3148590  74.7657224  85.9675424  54.1588114
  76.5795087  86.4201608  53.0595063  76.3126299  87.2863585  52.4540494
  77.2269821  86.9838120  54.2962136  77.7591353  86.2416256  54.8912496
  77.8924459  87.7944714  53.9994153  76.4952264  87.4417167  54.9617653
  77.5104586  85.4915831  52.2962433  77.7587196  84.4161604  52.6983402
  77.9102187  86.0195049  51.1595419  77.7096625  87.0027680  51.0447950
  78.6612877  85.2744956  50.1627117  78.1466020  84.3138797  50.1420074
  78.6376566  86.0312524  48.8560460  79.2239785  86.9456093  48.9470768
  79.0690769  85.4853871  48.0170150  77.6047850  86.2430947  48.5796411
  80.0800085  84.9853020  50.5884880  80.6747795  83.9758317  50.1467315
  80.6047284  85.7490312  51.5005954  80.0673432  86.3872518  52.0698272
  81.9221974  85.4473331  52.1105510  82.0588302  84.3757723  51.9649262
  83.0947425  86.1850968  51.3983812  82.9382154  87.2632621  51.4324213
  84.0627592  85.9226777  51.8251623  83.0851367  85.7874156  50.3835571
  81.9231115  85.8042192  53.6523770  81.0302024  86.4607174  54.2135432
  82.9319729  85.2579147  54.3273200  83.5511714  84.6575229  53.8017508
  83.4335292  85.6112086  55.6702927  82.9543244  86.5079451  56.0631876
  83.1910226  84.4680538  56.6975013  83.5483318  83.6358886  56.0909243
  83.9382466  84.5978500  57.9443422  83.9054191  83.7274990  58.5997136
  84.9871948  84.8312639  57.7616649  83.4980385  85.4277354  58.4971550
  81.7014002  84.2210753  56.9237864  81.3755392  84.9264503  57.6881901
  81.1187044  84.4510425  56.0317766  81.4378497  82.7979606  57.4367140
  81.9561149  82.6328264  58.3812942  80.3636927  82.6160107  57.4714601
  81.8731809  82.0479856  56.7763135  84.9830273  86.0044022  55.4776670
  85.8949101  85.1526262  55.2876127  85.2553982  87.3029604  55.2979084
  84.4860189  87.9388415  55.4522160  86.5561926  87.9639278  55.0973725
  87.1900146  87.4072305  54.4071108  86.2664735  89.3820641  54.4417083
  85.5613545  89.8263494  55.1442167  87.5250459  90.1365180  54.3402331
  87.4399395  91.0202055  53.7078144  87.6690719  90.5184832  55.3509603
  88.3119913  89.5029058  53.9311339  85.7026753  89.2613430  53.0467618
  86.4111677  88.7155012  52.4237785  84.7981329  88.6536843  53.0723972
  85.4815864  90.5765030  52.2801603  84.8051489  90.5123437  51.4278506
  84.9793991  91.2805263  52.9436999  86.4098095  91.0443427  51.9520930
  87.2518412  88.0170435  56.5080896  86.6712579  88.4769251  57.5087003
  88.4890550  87.4702905  56.5523666  88.8261161  87.0520048  55.6970732
  89.2043694  87.0933753  57.8137873  88.8070710  87.6746548  58.6458849
  88.9144886  85.6596841  58.2663230  87.8319248  85.5969436  58.3769280
  89.5265995  84.5727250  57.3663296  89.0561942  83.6538674  57.7163636
  89.3298801  84.7197345  56.3043552  90.6122690  84.6662615  57.3393995
  89.4192345  85.3104379  59.6432953  90.1586941  86.0328404  59.9888441
  88.5588703  85.5288920  60.2758704  89.8829087  84.3303691  59.7554209
  90.6897859  87.3564800  57.6796818  91.3418045  87.0970674  56.6328144
  91.1689793  88.1791176  58.6274018  90.5692901  88.3978928  59.4100965
  92.6040676  88.4010409  58.7771306  92.9723938  88.4143344  57.7513321
  92.8803215  89.7989718  59.3630921  92.2556543  90.1013981  60.2035706
  93.8737082  89.8049903  59.8116984  92.8733922  91.0321609  58.3255669
  93.7854029  90.9410056  57.7356270  91.6761128  91.0310972  57.3096774
  91.8799408  91.9255903  56.7210852  91.7448162  90.2086707  56.5976419
  90.6878480  91.1157312  57.7616615  92.8028214  92.3815500  59.0564433
  92.8836914  93.2123131  58.3554492  91.7738951  92.4783256  59.4030430
  93.4350838  92.4453687  59.9420192  93.2642411  87.2495030  59.5217695
  92.7125673  86.7145711  60.4517753  94.4993853  86.8980052  59.1294312
  94.9083028  87.2879572  58.2922782  95.3020887  85.8798773  59.8102538
  94.9574827  86.0557288  60.8292913  94.9535086  84.4471649  59.4967103
  93.8797716  84.3303558  59.3498997  95.6555171  83.8785006  58.2529427
  95.4976848  84.4984001  57.3704277  96.7073675  83.7091241  58.4832087
  95.3448298  82.8645543  58.0009489  95.2859073  83.6843933  60.5995188
  94.8339006  84.1462843  61.3094108  96.8124695  86.0767287  59.6981927
  97.2951607  86.7310491  58.7100837  97.6091537  85.5554492  60.6354061
  97.1257194  85.1994719  61.4476227  99.0938466  85.4419620  60.6910257
  99.5791470  85.8021913  59.7839319  99.7877740  86.1816102  61.8780483
  99.3656670  85.6052717  62.7013175 101.2790020  85.9114960  61.9534590
 101.4409160  84.8344213  61.9110284 101.8162674  86.2899148  61.0838355
 101.7005191  86.2835913  62.8872761  99.6233297  87.6303055  62.0532662
  98.7082400  87.8898883  61.9235452  99.4531331  83.9851070  60.7189434
 100.3386490  83.5737886  59.9659509  98.8352292  83.1356309  61.6187804
  98.1839404  83.5682296  62.2581689  99.0372789  81.6843674  61.7287620
 100.0770039  81.4649889  61.4859365  98.9687303  81.2741455  63.1946758
  99.1577031  80.2006488  63.1951543 100.0425478  81.9847766  64.0196010
 101.0523698  81.7316065  63.6967010 100.0350121  83.0711801  63.9320380
  99.9555827  81.8092218  65.0918510  97.7587720  81.6206449  63.8571296
  97.6640674  81.1299645  64.6768028  98.0949616  80.7517821  60.8790689
  98.3194089  79.5276766  60.8072319  97.0178409  81.3194093  60.3171385
  96.7973007  82.2987763  60.4282724  95.8799825  80.5650388  59.7729452
  95.3937198  81.1555441  58.9964313  96.2500687  79.6152819  59.3868071
  94.7456070  80.1825518  60.7339266  93.7624657  79.6733583  60.2817279
  94.9807802  80.4133163  62.0532703  95.7686941  80.9541885  62.3799946
  94.0717032  79.7051228  63.0171550  93.9499709  78.6431594  62.8038113
  94.7900525  79.7599345  64.3711873  95.7718510  79.3038354  64.2444431
  95.0395646  80.8138707  64.4939397  94.0291388  79.3976192  65.6663696
  93.1717112  80.0625679  65.7701053  93.6553007  78.3782745  65.5700064
  94.9147284  79.4283351  66.8826406  95.7124322  78.7040259  66.7180672
  95.3252163  80.4212927  67.0660425  94.1089160  78.8906445  67.9861228
  94.2425362  77.9113459  68.1940168  93.1514995  79.5396734  68.6333739
  93.0367559  80.8207271  68.7772322  93.7475299  81.3775343  68.3245833
  92.4489439  81.1768790  69.5173221  92.3699989  78.9187945  69.4657314
  92.5594357  77.9640715  69.7354091  91.7987279  79.4518270  70.1057515
  92.6648629  80.3192440  63.1096817  91.7891037  79.5658426  63.1238386
  92.4140473  81.6458269  62.8251394  93.1436704  82.3387835  62.7381839
  91.0713732  82.2097168  62.5934117  90.5341161  81.9069490  63.4922015
  91.1711564  83.7524766  62.4283920  90.1891211  84.1823087  62.2310318
  91.5808689  84.0378979  63.3972979  92.1619726  84.0528177  61.4051104
  92.2200925  84.9791214  61.1597869  90.3317042  81.6778434  61.3742395
  89.1873187  81.2408608  61.5020193  90.8609555  81.5973940  60.1712102
  91.7400868  82.0735308  60.0278120  90.3420877  80.8432870  59.0695881
  89.4062317  81.3926108  58.9669944  91.2030285  81.0234454  57.7637584
  90.5568202  80.7775125  56.9211210  91.5359845  82.0511904  57.6189118
  92.1064423  80.4249411  57.8812453  90.1236008  79.3215502  59.3606511
  89.0573536  78.8130143  58.9890970  91.1392361  78.5807912  60.0447780
  91.8858261  79.1858849  60.3555272  90.9498022  77.2018453  60.4979387
  90.7655308  76.7397157  59.5281032  92.2247869  76.6781773  61.1233780
  93.0450429  76.6079734  60.4089872  92.6079126  77.3991506  61.8455360
  92.0334241  75.3387143  61.7530801  91.3305783  75.4569704  62.5777760
  91.5567321  74.7537337  60.9665222  93.2794098  74.5876967  62.1391120
  94.4242792  74.8939093  61.7014805  93.1387556  73.5168291  62.8714132
  93.8568195  72.8756895  63.1770671  92.2002989  73.3172315  63.1870368
  89.7230842  77.1125770  61.3782263  88.8515168  76.2799034  61.1443890
  89.6290085  77.9180076  62.4431115  90.3791884  78.5633955  62.6452794
  88.5944407  77.7211145  63.4511960  88.4272696  76.6722717  63.6963563
  89.0273845  78.3464448  64.8045932  89.3353423  79.3681832  64.5825284
  88.2711747  78.2792896  65.5867385  90.2105022  77.5886171  65.3328969
  91.0526082  77.6288162  64.6419968  90.8461958  78.2085711  66.5546985
  91.7571329  77.6487714  66.7666370  91.1339289  79.2576134  66.4860073
  90.0884527  78.0657906  67.3251129  89.7123990  76.1472614  65.7265633
  90.2103592  75.7942988  66.6296431  88.6860362  76.1324284  66.0933544
  89.8215048  75.6039360  64.7879474  87.2055544  78.3936080  63.0047273
  86.1974992  78.2143851  63.6558657  87.1828510  79.1300182  61.8834299
  88.0413952  79.2917849  61.3765897  85.9623649  79.3289711  61.0392997
  85.1420062  79.4198350  61.7512402  86.1339440  80.5496920  60.1467402
  87.0721110  80.4755023  59.5967308  85.3689425  80.4722856  59.3741582
  86.0674278  81.8854707  60.8931687  86.7511520  82.0166539  61.7318867
  86.6279077  83.0377874  60.0228939  86.3202917  84.0291258  60.3556292
  87.7179001  83.0360900  60.0266003  86.2865688  83.0015537  58.9883390
  84.6560115  82.2541759  61.2789118  84.6259763  83.2160802  61.7907106
  84.0373124  82.2794033  60.3819245  84.2327823  81.4888635  61.9295058
  85.5836581  78.1436085  60.1772085  84.3588899  77.8135847  60.0726716
  86.6002290  77.4289449  59.6507533  87.5047418  77.8782874  59.6576703
  86.2938343  76.3603870  58.6515403  85.5048932  76.7238799  57.9930370
  87.5953164  76.1417206  57.9385963  87.9866956  77.0391533  57.4594963
  88.3110431  75.8998831  58.7243165  87.6070337  75.0270061  57.0804345
  87.1991341  75.1909699  56.2270096  85.7003492  75.1170484  59.3127373
  84.9549755  74.3950739  58.6637262  86.0623643  74.8859109  60.5778375
  86.6392362  75.6010050  60.9973976  85.7266945  73.7034489  61.3690191
  86.0769796  72.8043187  60.8620679  86.3874438  73.8390924  62.7380263
  86.3289429  72.8368308  63.1624663  87.4368900  74.1253248  62.6683152
  85.6210332  74.7435173  63.7242550  85.6986874  75.7932352  63.4410537
  84.5777709  74.4278269  63.7196881  86.0459077  74.6458191  65.1990864
  87.0868526  74.9613220  65.2697379  85.3880120  75.2459578  65.8276748
  85.9689716  73.2933593  65.7150405  85.4866738  72.6700642  65.0833823
  86.2510163  72.8238253  66.8840035  86.7734296  73.5677000  67.8124755
  86.9793505  74.5208255  67.5493112  87.2404358  73.0949643  68.5730846
  86.0707389  71.5194257  67.0115011  85.8488108  70.9430251  66.2123701
  86.2095300  71.0708635  67.9057483  84.2028331  73.5051914  61.4469352
  83.6713035  72.4208363  61.5699406  83.3968100  74.5524204  61.1666845
  83.8964484  75.4302054  61.1683411  81.9354086  74.5318604  61.2868616
  81.5824622  73.7689222  61.9807398  81.4100774  75.9291780  61.7204870
  81.7131070  76.5873005  60.9061169  80.3289654  75.8988124  61.5849327
  81.7620504  76.1669554  63.1875237  80.9963097  75.6220329  64.2602372
  80.1680082  74.9775984  64.0051627  81.4823650  75.7599888  65.5925217
  81.0472978  75.1192494  66.3452317  82.5437545  76.5843903  65.8724822
  83.0902459  76.6112723  67.1707799  84.0498195  76.6107531  67.1993946
  83.1731043  77.2842849  64.8108092  83.9795570  77.9315218  65.1224960
  82.8112411  77.0125733  63.4597594  83.3704322  77.4989117  62.6741250
  81.1297889  74.0472637  60.0014307  79.9297786  73.7046811  60.0516122
  81.8236653  74.0848180  58.8860661  82.7701866  74.4169386  59.0039572
  81.3829599  74.0703618  57.4840755  82.2574097  74.1535525  56.8386894
  80.8261707  72.7125064  57.0647011  80.2189911  72.3150676  57.8780143
  80.1130712  72.8643691  56.2544377  81.8579326  71.6722677  56.6293080
  81.3431832  70.7327970  56.4280950  82.3589829  71.9671556  55.7073045
  83.0089660  71.3294331  57.6675229  83.6676899  72.1968798  57.7090441
  82.4877989  71.1380061  58.6055212  83.8060409  70.1191976  57.2647262
  83.4907022  69.2190607  57.5970363  85.0397478  70.0198995  56.8368075
  85.6237032  71.0442144  56.2402856  85.1260089  71.8989771  56.0358370
  86.6128338  70.8956161  56.1001456  85.6598115  68.8286206  57.0023539
  85.1895536  68.0135051  57.3691826  86.6606337  68.7730347  56.8783971
  80.4344709  75.2549222  57.0715677  79.3070203  74.8847212  56.8397315
  80.8965795  76.5401697  57.0421766  82.1467979  77.1454334  57.4929839
  82.9299535  76.5004484  57.0944919  82.2825893  77.1356554  58.5744483
  82.1465955  78.5267926  56.9233153  82.5613054  78.5437932  55.9154231
  82.7985359  79.2497900  57.4135692  80.6592597  78.9547893  56.8091622
  80.3700108  79.6316026  56.0051713  80.3803254  79.4685970  57.7291066
  79.9914663  77.5683761  56.5720602  79.1132833  77.6045486  57.2167285
  79.5915826  77.4261099  55.1122634  80.3696849  76.8087681  54.3597798
  78.4233071  77.9760625  54.7254245  77.7661552  78.3782889  55.3784677
  78.1058131  77.9985078  53.2845957  78.5108042  77.1136463  52.7935736
  76.5978454  77.9076467  52.9628414  76.1296913  77.1646069  53.6083913
  76.1305093  78.8542922  53.2340677  76.3048574  77.5967657  51.5259930
  76.5966404  78.4433430  50.9044238  76.9591949  76.8039661  51.1634836
  74.8450357  77.3142188  51.4262131  74.5817088  76.4197912  51.9907999
  74.2356183  78.1339716  51.8066967  74.4349064  77.0002644  50.0272219
  74.5798659  77.6423552  49.2611497  73.9371944  75.8205802  49.6722531
  73.1197328  75.0215091  50.4294417  72.8125543  75.2281511  51.3691466
  72.5890882  74.2555909  50.0397166  74.2128817  75.3793184  48.4777650
  74.7667245  75.9554955  47.8602069  73.7923304  74.5494061  48.0846869
  78.7213507  79.1838017  52.5067312  79.0432901  79.1308986  51.3354835
  79.0085316  80.2495468  53.2747019  78.5158647  80.3970018  54.1439793
  79.9564826  81.3113604  52.9015829  79.6029771  81.8661041  52.0324449
  79.9261297  82.2847195  54.0519857  78.9472672  82.4368460  54.5067229
  80.6768204  81.9580134  54.7716428  80.1860448  83.2949174  53.7356787
  81.3562244  80.8559014  52.5148540  81.9894687  79.9770150  53.1412582
  81.9718472  81.6322218  51.6788414  81.5931097  82.4691769  51.2590639
  83.4441705  81.4473254  51.4361652  83.6734525  80.3817557  51.4233720
  83.7561486  82.0209004  50.0411176  84.6501392  81.5101425  49.6833366
  82.9432760  81.9529116  49.3180561  84.0286686  83.0634346  50.2053288
  84.3702210  82.1109224  52.4884882  84.1487709  83.2455245  52.9099060
  85.3345802  81.4106195  53.0716419  85.4643539  80.4547932  52.7722066
  86.1966578  81.8178669  54.1299472  85.7644251  82.6338773  54.7090868
  86.5435198  80.6982007  55.1366024  87.2930596  80.0467302  54.6872152
  87.1113664  81.2008052  56.4926846  87.7606816  80.4716071  56.9772048
  87.7052723  82.0871305  56.2695388  86.2256713  81.4299223  57.0852694
  85.3645648  79.8051959  55.3825396  85.0947050  79.3138372  54.4477489
  85.5072034  79.0076521  56.1116699  84.6063894  80.4579969  55.8151156
  87.4401964  82.3773500  53.4513205  88.4549433  81.7063640  53.3623377
  87.3243121  83.6632089  53.0254204  86.4467468  84.0764582  53.3068917
  88.3635017  84.2553491  52.1901353  88.7259303  83.4197485  51.5913612
  87.8153666  85.2760248  51.1739557  87.4283295  86.1615378  51.6781074
  88.9598170  85.8081796  50.3369243  88.6692780  86.3767911  49.4535399
  89.4660908  86.5710477  50.9283355  89.7401526  85.1143866  50.0241547
  86.8154997  84.7650411  50.1299138  87.2473995  84.1314326  49.3552415
  86.1263483  84.1479564  50.7064352  85.9865319  85.8925979  49.5448203
  85.7555189  86.6934301  50.2472181  86.4865085  86.2091607  48.6294460
  85.0255535  85.5750726  49.1401004  89.4808368  84.8578357  53.0514914
  89.1363350  85.9012146  53.7669384  90.6734028  84.2556082  53.1374498
  90.8680532  83.6092207  52.3861810  91.7463503  84.6596450  54.0818254
  91.2546599  85.2913067  54.8216524  92.3194287  83.4390822  54.7148997
  93.0156199  83.7277750  55.5023476  91.4860952  82.8520741  55.1010221
  92.7849489  82.7689281  53.9922047  92.8395189  85.5502293  53.5053417
  93.7152988  85.1744745  52.6940851  92.9082034  86.7692399  54.0014126
  92.3428933  86.9313944  54.8225409  93.9179197  87.7277880  53.7694107
  94.3281926  87.4918449  52.7875212  93.4340470  89.2137567  53.8156288
  93.8829465  89.7323001  54.6628017  94.1261473  89.9154247  52.6579364
  95.2143778  89.8680974  52.6981174  93.7872851  89.4464347  51.7342160
  93.9940959  90.9972476  52.6400246  91.9751054  89.5742836  53.7733478
  91.4643063  89.1008416  54.6118209  91.8346953  90.6550228  53.7903284
  91.5319014  89.1617228  52.8669968  95.0342450  87.5001725  54.7802129
  94.8263206  87.4938604  56.0111366  96.2873144  87.5449774  54.2049054
  96.3780468  87.9060042  53.2660085  97.5332107  87.4801792  54.9778384
  97.4366015  88.1159318  55.8579825  97.7609784  86.0181616  55.5522131
  96.8848292  85.8414365  56.1760986  97.8959505  84.9329000  54.4597938
  98.9091095  84.8419335  54.0681231  97.6485450  83.9768270  54.9211633
  97.2888320  85.0759812  53.5659060  98.8520427  85.8473216  56.3968586
  98.7565612  86.4686914  57.1223811  98.7478301  87.9156426  54.2774381
  98.7891172  87.8648110  53.0207093  99.7827131  88.5014269  54.9480626
  99.6727537  88.5552910  55.9506179 101.1424747  88.8243372  54.3675435
 101.0397027  89.1010346  53.3182639 101.7245825  90.0406542  55.0183438
 101.9657657  89.6841406  56.0197572 102.7121816  90.1847369  54.5801676
 100.9594593  91.3200445  54.8668203 100.5762173  91.4965849  53.8618501
 100.1168654  91.3631822  55.5569508 101.9024559  92.3898047  55.2397363
 102.2375009  92.4754035  56.2734276 102.7744997  92.3674448  54.5861565
 101.3616182  93.7139766  54.8569253 101.5272711  93.9278711  53.8838332
 100.5700150  94.4948504  55.4872184 100.0117034  94.3093896  56.6351657
 100.1499384  93.4301865  57.1126639  99.5134188  95.0626257  57.0873247
 100.3220099  95.6081304  54.9147944 100.7061843  95.7099719  53.9862719
  99.6249560  96.1873541  55.3605698 102.1208998  87.6309090  54.4527319
 103.0826808  87.6196625  53.6658188 101.9387457  86.7088749  55.4046516
 101.2059851  86.8906964  56.0755532 102.7022685  85.4700020  55.5588010
 103.7714951  85.6808274  55.5793389 102.2870126  84.7475541  56.7645607
 102.4736210  85.4125620  57.6077937 101.2155011  84.5524000  56.7201891
 103.2226966  83.6234669  56.8574519 103.3328069  83.3307296  57.7650758
 102.4816492  84.5188116  54.3836521 101.4547386  83.8012318  54.2883512
 103.5157565  84.4539962  53.5139609 104.4132816  84.8339483  53.7788967
 103.5231253  83.5483861  52.4013938 102.7079703  83.7058655  51.6951143
 104.7887366  83.6708439  51.5342799 104.5922224  83.1876767  50.5771845
 104.9571973  84.7115306  51.2571579 105.6909451  83.3019952  52.0222159
 103.2699994  82.0362761  52.7834194 102.6153762  81.2345278  52.0626116
 103.8559273  81.5889041  53.9244510 104.4851527  82.1929310  54.4337032
 103.7112344  80.1713240  54.3979654 104.1904703  79.4419211  53.7449689
 104.5111004  79.9873317  55.7355128 105.4902140  80.4550970  55.6324008
 104.1097012  80.3789580  56.6702104 104.8193876  78.5315244  56.0072940
 104.7620408  78.5490997  57.0956425 104.1228028  77.8137122  55.5741390
 106.2636400  78.1142839  55.6268099 107.2895501  78.4421437  56.3444093
 106.4379291  77.4643546  54.5369868 107.3291614  76.9894373  54.5534741
 105.6477502  77.1832129  53.9742464 102.2464946  79.9061112  54.7024170
 101.6902043  78.8995098  54.2351682 101.5732254  80.7438153  55.5088732
 101.9875313  81.5112042  56.0183492 100.1517825  80.5123591  55.7155582
 100.0275076  79.5321064  56.1757383  99.5710866  81.5088247  56.7342532
  98.4939701  81.6110818  56.6020812  99.7896302  81.1058588  57.7231704
 100.0247323  82.4677446  56.4836540  99.2600513  80.6186858  54.4481008
  98.4552555  79.7426094  54.2413421  99.5153977  81.5356215  53.5107822
 100.1670135  82.2830647  53.7026820  98.6657581  81.6669437  52.3227227
  97.6306998  81.7372943  52.6570955  99.2125633  82.7714837  51.4114569
  99.0577874  83.7872300  51.7753910 100.2769827  82.5942757  51.2577201
  98.6416093  82.6703535  50.4884805  98.7757458  80.4171143  51.4443344
  97.8013110  80.1706961  50.6906829  99.8285999  79.6709269  51.4861824
 100.4997973  80.0527105  52.1372138  99.9464453  78.2899846  50.9877298
  99.4310987  78.3353008  50.0283206 101.4514467  78.0285810  50.7227917
 101.9873078  78.3048915  51.6308445 101.6168498  76.9536011  50.6509417
 102.1067137  78.8264290  49.5821903 101.5358703  78.8050332  48.6538177
 102.1311471  79.8663211  49.9079651 103.5223626  78.5166774  49.0700317
 103.6034464  77.5743588  48.5282190 103.8446715  79.2193916  48.3016279
 104.4176885  78.4725802  50.2335209 104.2438347  77.6509040  50.7945228
 105.3264491  79.3805981  50.6329520 105.4920408  80.5047212  49.9934869
 104.8350958  80.6901979  49.2490933 106.1144196  81.1859898  50.4041521
 106.1573324  79.0755335  51.6517273 105.8249265  78.3042938  52.2127937
 106.7269751  79.8229431  52.0218579  99.2193085  77.3410759  51.9206116
  98.3206344  76.5862668  51.4907726  99.5093167  77.3303333  53.2167810
 100.1545812  78.0281447  53.5585861  99.1710055  76.2511025  54.1082624
  99.4717481  75.3008557  53.6670279  99.9079966  76.4824458  55.3972613
  99.7474476  77.4992860  55.7555183  99.3807211  75.8871507  56.1427173
 101.4454296  76.0397983  55.4257979 101.4065684  74.9633479  55.2586513
 102.0479004  76.5073307  54.6469879 102.1438639  76.4072995  56.6792650
 101.9886644  77.5095813  57.2308166 103.0155061  75.5923178  57.1698203
 103.3909443  75.8594045  58.0686034 103.2345760  74.7198063  56.7105864
  97.6794117  76.1332446  54.3336875  97.2282702  75.1042855  54.6825216
  96.9059642  77.2079751  54.1814960  97.3333266  78.0983294  53.9699999
  95.4745786  77.2754456  54.7034184  95.3299918  76.5919733  55.5401235
  95.0837025  78.6634545  55.1065081  94.0418970  78.4675148  55.3601803
  95.7919218  79.0908636  56.2944047  96.8623129  79.2372626  56.1500810
  95.2723283  80.0199826  56.5284866  95.7567761  78.2995420  57.0431875
  95.1727449  79.7035379  53.9793504  94.6619741  79.2792037  53.1149744
  94.8086089  80.6169925  54.4495691  96.1666171  79.9024079  53.5783655
  94.5759135  76.4784408  53.6805515  93.4356856  76.1139863  53.9970422
  95.1080735  76.0355191  52.5567598  96.0790260  76.2782833  52.4210330
  94.4884802  75.1908588  51.5688680  93.6619043  75.5989696  50.9872171
  95.4472586  74.8954936  50.4065576  96.4018151  74.5458800  50.7998669
  95.0678119  74.0414631  49.8455026  95.6035599  76.0073382  49.3538895
  94.5446287  76.7115047  48.7455471  95.1810374  77.6361897  47.9783581
  94.6601014  78.2405772  47.2505245  96.5263751  77.4734555  47.9634463
  97.1595733  77.8706401  47.2841787  96.8389736  76.5173544  48.8771007
  97.8467168  76.2079418  49.1119549  94.0888574  73.7566321  52.1604411
  93.1819839  73.1020647  51.5824638  94.6777794  73.2921706  53.2719123
  95.1839871  74.0321468  53.7369919  94.3446245  72.0537850  53.9901103
  94.2433843  71.2402619  53.2717513  95.4965407  71.4955735  54.9694535
  95.8769315  72.2883573  55.6135783  95.0660871  70.7633208  55.6525597
  96.7740684  70.9279890  54.2799635  97.0037796  71.4702008  53.3627177
  98.0002278  71.0257345  55.1732150  98.8257383  70.6741795  54.5543041
  98.2074851  72.0664844  55.4221807  97.9112322  70.4189766  56.0743601
  96.5905141  69.5050444  53.9944797  95.6518647  69.3974518  53.4508905
  97.4324152  69.0598493  53.4643408  96.5399992  68.9405557  54.9255557
  92.9726465  72.1114220  54.6131568  92.4222001  71.0896820  54.7916053
  92.4281046  73.2549048  54.9876741  92.9417081  74.0870601  54.7350118
  91.0949383  73.3217728  55.4897417  90.7438297  72.4717205  56.0747781
  91.1454055  74.5512200  56.4479613  91.6410784  75.3870410  55.9541837
  90.1240764  74.7287527  56.7848131  92.1317758  74.1006264  57.9427757
  91.2923778  73.1571022  58.3788734  90.1658660  73.6152615  54.2993883
  90.3443387  74.6444029  53.6049121  89.0793365  72.8755916  54.0577877
  88.9578930  72.0848176  54.6742518  88.0142814  73.2545210  52.9744620
  88.5140345  73.3073491  52.0072132  86.9684722  72.0753856  52.9330207
  87.5637948  71.1626199  52.9095750  86.3804274  72.0993543  53.8504924
  86.0193501  72.1177394  51.7202502  85.8218791  73.1757654  51.5479450
  86.4953163  71.7828258  50.7986271  84.6374422  71.4640910  51.7906200
  84.0100496  72.0254370  52.4829850  84.1461390  71.5790174  50.8244263
  84.6842236  70.0550082  52.0392478  85.5732411  69.6225466  51.8325419
  83.7807122  69.2632910  52.5899874  82.5966126  69.5750041  52.9782082
  82.1146315  70.4624957  52.9658366  82.0283494  68.8383019  53.3712234
  84.0675360  68.0339450  52.7427246  84.9910561  67.7781581  52.4236891
  83.3062519  67.3857255  52.8855463  87.3554922  74.6157969  53.3166807
  87.1613390  74.9989376  54.4897379  86.8566606  75.3427003  52.3351686
  87.1441230  75.1166140  51.3937045  86.0718608  76.5502127  52.5774438
  85.1964011  76.5852939  51.9290307  85.7226767  76.6623921  53.6039304
  87.0013666  77.7528727  52.4644524  86.5300356  78.8486351  52.1778802
  88.3170676  77.5597247  52.6660018  88.6920479  76.6220777  52.6836040
  89.3883152  78.5741332  52.8025742  88.8798242  79.3556351  53.3672061
  90.5126644  78.2235419  53.7761899  91.0896183  77.4058239  53.3442579
  91.3827393  79.4457754  53.9558960  92.0545138  79.4060950  53.0983672
  90.9337105  80.4329754  54.0650253  91.9999950  79.2944676  54.8414524
  89.9589456  77.6594574  55.1552438  89.5868793  76.6384254  55.0706254
  90.7253941  77.6737589  55.9300950  89.1420163  78.3005777  55.4864522
  89.9359913  79.0679282  51.4513134  90.5118834  78.2696461  50.7224529
  89.7538504  80.3361303  51.0898657  89.4512750  80.9144744  51.8606768
  90.2883017  80.9329909  49.8422857  90.6657660  80.1935395  49.1359989
  89.1145079  81.5917722  49.1356257  88.5185834  82.2756646  49.7399974
  89.5663748  82.2678028  48.4097375  88.1422292  80.5716607  48.6100869
  87.0631717  80.1223673  49.4523587  86.8873387  80.4235850  50.4745148
  86.1402338  79.2188538  48.8591601  85.2543336  78.8309417  49.3398945
  86.3486761  78.6151178  47.6037811  85.6049438  77.9389729  47.2086972
  87.4738295  78.9693184  46.8312286  87.6668384  78.5124500  45.8717885
  88.3109187  79.9415278  47.3570531  89.1622559  80.2986558  46.7966199
  91.4372900  81.9157036  50.2363733  91.0824608  83.0072052  50.6462443
  92.7007927  81.5126658  50.2845529  93.2657257  80.2732257  49.7615457
  92.8337837  80.0087955  48.7963499  92.9789572  79.5332123  50.5087413
  94.8069877  80.4632162  49.6627890  95.1725452  80.8224778  48.7008124
  95.3335439  79.5560556  49.9593371  95.0936536  81.6067092  50.6559619
  96.0128899  82.1593690  50.4618699  95.0972054  81.1896440  51.6630435
  93.8149247  82.4694983  50.6094855  93.6535864  82.9445559  51.5771721
  93.8941936  83.5711946  49.5482201  93.8471711  83.3300342  48.3221449
  94.2115861  84.8356747  50.0337930  94.0363346  84.9572145  51.0210610
  94.6751673  86.0377676  49.3058363  94.8300889  85.8734392  48.2394893
  93.6012467  87.1877650  49.2552242  93.6551933  87.5343666  50.2872958
  93.9016224  87.9975733  48.5903272  92.1260156  86.8831281  48.9915430
  91.7099796  86.2160751  49.7466038  91.3271085  88.1539342  49.0910484
  91.8822350  88.8336393  48.4446218  90.2592036  88.0173108  48.9207163
  91.3608684  88.5689875  50.0983760  91.7031633  86.2341501  47.6607935
  91.9863871  85.1825540  47.6158315  90.6500303  86.2234646  47.3799081
  92.2309940  86.7320430  46.8473632  95.9772508  86.4730277  49.9627565
  95.9585763  87.1510883  51.0148157  97.1170970  86.2056051  49.3042465
  97.0265715  85.5079114  48.5795847  98.4427270  86.5678849  49.6867727
  98.5641017  86.4733352  50.7658605  99.4711458  85.5417313  49.1104935
  99.0782627  84.5744943  49.4238554  99.4155812  85.7215047  48.0368432
 100.8806904  85.8062692  49.6148046 101.2904186  86.7012650  49.1465888
 101.0863797  85.9554898  51.0980408 102.1327805  86.0164165  51.3970652
 100.5354049  86.8443300  51.4054328 100.6950804  85.0939997  51.6392330
 101.7544538  84.7586205  48.9846523 101.7702905  84.9043805  47.9045209
 102.7391333  84.9899893  49.3909126 101.6289928  83.7608923  49.4052509
  98.6252569  88.0142196  49.3889043  98.8187735  88.4221845  48.2347432
  98.5264215  88.8350349  50.3888048  98.3256613  88.3913122  51.2736476
  98.6273094  90.3107712  50.3741483  98.0892626  90.6303281  49.4816860
  98.0020519  90.8961518  51.6184489  97.0810016  90.3748322  51.8793314
  98.6162866  90.5539125  52.4513299  97.6988543  92.4017623  51.6534645
  96.9618604  93.0359039  50.5979106  96.5712566  92.5418046  49.7205757
  96.8190956  94.4353544  50.6858780  96.2530875  94.8944238  49.8888227
  97.3800238  95.1722548  51.7171502  97.2827113  96.5051308  51.6302282
  97.7153156  96.9447938  52.3658571  97.9567669  94.5227902  52.7853989
  98.2413467  94.9999015  53.7115971  98.1280125  93.1416767  52.7293017
  98.6553612  92.6353177  53.5242283 100.0529472  90.8303944  50.3631345
 100.8077934  90.4508748  51.2845311 100.3928523  91.7359488  49.3898411
  99.6277836  92.0761577  48.8250157 101.8211966  92.1036673  49.0999179
 102.4409844  91.5654312  49.8170478 102.2078915  91.6034221  47.6988757
 101.6294431  92.0066349  46.8677131 103.2547680  91.8720550  47.5574853
 102.1893141  90.0433261  47.5835220 101.1642651  89.7056109  47.4308035
 102.6810632  89.8873020  46.6233257 102.8645683  89.1663299  48.6521847
 103.5252478  89.7744672  49.2700620 102.1516874  88.8594676  49.4175190
 103.6050819  88.0345213  48.2034999 103.3444344  87.6867477  47.2917627
 104.6865878  87.5652128  48.7202640 105.0506026  87.8624974  49.8893688
 104.5090317  88.4333253  50.5225869 105.8586343  87.3054920  50.1279685
 105.3189702  86.6175771  48.1649968 104.8587369  86.1149964  47.4195434
 106.1279514  86.1199582  48.5085441 102.2068004  93.5578992  49.3820447
 103.4657734  93.7603314  49.3809172 101.3253680  94.5094289  49.6205822
 100.3483158  94.2598591  49.5640753 101.7368095  95.7653164  50.1528290
 102.5539740  96.1562584  49.5466058 100.6562063  96.7475964  49.9305350
  99.7971431  96.4655724  50.5392818 101.0107892  97.7104076  50.2984623
 100.2010622  96.8669189  48.4631743 101.0990872  96.9158791  47.8474095
  99.5654598  95.9949246  48.3091057  99.3424645  98.0676889  48.1614726
  99.4785827  99.1111754  48.8638090  98.5018981  98.0228162  47.2280694
 102.2787683  95.7509236  51.5755463 101.7311882  95.0646275  52.4645786
 103.2808240  96.5653625  51.9267736 104.0632959  97.3575391  50.9670958
 103.5544059  98.2785368  50.6825585 104.3332300  96.7899698  50.0765329
 105.4115843  97.7183457  51.6402901 105.6879481  98.7514264  51.4294172
 106.1913870  97.0552981  51.2655355 105.0532969  97.4645377  53.1701650
 105.0205536  98.3880658  53.7481993 105.8526354  96.8498457  53.5840782
 103.7175047  96.7054586  53.2995582 103.9086692  95.7271130  53.7404710
 102.7018440  97.3112507  54.2404282 101.8002399  97.9738262  53.7331449
 102.9561168  97.1808654  55.5745541 103.8479161  96.3103476  56.2888123
 104.7470807  96.8966546  56.4781460 104.0490748  95.3784316  55.7604191
 103.2155870  96.0472099  57.6779740 104.0335098  95.7587751  58.3382070
 102.4359700  95.2913000  57.5834894 102.4824476  97.3491135  57.9414964
 103.1594269  98.0539065  58.4242814 101.7105641  97.2083383  58.6981194
 102.0536184  97.8476575  56.5591007 101.0796705  97.4136922  56.3328274
 102.0224888  99.4003372  56.4833363 102.9812338 100.0134678  56.1029629
 100.8896316  99.9708662  56.9107045 100.0710840  99.4041844  57.0808567
 100.7764020 101.4104475  57.2156425 101.2266317 102.0398379  56.4480090
  99.3016657 101.7915502  57.1419863  98.7752790 101.2341204  57.9167695
  99.1764420 102.8685891  57.2535070  98.5430106 101.4332520  55.8380392
  98.2190874 100.3942169  55.7782072  97.5779333 101.9390566  55.8076509
  99.3120656 101.9381193  54.5875415  99.8635882 103.0360956  54.5816947
  99.2555426 101.2541375  53.5746916 101.3316201 101.8383589  58.5752716
 101.5168458 100.9878212  59.4761030 101.6871663 103.1277172  58.7713993
 101.4881728 103.7600315  58.0093724 102.2557463 103.7618876  60.0435403
 103.1891284 103.2379311  60.2495123 102.5420748 105.2752713  59.8170510
 103.3327965 105.5365928  59.1138401 101.6362185 105.7898108  59.4964681
 102.9454308 105.7207837  60.7264069 101.3855263 103.6124543  61.2375688
 101.8695206 103.3053244  62.3308592 100.0197307 103.7619985  61.0590566
  99.8067808 103.8009614  60.0725291  99.0140894 103.3166833  62.0371979
  99.4964623 103.3434733  63.0142874  97.8182005 104.2845173  62.1722240
  97.2640418 104.1891169  61.2384609  96.8114220 103.8859495  63.1725208
  97.0209971 104.3084259  64.1552055  95.8272529 104.2875745  62.9312561
  96.8316243 102.7961493  63.1671794  98.3033654 105.7188787  62.3274637
  98.8717802 105.9122370  63.2371773  99.1099298 105.9805240  61.6425525
  97.2281074 106.7658515  62.1432219  96.4603754 106.7079364  62.9148004
  97.6557157 107.7658217  62.2160615  96.6000397 106.5495167  61.2790296
  98.5298179 101.9193823  61.5846231  97.8958152 101.8294233  60.5443963
  98.6836606 100.7941927  62.2518813  99.2862849 100.7360985  63.0603226
  98.0988861  99.5033333  61.8881798  98.4991909  99.1763683  60.9285063
  98.5852101  98.5546205  63.0067960  99.6736402  98.5275978  62.9548217
  98.1414940  98.9806927  63.9066174  98.1105232  97.2214374  63.0223849
  98.7830461  96.0756528  62.7354152  99.8053004  96.0923382  62.3873727
  98.0529226  94.9710079  63.1196119  98.3890598  94.0187417  63.1022373
  96.8819465  95.3546792  63.7507262  95.8162726  94.6403917  64.2941752
  95.7817051  93.5609893  64.3039570  94.7282004  95.3137905  64.8875509
  93.8430696  94.7707973  65.1843713  94.7803882  96.7489174  64.9586196
  94.0417538  97.3759258  65.4357777  95.8181094  97.4478066  64.3553567
  95.7353508  98.5244679  64.3743939  96.9311585  96.7732274  63.6915024
  96.5729089  99.4333582  61.7502987  96.0310143  98.5603402  61.0633065
  95.8217595 100.3132158  62.4091511  96.2818463 100.9680990  63.0252270
  94.4056153 100.2965157  62.3180374  94.0284272  99.2870747  62.4821601
  93.7902718 101.2525067  63.3117590  92.7032321 101.1785461  63.2805392
  94.1180715 101.0246752  64.3260720  94.0289132 102.3105285  63.2034013
  93.8042953 100.6850370  60.9246389  92.7189715 100.2250554  60.5668726
  94.5457598 101.4973859  60.2134117  95.4330980 101.8258420  60.5667784
  94.4556539 101.7674259  58.7729891  93.4102597 101.9493121  58.5236356
  95.2665726 103.0196491  58.2466955  96.2837038 102.7867744  58.5618359
  95.2289836 102.9314925  57.1608843  94.6970782 104.3303788  58.7672847
  93.5258541 104.4765992  59.2551983  95.3824884 105.3406677  58.6004586
  94.8531568 100.4501374  57.9787157  94.1514872 100.0467497  57.0530814
  95.9235954  99.8027198  58.4699695  96.5369701 100.2139527  59.1590147
  96.4687433  98.6557907  57.7343015  96.6179108  99.1019153  56.7510237
  97.7931932  98.1967965  58.3512276  98.5476745  98.9819048  58.3016019
  97.7408393  97.8891086  59.3955944  98.3907410  97.0430994  57.5796848
  98.8202645  97.3045062  56.4762527  98.4163456  95.9117429  58.0688349
  95.4369310  97.5120249  57.6524854  95.3251168  96.7991426  56.6291997
  94.8398484  97.3002274  58.7689279  95.0539099  97.8847692  59.5642822
  93.7919362  96.2539980  58.9417601  94.2731672  95.3399426  58.5938757
  93.4122448  96.1758441  60.4210412  93.3780083  97.2090212  60.7667197
  91.9743509  95.6298689  60.6530286  91.8850807  95.6483395  61.7392288
  91.2329473  96.3476529  60.3020204  91.8724433  94.5905222  60.3408219
  94.4633066  95.2638620  61.0543073  94.3977262  94.2757072  60.5989432
  95.4548978  95.7001346  60.9338366  94.1302608  95.0919499  62.0778563
  92.6005313  96.4926067  58.1261921  92.2087470  95.5496236  57.4276069
  92.1746457  97.7205014  58.0626891  92.6859025  98.4856090  58.4790144
  91.0737121  98.0409229  57.1129668  90.2987547  97.2759036  57.1618512
  90.4371069  99.4091823  57.3783860  91.2527976 100.0342795  57.7417073
  90.0285839  99.7238021  56.4180010  89.2767831  99.3432600  58.4424191
  88.5920149  98.2984747  58.5424544  88.8893426 100.4036370  58.9660824
  91.5034947  98.0033705  55.6343109  90.6907473  97.4650561  54.8900390
  92.6762654  98.4362154  55.1432543  93.2073468  98.9829079  55.8059889
  93.2630510  98.1827045  53.8359167  92.6605032  98.7547959  53.1304001
  94.6465149  98.8520866  53.7418164  95.3593918  98.5678494  54.5158432
  95.1139045  98.5667284  52.7993630  94.4515201 100.3813506  53.5523663
  93.5737475 100.7200877  53.0020277  94.4067136 100.8135683  54.5520171
  95.7388941 100.9472959  52.8797586  95.7359782 102.0363575  52.9248828
  96.5907856 100.6450337  53.4889123  95.8851325 100.5484775  51.4030510
  95.0063049 100.3108601  50.9656466  96.9773991 100.2120209  50.7683972
  98.1544020 100.3264580  51.2694116  98.2235768 100.6638840  52.2188633
  98.9927465 100.0991153  50.7540010  96.9172494  99.7584315  49.5198649
  95.9973353  99.5772915  49.1442961  97.7616589  99.5173880  49.0208954
  93.3928445  96.7473217  53.3636980  93.2423005  96.3960712  52.1693415
  93.5401273  95.8391945  54.3757263  93.5785623  96.2115169  55.3138256
  93.4715995  94.4342888  54.1372341  94.0647967  94.3476001  53.2268649
  94.0952627  93.7244513  55.3564921  94.1951719  94.4816972  56.1341355
  93.4783789  92.8822383  55.6699115  95.4447044  93.2450035  54.9134272
  95.2804451  92.5310369  54.1063519  96.0283678  94.0687624  54.5024208
  96.0954449  92.4813803  56.1111395  95.4252277  91.6688423  56.3916580
  96.9887047  92.0330345  55.6761774  96.4777433  93.3478147  57.2451884
  96.8425288  94.2720267  57.0638789  96.6666712  92.9724146  58.4340651
  96.3671219  91.7953833  58.9341714  96.2096561  91.0297350  58.2945721
  96.6948557  91.5852856  59.8661506  97.2910878  93.7220426  59.3318834
  97.5277102  94.6491393  59.0084612  97.4217714  93.3257147  60.2516691
  92.0138363  93.9789747  53.8007210  91.7981050  93.4689459  52.7145501
  91.0255070  94.2349431  54.6538633  91.2397318  94.7162421  55.5156347
  89.5482505  93.9386923  54.3395073  89.3848422  92.8620240  54.3862710
  88.7572623  94.5208745  55.4962336  89.2448414  95.4754761  55.6940019
  87.2589448  94.7009339  55.3227838  86.8462963  95.1535220  56.2244407
  87.0986309  95.4471049  54.5445625  86.7523802  93.7938484  54.9930645
  89.0392525  93.7097287  56.7752486  90.0698236  93.6391368  57.1231648
  88.5517843  94.1180119  57.6605366  88.6480385  92.6947074  56.7060766
  89.1337671  94.5372987  52.9854347  88.3306547  93.8895760  52.2616416
  89.5375676  95.7427418  52.6159467  90.1837996  96.2035271  53.2406568
  89.1530258  96.3933009  51.3559803  88.0874785  96.2752881  51.1590358
  89.3411469  97.9477920  51.5386862  90.4036424  98.1519382  51.6710780
  89.0784707  98.4491434  50.6071453  88.4357424  98.5674501  52.6545495
  88.7460971  98.2471427  53.6491265  88.5069032  99.6531730  52.7196809
  86.9292418  98.2134924  52.5463579  86.2907477  98.2769889  51.5018974
  86.3970280  97.8913736  53.6689895  85.5202367  97.3929141  53.7226745
  86.9815542  97.9827465  54.4875737  89.8633014  95.7892560  50.0823067
  89.1850635  95.4954102  49.1220696  91.1295786  95.5106997  50.1404359
  91.5683156  95.6794682  51.0343797  91.7317533  94.5050350  49.2249348
  91.6593685  94.9971394  48.2550256  93.2133782  94.3469226  49.5720582
  93.7833515  95.1570502  49.1171695  93.2144256  94.1995072  50.6520731
  93.9567540  93.1291034  48.9307247  94.7430691  93.2545807  47.7076985
  94.7553659  94.1713033  47.1368496  95.5177466  92.1924884  47.2950528
  96.1676509  92.2643604  46.4354587  95.4815416  90.9893616  48.0184852
  96.0485391  90.1679105  47.6059821  94.7113876  90.8301693  49.1612003
  94.6665899  89.8968648  49.7028056  94.0041748  91.9091794  49.6326673
  93.4046904  91.7932260  50.5234960  91.0859328  93.1926350  49.1587277
  90.9565971  92.6297775  48.1129550  90.4878182  92.7435092  50.2505920
  90.7836637  93.1197576  51.1399922  89.7189468  91.4866539  50.2024505
  90.2801389  90.6900690  49.7139673  89.3239477  91.2315887  51.1858387
  88.4047330  91.6763842  49.3728303  88.1026836  90.7942422  48.5715298
  87.6711188  92.8210065  49.5478553  87.7686599  93.5138839  50.2762142
  86.5013784  93.1782990  48.6751433  85.7026772  92.4374341  48.6391014
  85.8647961  94.5775218  49.0862591  86.7156157  95.2098784  49.3399161
  84.9701069  95.1852681  47.9736344  84.3205467  94.4682306  47.4716006
  84.3740988  96.0256788  48.3294211  85.6342447  95.6596639  47.2511444
  85.1323552  94.2535626  50.4601791  84.3575003  93.5075708  50.2835543
  85.7966701  93.8978952  51.2478093  84.3226162  95.4066086  51.0975615
  83.9343172  95.1836222  52.0913504  85.0422252  96.2243070  51.1379616
  83.5187506  95.8943869  50.5461853  86.9334812  93.1562550  47.2326365
  86.3663486  92.4629373  46.3679698  87.9176133  93.9171345  46.8741266
  88.3109185  94.4728060  47.6202099  88.3833199  94.1892247  45.4643914
  87.4823060  94.4040264  44.8897922  89.2134768  95.4853572  45.4848933
  89.9351743  95.5234836  46.3008584  89.7543241  95.5141074  44.5389736
  88.2467549  96.6889990  45.5146905  87.7322039  96.6464591  46.4746979
  88.9463071  97.5114115  45.3651401  87.1521418  96.7654887  44.4907698
  87.2430733  96.1800584  43.4010967  86.1618169  97.4741333  44.7516175
  89.0647327  93.0239546  44.7447080  88.8485498  92.8169080  43.5503188
  89.7522918  92.0900624  45.5034875  89.6489386  92.1087109  46.5080125
  90.0722065  90.7006397  44.9095668  90.7231001  90.7818515  44.0390236
  90.9594001  89.9463182  45.9718537  90.2378430  89.9592109  46.7887352
  91.1280864  88.9470287  45.5705242  92.1680432  90.6290511  46.3432253
  91.9934682  91.3953452  46.8945121  88.8911504  89.8059226  44.7037659
  88.9643795  89.0801888  43.7448751  87.8985660  89.8098644  45.6005824
  87.9832451  90.3022849  46.4783360  86.6541157  89.1108167  45.5329912
  86.8132433  88.0387936  45.4166894  86.0979147  89.3687598  46.4342159
  85.8207961  89.5024441  44.3617014  85.3488655  88.6192770  43.5973779
  85.8413033  90.7733477  43.9258128  86.3433513  91.4982984  44.4182947
  85.1658926  91.2340109  42.6614066  84.2341457  90.6714324  42.6025973
  84.8964880  92.7977843  42.6116291  85.8172673  93.3671956  42.7382639
  84.5818026  93.1697542  41.6365306  83.8350193  93.2470623  43.6367835
  82.8718174  92.9913486  43.1952492  83.9992141  92.8224808  44.6271730
  84.0572451  94.7227166  43.9158165  83.3469535  94.9218684  44.7182655
  85.0767080  94.8046262  44.2927708  83.7408100  95.6051936  42.7352340
  84.4522340  95.4891121  41.9176148  82.7071634  95.3804031  42.4721329
  83.8284743  96.9958021  43.1631573  84.1498064  97.6415902  42.4561655
  82.9869713  97.3040687  43.6289373  84.6072298  97.0469213  43.8042709
  85.8014762  90.6873790  41.4094531  85.1601027  89.9246897  40.6019563
  87.1153171  91.0012957  41.2341835  87.5683195  91.6034111  41.9067776
  87.9359727  90.6749927  40.0055760  87.4641406  91.1940446  39.1712631
  89.4020358  91.2312723  40.2254472  89.2862901  92.3090547  40.3398505
  89.7473333  90.9026142  41.2056881  90.3690663  90.9800558  39.1277624
  91.2015011  91.6389393  39.3747944  90.8746479  89.5740930  38.9306666
  90.1783447  88.8918833  38.4428489  91.7485438  89.6661144  38.2856506
  91.2310632  89.2007834  39.8907249  89.9822889  91.7336209  37.8515386
  90.8901639  91.7842318  37.2504490  89.2311864  91.2444940  37.2312967
  89.6874070  92.7216724  38.2050077  87.8897521  89.1735766  39.7155869
  87.5621210  88.7710068  38.5928535  88.1486192  88.2639780  40.7229045
  88.4343379  88.7235345  41.5757074  88.0100884  86.8054802  40.6089946
  88.5903412  86.5668011  39.7176388  88.5869624  86.1676941  41.8789737
  88.0771006  86.5095165  42.7796949  88.6818526  85.0965635  41.7006543
  90.0696156  86.5246778  42.0958300  90.6729794  86.5577822  41.1886588
  90.1002943  87.5433679  42.4823910  90.7091400  85.5250761  43.1710918
  90.0105140  85.2836447  43.9721740  90.9237617  84.5951911  42.6444156
  91.8730583  86.0630713  43.8512535  92.0801549  87.0511539  43.8211916
  92.8289453  85.2773475  44.2808066  92.8492963  83.9858884  44.1862703
  92.0971355  83.4081229  43.8390798  93.6977295  83.6082246  44.5833287
  93.8672284  85.7012230  44.8972702  93.8653333  86.6757808  45.1624751
  94.6915711  85.2015951  45.1988365  86.6079222  86.2188169  40.3738165
  86.4707794  85.0004615  40.1659288  85.5394027  86.9869545  40.4125905
  85.7534783  87.9389272  40.6735583  84.1585830  86.5120865  40.2098158
  83.6053139  87.3834645  39.8595394  84.0756336  85.8476951  39.3496892
  83.4242602  85.9918855  41.4390619  82.3256472  85.3803807  41.3068998
  84.0310973  86.2533073  42.6155097  84.8959027  86.7680416  42.7010346
  83.5172269  85.8126267  43.8705116  83.1277467  84.7947230  43.8873938
  84.6263060  85.6867404  44.9603683  85.1663033  86.6304440  45.0373507
  84.1364742  85.5533029  45.9249264  85.7129668  84.6753964  44.7909811
  86.8028635  84.7161826  45.6911321  86.7714663  85.4511367  46.4818859
  87.7945471  83.6886775  45.7119338  88.6329759  83.7893373  46.3852379
  87.7276669  82.6413505  44.7651783  88.5008798  81.8906232  44.6944639
  86.7094074  82.6941446  43.7713493  86.6400091  82.0774192  42.8874355
  85.7267408  83.7082620  43.8008737  84.9838536  83.7398970  43.0175956
  82.4548972  86.6951589  44.4621015  81.4439850  86.2261950  44.9717368
  82.6841746  88.0171280  44.3884830  83.4536472  88.2921519  43.7948063
  81.7083563  88.9701575  44.8901408  80.9332853  88.4306584  45.4344822
  82.3555634  89.8703171  45.9398066  83.0424464  90.5246855  45.4030629
  81.6067660  90.5584911  46.3320124  83.0802619  89.1059366  47.0932194
  83.7371578  88.3754566  46.6209798  83.8124079  90.1580354  47.8804901
  83.1332260  90.8593181  48.3652731  84.4153607  89.5845259  48.5845345
  84.3934779  90.7576871  47.1798627  82.0953436  88.2895272  48.0310161
  82.5369733  87.7596813  48.8749936  81.3518179  89.0346932  48.3139334
  81.5478860  87.6158319  47.3718301  80.9319688  89.7630143  43.8071733
  81.5245164  90.1901257  42.8346524  79.5716353  89.7826228  43.9094960
  79.0696816  89.3599505  44.6772790  78.7239477  90.5802062  42.9821975
  79.4551916  91.0292452  42.3100450  77.7287088  89.5786845  42.2209746
  76.9927121  89.2544989  42.9567683  77.2258642  90.1953517  41.4760122
  78.3967806  88.4222594  41.4801244  78.9090705  88.8782535  40.6329443
  79.2337013  88.0282174  42.0566613  77.4659885  87.3578659  40.9552165
  77.0892577  86.7678991  41.7907481  76.7262358  87.8522916  40.3255814
  78.2563725  86.5299894  40.1055243  78.1945023  86.5952656  39.0995182
  78.9458472  85.4336900  40.4606651  79.1957850  85.0764410  41.6673216
  78.9170617  85.7468144  42.3694704  79.7298053  84.2556901  41.9150558
  79.4977693  84.6245562  39.6414716  79.2822377  84.7579023  38.6637882
  79.8453922  83.7027332  39.8640192  78.0427223  91.7519105  43.7307550
  77.9380948  91.7110376  44.9796500  77.5534908  92.7401858  43.0191727
  77.4950583  92.7117018  42.0112524  76.8416012  93.8407480  43.6385037
  77.5826064  94.2448917  44.3282015  76.4142828  94.8546319  42.6329618
  77.3235515  94.9811483  42.0453118  75.3525654  94.4293840  41.5754168
  74.3717812  94.1497846  41.9600938  75.2632467  95.1609507  40.7723400
  75.6470125  93.5090171  41.0710949  75.9212430  96.1995824  43.2434393
  76.4696894  96.6000869  44.0960251  75.8993473  96.9278282  42.4326875
  74.9124892  96.1108242  43.6467177  75.6928117  93.3754781  44.5425692
  74.8969257  92.5121205  44.1926094  75.6103098  94.1066303  45.6667484
  76.3827630  94.7092771  45.9121721  74.7030530  93.8596770  46.7598647
  74.6984842  94.6553039  47.5048862  73.7439599  93.8662603  46.2419774
  74.9022123  92.4770114  47.4759201  74.1424288  92.2170527  48.3659893
  75.9335846  91.6398206  47.1489240  76.6291053  91.8021837  46.4347886
  76.2547603  90.5868857  48.1599279  75.4530499  89.8792315  48.3712270
  77.4886411  89.8464774  47.6154241  78.2544520  90.5614680  47.3147653
  77.9725795  89.1995579  48.3471340  77.1372139  88.7876624  46.5375453
  75.8678188  88.5347022  46.3945854  77.9321609  88.3248200  45.7926996
  76.5875516  91.2533630  49.4997341  77.0033050  92.4251214  49.6417204
  76.3318160  90.4881111  50.5812046  75.9087928  89.5972268  50.3633134
  76.7974045  90.7903247  51.9831200  77.0601730  91.8432313  52.0854337
  75.6676789  90.4600302  52.9798559  75.1944636  89.5098364  52.7322695
  76.1309193  90.3969936  53.9645069  74.5635412  91.5065098  53.0652601
  74.1972555  91.7058193  52.0581748  73.3361774  90.8414878  53.9079019
  72.9628515  89.9215417  53.4579793  73.7494718  90.4552898  54.8396416
  72.5338198  91.5571540  54.0872575  74.9268541  92.8051200  53.8020459
  75.7661470  93.3263006  53.3415432  74.0938440  93.4917450  53.6512470
  75.1388505  92.7215537  54.8679785  78.0564684  89.9320873  52.1958048
  78.1751814  88.8689423  51.5686469  79.0509986  90.3815893  52.9663108
  78.8034483  91.2014812  53.5016575  80.3240248  89.6447013  53.3029416
  80.2322609  88.5796927  53.0896864  81.5108464  90.1118488  52.4674649
  82.3472993  89.6441120  52.9867645  81.2707349  89.6618694  50.9817675
  80.4024162  90.1529646  50.5424348  82.1632913  90.0574632  50.4970527
  81.1166136  88.5982727  50.7997520  81.7416020  91.6094932  52.4309802
  82.6584827  91.8512567  51.8934368  80.9338859  92.1517744  51.9393693
  81.9307127  92.0330711  53.4173471  80.4705723  90.0033169  54.7995993
  80.3620375  91.1413658  55.2414414  80.6341327  88.9628999  55.6506483
  80.6362700  88.0177356  55.2945153  80.9644693  89.1813258  57.0368608
  80.2695061  89.9168241  57.4420737  80.8330779  87.9141263  57.8738982
  81.6018679  87.2020939  57.5737504  81.0901191  88.1895080  59.3182255
  80.6525852  89.1517375  59.5844699  80.7484430  87.4680667  60.0604329
  82.1713895  88.2554080  59.4391038  79.4053044  87.4359544  57.6483477
  79.4249631  86.9213461  56.6876751  79.1798434  86.6622254  58.3822730
  78.1881807  88.4860867  57.6337120  78.2312886  89.0692677  58.5535744
  78.1138861  89.0984518  56.7350522  77.2393534  87.9510166  57.6730463
  82.4820818  89.5908411  57.0489305  83.1511618  89.0092675  56.2423267
  82.9490961  90.4233550  57.9847539  82.2288537  90.9506985  58.4572576
  84.3922609  90.7465807  58.2272885  84.9808844  90.1821091  57.5040980
  84.6125615  92.2628635  57.9750545  83.7106009  92.8190889  58.2304172
  85.8615517  92.9099887  58.6838476  86.0805253  93.9483013  58.4347097
  85.7726817  92.9404027  59.7697847  86.7609019  92.3046531  58.5705404
  84.8030489  92.3268804  56.4698153  83.9870154  91.8419869  55.9339326
  84.8687221  93.3895132  56.2359238  85.6198991  91.6948096  56.1214694
  84.6734713  90.2157749  59.6797315  83.9167337  90.4135554  60.6326939
  85.9124482  89.6345103  59.8169746  86.4107539  89.3958400  58.9714997
  86.4034661  89.0599433  61.1240262  85.7500406  89.4323582  61.9130038
  86.2537982  87.5010361  61.1561478  86.9900951  87.0400566  60.4977633
  86.4914742  87.0789381  62.6825684  85.5223281  87.0547559  63.1808324
  86.9168736  86.0992878  62.9003310  87.1209565  87.7901317  63.2174291
  84.9382798  86.8791456  60.7543659  84.5845112  87.1890147  59.7710404
  85.1111457  85.8183900  60.5726644  84.1148445  86.9660842  61.4632312
  87.8623375  89.4448768  61.4062094  88.7019817  88.9658342  60.6499965
  88.1967625  90.2950600  62.4326106  87.5442167  90.4839557  63.1800607
  89.5295985  90.8137510  62.7404939  90.2767621  90.2331642  62.1994010
  89.7655581  92.2371216  62.0983660  90.8234201  92.4976508  62.1326632
  89.3369460  92.4440617  60.6726999  89.7833820  93.3649023  60.2974032
  89.6115001  91.6610788  59.9658980  88.2649301  92.5282872  60.4944031
  89.0306281  93.2860854  62.7251873  89.6409412  94.0168695  62.8479575
  89.9375735  90.8314444  64.2280439  89.1019282  90.4709602  65.0623600
  91.2401352  91.1041040  64.4410581  91.8710379  91.1076135  63.6523356
  91.7435260  91.5830747  65.7019172  91.2423983  91.0942372  66.5374130
  92.8073809  91.3470813  65.6770170  91.3962358  93.0729297  65.8174078
  91.1193065  93.8006126  64.8226884  91.5083093  93.5164575  67.0629145
  92.0019792  92.8991091  67.6916214  91.2348098  94.8565698  67.4806916
  90.6243276  95.3882253  66.7507697  90.3779459  94.6516462  68.7507428
  89.5007041  94.1611210  68.3288805  90.8383192  94.1158642  69.5808599
  90.0051516  95.9888405  69.2191518  90.1537955  96.4187550  70.4953711
  90.7091591  95.8755882  71.2457227  89.5126149  97.6299107  70.7434056
  89.4370159  98.1006325  71.6338020  88.8234264  98.0332519  69.6449494
  87.8684572  99.0309196  69.4266519  87.7097969  99.7374948  70.2279181
  87.2531895  99.2421330  68.1605760  86.4834444  99.9732118  67.9619396
  87.5199700  98.3037098  67.1411261  87.1107218  98.4754455  66.1565121
  88.5129741  97.3732514  67.3456844  88.8159132  96.7183851  66.5420772
  89.1043965  97.0213678  68.6115271  92.5503509  95.6687722  67.7370281
  92.5547752  96.8697978  67.5165051  93.6514430  95.0210153  68.1088864
  93.7562855  94.0171543  68.1459186  94.9409268  95.7361038  68.4116373
  94.9080044  96.7443783  67.9988317  95.0796897  95.8159903  69.9659021
  96.0433515  96.2214863  70.2741697  94.3412011  96.5666565  70.2474121
  94.8613323  94.4415804  70.6973589  93.8064905  94.1671042  70.7058296
  95.4712366  93.6575657  70.2485318  95.2027953  94.3470968  72.1627627
  96.2802948  94.4309709  72.3043959  94.8410844  95.2001529  72.7368482
  94.7505692  93.0928597  72.8142256  94.0620420  92.5202400  72.3471422
  95.2625126  92.5942523  73.9243257  96.2071767  93.1559735  74.6663256
  96.5965272  94.0202762  74.3177758  96.2693508  92.8651760  75.6315912
  94.5997498  91.5935691  74.4383846  93.7262816  91.3126324  74.0161791
  94.8646515  91.2633267  75.3553738  96.1886823  94.9044549  67.8687017
  96.0143645  93.6773083  67.8008544  97.4159536  95.4518569  67.6222965
  97.7237103  96.8637485  67.8128527  98.0199587  96.9946376  68.8536240
  96.8289127  97.4575395  67.6260870  98.8156584  97.2763068  66.7660585
  99.3564211  98.1393951  67.1543294  98.6010571  97.4101373  65.7058012
  99.6859261  95.9897779  66.9324851 100.2354194  95.9826691  67.8738175
 100.4012509  95.8922515  66.1158347  98.6062897  94.8100014  66.9619518
  98.2888260  94.5537856  65.9511676  99.0654234  93.5507352  67.7013645
  99.0081842  93.3958393  68.9289965  99.6756513  92.6592134  66.9120987
  99.6936102  92.9153886  65.9352816 100.4333462  91.5034828  67.4006237
 101.1703111  91.2518069  66.6379790 100.9766098  91.8070004  68.2955214
  99.6438460  90.1616073  67.7051347  98.4402861  90.0313899  67.6013189
 100.3968006  89.0958994  68.1700380 101.3967314  89.2354152  68.1416851
  99.9569191  87.9073596  68.7641727 100.8289200  87.2829611  68.9587774
  99.4263315  88.1958314  70.1415010  98.5815064  88.8844313  70.1510076
  99.1118830  87.2322480  70.5424155 100.5088036  88.4790777  71.0021939
 100.8155017  89.3881411  71.0359585  98.8081718  87.1537567  67.9298133
  98.0786364  86.2886188  68.4063242  98.5674783  87.5769062  66.6552123
  99.1703375  88.3353494  66.3697139  97.4364761  87.1485492  65.7192272
  97.5210382  87.7339241  64.8036479  97.6465622  86.1043576  65.4875970
  95.9572216  87.2384141  66.1778415  95.1378625  86.4815553  65.5412877
  95.7096857  88.0394813  67.2003757  96.4873143  88.5205782  67.6292733
  94.4256023  88.0956813  67.8451890  94.2687583  87.2463738  68.5101527
  94.3057213  89.4310115  68.6605249  94.3114266  90.3041810  68.0081121
  93.4224816  89.3933842  69.2981660  95.3956861  89.6142142  69.6842388
  95.6711864  88.6454672  70.7173725  95.2452393  87.6542026  70.6682684
  96.5432335  88.9922497  71.7820277  96.8038634  88.1192414  72.3620545
  97.2109426  90.2340298  71.9260632  98.1420492  90.4380446  72.8117830
  98.7871486  91.0345679  72.4249757  97.0620826  91.1350038  70.8646178
  97.5478852  92.0995190  70.8749606  96.1388925  90.8439373  69.7730320
  96.0552282  91.5851995  68.9920444  93.2049906  88.2191999  66.8750390
  93.2918622  88.8077207  65.8008889  92.1554028  87.4961514  67.1668803
  92.2059020  86.9558037  68.0187454  90.7742153  87.6629411  66.5192387
  90.7530337  88.5898401  65.9460770  90.4243653  86.5517913  65.5316882
  90.3408689  85.5508741  65.9552200  89.0687226  86.8044521  64.8284268
  88.2849735  86.9440225  65.5729786  89.1283584  87.6592531  64.1546582
  88.7761014  85.9132044  64.2733079  91.4309436  86.5529806  64.5291556
  92.1547842  86.3615293  65.1299894  89.6765082  87.7854787  67.5912829
  89.6334262  87.0096197  68.5686370  88.9482323  88.9037386  67.6165291
  88.9592275  89.5629330  66.8513436  87.8154939  89.1332889  68.6087603
  87.3157236  88.1798213  68.7799499  88.4141067  89.6334834  69.9402201
  87.6533827  89.5709378  70.7183505  89.2627176  89.0105667  70.2230140
  88.8808652  91.1004915  69.9658601  89.5796026  91.6219260  69.1496874
  88.4627029  91.9686710  70.9268301  88.5489908  92.9127649  70.5784896
  87.8487732  91.7645172  71.7024561  86.7760511  90.1944383  68.2392477
  85.9216549  90.5286650  69.0312883  86.8870891  90.8601455  67.0801030
  87.5609097  90.5677593  66.3868337  85.8437588  91.7571205  66.6259698
  84.9364466  91.5876925  67.2057808  86.3270628  93.2726346  66.7218099
  86.3923817  93.5190478  67.7815811  87.6864691  93.4741096  66.0456227
  87.9691904  94.4945942  66.3040409  88.4181630  92.8160625  66.5144251
  87.6030367  93.3343888  64.9678359  85.2584091  94.2329484  66.2159360
  85.2838620  94.1562458  65.1289360  84.3099616  93.9564263  66.6764865
  85.5387594  95.7078810  66.4508506  86.1521892  96.1780075  65.6822290
  84.5873134  96.2292707  66.5557469  86.1212148  95.8250516  67.3646995
  85.3817642  91.4343363  65.2239475  86.1654574  91.2349703  64.3417497
  84.0744760  91.4357980  64.9328871  83.5349181  91.5162681  65.7829218
  83.2606010  91.2011841  63.7158202  84.0036988  90.8034641  63.0246406
  82.2003585  90.1426845  63.9902994  82.4703340  89.4105708  64.7512890
  81.3563673  90.6204644  64.4878158  81.8668335  89.3739994  62.7267177
  81.7382916  90.1474496  61.9695177  82.6551161  88.6723874  62.4537691
  80.3403920  88.4119240  62.8174622  79.1293068  89.6763797  63.1505610
  78.1611324  89.1756437  63.1492020  79.4422804  90.0238190  64.1352092
  79.1561493  90.4690933  62.4029092  82.5894620  92.5024622  63.2206297
  81.9330937  93.1583745  64.0976806  82.5158611  92.7089206  61.9126055
  82.9608801  92.0073021  61.3382444  81.6626728  93.7396025  61.2492044
  80.8518493  93.9820956  61.9361459  82.4885549  94.8865894  60.7771240
  83.2899906  94.4038554  60.2177859  81.9232143  95.5483961  60.1209959
  83.1230004  95.5563325  62.0345558  82.3537759  95.9972156  62.6686688
  83.5293401  94.7603718  62.6586320  84.2653389  96.5812253  61.9425346
  83.9903546  97.4463011  61.3391048  84.3150718  97.1292211  62.8834820
  85.5032445  95.9480374  61.5209609  85.7232364  95.0159300  61.8417426
  86.3564727  96.3875473  60.5791068  86.2778826  97.4931388  59.9348443
  85.5270847  98.1663208  59.9917152  87.0605677  97.7770990  59.3631183
  87.4368273  95.6873404  60.3411211  87.6818481  94.8029080  60.7627355
  88.1026876  96.1461833  59.7359772  80.9075945  93.1620134  60.0468196
  81.0683100  91.9860970  59.7725434  80.0032545  93.9808674  59.4057877
  79.7718759  94.9088077  59.7305810  79.1957000  93.4956921  58.2184556
  79.7068045  92.6152723  57.8289099  77.7833540  93.1448361  58.7155443
  77.2642001  94.0003565  59.1475918  76.8457127  92.8031139  57.5787786
  76.7049786  93.6823450  56.9500297  77.3780689  92.1213067  56.9155774
  75.8542054  92.4875716  57.9035163  77.6146503  92.0313148  59.8209815
  78.3599620  92.0319370  60.6163419  76.6415361  92.1348310  60.3010161
  77.6325024  91.0676889  59.3117968  79.1738267  94.6526226  57.1846603
  78.9073657  95.8147881  57.5302467  79.5031860  94.3079745  55.9924752
  79.6133427  93.3321412  55.7564350  79.7464046  95.2064820  54.8551300
  79.2558992  96.1699641  54.9938945  81.3263471  95.3991481  54.6735637
  81.7392341  94.4234141  54.4175172  81.4226494  95.9220026  53.7220107
  82.2028918  96.1260412  55.7059138  83.1977607  96.1259555  55.2605016
  81.7114090  97.5374664  55.9383866  80.6399161  97.4549531  56.1206135
  82.0930770  97.9273145  56.8820221  81.9275527  98.1465326  55.0606013
  82.3510861  95.4771036  57.0730771  81.5995183  95.7894758  57.7981077
  82.4538979  94.3924400  57.0412061  83.3397753  95.8186920  57.3795048
  79.1222510  94.6666151  53.5894361  78.9787898  93.4280649  53.5263690
  78.8656845  95.5355307  52.6351073  78.9417893  96.5291288  52.7996395
  78.2898689  95.1363301  51.2974995  78.4141153  94.0608550  51.1707014
  76.7863883  95.4689254  51.2193885  76.3152961  95.0036356  52.0852277
  76.6825507  96.5300863  51.4458231  76.2986839  95.0395355  49.9409351
  76.5131020  94.1039268  49.9247597  79.0671450  95.7244719  50.1487978
  79.8846725  96.6322639  50.1999271  78.9531603  95.0148981  49.0915756
  78.3273556  94.2368726  49.2437155  79.7263430  95.0469304  47.8615096
  80.7173896  95.4826598  47.9884089  79.8075591  93.6320727  47.3046416
  78.7854295  93.3426243  47.0605176  80.7158988  93.5687005  46.0633103
  81.6998383  93.9984224  46.2511993  80.8285126  92.5143054  45.8109526
  80.3048378  94.1841256  45.2630762  80.3073069  92.6570100  48.3899770
  79.5360568  92.5858932  49.1569292  80.4626960  91.6462986  48.0125733
  81.5759168  93.0844308  49.0893636  81.4962376  93.8602036  49.8508319
  81.7817864  92.1780820  49.6587927  82.3893046  93.1362808  48.3656017
  79.0056037  95.9668945  46.7984962  77.8430473  95.7935086  46.5764366
  79.7512311  96.8243698  46.1353817  80.6228512  97.0957770  46.5674889
  79.4202276  97.4900673  44.9076307  78.6669750  96.9044712  44.3805606
  78.7778341  98.8835564  45.0652335  79.3509966  99.4985622  45.7590294
  78.4937983  99.2560200  44.0809615  77.5513274  98.6380693  45.7542777
  77.7034616  98.3595031  46.6602889  80.6259166  97.4976958  44.0028264
  81.6649353  98.1232256  44.4081707  80.5659702  96.9856101  42.8717600
  95.2747066  55.3745006  76.1206920  94.8925639  55.5140777  75.1962475
  94.4597935  55.2728852  76.7086500  95.9029547  54.5902842  76.0186680
  96.0115644  56.6277127  76.5205743  96.6707897  56.9827042  75.7284145
  95.0288036  57.7018172  76.9200362  94.2465209  57.3524836  77.5939056
  95.5788944  58.5763551  77.2674404  94.2574696  58.1860022  75.7217836
  93.7908275  57.4149449  75.1087454  93.5063770  58.8869386  76.0860128
  95.2926336  59.0690707  74.6081378  94.1145816  60.2245893  73.6965324
  93.5876373  60.8428698  74.4232799  94.6576379  60.9321497  73.0699958
  93.2716242  59.7835848  73.1645096  96.8919272  56.3775395  77.7091023
  96.5713197  56.5930822  78.8359272  98.0969736  55.8468710  77.3678500
  98.2964486  55.7013995  76.3884891  99.2252444  55.6071602  78.2389198
  98.8809501  54.7960994  78.8805951 100.4428510  55.0218586  77.4454053
 100.7779502  55.6697397  76.6354308 101.3185193  54.9188544  78.0863019
 100.2460881  53.5887465  76.8866168 100.6382078  52.9322528  77.6633782
  99.1710089  53.4255332  76.8112130 101.0399576  53.1932714  75.5892015
 101.7094205  54.0786564  75.0566172 100.8527704  52.0890526  75.0551352
  99.7383198  56.8130546  79.0930190  99.3807228  57.9329009  78.8613952
 100.5211974  56.5327160  80.1083736 100.6193847  55.5574806  80.3520535
 101.4069877  57.4386425  80.8875066 102.1732688  56.8225542  81.3579836
 101.7851454  58.1873230  80.1913790 100.7581347  58.3579928  81.9715250
  99.5939632  58.2648683  82.4146604 101.5666419  59.2673927  82.4828038
 102.9985969  59.2805639  82.4002868 103.2987191  59.7555211  81.4662406
 103.4921421  58.3124585  82.4857114 103.4594692  60.0663301  83.6003164
 104.4334524  60.5195645  83.4158295 103.3734557  59.3958985  84.4554636
 102.4274196  61.1854254  83.6786420 102.6343203  62.0614639  83.0639481
 102.3662037  61.4223207  84.7408383 101.1363841  60.4219358  83.2219486
 100.6069464  60.1992510  84.1483436 100.1274147  61.4107992  82.4857771
  99.2628812  61.9799197  83.1410616 100.1528512  61.4205077  81.1390733
 100.8067193  60.8115450  80.6681914  99.1921085  62.1913330  80.3300688
  99.2924269  63.2461977  80.5856041  99.4796556  61.9287852  78.8648320
 100.4621444  62.3868548  78.7508475  99.7818452  60.8982850  78.6781488
  98.7616120  62.3864701  78.1843275  97.7228464  61.7272475  80.5642740
  96.8507414  62.6090028  80.8766495  97.5127580  60.4378088  80.6545716
  98.2682541  59.8661126  80.3045805  96.2600207  59.7532981  81.0120599
  95.4748490  59.8066976  80.2579021  96.4792205  58.6926502  81.1348889
  95.6920167  60.1029802  82.3611775  94.4929065  60.0398222  82.5857727
  96.5739892  60.7039424  83.2005660  97.5072261  60.7514315  82.8172622
  96.2954465  61.3334452  84.5115279  95.3191278  60.9920521  84.8555983
  97.4576356  61.0059761  85.5616158  98.3906588  61.5065945  85.3029369
  97.2382346  61.5412299  86.4854580  97.5731132  59.5180334  85.9589420
  98.8480979  58.9693204  86.1135157  99.7134441  59.6114021  86.0406377
  99.0234921  57.6123126  86.4629520  99.9421569  57.0492152  86.5368191
  97.8269746  56.9032822  86.7968641  97.9712132  55.5569912  87.1598202
  97.2509975  54.9669728  86.9257955  96.5555650  57.4400821  86.7637677
  95.7041915  56.8400289  87.0492662  96.4666157  58.8223427  86.4822772
  95.5270993  59.3549945  86.4847856  96.1418703  62.8519330  84.4184753
  95.2510269  63.4348569  85.0482302  96.8852766  63.5556393  83.5467208
  97.5791154  63.0463550  83.0181452  96.9388489  65.0183271  83.4683829
  96.9675845  65.5328743  84.4288600  98.2715445  65.2910396  82.8587967
  98.4392953  64.6849283  81.9685222  98.1149208  66.2860234  82.4421568
  99.4839990  65.2395930  83.7507017  99.4072077  64.3790708  84.4153120
 100.7993912  64.9772170  82.9687352 101.4144181  64.5224296  83.7452654
 100.6546455  64.2883711  82.1364851 101.2602738  65.8521721  82.5102785
  99.6673175  66.5567812  84.5453967  99.5676164  67.3959120  83.8568352
  98.8476428  66.6948644  85.2504970 100.6702441  66.5871979  84.9712205
  95.7060896  65.6189876  82.7417875  95.1546458  66.5929318  83.2075908
  95.1533314  64.9318922  81.7020399  95.6932820  64.1322297  81.4035551
  93.8684221  65.1935962  81.0032833  93.7724211  66.2433862  80.7259857
  93.8101711  64.3188443  79.7872360  93.9516790  63.2721362  80.0564528
  92.8580330  64.4486052  79.2727388  94.8458249  64.5600769  78.6606991
  94.9980202  65.5812821  78.3113046  95.7698909  64.0867108  78.9925941
  94.4764923  63.7806032  77.4370869  94.0220212  62.8402106  77.7488846
  93.6808398  64.3034811  76.9063860  95.6308174  63.4672133  76.5156457
  95.7650086  64.0651933  75.7128302  96.3337553  62.3357995  76.5978435
  96.0729524  61.4058489  77.4690268  95.2554470  61.6264758  78.0195799
  96.5532298  60.5194297  77.5302293  97.3063508  62.0400139  75.8269096
  97.5424998  62.6275982  75.0401260  97.8867269  61.2349997  76.0146118
  92.6348987  65.0018562  82.0029947  91.6910894  65.7586390  81.7247891
  92.6802076  64.1506501  83.0664827  93.5238037  63.6245688  83.2444837
  91.6922086  63.9919625  84.1222821  90.6784173  63.9445399  83.7246235
  91.8275762  62.6099884  84.8258499  91.8380146  61.9047915  83.9947069
  92.7572323  62.5020372  85.3845878  90.6557156  62.1445737  85.6830144
  89.8301252  62.4657109  85.0478991  90.6982322  61.0560107  85.7202897
  90.6330150  62.8144633  87.0735463  91.5692782  62.5557140  87.5680764
  90.4678609  63.8868326  86.9693774  89.4805670  62.4358284  87.8616911
  88.7595643  61.8549668  87.4581032  89.2325828  62.7854178  89.0756477
  90.0683504  63.4389947  89.9257111  90.9179240  63.8616900  89.5798015
  89.9358534  63.4889407  90.9257400  88.2198412  62.2663858  89.6423850
  87.6250351  61.5625432  89.2289601  88.1766278  62.2731992  90.6514371
  91.8895545  65.1351047  85.1463385  90.8596870  65.7489893  85.4936397
  93.1169421  65.6246966  85.4122952  93.9546447  65.3035515  84.9483767
  93.3495776  66.5163694  86.4985115  92.7355425  66.2135262  87.3466551
  94.8310624  66.5984775  86.9512707  95.2066863  65.5933487  87.1428936
  95.4236153  66.9306234  86.0988271  94.9629749  67.3226280  87.7551998
  92.8594342  67.9495997  86.0719884  92.3787156  68.6548387  86.9654816
  92.8624815  68.3440192  84.7803660  93.3579841  67.7398180  84.1404007
  92.3962112  69.5528493  84.1553908  92.8057160  70.3423491  84.7855952
  92.9598913  69.6560160  82.7484901  92.6260697  70.5066940  82.1543416
  94.0241070  69.8408226  82.8947492  92.8933965  68.4756589  81.9809259
  93.4653207  68.6797169  81.2373782  90.8978290  69.6578705  84.2300849
  90.3064923  70.7517735  84.3702461  90.2988017  68.4765606  84.0736429
  90.8685889  67.6431088  84.0447315  88.8391880  68.3904068  84.3910612
  88.3713119  69.2623264  83.9339348  88.0573720  67.1168026  84.0026868
  88.5507527  66.2552538  84.4525860  86.5996444  67.0929857  84.4160016
  86.4409432  67.0238433  85.4921710  86.1129497  68.0391229  84.1792472
  86.0269866  66.2678475  83.9924529  88.1736130  67.0068719  82.4878379
  87.8078003  67.9525992  82.0879560  89.2046828  66.8833901  82.1565483
  87.5883901  66.2177391  82.0157325  88.6796224  68.5252490  85.9144424
  87.7608882  69.2061328  86.3538480  89.4954842  67.8727007  86.7789002
  90.2811750  67.3264583  86.4557110  89.1995867  67.9300830  88.1789636
  88.1783740  67.6021299  88.3733087  90.0851349  66.8834424  88.8587040
  89.8343629  65.8917866  88.4819589  91.1536971  67.0203424  88.6927391
  89.9771317  66.8873962  89.9433329  89.4296107  69.3528144  88.7492781
  88.8375655  69.8126448  89.7571901  90.2329515  70.2027965  88.0237207
  90.7839189  69.7319475  87.3202749  90.5260398  71.6020039  88.4427262
  91.1024568  71.7278836  89.3592523  91.4330065  72.2516378  87.3843906
  92.2195202  71.4977285  87.3509692  90.8862473  72.4753460  86.4683357
  92.2283101  73.5101279  87.7548734  92.8067818  73.7189153  86.8549410
  91.6308375  74.3969543  87.9662291  93.1915190  73.5058487  88.9452916
  93.4348843  72.5425590  89.6978446  93.9828801  74.5358347  89.0547022
  94.6331924  74.5162240  89.8272885  93.9208771  75.3189183  88.4198509
  89.2889069  72.4475378  88.5477197  89.4245011  73.5320495  89.0592120
  88.1354282  71.9828263  88.0302062  88.0753710  71.0239213  87.7186976
  86.8344598  72.6456087  88.1900107  86.8684245  73.5694606  87.6125555
  85.7422298  71.6988683  87.7274216  85.9452775  70.6434772  87.9091393
  84.7681672  71.9080124  88.1696567  85.5022793  71.7319717  86.2061831
  86.4450476  71.4965881  85.7123350  84.4303303  70.7224379  85.6914523
  84.2638963  70.8440665  84.6211247  84.8255189  69.7225269  85.8706280
  83.4693236  70.8112306  86.1980938  85.0323613  73.0995107  85.6871044
  85.9346801  73.7061681  85.6103267  84.6257229  72.9625789  84.6851089
  84.3103733  73.5599606  86.3615173  86.5128935  72.9344456  89.6578097
  86.5122979  74.0654697  90.0121201  86.3508069  71.9208227  90.5319221
  86.4399923  70.9681138  90.2085904  86.2495324  72.1090571  92.0192119
  85.3019014  72.5619547  92.3107669  86.0671702  70.6352068  92.6588057
  85.5091728  69.9766767  91.9931310  87.3571500  69.8894142  93.0019279
  87.0797025  68.8506408  93.1810163  88.0641049  69.9689771  92.1760686
  87.8879726  70.2447352  93.8851441  85.3861648  70.8081930  93.8799571
  84.5395083  71.1775250  93.6184864  87.3733563  72.9374584  92.7100788
  87.0994327  73.8151007  93.5866196  88.5971799  72.7897712  92.2207388
  88.6732774  72.1137622  91.4741936  89.7632627  73.3964474  92.8546275
  89.6200149  73.3572845  93.9344949  91.0163047  72.7635374  92.2429177
  90.8008598  71.6950431  92.2400201  91.1904791  73.1373136  91.2339307
  92.2533360  73.1626067  93.0993177  92.8018244  73.9680107  92.6107503
  91.8829049  73.5519823  94.0476178  93.2000968  72.0127629  93.3456340
  92.8587047  70.8665281  93.1275036  94.4322716  72.1906689  93.7595486
  94.9188722  71.3431875  94.0146862  94.7770399  73.1392320  93.7984421
  89.8070097  74.9313367  92.5201307  90.3930175  75.7716546  93.2282275
  89.1250303  75.4294730  91.4671441  88.7158777  74.6842597  90.9218098
  88.8423075  76.8266825  91.0825365  89.4955873  77.5300579  91.5988602
  88.9424258  76.9801430  89.5443198  88.2168677  76.3330871  89.0513855
  88.6166634  78.0048092  89.3651587  90.3893860  76.8414385  89.0598688
  90.7226738  75.8350797  89.3132185  90.4806535  76.9872473  87.9835254
  91.4587181  77.8342120  89.6220136  91.2226476  78.9625854  90.0595114
  92.6438562  77.5159979  89.4033943  87.4620594  77.3783150  91.5958977
  87.3670321  78.5076552  92.1178252  86.3721845  76.5816085  91.4603151
  86.6056405  75.7507977  90.9355220  85.0036281  76.8986604  91.7235769
  84.9277051  77.8732652  91.2414139  83.9864945  75.8314523  91.1405189
  84.2166633  74.7832771  91.3314403  83.0297382  76.0937547  91.5920934
  83.6330059  75.9409515  89.6060078  84.6112620  76.0274769  89.1331036
  82.8707612  74.6587417  89.1483393  82.8608594  74.5896172  88.0605816
  83.3013540  73.7297074  89.5219503  81.8780385  74.7277584  89.5931618
  82.9267930  77.2076206  89.1757389  83.7179061  77.9013590  89.4603067
  82.8185795  77.0826041  88.0983528  81.9383165  77.3101047  89.6235895
  84.7203067  77.1099766  93.2514542  83.8983347  77.8937189  93.7200232
  85.5464165  76.3563935  94.0244684  86.1158195  75.7307264  93.4726864
  85.2658619  75.8424742  95.3209524  86.0404447  75.1667819  95.6835580
  85.2742284  76.6863502  96.0108147  83.8671826  75.1177476  95.4029457
  82.8725441  75.4716290  94.8244629  83.7354709  74.1583082  96.3573303
  84.5724259  73.9524197  96.8838448  82.7586194  72.9976399  96.2080966
  82.8556240  72.4341681  95.2800935  83.1624127  71.9480845  97.2310986
  84.2287489  71.7985605  97.0617590  82.8562461  72.1191702  98.7416675
  83.2068261  71.2836075  99.3474963  83.1848740  73.1028814  99.0769129
  81.7733589  72.2333176  98.7909758  82.5095760  70.7778034  96.9536386
  82.9290252  70.0608820  97.4349768  81.2836891  73.4245063  96.3065393
  80.4254956  72.7328618  95.7610951  81.0223068  74.6153650  96.7811022
  81.8390398  75.1372279  97.0653093  79.7113648  75.2444142  96.8138772
  79.0206890  74.7427976  97.4917264  79.8765019  76.6301827  97.4481700
  78.9503906  77.1844449  97.2957592  80.0422769  76.4827863  98.5153607
  80.7395176  77.1623697  97.0480687  79.0520358  75.4266888  95.4085862
  77.8080864  75.4124267  95.3429773  79.8992804  75.6477259  94.4174955
  80.8813789  75.4542332  94.5521916  79.5043376  75.8141190  93.0134744
  78.4271591  75.6968084  92.8948773  79.9691282  77.3183115  92.4783967
  81.0416668  77.4781231  92.5885847  79.7992233  77.3782558  91.4033868
  79.3028047  78.5252046  93.0889223  78.1138189  79.0233852  92.5500742
  77.7476402  78.6528599  91.6040170  77.3960025  80.0209096  93.1749526
  76.4887765  80.3925095  92.7219891  77.7725807  80.4969940  94.4684172
  77.2020734  81.2798793  94.9459248  78.9176609  79.9729460  95.0736409
  79.2626100  80.3082777  96.0405983  79.7170457  78.9593564  94.3971507
  80.5621737  78.4725815  94.8610568  80.1860827  74.6899281  92.1819851
  81.1601361  74.0208137  92.5900283  79.6843571  74.3743296  91.0654179
  80.0609350  73.4978857  90.7335509  78.5571417  75.0030410  90.3442419
  78.0700877  75.7375177  90.9857447  79.0706665  75.7949750  89.1291626
  80.0437797  76.2018230  89.4041637  79.1648131  75.1333315  88.2680744
  78.1251468  76.9624050  88.7612735  78.6189392  78.3065754  88.8974453
  79.6457693  78.4328365  89.2074109  77.8925071  79.4427550  88.5006380
  78.3477722  80.4220172  88.5144249  76.6269443  79.1719249  87.9246473
  75.8905162  79.9072742  87.6359688  76.1257570  77.8735870  87.8385525
  75.1877530  77.6691194  87.3438227  76.8395320  76.7432327  88.3082953
  76.4009540  75.7591473  88.2332387  77.5148158  73.9230464  89.9976947
  77.4599084  73.3836011  88.8941558  76.5057179  73.7880273  90.8394051
  76.4622195  74.3718677  91.6624107  75.1962416  73.1775339  90.5016785
  75.2081106  72.6581916  89.5434211  74.8691034  72.0336153  91.4789775
  74.1504721  71.2640245  91.1971990  75.7969475  71.4647089  91.4193567
  74.9096942  72.5210378  92.9332698  75.2704018  71.7734519  93.6397437
  75.6159765  73.3482098  93.0044335  73.5691270  73.0800876  93.3861858
  72.5168585  72.5381131  93.0033886  73.5215830  74.0436918  94.2662273
  72.5856250  74.3342362  94.5105112  74.3287303  74.2771973  94.8266633
  73.9635704  74.1162527  90.4305827  72.9513974  73.7547164  89.8818025
  74.1575920  75.3766395  90.8256276  75.0530552  75.5213347  91.2698375
  73.2834405  76.5090208  90.7493998  72.4455319  76.4191166  91.4407398
  74.1298643  77.7409899  91.1673734  75.0835176  77.7887158  90.6416289
  73.5979745  78.6712020  90.9676252  74.4196149  77.8653478  92.5900571
  74.7574869  78.8952607  92.7050433  73.4768034  77.7586002  93.1265458
  75.5008644  76.9937419  93.1773206  76.2460065  76.2018860  92.5601134
  75.6805440  77.1658626  94.5018186  76.4308009  76.6295646  94.9136429
  75.0553234  77.8184968  94.9527066  72.7516514  76.8387035  89.3380013
  73.3623562  76.2754858  88.4108436  71.6590197  77.6319967  89.1852591
  71.2874554  77.9952811  90.0513375  71.0334562  78.1155667  87.9919140
  70.1237709  78.6833741  88.1872790  72.1952606  79.0343913  87.4620025
  72.6009764  79.6214888  88.2859025  72.9754229  78.3595918  87.1097252
  71.8659496  80.0064515  86.3503398  72.7928344  80.5698320  86.2428827
  71.6377762  79.4117831  85.4658010  70.7574401  80.9206587  86.7147625
  71.0033950  81.9115703  87.3589069  69.4747220  80.6041033  86.5133730
  68.8029333  81.2937528  86.8186328  69.2686804  79.7204586  86.0697021
  70.5589834  76.9492597  87.1163955  70.4209403  77.1655749  85.9055673
  70.2323454  75.8339120  87.7237170  70.2049255  75.8648571  88.7329099
  69.8040560  74.6638704  86.9468193  69.9531970  73.8190150  87.6192003
  68.3405253  74.8587275  86.4956188  68.3170361  75.6047080  85.7012251
  67.9827407  73.9619676  85.9896822  67.3245914  75.0930704  87.5709181
  67.6302767  76.0228554  88.0506643  66.3630880  75.3171179  87.1089370
  67.1126759  74.0591804  88.6635426  67.5618770  72.9200367  88.6521327
  66.2390047  74.3256803  89.6062112  66.1493200  73.7258782  90.4138585
  65.7983354  75.2210213  89.7622486  70.7931946  74.2796847  85.8632570
  70.3662504  74.0827691  84.7043959  72.1216326  74.2363792  86.1570807
  72.4530059  74.4946571  87.0755491  73.1306162  73.7715127  85.1554065
  72.9674791  74.3593367  84.2521063  74.4735420  74.3683663  85.6331039
  74.4322146  75.4469188  85.7851452  74.7181945  74.0051042  86.6312509
  75.6585045  74.0845884  84.7547829  75.7923848  73.0328277  84.5018492
  75.5018853  74.8153969  83.4160106  76.5152417  74.8452504  83.0156026
  74.8636537  74.3145065  82.6880893  75.2419464  75.8589795  83.5934521
  76.9725302  74.5560252  85.5251558  77.9422020  74.4024890  85.0515915
  77.0113855  75.6427948  85.6002103  76.9498652  74.1801159  86.5480373
  73.1829373  72.2973560  84.7781863  73.4789029  72.0529810  83.6392899
  72.8999509  71.3015873  85.6302461  72.6921199  71.3991226  87.0472108
  71.6776660  71.7357532  87.2609001  73.4072706  72.1134897  87.4550636
  72.9448384  70.0084263  87.5824296  72.5715886  69.7569148  88.5751132
  74.0201895  69.8324262  87.6098141  72.3994395  69.1080926  86.4976782
  71.3350118  68.9617752  86.6812127  72.9690781  68.1921295  86.3406552
  72.6430644  69.8718887  85.2169105  73.5482708  69.5221188  84.7205513
  71.5703389  69.6796206  84.1819594  71.8008717  69.1129358  83.1445404
  70.4344647  70.3880701  84.3931221  70.3115512  70.5820691  85.3766650
  69.3750097  70.5888240  83.3745036  68.8844531  69.6692108  83.0554627
  68.2647823  71.2847299  84.1713605  68.6482315  72.1796031  84.6615327
  67.3559307  71.5697314  83.6413075  67.9325113  70.6554892  84.9970397
  69.8107229  71.2323526  82.0901644  69.3057366  70.9520025  81.0071435
  70.7369664  72.2702326  82.2203915  71.1127027  72.5590969  83.1123172
  71.0807147  73.0436314  81.0794000  70.2229067  73.3818852  80.4981494
  71.7590450  74.2447979  81.5572095  72.7333419  74.0304953  81.9964241
  71.9794109  74.8931771  80.7091863  71.1501341  74.7335362  82.3178076
  71.9328547  72.1832061  80.1658807  71.7204533  72.1651530  78.9552634
  72.8202817  71.3598351  80.7160839  72.9313420  71.3660103  81.7199402
  73.5928087  70.2682625  79.9830869  73.7771936  70.6082778  78.9640219
  75.0127104  70.0556261  80.6255543  75.6146320  69.4700527  79.9305791
  75.5831967  70.9840478  80.5993863  75.0343076  69.4268992  82.0247077
  74.6473978  70.2099846  82.6767645  74.3494435  68.5815230  82.0912789
  76.6931756  68.8805601  82.5711214  77.5767062  70.4289742  82.5652161
  76.8550498  71.2024060  82.8281291  78.3378577  70.4516663  83.3451093
  77.8414949  70.6256692  81.5263047  72.8571043  68.9871685  79.6022572
  73.4429888  68.0622551  79.0076836  71.5292167  68.9299013  79.8656156
  71.0419784  69.7558062  80.1827861  70.5800492  67.9415105  79.3022697
  70.8265877  66.9454477  79.6699352  69.1801758  68.2052709  79.8014044
  68.5351392  67.3278048  79.8461662  69.3609076  68.4646136  80.8445725
  68.7646203  69.0538088  79.2578999  70.5044031  67.8522312  77.7747858
  70.9032873  68.7711701  77.0884831  70.0879842  66.6736711  77.2578497
  69.6836285  65.9280300  77.8061341  70.1339558  66.3634369  75.7800206
  70.8981510  66.9360941  75.2544751  70.4803751  64.8796664  75.6565056
  69.6816397  64.2050183  75.9645408  70.5484397  64.6871125  74.5858061
  71.8140765  64.4605521  76.4122774  72.9002862  64.9975846  76.1517803
  71.8927228  63.4825392  77.1580595  68.8263376  66.6750924  75.0954495
  68.8360751  66.8680184  73.8715086  67.7117030  66.6411045  75.7985378
  67.7207663  66.2967836  76.7479914  66.4059452  67.1282326  75.2499273
  66.6834892  67.7958865  74.4342602  65.5825687  65.9604344  74.6957160
  64.6665396  66.3065203  74.2169279  66.3759502  65.1701271  73.5686001
  65.5328358  64.5582015  73.2479603  66.7570292  65.7652158  72.7386915
  67.1772283  64.5278918  73.9341214  65.2201822  65.0347126  75.7494888
  65.7851605  64.2627474  75.8299249  65.6807553  67.7989750  76.3779829
  65.9726631  67.7497815  77.5708198  64.5595820  68.4281142  75.8977725
  64.4369632  68.5155424  74.8990629  63.5682741  69.2386337  76.6735180
  64.1172863  70.0502615  77.1509587  62.4659302  69.7897183  75.7488917
  62.9336111  70.6302579  75.2362358  62.4190584  69.0706771  74.9310373
  61.1304987  70.1811237  76.3780735  61.0137449  71.4955480  76.8931630
  61.7256017  72.2714780  76.6530984  59.7415188  71.9168483  77.4094212
  59.5297743  72.9065608  77.7863386  58.7064058  70.9646797  77.4957595
  57.7832600  71.2763527  77.9616761  58.9309092  69.6540493  77.1366270
  58.1090722  68.9563455  77.2016733  60.0808263  69.2151547  76.5569054
  60.2819513  68.2107917  76.2144927  62.9082850  68.4652977  77.8071798
  63.0195588  68.9024610  78.9775889  62.3947060  67.2754138  77.4812467
  62.6512573  66.8638916  76.5952671  61.8779834  66.4310770  78.5731639
  61.0820639  67.0610939  78.9702686  61.0929595  65.2418855  77.9704647
  60.2788163  65.6469939  77.3694400  61.7996253  64.6180342  77.4231677
  60.4760628  64.1629156  78.9079855  61.3666437  63.8420051  79.4483413
  59.4894358  64.6376031  79.9580638  58.4956367  64.8369568  79.5571466
  59.4814462  63.8141384  80.6721662  59.7835446  65.5716687  80.4367999
  59.8868655  62.9534021  78.2336769  59.6189089  62.2014182  78.9758114
  58.9965466  63.3483714  77.7443596  60.5232263  62.5451557  77.4485057
  62.9452146  66.0119913  79.6042230  62.7394425  66.2790892  80.7844888
  64.1053298  65.5477297  79.1075863  64.2214481  65.4863961  78.1061558
  65.2584221  65.2251883  79.9704169  64.8797550  64.4520287  80.6390187
  66.4122701  64.7102925  79.1056033  66.7922972  65.4768293  78.4302509
  67.2106397  64.5028310  79.8181138  66.1729760  63.4166502  78.3035595
  66.0407932  62.5988611  79.0119722  65.3141332  63.5374796  77.6433400
  67.3997967  63.1408017  77.4604655  67.2941340  63.3683532  76.2161861
  68.3843746  62.6279570  77.9782805  65.6601236  66.4785487  80.7739266
  65.9077596  66.2916778  81.9649831  65.6715260  67.7056249  80.2510348
  65.4745074  67.8718698  79.2744866  65.9101726  68.9627683  81.0370899
  66.8822587  68.9864655  81.5296257  65.8586472  70.2036945  80.1742667
  66.7044540  70.3437870  79.5011508  64.8825176  70.2682151  79.6935242
  65.8755292  71.4738785  81.0350063  66.9176831  72.2943980  81.1240510
  67.8645024  72.0506878  80.8704280  66.5437151  73.3454215  81.9170078
  67.1183505  74.1944979  82.2565133  65.2447048  73.3392530  82.1569454
  64.8483044  72.1825773  81.5273200  63.7964106  71.9607495  81.4238215
  64.9133682  69.2016671  82.1899743  65.3262221  69.3849405  83.3431583
  63.5959849  69.0619987  81.9218615  63.3191492  68.8741873  80.9688721
  62.5612075  69.1784022  82.9703744  62.7020030  70.1193550  83.5022582
  61.1247044  69.1599720  82.3603744  60.9180802  68.1977446  81.8918395
  60.3378252  69.2971450  83.1020786  60.9350584  70.3542804  81.4000497
  61.8096558  70.4042140  80.7514400  59.6119117  70.1770978  80.6924253
  59.4518095  71.0050575  80.0018097  59.6127283  69.2701091  80.0879354
  58.8277784  70.1201232  81.4474051  60.8431263  71.6996323  82.2174113
  60.9112240  72.4882092  81.4680076  59.9439470  71.8002507  82.8252373
  61.6580415  71.8353076  82.9284715  62.7396061  68.1173546  84.0259597
  62.5377850  68.3581776  85.1897595  63.1992380  66.9130386  83.6301591
  63.6484208  66.7628571  82.7380939  63.3619847  65.8387908  84.6795411
  62.4694482  65.7323479  85.2961916  63.4818776  64.4351315  83.9940935
  64.3971350  64.2717252  83.4251424  63.5016503  63.7143784  84.8115432
  61.9620493  64.1364739  83.0307067  61.9319367  65.1708589  82.1856341
  64.5525847  66.1146212  85.5980395  64.6521210  65.4597771  86.6529793
  65.5317624  66.9458679  85.2541438  65.4361193  67.3410924  84.3296169
  66.8467243  67.1549475  86.0008847  67.0184785  66.1874869  86.4727158
  67.9469242  67.4795815  85.0023031  67.4795498  68.0490617  84.1989871
  68.7699027  68.0356688  85.4512727  68.6136890  66.2442391  84.3819559
  67.8696878  65.4480067  84.3573940  69.1748966  66.5994178  82.9786705
  68.4555564  66.9919196  82.2599205  69.9310946  67.3528953  83.1989803
  69.5330715  65.6706393  82.5345636  69.7599374  65.7801224  85.3008905
  69.3858476  65.4026094  86.2525443  70.1201317  64.8956428  84.7754801
  70.4740157  66.5788503  85.5015002  66.8111762  68.2803012  87.0729254
  67.7833965  68.6207966  87.8211579  65.6797312  68.9849173  87.1369863
  64.9316249  68.7019805  86.5202226  65.3938228  70.1766608  87.8772046
  66.2161100  70.8849760  87.7760145  64.1760432  70.8882379  87.3377551
  63.3720417  70.1607204  87.2264001  63.8819326  71.7110838  87.9893268
  64.3103188  71.6977791  86.0153150  64.6310237  70.9690093  85.2709034
  62.9677048  72.2012944  85.6659193  63.0653495  72.8417538  84.7892909
  62.3486687  71.3568064  85.3630428  62.6508876  72.8406380  86.4899155
  65.2740114  72.9063199  86.1687265  64.9858122  73.4826101  87.0478914
  66.2745510  72.4746127  86.1953519  65.2527155  73.4332102  85.2147656
  65.3766847  69.9665438  89.4002298  64.6315178  69.1246483  89.9250196
  66.2031752  70.7351977  90.1611779  66.8353337  71.3353147  89.6509212
  66.5428643  70.5908948  91.5962639  66.2148677  69.6478104  92.0334636
  68.0500855  70.4850196  91.7393822  68.4196454  69.8641222  90.9232866
  68.4312471  71.5055498  91.7019985  68.4995056  69.8779509  93.0597167
  67.7018329  69.9438232  94.0544141  69.6629369  69.4302818  93.1470501
  66.1047951  71.7497892  92.4724311  66.2093702  72.9064797  92.0852763
  65.5258447  71.4599374  93.7045462  65.8014538  70.5905957  94.1386330
  65.0887379  72.4940896  94.5780176  64.6045621  73.2981408  94.0237812
  64.0171644  71.9295518  95.4888134  63.6796469  72.7562388  96.1139304
  62.7491852  71.4952661  94.7055786  62.0197765  71.1446418  95.4357330
  62.3972737  72.3523785  94.1315234  63.0334387  70.6692604  94.0536416
  64.4447543  70.8543181  96.5753842  64.6440608  69.8971263  96.0935535
  65.3484474  71.1805065  97.0902574  63.4640035  70.6076695  97.7418805
  63.0858787  71.5830880  98.0479528  62.7449919  69.8421742  97.4502495
  64.0442456  70.1817151  98.5604117  66.2471241  73.1317502  95.3016028
  66.0699826  74.2176792  95.8418398  67.4735809  72.6566812  95.1825878
  67.5226330  71.6979928  94.8684453  68.6767272  73.2249313  95.8519824
  68.3455907  74.0014202  96.5415657  69.5268819  72.1620665  96.6121147
  69.7276680  71.3896825  95.8696809  70.3793598  72.6107420  97.1221496
  68.6603864  71.3891548  97.6608059  69.0568644  70.2645657  97.9357795
  67.8126697  71.9393884  98.4121581  69.6344531  73.9926782  94.8379102
  70.6613516  74.5692351  95.2637528  69.1582283  73.9994459  93.5748738
  68.2085489  73.7236052  93.3696397  69.9161490  74.6853674  92.5492890
  70.9946489  74.6360074  92.6993292  69.7953573  74.0628274  91.1090055
  70.0367058  72.9999478  91.1207499  68.7720401  74.1309248  90.7398127
  70.7296616  74.7616044  90.3494465  71.5622665  74.3238790  90.1576979
  69.5770614  76.1831775  92.5636261  68.8755215  76.6698752  91.7155943
  70.0583736  76.9172683  93.5577626  70.5590282  76.4471029  94.2982994
  69.6791982  78.2802424  93.7459939  68.5919002  78.2090575  93.7173461
  70.1213237  78.8703161  95.1126151  71.2102889  78.8275067  95.1331599
  69.8660162  79.9294312  95.0779621  69.5438863  78.1316226  96.3253700
  69.2293497  77.1169664  96.0811458  70.2993848  78.0999429  97.1104295
  68.1391648  78.7328078  96.6523779  67.7920199  78.7494114  97.8397896
  67.3517061  79.0089028  95.7426755  70.0468864  79.3057445  92.5447244
  71.1588099  79.2262986  91.9800318  69.1058103  80.1313630  91.9578009
  67.7426774  80.3233415  92.4822571  67.6865666  80.2213735  93.5660256
  67.0388754  79.5441317  92.1896651  67.2838178  81.7006092  91.8620528
  67.6917300  82.5424615  92.4215100  66.2004959  81.7968784  91.7895238
  67.9375746  81.5805016  90.4426828  67.9943625  82.5357975  89.9208735
  67.3027388  80.8651650  89.9197191  69.3163343  81.0153658  90.8334423
  69.6304444  80.3401200  90.0375246  70.4905994  81.9942265  91.1952274
  70.8642967  82.2230860  92.3593061  71.0557820  82.6388549  90.1968325
  70.8177032  82.3844023  89.2488223  72.2298410  83.5465978  90.3251920
  72.2785006  83.9806233  91.3238890  73.5603494  82.8615384  89.9402119
  73.5477034  82.6638598  88.8683609  74.8848220  83.6264052  90.2124138
  75.1168477  83.6635356  91.2767864  75.7670467  83.2204902  89.7174263
  74.7997981  84.6585510  89.8724652  73.8148102  81.5302215  90.6552967
  73.9411364  81.7553710  91.7143332  72.9750497  80.9021168  90.3579280
  74.7343203  81.0825454  90.2782189  72.0471127  84.7511230  89.4073505
  72.1224244  85.8469817  89.9725886  71.5890365  84.5812556  88.1834533
  71.4339408  83.6466046  87.8333758  71.1753550  85.6153880  87.2952607
  71.8989561  86.3760006  87.0020375  70.9106666  85.0219744  85.8299266
  70.4538577  85.7774500  85.1906404  71.8100698  84.6179995  85.3651920
  70.2018734  84.1939076  85.8361983  70.0446384  86.3582027  87.9397952
  69.2607425  85.8949489  88.7994520  69.7986742  87.5810502  87.4235066
  70.3553676  87.8030290  86.6105134  68.6779423  88.4613416  87.8802852
  68.6686259  88.4661141  88.9702350  69.0345309  89.9046833  87.5518748
  68.2983126  90.6532720  87.8446161  70.0108671  90.1476592  87.9712396
  68.9821442  89.8961762  86.4631657  67.2756178  88.0691094  87.3630489
  67.2733958  87.4256446  86.3091574  66.1217051  88.3847736  88.0067301
  66.1532212  88.8734850  88.8900579  64.8203181  88.1205105  87.2863869
  64.8050415  87.0891003  86.9341659  63.6865796  88.4169692  88.2670708
  63.9339815  87.9894908  89.2387469  63.7152276  89.4972829  88.4095767
  62.3500013  87.7410895  87.8427031  62.5697909  86.9554634  87.1198033
  61.8856380  87.3342525  88.7410179  61.4250572  88.8430526  87.3172883
  61.8949034  89.3230127  86.4588017  60.4931078  88.4445312  86.9163508
  61.1690015  89.8934417  88.3917985  61.1695916  89.5812338  89.3523327
  61.2161838  91.1804758  88.3044331  61.1484366  91.7823201  87.1343171
  61.0493013  91.2938443  86.2558732  61.2767655  92.7839193  87.1556934
  61.2500996  91.8720436  89.4101369  61.2905481  91.4074340  90.3060238
  61.2014811  92.8622124  89.2169996  64.6920790  89.0688752  86.0778063
  65.0177175  90.2317945  86.1715659  64.1051860  88.6748719  84.9665688
  63.7786956  87.7194186  84.9913293  64.3336196  89.4139246  83.7177867
  64.6920411  90.4212599  83.9297201  65.4257089  88.7970851  82.9359827
  65.5179433  89.4874800  82.0975629  66.2813722  88.6688103  83.5989741
  65.1110349  87.5096686  82.4138928  64.6255811  87.0423276  83.0976529
  63.0468053  89.6040978  82.9007283  62.9809195  90.4703727  82.0174162
  62.0459710  88.8425119  83.2591924  62.1869512  88.0119150  83.8162681
  60.6652717  89.0629901  82.8329652  60.6209888  89.3485136  81.7819559
  59.8814205  87.7352189  82.8670492  59.4377801  87.5087706  83.8365957
  58.6131814  87.7076838  81.9538558  58.8058003  88.0152338  80.9260373
  58.2426658  86.6839484  82.0074616  57.8972411  88.4137801  82.3745260
  60.5978568  86.5430769  82.4175811  61.3131345  86.3692995  83.0338443
  60.0373508  90.1757031  83.6579766  59.8720018  89.9546147  84.8575932
  59.5300023  91.1965652  83.0540202  59.5508365  91.2216961  82.0445350
  58.9969424  92.3613005  83.7277496  59.6817102  92.6575288  84.5223835
  58.8130136  93.4843757  82.7165312  58.5793667  92.9902272  81.7734902
  58.0818392  94.2640059  82.9302737  60.0245151  94.2194313  82.5485587
  60.0934535  94.2850353  81.5932872  57.6675762  92.1389070  84.4935173
  56.7253800  91.4830815  84.0427512  57.6866902  92.6871212  85.6838747
  58.4999982  93.1777903  86.0272164  56.4360693  92.8922828  86.4393911
  55.7742585  92.1113698  86.0647935  56.6051354  92.6912984  87.9441688
  57.4464322  93.3345764  88.2020800  55.4247992  93.0985210  88.9204291
  55.7397150  93.2761681  89.9487165  55.2335963  94.1398856  88.6613903
  54.5618322  92.4554946  88.7472697  56.8902926  91.2069656  88.2499710
  55.9898856  90.6476824  87.9958657  57.6558555  90.8039173  87.5869571
  57.4043863  91.0166208  89.6739319  58.0285416  91.8545467  89.9844296
  56.5607763  91.2534432  90.3222662  57.7192121  89.9905549  89.8641009
  55.7768437  94.2688108  86.0538331  56.4575514  95.3487282  86.0101441
  54.4335734  94.1505958  85.8007329  54.0796750  93.2193251  85.9668377
  53.5271456  95.3090432  85.5682746  54.1584857  96.1742592  85.3659870
  52.7338608  95.1171982  84.2562277  52.1857789  94.1754361  84.2846044
  51.7493434  96.3270141  83.9831629  51.2684228  96.2032778  83.0128471
  50.8753697  96.2669572  84.6317485  52.2589364  97.2875174  84.0602921
  53.6934502  95.0476305  83.1066064  53.9092994  96.0676414  82.7886646
  54.6516930  94.5868071  83.3464437  53.0883282  94.5367848  81.8119730
  52.7951356  93.4901509  81.8938007  52.2669353  95.1808200  81.4980279
  53.7712802  94.5925270  80.9642914  52.6125689  95.4804534  86.7553182
  51.8831821  94.5163882  87.0745398  52.6698457  96.6478820  87.4366897
  53.3190704  97.3781433  87.1810185  51.9105052  96.8753589  88.5819998
  51.3524168  95.9769299  88.8455634  52.8605709  97.2327123  89.7551995
  53.4359290  96.3378180  89.9923298  53.5854420  98.0029126  89.4916596
  52.2896909  97.6608531  90.5791732  50.8421594  97.9724806  88.3475658
  51.0993212  99.1557495  88.1115340  49.5250997  97.5521418  88.4727687
  49.3820090  96.6260082  88.8494668  48.3841824  98.4695297  88.4121621
  48.6267846  99.1349521  87.5836003  47.0575764  97.8020049  88.0191699
  46.7372835  97.1041780  88.7928928  45.9782006  98.8690611  87.8633466
  45.7873906  99.3363979  88.8294102  46.3466830  99.6489266  87.1969154
  45.1097411  98.3121152  87.5116227  47.2476427  97.1787308  86.8473565
  47.6215039  96.3115618  87.0201155  48.3694547  99.3158778  89.6033503
  48.4819851  98.6901020  90.6871496  48.2339572 100.6056535  89.4532132
  48.1742885 101.0086999  88.5290415  48.2982562 101.6232463  90.5453948
  48.7921286 101.0827681  91.3529064  49.1343728 102.7958248  90.0025407
  48.4665961 103.1171730  89.2031830  49.2362016 103.8611530  91.0884086
  48.2796074 104.3436055  91.2890753  49.7810106 103.4373708  91.9320248
  49.8667265 104.6665549  90.7117537  50.5671338 102.5073113  89.3692227
  50.3121652 101.8937773  88.5051238  51.0174041 103.4394259  89.0278381
  51.5816608 101.7736597  90.1902046  52.4781303 101.6189264  89.5897880
  51.6667210 102.2497875  91.1670340  51.1891768 100.7972579  90.4742927
  46.9611387 102.1233630  90.9851166  46.0922114 102.3172355  90.1562073
  46.7778809 102.2404174  92.3073526  47.5455021 102.1862613  92.9615173
  45.5070961 102.6845458  92.9462471  45.3257561 103.6218720  92.4202608
  44.6719126 102.0776088  92.5966817  45.5704036 102.7439960  94.5358662
  46.6602188 102.6069103  95.1155455  44.4664339 102.8972364  95.2661203
  43.0848507 102.9212772  94.7560531  42.7071470 101.9093480  94.6096322
  43.1256585 103.5177128  93.8446224  42.3139517 103.5999091  95.8348766
  41.2732200 103.2869933  95.9194377  42.3449255 104.6851403  95.7378415
  43.0162888 103.1828083  97.1540887  42.6922849 102.1626856  97.3601741
  42.6133077 103.7063499  98.0210577  44.4800212 103.3220509  96.7363204
  44.7998876 104.3636376  96.7066063  45.3888205 102.5666855  97.6484111
  45.7354600 103.0524238  98.6971902  45.6711103 101.2788505  97.2635627
  45.3473678 100.9060559  96.3824753  46.5491795 100.4418913  98.0389671
  46.3487850 100.4656620  99.1101241  46.3182299  99.0474619  97.5288188
  45.3876550  98.7249711  97.9958629  46.2287663  99.1343816  96.4460228
  47.1262505  98.3697348  97.8042816  48.0788829 100.7737778  97.9817233
  48.8538547 100.3660833  98.8137190  48.5400615 101.3930599  96.8790236
  47.8843264 101.6857180  96.1687682  49.9677786 101.4078748  96.5218104
  50.6094006 101.2461751  97.3879960  50.2137073 100.4060767  95.4377678
  51.1829742 100.5635362  94.9647148  50.3169269  99.4566076  95.9630824
  49.2395413 100.4737021  94.4188377  49.0409791  99.5747165  94.1468114
  50.4370175 102.7688578  96.0202321  51.5957426 103.0070794  95.7916639
  49.4708773 103.6346363  95.8286386  48.5460170 103.4011710  96.1606436
  49.7301429 104.9705109  95.1577056  50.3677812 104.9190459  94.2751533
  48.3314796 105.4115431  94.7159833  47.9279225 104.6347406  94.0664652
  47.6796303 105.3413135  95.5867656  48.1582255 106.7626143  94.0288402
  48.4799266 107.5216456  94.7419179  48.7917835 106.8437433  93.1455635
  46.6982469 106.9936538  93.7193217  46.3668160 106.1988865  93.0510414
  46.0943297 106.8139569  94.6087784  46.4649939 108.3357065  93.1136007
  46.7594911 108.3458944  92.1475263  45.8204238 109.3795215  93.5961108
  45.5664981 109.5083407  94.8425809  45.9384575 108.8400851  95.5022686
  45.0627346 110.3164940  95.1790486  45.4668363 110.2953888  92.7411416
  45.3939372 110.1172985  91.7496430  44.9958405 111.1348491  93.0470600
  50.4770287 106.0141387  96.0104249  50.9825919 106.9170517  95.4402611
  50.4268446 106.0031187  97.3705918  49.7630932 105.3473368  97.7573102
  51.2870449 106.7457484  98.2920144  51.1701546 107.7825529  97.9766208
  50.8749882 106.6468431  99.7843725  51.6952287 107.0502817 100.3781256
  50.0251781 107.3134776  99.9311466  50.6350225 105.2923701 100.1770061
  49.8099918 105.0240366  99.7660049  52.7501413 106.4546560  98.0837338
  53.2298158 105.3185364  97.7939952  53.6133253 107.4745787  98.1544766
  53.1955214 108.3679837  98.3721625  55.0610192 107.3793419  97.6796982
  55.0329863 106.9509788  96.6777895  55.7601675 108.7173941  97.6496722
  55.7314116 109.1347602  98.6561929  57.2929877 108.6977156  97.2917744
  57.6519811 109.7265308  97.2641527  57.8642213 108.1865679  98.0667564
  57.5125486 108.3808209  96.2722305  55.0791417 109.7357774  96.7181377
  55.4849893 110.7410504  96.8313360  55.1935075 109.4520677  95.6719097
  54.0029517 109.7618960  96.8891347  55.8649970 106.3636824  98.4910564
  56.6538204 105.6203271  97.9159965  55.7701624 106.3039766  99.7931183
  55.2325444 107.0624761 100.1877643  56.4980823 105.2888005 100.6080700
  57.5633937 105.3422634 100.3836623  56.3638149 105.5513950 102.0929008
  55.3291683 105.4169384 102.4083813  56.9214479 104.7521679 102.5811532
  56.9762411 106.8543469 102.6206321  56.5753948 107.7086063 102.0750469
  56.7974689 106.9384864 103.6925922  58.5007105 106.8317906 102.4745607
  59.1039988 105.8347292 102.8809594  59.0725053 107.8835523 102.0232605
  56.1328673 103.7850532 100.2345008  56.9992961 102.9713906 100.0273614
  54.9083771 103.5383816  99.8678252  54.3360471 104.3412794  99.6489116
  54.4284916 102.2324527  99.3735701  54.8582479 101.4499179  99.9989147
  52.8790551 102.2146909  99.3964433  52.4335477 103.2072288  99.3294230
  52.5611598 101.6311182  98.5324460  52.4862303 101.5531943 100.7066465
  51.3998493 101.5691039 100.7939176  52.7234066 100.4895819 100.7306457
  53.0018495 102.2149415 101.9881820  52.5744582 101.7605602 102.8820357
  54.0874053 102.2850883 102.0575161  52.3723095 103.5457933 101.9853386
  51.7957911 103.8398123 101.2098869  52.4366590 104.4310505 102.9796692
  53.2751519 104.2965337 103.9567065  53.9564729 103.5576329 103.8570702
  53.5348340 105.0063247 104.6267029  51.8096677 105.5517671 102.9412051
  51.1354391 105.7693481 102.2213549  52.0504272 106.2717697 103.6073365
  54.9963104 101.9653504  98.0192492  55.5456492 100.9006900  97.8485400
  55.0532354 103.0033738  97.2086464  54.5133108 103.8311819  97.4168500
  55.3774782 102.8521726  95.7985602  54.8917667 101.9338514  95.4684636
  54.9435902 104.1302688  95.0341082  53.9776474 104.4958973  95.3825427
  55.5576862 104.9907705  95.2996711  54.8949356 104.0650378  93.4891984
  55.9135561 104.0350092  93.1023947  54.1410569 102.9104358  92.9181261
  54.2034727 102.9028864  91.8299393  54.5070239 101.9107799  93.1523402
  53.1023820 102.9946818  93.2377904  54.2250575 105.3863693  92.9596916
  54.9051583 106.2351601  93.0312614  54.0322376 105.2961061  91.8906860
  53.2210121 105.5256628  93.3605111  56.8550209 102.6022868  95.6798097
  57.2667016 101.6583688  94.9923452  57.7378813 103.3143226  96.4540058
  57.3682073 103.9956369  97.1015025  59.2086102 103.1096072  96.5294138
  59.6808950 103.2921236  95.5641410  59.7408171 104.1213640  97.5476750
  59.0058291 104.1905199  98.3496165  60.7611477 103.8861717  97.8505901
  59.9170905 105.4676668  96.8614436  60.6353099 105.3215611  96.0546446
  59.0363243 105.9081979  96.3942356  60.6401101 106.5212735  97.6997414
  61.6752068 106.1968492  97.8066233  60.5307990 107.4743997  97.1823057
  60.1023661 106.7069871  99.0862952  59.1242242 107.1879634  99.0868467
  60.1183337 105.7271829  99.5636165  60.9994077 107.4994701  99.9554190
  60.4703237 107.6944039 100.7933934  61.8694372 107.0365071 100.1763712
  61.0401692 108.4194120  99.5405148  59.5871380 101.6802239  96.9449289
  60.4476863 101.0531424  96.3637909  58.8537413 101.0883936  97.9297456
  58.1383171 101.6724555  98.3385903  59.1224991  99.6665872  98.2654555
  60.1914408  99.4802040  98.3691265  58.4944478  99.2947327  99.6572359
  57.5311552  99.7953469  99.7553851  58.3930431  98.2115913  99.5892466
  59.2600280  99.6176805 100.9673959  59.3992011 100.6985940 100.9862879
  58.7034644  99.1942440 101.8035061  60.6400288  98.9564393 100.9990133
  61.5626609  99.7843634 101.1821843  60.8250946  97.7771662 100.6145572
  58.7356517  98.7041711  97.1422804  59.3331064  97.6818545  96.9957472
  57.8395956  99.0662767  96.2017986  57.3368199  99.9295996  96.3500895
  57.4046516  98.2620996  95.0540514  57.4316947  97.1929430  95.2645332
  55.9472678  98.7709639  94.7345020  55.3958721  98.9879553  95.6493668
  55.9770762  99.7077105  94.1779536  55.2111047  97.7456796  93.8988951
  55.9682655  97.3319307  93.2328475  54.8746629  96.8931142  94.4888656
  53.8421851  98.3445567  92.8717936  52.5466829  98.3789682  94.0949933
  52.7564034  99.2085531  94.7702452  51.5293955  98.4784298  93.7165417
  52.5914669  97.4452286  94.6555566  58.4077348  98.3784479  93.8760904
  58.6927353  97.4299491  93.1992675  58.9060445  99.5681432  93.6837210
  58.4611269 100.2586214  94.2714184  60.0789909  99.8205876  92.8424263
  59.8579605  99.4840521  91.8295097  60.3302017 101.3285755  92.6904205
  60.4916778 101.7304583  93.6906846  61.6344720 101.7142607  91.8985353
  61.8181651 102.7677546  92.1095378  62.4576461 101.1790087  92.3718110
  61.4462500 101.5241816  90.8418205  59.1000297 101.9653875  91.9453049
  59.0176721 101.4793455  90.9731525  58.2023896 101.6434146  92.4732143
  59.0927676 103.4757817  92.0028867  58.2152172 103.9227044  91.5357092
  59.1405096 103.8118200  93.0386950  59.9892607 103.8686582  91.5231823
  61.3584451  99.0706494  93.2320551  61.9427752  98.4596167  92.2980759
  61.7258658  99.0968032  94.5245163  61.2557904  99.7308535  95.1546825
  62.8102414  98.2224520  95.1036747  63.7509622  98.3725134  94.5738947
  63.1288090  98.7361585  96.5408495  62.2359992  98.6673245  97.1623418
  63.8638015  98.0157785  96.8999552  63.8453853 100.0623947  96.7762379
  64.7961379  99.9463395  96.2559489  63.1463540 100.8159747  96.4134960
  64.0668251 100.2692215  98.2476503  63.2059007 100.2993791  98.9154824
  64.6219397  99.3865046  98.5651515  64.9537082 101.5137845  98.5831027
  65.2853073 101.3962881  99.6147696  65.8342289 101.5748720  97.9434611
  64.1156584 102.7918416  98.5117296  64.6278980 103.6521743  98.6441955
  63.8207367 102.8430832  97.5471066  63.2730011 102.7723236  99.0681896
  62.5423706  96.7438363  95.1490722  63.5127423  95.9464312  94.9743789
  61.2937119  96.3310865  95.2083575  60.5781643  96.9892777  95.4820708
  61.0134402  94.8551292  94.9998912  61.5967020  94.2312993  95.6772019
  59.5356746  94.6807250  95.4370801  59.3848307  94.9567218  96.4807141
  58.9413477  95.3321851  94.7964149  59.3749401  93.6071272  95.3388194
  61.2027135  94.4126384  93.5286860  61.3779548  93.2274952  93.2643719
  61.0933502  95.3113344  92.5555628  60.8638329  96.2630702  92.8038155
  61.5388225  95.2730069  91.2105759  62.0646189  96.1871489  90.9350194
  62.1212578  94.3785951  90.9894490  60.3054594  95.2648649  90.2715071
  60.3215862  94.4571768  89.3665890  59.3121304  96.2081671  90.3461659
  59.4238757  96.9454327  91.0273864  58.3114452  96.5014697  89.2794213
  58.0300993  95.5540408  88.8197128  57.0107368  97.1381280  89.7860782
  56.3158630  97.1613146  88.9466065  56.5635617  96.5613159  90.5956894
  57.1106512  98.4923497  90.4470824  56.2001143  98.6493878  91.0252199
  57.9106679  98.4186829  91.1837326  57.1749615 100.0414821  89.4403464
  55.6922931 100.0401013  88.3722968  55.8441381 100.9125326  87.7367503
  55.6842691  99.1630420  87.7251471  54.8449589 100.0069320  89.0571879
  59.1049374  97.3948008  88.2680462  59.9885440  98.1193595  88.7055296
  58.7356335  97.2970821  87.0316875  57.9646591  96.6492622  86.9539532
  59.3093260  97.8164390  85.8158448  60.1063570  98.4789945  86.1532789
  59.9897416  96.6776900  85.0915946  59.2577095  96.0082671  84.6397601
  60.4828449  97.1652484  84.2506209  61.0351509  95.8330162  85.7902131
  60.8535918  94.6287205  85.9922015  62.1793110  96.3228721  86.1525493
  62.9523425  95.6803351  86.2509004  62.4109996  97.2911828  85.9828589
  58.3830744  98.6127307  84.9162204  58.8643265  99.5105097  84.2348744
  57.0784518  98.3967791  84.9169125  56.7916052  97.5608933  85.4059444
  56.0215174  99.1624404  84.1688846  56.5447804 100.0850949  83.9178612
  55.5625972  98.4092307  82.9403151  55.4413706  97.3873171  83.2996304
  54.2640370  98.9992933  82.3408490  54.4832823  99.8324403  81.6730934
  53.7260315  98.2434048  81.7688333  53.5341351  99.3835356  83.0533795
  56.7905847  98.2340498  81.8802680  57.0718123  99.1402560  81.3437968
  57.6300535  97.8179784  82.4373167  56.4570625  97.1441974  80.9013325
  57.2236821  96.9902245  80.1419786  56.4016106  96.2276916  81.4887355
  55.5203818  97.2752161  80.3595121  54.8983691  99.4324621  85.2274407
  54.4511412  98.5217740  85.8990603  54.3006798 100.6097736  85.3534724
  54.7854486 101.4247291  85.0056849  53.1473415 100.9436485  85.9989594
  52.9125787 100.2145649  86.7744754  53.4227500 102.3761573  86.6590802
  54.2089963 102.2536941  87.4040133  53.6088477 103.0784860  85.8465520
  52.5332186 102.7095789  87.1935767  51.9654189 100.9641221  85.0388884
  52.1285782 101.3999975  83.8720607  50.7095050 100.8323115  85.5453048
  50.7832898 100.5582440  86.5146050  49.4839330 100.8480056  84.7887089
  49.6512303 101.3959543  83.8614188  49.0030756  99.4317048  84.5555657
  49.7032081  98.9543527  83.8699642  48.8394612  98.9279650  85.5082436
  47.6186134  99.1923339  83.8561016  46.8827084  99.6258839  84.5332858
  47.7235111  99.7036064  82.8991777  47.3101642  97.6933460  83.5799676
  47.8831829  97.3235949  82.7296538  47.5354218  97.0753723  84.4491582
  45.9108025  97.5509391  83.1762707  45.6413259  97.8205442  82.2409216
  44.8334069  97.4430012  83.9650750  44.8470311  97.3906472  85.2729311
  45.7655580  97.2277916  85.6601171  43.9661246  97.0473057  85.6282062
  43.6143523  97.4696387  83.4984983  43.4201653  97.3830585  82.5111259
  42.8879397  97.2108983  84.1507852  48.4754391 101.6648156  85.4854245
  48.3024679 101.5695671  86.7179381  47.6445311 102.4159364  84.6842882
  47.7100315 102.3644901  83.6777033  46.5289942 103.2678199  85.1629010
  46.2218589 102.9705215  86.1655895  47.0449487 104.7695986  85.0888547
  47.3467344 104.8290737  84.0431549  46.2199450 105.4185781  85.3826353
  48.2955268 105.1455974  85.8782119  49.1134020 104.5607635  85.4573204
  48.5242307 106.6321444  85.6247174  48.4953181 106.8457759  84.5562404
  47.7086441 107.2385668  86.0184988  49.4721588 106.9371023  86.0680427
  48.1923421 104.9085369  87.3003085  47.5677178 105.6160960  87.8454886
  47.5839536 104.0303174  87.5163962  49.1520186 104.9709613  87.8133629
  45.2850715 103.0494966  84.2546467  45.4033160 103.2465469  83.0349994
  44.1817505 102.5673062  84.7744400  44.2591504 102.3520664  85.7582143
  42.8828193 102.0565901  84.1282833  42.9945372 101.8200632  83.0701336
  42.4063907 100.8761388  84.8936169  43.0441179 100.0232837  84.6609547
  42.3758084 101.2029127  85.9330326  41.0484875 100.5065337  84.4762549
  40.1067504 100.8518611  85.1705988  40.8014532 100.0267631  83.2667552
  39.8173980  99.8078847  83.2048859  41.4967726  99.5716423  82.6927352
  41.9297608 103.2999735  84.0912297  41.3056016 103.6796562  85.0150454
  41.6198886 103.7086384  82.8676454  42.1063303 103.1893446  82.1508411
  40.7447047 104.8550524  82.5463795  40.7318607 105.5295034  83.4025751
  41.2575542 105.5945985  81.3184837  41.6245598 104.9233446  80.5419905
  40.4624883 106.1863021  80.8647624  42.4899401 106.4551241  81.5911120
  43.7573073 105.9173106  81.8950897  43.8929561 104.8562566  81.7461505
  44.8013476 106.7262099  82.4179713  45.7113356 106.2912803  82.8041822
  44.6952112 108.1159068  82.4072284  45.5495585 108.7066803  82.7031667
  43.4435993 108.6617944  81.9927904  43.2053315 109.7151545  81.9842099
  42.3704008 107.8602127  81.7534321  41.3788183 108.2788551  81.6644980
  39.2931805 104.3834594  82.3696053  38.4223658 105.2711929  82.2574110
  39.0318065 103.1265438  82.5443998  39.7871722 102.4616198  82.4583827
  37.8145470 102.5731439  83.0277025  36.9812224 102.8607131  82.3865825
  37.7114981 101.0471210  82.9665826  38.0330533 100.5554611  83.8847268
  36.6434365 100.9022845  83.1289646  38.2169716 100.6101553  81.7187798
  38.3352982  99.6575277  81.7088035  37.4178405 103.1174941  84.3809603
  36.2326880 103.1955649  84.6447960  38.4306005 103.5665122  85.2104047
  39.3999542 103.4835249  84.9391733  38.1612801 104.1923327  86.5809251
  37.0900978 104.3756078  86.6653572  38.6717517 103.2645159  87.6992195
  39.6627303 102.8766722  87.4633479  38.7520717 103.7839822  88.6541038
  37.7842005 102.0573135  87.8629189  37.8689721 100.9017740  87.0592676
  38.5469472 100.7308497  86.3304091  36.7936114 100.1268093  87.3865122
  36.5490949  99.2073924  86.8753493  36.0233887 100.6751323  88.3276469
  36.7314844 101.8447391  88.7472327  36.4810366 102.5240385  89.5486420
  38.8625671 105.5497630  86.7174391  39.5420342 106.0450131  85.7636009
  38.7590735 106.1684059  87.8733947  38.1096805 105.7627340  88.5321128
  39.4065623 107.4820423  88.0765328  39.5218210 107.6801773  89.1421642
  40.4561274 107.4296007  87.7871126  38.8088288 108.7132288  87.4748042
  37.6316679 108.7431999  87.1069515  39.6580704 109.6342165  87.2258103
  40.6393920 109.4294023  87.3489334  39.3757739 110.9532170  86.6437521
  38.6221969 110.8164570  85.8681732  38.6807375 111.8490935  87.6396947
  38.6700699 112.8770198  87.2771774  37.6739375 111.4614191  87.7951386
  39.4328507 111.9499307  88.8333188  39.3788767 111.1482366  89.3586508
  40.6210740 111.6336541  86.1360109  41.7046431 111.1989904  86.5603823
  40.4308180 112.5623394  85.2476946  39.4909736 112.8530784  85.0189948
  41.6095584 113.3305677  84.6639443  42.2517068 112.5931351  84.1823288
  41.1577649 114.4315452  83.7200668  40.2486322 114.8892283  84.1100759
  41.8806239 115.2432352  83.8021288  40.9318358 114.0448070  82.2438486
  40.6387053 112.8279245  81.6152837  40.6802072 111.9344152  82.0843733
  40.4725508 113.0136743  80.2832918  40.1916031 112.1843782  79.6510056
  40.9079592 114.2245526  79.9751105  41.2494812 114.8458496  81.1673168
  41.5756174 115.8707955  81.2650236  42.4062530 114.0224416  85.8008111
  43.6201394 113.9722631  85.8125410  41.6885947 114.4364125  86.9112315
  40.6906789 114.3908989  86.7622597  42.1927332 115.1005129  88.1504498
  43.0092792 115.7141048  87.7698401  41.1661153 115.9648219  88.8612984
  41.1475662 116.9686977  88.4370468  40.2092837 115.4452439  88.8100493
  41.3453194 116.2665192  90.3202608  40.4069736 116.7492096  90.5932510
  41.3748558 115.3279392  90.8737060  42.4922200 117.1858219  90.6231575
  42.7991180 117.3624602  91.8371290  43.1625772 117.8384037  89.7707457
  42.9104748 114.1301348  89.1463763  43.9997267 114.4312097  89.6924376
  42.5047243 112.8889232  89.0227767  41.6721750 112.5704504  88.5478697
  43.0152211 111.8619426  89.9615457  43.3421921 112.3486998  90.8804227
  41.8796782 110.8790019  90.2022862  41.0645605 111.3977235  90.7068762
  41.6439881 110.5976336  89.1759341  42.4044751 109.7149079  91.0394873
  43.1514050 108.6165164  90.5786772  43.4805617 108.5407617  89.5528511
  43.5509339 107.6585136  91.5246826  44.0713699 106.7430655  91.2848314
  43.3315092 107.7711216  92.8806846  43.5715085 106.7533620  93.7443414
  43.1348387 106.9996953  94.5630229  42.5213339 108.8573079  93.3293243
  42.2397006 108.8814743  94.3716805  42.0773735 109.8423783  92.3771070
  41.5297045 110.7453955  92.6030422  44.2569859 111.1400837  89.2852327
  45.2923824 110.9012967  89.9224595  44.2349417 111.0359111  87.9674442
  43.4572448 111.4737130  87.4944978  45.1563239 110.2749415  87.0960667
  45.5031197 109.3557908  87.5684028  44.5463759 109.9793045  85.6687458
  44.0740690 110.8883139  85.2962836  45.4207852 109.8197905  85.0378148
  43.6821403 108.7446991  85.6598248  44.1514937 107.4887520  86.1727254
  43.2113108 106.5704275  85.8761156  43.2964746 105.5023386  86.0115163
  42.1656228 107.1696907  85.2915172  41.2575723 106.7569209  85.1328806
  42.4600322 108.5144487  85.0931632  41.8669665 109.2844620  84.6222258
  46.4723599 111.1523972  87.0298046  47.5944392 110.7448234  86.9978198
  46.3160478 112.4871472  86.9221307  45.3315732 112.6930275  86.8293285
  47.3101182 113.4878524  87.1319308  47.9203083 113.5219684  86.2293765
  46.6354832 114.8843333  87.1300259  45.9909862 114.9848926  86.2567458
  45.9719181 115.0203979  87.9839977  47.3350089 115.7202888  87.1326331
  48.1089363 113.2862343  88.3880626  49.3240344 113.4094248  88.2476459
  47.5068534 113.0658047  89.5834927  46.4986613 113.0055291  89.5929867
  48.2567242 112.8808817  90.8613775  49.1139119 113.5530739  90.8221931
  47.3134316 113.0861075  92.0940910  46.9688952 114.1180877  92.1605101
  46.4698676 112.4161720  91.9276569  47.9513009 112.7611321  93.4903722
  47.1402339 112.7346022  94.2180878  48.3913083 111.7640692  93.5093332
  49.0610537 113.6722062  93.9517327  49.6148851 113.4078012  95.0917471
  49.2268108 114.7338055  93.3418843  48.9354664 111.4797791  90.9250189
  50.0737500 111.4721247  91.3272946  48.4101528 110.4454188  90.2782776
  47.4137054 110.4960040  90.1213266  49.0633864 109.1072878  90.2655938
  49.3424671 108.7907795  91.2706447  48.0981425 108.0203165  89.7574095
  47.9411902 107.8476162  88.6926839  48.5745788 107.0662504  89.9831738
  46.7918267 108.0741380  90.3357507  46.2150138 107.5738315  89.7538730
  50.3095899 109.1793319  89.4088599  51.2784462 108.4699583  89.7790170
  50.2647968 109.9817040  88.3672042  49.3557886 110.3513287  88.1280769
  51.4665547 110.2116205  87.5001403  51.9082997 109.2314529  87.3206039
  50.9911963 110.8116352  86.1612852  50.3145619 111.6592405  86.2700560
  52.1921267 111.3092166  85.4133800  52.5761871 112.1669775  85.9656143
  53.0721799 110.6828563  85.2675356  51.9072670 111.6971171  84.4353778
  50.3154868 109.6960896  85.3497353  51.0280057 108.8880065  85.1838601
  49.5196176 109.2181490  85.9209330  49.7135293 110.1192372  84.0666649
  50.5321024 110.3568960  83.3872808  49.2060216 109.2998541  83.5575998
  49.1045882 110.9833506  84.3324338  52.5195706 111.0236134  88.2448671
  53.7274040 110.7213905  88.1962572  52.1304828 112.0094951  89.0485719
  51.1788929 112.3081010  89.2082319  53.0904077 112.7310161  89.8808797
  53.8788011 113.1510198  89.2562411  52.2846758 113.9081060  90.5811737
  51.7160474 114.4427819  89.8203298  51.7078091 113.5990571  91.4528958
  52.9851590 114.6508147  90.9630343  53.7156590 111.9143705  90.9214970
  55.0017731 111.8829926  91.0864919  52.9011299 111.0647819  91.5840481
  51.8968126 111.0883012  91.4796763  53.4345927 110.1082952  92.5616717
  53.9498855 110.6903266  93.3257490  52.2030745 109.5500824  93.2491210
  51.6655085 108.9872333  92.4860084  52.4690369 108.7531539  93.9435863
  51.2858860 110.4762567  94.0212870  50.3077663 110.0705478  94.5391354
  51.7636840 111.6877832  94.3975338  51.0797739 112.3237574  94.7821165
  52.4989415 112.1522904  93.8839416  54.4305788 109.0600239  92.0712121
  55.3761992 108.7526948  92.7451752  54.2242531 108.4960641  90.8201749
  53.4214989 108.7619351  90.2679083  55.2979462 107.7555098  90.1441095
  55.5726548 106.9265266  90.7963660  54.7983430 107.1450542  88.7426539
  54.3819458 107.9408390  88.1250208  55.9357795 106.4802164  87.9774169
  55.6079269 106.1007843  87.0096124  56.7414628 107.1454815  87.6669384
  56.3271319 105.6709795  88.5939340  53.6494783 106.1183760  88.9303945
  53.4231824 105.7861322  87.9171950  53.9662741 105.2070556  89.4376777
  52.7886535 106.4864064  89.4886402  56.5628376 108.5451289  90.0286133
  57.5950217 108.1028096  90.5484512  56.3936512 109.7665280  89.4518817
  55.5322316 110.0031605  88.9806479  57.5525922 110.6441126  89.0973464
  58.2440317 110.1112845  88.4445671  56.9521927 111.7692675  88.2116684
  55.9590651 112.0049360  88.5941053  57.4521964 112.7336386  88.3020107
  56.8266587 111.3816379  86.7714667  57.7869933 111.0895134  86.3465894
  56.2348743 110.4715690  86.6730279  56.2451086 112.4737438  85.8246570
  55.2960317 112.8370536  86.2188198  57.0328660 113.2270763  85.8193216
  56.0405864 111.8971578  84.4018885  56.6669322 111.1968867  84.0310635
  55.1533670 112.4035767  83.5605379  54.1980588 113.2996578  83.7923513
  54.2764037 113.8501406  84.6355184  53.5500455 113.6037947  83.0798067
  55.1510468 111.9532071  82.3731405  55.7961023 111.2801225  81.9846041
  54.4583582 112.2982097  81.7240980  58.2937499 111.2596740  90.2955537
  59.2721810 111.9817667  90.0501721  57.8010942 111.0254906  91.5555542
  56.9347024 110.5113246  91.6276483  58.6487819 111.0983488  92.7200443
  59.5099986 111.7508261  92.5759592  57.7060400 111.6238854  93.8446484
  57.2550242 112.4976628  93.3742155  56.8291811 111.0038745  94.0312375
  58.4063162 111.8929817  95.2343001  57.6597768 112.2223579  95.9569967
  58.8848968 110.9476605  95.4901214  59.4595953 112.9980162  95.0991113
  59.1558268 114.2132231  95.2326635  60.6416719 112.6907248  95.1806900
  59.3360420 109.7425416  93.0595931  60.5237596 109.6793484  93.2172177
  58.5132834 108.7170092  93.1157186  57.5904920 108.8427572  92.7248946
  58.8714547 107.3593683  93.6021167  59.3624309 107.4195984  94.5734133
  57.5943377 106.5588744  93.6364708  57.2355412 106.2271690  92.6621317
  57.7892328 105.7239511  94.3095047  56.8295342 107.1107908  94.1828765
  59.9823747 106.6914724  92.7654079  60.9389180 106.1842922  93.3312753
  59.8943741 106.7771003  91.4272025  59.0335223 107.1479300  91.0508814
  60.9785044 106.3471870  90.5298173  61.2139772 105.3104961  90.7705030
  60.4866191 106.4397913  89.0845230  60.0291348 107.3955872  88.8290164
  61.4225548 106.0241764  87.9426392  62.1611155 106.8043985  87.7585509
  61.9445186 105.0963719  88.1768027  60.9336960 105.8785688  86.9793374
  59.3756829 105.4326723  88.8399103  59.7584743 104.4134483  88.8923820
  58.5862998 105.5785517  89.5773383  58.8844235 105.6397943  87.8891965
  62.2458231 107.1555047  90.6724393  63.3151084 106.5322605  90.7281145
  62.1199607 108.4646210  90.8689591  61.1651849 108.7635661  90.7306295
  63.2164982 109.3941102  90.8923834  63.9967343 109.0875510  90.1957048
  62.7449618 110.7920640  90.4897863  62.0021526 111.0776655  91.2346360
  63.6143265 111.4449662  90.5674024  62.1576593 110.8542270  89.0938430
  61.1848757 110.3637794  89.0582364  61.9658204 111.8594663  88.7186208
  63.1665697 110.2258910  88.0895943  64.3391496 110.5642331  88.1343921
  62.6829337 109.5806900  87.1286198  63.9889860 109.4475525  92.3040039
  64.9830224 110.1849676  92.4715918  63.5824785 108.5695486  93.1942732
  62.7128908 108.1485804  92.8998191  64.1674834 108.3413225  94.5066336
  64.2435163 109.2262130  95.1385297  63.3839766 107.1906789  95.2776016
  63.9031410 106.9038849  96.1921056  62.3634679 107.5386599  95.4376669
  63.4101438 105.9827039  94.5026430  62.8496030 106.0257711  93.7244790
  65.6673130 107.9301393  94.4529802  66.4590883 108.2478207  95.3476235
  66.0185560 107.1501440  93.3797033  65.2751460 106.6939242  92.8704797
  67.3547132 106.6994716  92.9911667  67.9416324 106.7948813  93.9046899
  67.3849713 105.2222000  92.4418272  66.6152410 105.2836675  91.6725177
  68.3560389 104.9243391  92.0463327  66.8906478 104.0192453  93.1950453
  67.6369843 103.5913391  94.3733365  68.3754823 104.2225258  94.8451730
  67.3808681 102.3178664  94.9592998  68.0310291 102.0142258  95.7665016
  66.4235513 101.5041184  94.3896515  66.2872493 100.5095786  94.7880406
  65.6551702 101.9063598  93.2575566  65.0081797 101.1350958  92.8663913
  65.8493867 103.1971773  92.6645331  65.3208100 103.4003484  91.7448951
  68.1446284 107.6962618  92.0703007  69.2933052 107.4063414  91.7918725
  67.5280642 108.8487785  91.7026002  66.5947357 109.0734907  92.0164511
  68.2005215 109.6707510  90.6638068  68.4788811 108.9450232  89.8996465
  67.1913609 110.6101083  90.0654705  67.5056250 110.9605604  89.0823510
  66.2679399 110.0574411  89.8924018  67.0709155 111.4068864  90.7994697
  69.5028114 110.2746977  91.0442799  70.2974069 110.6329499  90.1447034
  69.8491180 110.4380557  92.3094141  69.2313977 110.1553176  93.0568009
  71.0974505 110.9078526  92.8219469  71.2292804 111.8977095  92.3849006
  71.1165209 110.9918694  93.9085383  72.3108114 110.1029240  92.5175746
  73.4017984 110.6786997  92.5400299  72.0534648 108.8078220  92.2524476
  71.0870452 108.5390567  92.1341496  73.0645716 107.8732595  91.7727098
  74.0278874 108.3768144  91.8536733  73.0546606 106.6770757  92.7370988
  73.2114135 106.9949363  93.7679104  72.0445330 106.2681880  92.7607318
  74.0212850 105.7750247  92.3023149  74.1004601 105.1284114  93.0074552
  72.9948659 107.3057465  90.3061013  72.1628974 106.4430011  90.0338539
  73.9508799 107.5770534  89.4086057  74.8725779 108.7808017  89.4661537
  75.8207247 108.4671027  89.9028580  74.4196879 109.5994967  90.0254628
  74.9276274 109.2294995  87.9925621  75.7079872 109.8986101  87.6300300
  74.0659763 109.8835366  87.8587322  74.7745129 107.9174413  87.2216807
  75.6984161 107.3514846  87.1023024  74.3908202 108.1133232  86.2204260
  73.7900717 107.1330198  88.0683909  72.8097354 107.3927678  87.6689197
  73.9934243 105.6341024  87.8351211  73.3454469 105.0368431  87.0096553
  74.7211477 104.9935433  88.7680702  75.3019972 105.5826169  89.3474742
  75.0451433 103.5882014  88.7046593  75.1232053 103.3956054  87.6346510
  76.3061574 103.4233876  89.5140410  76.1836491 103.9577690  90.4561282
  76.5662127 102.3697125  89.6154694  77.5401739 104.0523038  88.8444106
  77.2695490 105.0981145  88.6989260  78.6778927 104.0475102  89.8051663
  79.5165520 104.4656242  89.2484055  78.4018387 104.6455695  90.6736243
  78.9149042 103.0199335  90.0808966  77.8809082 103.3259074  87.4932949
  78.6014630 103.7560217  86.7976024  78.0699947 102.2732079  87.7034685
  77.0073639 103.3157222  86.8414387  73.8926993 102.7277482  89.2745586
  73.9869698 101.5061831  89.3711277  72.7766614 103.3461253  89.5834518
  72.7062606 104.3062043  89.2778246  71.6886296 102.6936007  90.3449795
  71.8477850 101.6153622  90.3306343  71.8525800 103.1207127  91.8439031
  72.8914900 102.8842868  92.0739295  71.7153787 104.1901797  92.0036426
  70.9939850 102.4210419  92.7124563  71.1896635 102.7012259  93.6095668
  70.3226686 103.0424374  89.8345467  69.4377636 102.1387726  89.8064844
  70.1352444 104.2882823  89.3097368  70.8627322 104.9443383  89.5556068
  68.8206866 104.6615304  88.8247861  68.1767299 104.6318233  89.7037282
  69.0219787 106.0851556  88.2703558  69.3395318 106.7322896  89.0879606
  69.8684555 106.0850784  87.5836253  67.7973532 106.5807477  87.5623060
  66.6993067 107.0157998  88.4375508  66.7292857 106.9271082  89.5135207
  65.5328423 107.4409518  87.8300255  64.6520170 107.7879168  88.3497969
  65.4311151 107.4032087  86.4056514  64.3014436 107.8093862  85.8519256
  63.8699467 108.3880743  86.4848006  66.3877747 106.6783142  85.6201949
  66.1726915 106.5163911  84.5742877  67.6145387 106.3826861  86.1768772
  68.4581686 105.9260165  85.6807315  68.2851895 103.7031158  87.7475822
  69.0206859 103.2617946  86.8252301  66.9539275 103.5353093  87.7759263
  66.4108132 104.1396077  88.3759221  66.2391203 102.6152021  86.9863371
  66.8382018 102.1809707  86.1859321  65.5810487 101.5000741  87.7955914
  64.6298630 101.9054327  88.1407374  65.2834546 100.6333317  87.2054227
  66.1077243 100.9614169  89.1431609  66.3866076 101.8474736  89.7134483
  65.2836335 100.5506385  89.7264743  67.2749644 100.0180203  89.1131212
  66.9696213  99.1483805  88.5312345  68.0870876 100.5733684  88.6439071
  67.6695266  99.6134579  90.4520180  68.3010762 100.2210680  90.9541438
  67.1083236  98.5596219  91.0282980  66.1636183  97.7956528  90.5727488
  66.0216170  97.7670782  89.5731870  65.6729589  97.1495783  91.1743643
  67.5554707  98.3497459  92.2128454  68.3090310  98.9779534  92.4528501
  67.2673522  97.4655775  92.6069902  65.0464763 103.3984019  86.2923357
  64.1369038 103.8334172  86.9810542  64.9924666 103.5302612  84.9859738
  65.9788145 103.1096509  84.0165080  66.3523633 102.0944330  84.1504968
  66.8256420 103.7903024  84.1042464  65.1590680 103.1372681  82.7272503
  64.6946876 102.1585364  82.6066881  65.7523009 103.4119268  81.8550446
  64.0092806 104.1228743  82.9395197  63.1327186 103.7972366  82.3794250
  64.3730720 105.1351259  82.7631604  63.6881359 103.8550049  84.3731924
  63.4331136 104.8335117  84.7800915  62.5523901 102.8042910  84.6590994
  62.9279468 101.6529737  84.7330762  61.3129205 103.3398394  84.5829837
  61.3027274 104.3434472  84.4699819  60.0497997 102.6404724  84.8671701
  60.1102761 101.6056311  84.5301933  59.5907074 102.6581566  86.3216115
  59.3365959 103.6973157  86.5306002  58.2539414 101.9593256  86.5055784
  58.2680790 100.8694954  86.5186230  57.9167209 102.2578868  87.4981821
  57.5224189 102.4645864  85.8749510  60.4825904 102.0241514  87.3304991
  60.8455420 101.0095155  87.1665335  61.3693792 102.6578060  87.3441920
  60.0223495 102.0562937  88.3180482  58.9826836 103.3284278  84.0122911
  58.8483560 104.5820436  84.1262429  58.3022364 102.6073575  83.1317700
  58.4620327 101.6148258  83.0345695  57.1982722 103.1024315  82.2730013
  57.4589916 103.9416991  81.6282036  56.8285157 101.9216518  81.4050481
  56.0886691 102.3445482  80.7254501  57.6423033 101.4562687  80.8489292
  56.3643967 101.1688824  82.0422608  55.9043890 103.5002273  83.0652707
  55.6014651 102.8995874  84.1559769  55.1341105 104.4169939  82.5140993
  55.4970245 104.9549447  81.7401469  53.7036158 104.4598143  82.8428468
  53.5355124 103.7876690  83.6843111  53.3266814 105.8866577  83.3281543
  53.6163895 106.4649109  82.4507527  51.8340763 106.0224793  83.5616311
  51.2910257 105.7627123  82.6529436  51.4451013 105.4645576  84.4134068
  51.7064683 107.0615768  83.8651194  54.1558613 106.4521214  84.5600564
  54.0435426 105.7823182  85.4126468  55.2014402 106.4849549  84.2538098
  53.8515997 107.8846386  84.9754156  53.0163001 107.9358577  85.6737969
  54.7164316 108.2597756  85.5225460  53.6294225 108.5190692  84.1173732
  52.8743294 104.0029272  81.6422734  53.0518938 104.4792462  80.5204536
  51.9583431 103.0250227  81.7971733  51.9330210 102.3849203  82.5780244
  50.9069908 102.7448537  80.7579169  51.2463261 103.1326162  79.7973880
  50.6590939 101.2168116  80.5971827  51.5457288 100.6149874  80.3976959
  50.2250232 100.9314372  81.5554333  49.8772964 100.9293629  79.8940945
  49.5859121 103.4472268  81.0068216  49.1563104 103.6134025  82.1932058
  48.7972820 103.8392642  79.9439664  49.2800550 103.6460661  79.0781115
  47.3275014 104.2012125  79.9828406  47.1548922 104.2253895  81.0588166
  47.1695291 105.5708315  79.3774723  47.6260552 106.3103802  80.0352883
  47.7752237 105.5116012  78.4731901  45.7098904 106.0635633  79.0292986
  44.9553182 105.6398385  79.6920038  45.6816649 107.5098074  79.4702871
  46.1987104 107.6909037  80.4126564  46.2254181 108.0287015  78.6808687
  44.6720024 107.9204593  79.4788173  45.1430558 105.9561408  77.6275497
  45.8813273 106.3186746  76.9122651  44.8664774 104.9492549  77.3148437
  44.3328823 106.6853567  77.6272803  46.5689178 103.0058395  79.4917183
  46.6051006 102.5841348  78.3322644  45.7557003 102.3502588  80.3390701
  45.8114400 102.7263117  81.2747930  44.7167413 101.3549514  80.0230998
  45.0145842 100.8176928  79.1226802  44.6335137 100.2432034  81.1048216
  45.6395004  99.8473966  81.2444741  44.3290415 100.5664086  82.1002813
  43.7032974  99.1212946  80.7598114  44.1084205  97.9206109  80.8509436
  42.4866531  99.3100464  80.7296758  43.3842497 101.9538651  79.7673087
  42.9124380 102.6598761  80.6043051  42.8871174 101.9420414  78.4988254
  43.5171701 101.6260828  77.7754201  41.6401602 102.6449435  78.1042772
  41.5818034 103.6561033  78.5070803  41.5152777 102.8205613  76.5094716
  40.5177266 103.0787850  76.1540559  42.4633960 103.7309946  75.8565643
  42.0051869 104.7166016  75.7745691  43.4412608 103.5971266  76.3191681
  42.5937167 103.4191135  74.8202967  41.7807022 101.5578811  76.0403378
  41.6681448 101.7137133  75.0997805  40.4300934 101.8967845  78.6186395
  40.4051575 100.6829579  78.8490009  39.2599712 102.6042796  78.5931451
  39.3014552 103.5938805  78.3954850  37.9564279 101.9596459  78.5874149
  38.0785343 101.2670715  79.4202190  36.8423896 102.8987797  78.9418024
  37.1288529 103.4576288  79.8327464  36.6182088 103.6059171  78.1431784
  35.5638249 102.1592105  79.2561856  35.1701198 101.7591380  78.3218381
  35.8074844 101.3468756  79.9409068  34.6081278 103.1227996  79.8372079
  34.8369328 103.3448637  80.8795302  34.6388353 104.0094867  79.2039982
  33.1452519 102.5934674  79.8506827  32.4082298 103.3861077  79.9796135
  32.8450494 102.1913396  78.8830714  32.9590486 101.5179743  80.8318268
  33.6066340 100.7616257  80.6624627  32.9476758 101.8910523  81.7703288
  32.0817765 101.0491705  80.6565651  37.6393269 101.0285061  77.4814320
  37.4241096  99.8235067  77.8001171  37.8613758 101.5153854  76.2577861
  37.9110930 102.5094144  76.0857716  37.4843094 100.7550551  75.0853833
  37.9748996 101.2475518  74.2458189  37.9182013  99.7664552  75.2355601
  36.0003475 100.5356046  74.7695984  35.1724524 101.2267446  75.3507941
  35.6180863  99.6640288  73.8484366  36.5651755  99.1604423  72.8299139
  37.3629533  98.6011185  73.3186079  37.0043451  99.9941097  72.2819825
  35.7265015  98.3369336  71.9483505  35.8034070  97.2921599  72.2494043
  36.1063951  98.4302740  70.9309656  34.2964870  98.8975499  72.1858065
  33.5630470  98.1135481  71.9973734  34.1381947  99.8221039  71.6305833
  34.2839012  99.2951731  73.6503038  33.6923077 100.2053108  73.7491476
  33.8090817  98.2918955  74.7209644  34.1126419  97.0845677  74.6574394
  33.0025787  98.7623281  75.6961443  33.0562697  99.7617982  75.8313476
  32.7077731  98.0139547  76.8755957  32.8012696  96.9587299  76.6188588
  33.7185692  98.3999178  78.0171072  34.7281217  98.6442964  77.6866191
  33.3184989  99.3642890  78.3302100  33.9177123  97.5202948  79.2127138
  32.9619179  97.2446598  79.6583397  34.3659962  96.5734889  78.9115350
  34.8495463  98.1315053  80.2461900  34.5095078  99.2469457  80.7187288
  35.8801850  97.6674961  80.7019303  31.2570459  98.3337808  77.4355294
  30.6824578  99.4210449  77.2275007  30.7815662  97.3257934  78.1762201
  31.3664415  96.5661841  78.4940481  29.4722603  97.3622506  78.8705091
  29.1189831  98.3899862  78.7863413  28.3961679  96.4247646  78.1549359
  28.6641160  95.3972254  78.4008407  26.9600550  96.5817262  78.7420500
  27.0072833  96.6411476  79.8294079  26.5365359  97.5421976  78.4484069
  26.3651278  95.7577554  78.3479324  28.2817934  96.4852385  76.6071745
  27.2390811  96.4436102  76.2923440  28.6703001  97.4189729  76.2005857
  28.9596094  95.2298709  75.9568389  30.0396433  95.3742049  75.9272247
  28.6897756  94.3257058  76.5024386  28.6735637  95.2039198  74.9053605
  29.6336017  97.0814712  80.3298874  30.3062725  96.1495616  80.7657568
  28.9052526  97.8387331  81.1977160  28.4947778  98.7096026  80.8924345
  28.8045171  97.6679760  82.6383959  29.1680178  96.6546263  82.8089931
  29.8401512  98.6268684  83.2232270  29.7561371  99.6257454  82.7951074
  29.6973211  98.7485085  84.2969742  31.2498094  98.1192004  82.9949176
  31.3915325  97.1052439  83.3689587  31.5183648  97.9235548  81.9567880
  32.1677813  99.0943516  83.7905169  31.8966607 100.0725326  83.3933323
  31.9675596  99.0961978  84.8619784  33.5901626  98.9096285  83.4130341
  33.8337103  99.0386981  82.4413729  34.5973076  98.4718197  84.1118563
  34.4759987  98.1395718  85.4162844  33.5485698  98.3052936  85.7803064
  35.2996082  97.9213839  85.9586956  35.7357480  98.3618057  83.5496266
  35.8863984  98.3974876  82.5515599  36.4969470  97.9953842  84.1031709
  27.4527116  97.8159697  83.2145289  26.5450681  98.3525385  82.5633377
  27.3038950  97.3702899  84.4909649  28.0641137  96.8785214  84.9386192
  26.1408203  97.6302963  85.3075143  25.2393440  97.3655213  84.7549429
  26.1100942  96.6471826  86.5587303  25.1530583  96.8685178  87.0311670
  26.1235041  95.1950149  86.0799483  25.8438298  94.4951492  86.8673938
  25.5121953  94.9552305  85.2099025  27.1186222  94.8545156  85.7937541
  27.1644301  96.8239521  87.5065570  26.8319954  96.5651221  88.3691660
  25.8975733  99.0747235  85.6476821  26.7047932  99.9371189  85.4587546
  24.7311162  99.3291206  86.1738222  24.0163718  98.6171020  86.2215058
  24.4396684 100.6321336  86.7013732  24.5119646 101.3504592  85.8847451
  23.4576980 100.7544057  87.1585113  25.4219625 101.0940781  87.7642233
  26.1465282 100.2992802  88.3687577  25.6143815 102.4124194  87.8278375
  25.0106463 102.9911688  87.2615590  26.4547508 103.2137459  88.7644718
  27.4388962 102.7901314  88.5641951  26.5910878 104.6814252  88.3244770
  27.3771504 105.0659059  88.9743850  27.0981588 104.8079097  86.8607492
  28.0643740 104.3073014  86.7979506  26.5034672 104.2343288  86.1497949
  27.2588458 105.8638159  86.6431675  25.3794250 105.5750972  88.5011579
  24.8973285 105.9151477  87.5845824  24.5658284 105.1583079  89.0948309
  25.8348476 106.8888117  89.2724016  24.9233921 107.4826072  89.2033151
  26.1163296 106.7212009  90.3120047  26.6348101 107.4188651  88.7553866
  26.1185314 103.1850017  90.2362267  27.0167681 103.2267543  91.0565115
  24.7891323 102.9895771  90.5014668  24.1473982 103.2250829  89.7579519
  24.2745932 102.5842845  91.8144153  25.0559383 102.0375624  92.3423796
  23.7703220 103.8344461  92.6193435  23.3918303 104.5838595  91.9241375
  22.9745993 103.4551243  93.2604697  24.7910803 104.3758762  93.6476547
  25.5336566 103.6101498  93.8720285  25.4540585 105.6733793  93.0928433
  26.1316612 105.9292645  93.9073955  26.0056753 105.4644055  92.1762469
  24.6589715 106.4158213  93.0234262  24.1269492 104.8420506  94.9461023
  24.9532127 105.0782160  95.6166352  23.5193865 105.7178529  94.7181161
  23.5416247 103.9894373  95.2904165  23.1309946 101.4686715  91.8032618
  22.2124088 101.5631987  91.0051904  23.1091793 100.5990460  92.7354112
  23.9679203 100.5039843  93.2585050  22.0818225  99.5851542  92.9724403
  21.6143275  99.4241146  92.0010343  22.7982998  98.4083470  93.5483454
  23.8204544  98.2531525  93.2029542  22.8621176  98.7395984  94.5848315
  22.1328560  97.1001608  93.2721057  21.4096416  97.2101848  92.4640490
  22.8759551  96.3458821  93.0131846  21.3065063  96.5618005  94.4735447
  21.7842043  96.0684020  95.4978167  20.0260357  96.4836913  94.3190494
  19.6692824  96.1567742  95.2055910  19.5338669  97.2296949  93.8485725
  21.0732326 100.1711268  93.9948584  20.6424416  99.5700575  94.9811379
  20.7743402 101.4487338  93.8762546  21.2090971 101.9138896  93.0922091
  19.7381597 102.0687709  94.7578744  19.1676251 102.8004052  94.1857717
  19.0076247 101.3107627  95.0405647  20.3466703 102.6788627  96.0398097
  20.4833603 103.9103598  96.1838885  20.6823288 101.7150949  96.9515487
  20.6278523 100.7138321  96.8306976  21.3290056 102.1199337  98.1958261
  20.8603202 103.0603629  98.4855536  21.1338807 101.4444156  99.0287177
  22.8059989 102.3587255  98.0035535  23.4569782 101.8368910  97.0806161
  23.4449873 103.1769763  98.8312659  22.8413351 103.7435070 100.0431268
  22.9495313 103.0536138 100.8800504  21.7751019 103.9432388  99.9365295
  23.5301545 105.1138466 100.3533707  23.4389602 105.4424746 101.3886524
  23.1625282 105.9048166  99.6996753  24.9535199 104.7498653  99.9004514
  25.4235695 104.1747651 100.6982065  25.5363898 105.6085598  99.5672060
  24.7522524 103.8431584  98.6897927  24.6005266 104.5272846  97.8548863
  25.9205922 102.9122758  98.2147463  26.5965446 103.2042847  97.2632050
  25.9981322 101.7805836  98.9194677  25.4427177 101.6541019  99.7535044
  26.9856089 100.6495688  98.7422962  27.5939965 100.8469101  97.8596635
  27.9267663 100.6231635 100.0148822  27.4355784 100.2320869 100.9058893
  28.7358871  99.9092507  99.8606429  28.4744689 102.0273832 100.4713220
  28.9542464 102.4204396  99.5749849  27.6162605 102.6687897 100.6718162
  29.5461294 102.0147329 101.6562756  30.5954290 101.3792490 101.5043124
  29.1499715 102.4616926 102.7468848  26.3157558  99.3349223  98.4395271
  26.9515483  98.2913379  98.2440528  25.0022338  99.2858229  98.2651256
  24.6377659 100.2192816  98.1388010  24.1083618  98.1490283  98.0372410
  23.9573469  97.5657224  98.9455728  22.6527535  98.5666330  97.8339928
  22.3014574  99.1454423  98.6882005  22.6016830  99.0587002  96.8626937
  21.7407777  97.4674349  97.7957831  21.9874206  96.9520896  97.0242996
  24.5838104  97.1737889  96.9874470  24.9300860  97.5971270  95.8860910
  24.5338609  95.9041486  97.2214020  24.2264779  95.5583960  98.1192255
  24.7935419  94.9027751  96.1591869  24.3667240  95.1416229  95.1850815
  26.2815897  94.5128407  95.8457578  26.2717159  93.6774044  95.1457230
  26.7008295  95.3735887  95.3247421  26.9959242  94.2717536  97.1578488
  26.7691327  94.8986931  98.0201785  26.8181168  93.2654662  97.5372165
  28.5984349  94.4456123  97.0584715  29.1846579  95.3312098  96.3805245
  29.2764751  93.5354363  97.5897992  24.0824929  93.5896103  96.4823895
  24.0152466  93.1844639  97.6625048  23.5067125  92.9156935  95.5086522
  23.6844083  93.2320486  94.5660793  22.3371515  91.9781718  95.7700376
  22.2531012  91.7359550  96.8294560  21.0270417  92.5808244  95.4203134
  20.8681173  93.4135678  96.1054423  20.9629289  92.9865055  93.9872495
  20.0186914  93.5306525  93.9667608  21.7939784  93.6881633  93.9154560
  21.0223950  92.1861464  93.2497017  19.9203130  91.5723879  95.6696623
  19.9275577  90.7795993  94.9216424  19.9517279  91.2663576  96.7153581
  19.0035958  92.1410733  95.5136509  22.5079858  90.6562747  95.0325397
  22.6765017  90.7102629  93.8911561  22.3949220  89.4954244  95.6806196
  21.8792359  89.5964711  96.5431492  22.4773289  88.1885093  94.9434054
  23.1837415  88.2615438  94.1165153  22.8981161  87.1275787  95.9061118
  23.7880448  87.4826429  96.4257829  22.1039063  86.9975968  96.6412221
  23.2135773  85.7456616  95.2447529  22.2407886  85.3974268  94.8976842
  23.8626633  85.8551632  94.3759616  23.7659830  84.6454997  96.1659487
  24.4612160  83.7671973  95.6342464  23.4371018  84.5556087  97.3676120
  21.1673267  87.9039416  94.2480683  20.1019023  88.2535089  94.6744382
  21.2479922  87.3984940  93.0611970  22.1433378  87.0872808  92.7124787
  20.2511794  86.9221302  92.1541090  19.3585445  87.4818813  92.4333626
  20.6302556  87.1132700  90.6448904  21.6878262  86.9753129  90.4199189
  19.9242877  86.4136449  90.1973561  20.2916344  88.6343590  90.3643731
  20.6513083  89.3680550  91.0858426  21.0541213  89.0550630  89.0424592
  20.9715026  90.1110082  88.7850483  22.1390539  89.0273111  89.1437073
  20.7572034  88.3763163  88.2428775  18.8152651  88.7724834  89.9616323
  18.6719752  88.2180853  89.0341568  18.0611370  88.5775262  90.7240736
  18.6500836  89.8408384  89.8222441  20.0526290  85.4344076  92.4113849
  21.0113954  84.7446606  92.6624383  18.8441700  84.9881191  92.2624806
  18.1375511  85.6800691  92.0574744  18.5154661  83.5762571  92.2854838
  19.3269662  83.0651325  92.8034876  17.2314619  83.3316199  93.1487619
  16.3627399  83.3375438  92.4904337  17.3399918  81.8678903  93.6561379
  16.5371834  81.5096088  94.3005841  17.3623368  81.1490945  92.8370628
  18.2536793  81.6586165  94.2124484  16.9724531  84.2702473  94.3723543
  17.8538656  84.3036078  95.0127520  16.7252039  85.2537959  93.9728544
  16.0675633  83.9089704  94.8610588  18.4135818  83.0949581  90.8164369
  17.7235323  83.8070340  90.0529194  18.8749604  81.8992460  90.5307298
  19.2490148  81.4566608  91.3579993  18.5880866  81.0335263  89.3213167
  19.0395474  81.5334931  88.4643930  19.4584756  79.6967200  89.5310303
  20.5265909  79.9007530  89.6058644  19.1516199  79.2684699  90.4852575
  19.1845793  78.6662986  88.4483847  18.1559204  78.3175689  88.5397547
  19.4236249  79.2017701  87.5295599  20.1040269  77.4319616  88.5848354
  21.1111906  77.8332922  88.6973300  19.8208903  76.9321146  89.5111911
  20.0128692  76.5319568  87.3463666  20.3681034  77.1629243  86.5316343
  20.6066546  75.6255083  87.4643691  18.6068977  76.1262014  86.9987932
  17.8922459  76.8118872  86.8007590  18.5849884  75.5956326  86.1396531
  18.1574976  75.5629809  87.7065517  17.1279832  80.6819215  89.1776004
  16.4573957  80.3378704  90.1415973  16.5729074  80.8514955  87.9931292
  17.1866184  81.1386227  87.2441129  15.1936222  80.6109922  87.6582913
  15.1720555  80.4487980  86.5806158  14.8376090  79.7541013  88.2302119
  14.2869950  81.7914985  87.9651100  13.2347880  81.8458154  87.3807956
  14.6468720  82.7571121  88.7500846  15.4769128  82.5619211  89.2914101
  13.9041220  84.0671714  88.9289549  12.8669725  83.7699683  89.0842912
  14.3883008  84.9093116  90.1973174  13.7038929  85.7359510  90.3879828
  14.4179797  84.1369044  90.9658856  15.6943221  85.4511235  89.8960398
  16.3887054  84.7909313  89.9558631  13.9498190  84.8991749  87.6117941
  14.9440641  84.8453217  86.8189329  12.9460985  85.7728550  87.3687723
  12.1812240  85.8262775  88.0262244  12.8786277  86.5287228  86.1516539
  13.5715931  86.1138915  85.4196547  11.3633737  86.3128988  85.6490705
  11.1361381  85.2528010  85.5365686  10.8641114  86.7663610  86.5053515
  11.1426747  87.0590178  84.3383965  11.3815897  88.0798698  84.6365061
  11.8952242  86.8018986  83.5929708   9.7154397  86.8879557  83.7504207
   9.4435743  85.8230623  83.1418069   8.8561368  87.9025633  83.8084646
   7.9586226  87.8326966  83.3504458   9.0745893  88.6574232  84.4429456
  13.2987446  87.9624533  86.4768218  13.0885893  88.4738028  87.5513943
  14.0773256  88.5882020  85.5608881  14.2679793  88.1182969  84.6873746
  14.5374405  89.9726732  85.6548714  13.8257982  90.3963859  86.3634858
  15.9540038  90.1047784  86.2245171  16.0247037  89.6362127  87.2061325
  16.9809343  89.3232120  85.3419103  16.7518434  88.2577300  85.3227931
  17.0145876  89.6315399  84.2969551  17.9722099  89.5796034  85.7157171
  16.3602216  91.5934506  86.2949564  16.2882385  92.1292179  85.3484514
  15.7484491  92.0409405  87.0782103  17.3788480  91.7152280  86.6632889
  14.3502304  90.6675917  84.3728089  14.6900545  90.0856434  83.3047902
  13.8935415  91.9490611  84.3714221  13.5581949  92.3494982  85.2359100
  13.9130852  92.7822718  83.0809018  13.7620837  92.1435843  82.2105628
  12.6874966  93.7451245  83.1910784  11.7993720  93.1132143  83.1884545
  12.7887551  94.3117396  84.1167101  12.4110368  94.7848979  82.0919167
  11.4935252  95.3187650  82.3394597  13.4448171  95.9416130  82.0970169
  14.4290026  95.5869478  81.7910355  13.2147943  96.6474641  81.2988929
  13.4416132  96.4737603  83.0482840  12.2613507  94.2487885  80.6810306
  13.2345011  94.0293267  80.2419014  11.5877793  93.3949837  80.6081697
  11.8200003  95.0222149  80.0524390  15.3120488  93.5059368  82.9568084
  15.6701815  94.3264038  83.7904333  16.0761806  93.3584081  81.9100279
  15.7400150  92.7685881  81.1622248  17.3279185  94.1047563  81.5948973
  17.6758154  94.6325717  82.4828634  18.4956387  93.0796536  81.3434173
  18.4570595  92.5890985  82.3160510  18.3033916  92.2169502  80.0749246
  18.5194625  92.8144123  79.1892518  18.9771805  91.3605105  80.0998156
  17.2713303  91.8841494  79.9644788  19.7941908  93.9218529  81.2283212
  19.8836040  94.6653031  82.0204265  20.5819452  93.1878123  81.3976427
  19.8443387  94.4355180  80.2682514  17.2044647  95.2048440  80.5084265
  16.5761290  94.9182311  79.4645370  17.8412605  96.3694807  80.7036867
  18.3419633  96.5538011  81.5612808  17.4448302  97.5892019  79.8633359
  17.3520553  97.2970799  78.8173107  16.0928157  98.1514806  80.3161735
  15.3028558  97.4199416  80.4862263  16.4033481  98.7756926  81.6935878
  17.0552336  99.6313786  81.5176484  15.4173046  98.9969900  82.1020551
  16.8641890  98.0919930  82.4065523  15.6634818  99.1510196  79.4660304
  14.7104813  99.1597827  79.5814141  18.5435133  98.7036951  79.7624482
  19.5760077  98.4705714  80.4079714  18.3097269  99.8356885  79.1251531
  17.4082909  99.8336233  78.6696116  19.0312928 101.0682930  79.1960302
  19.7439143 101.0045370  80.0183490  20.0153018 101.1792745  78.0166017
  20.6067017 100.2638499  77.9980009  19.2152186 101.1431131  76.6645221
  19.8665849 101.6522043  75.9541363  19.0183914 100.0996925  76.4180504
  18.2242687 101.5960198  76.6332054  21.1056069 102.2572759  78.0733827
  21.9994651 101.9306178  77.5419441  20.7380459 103.1954915  77.6577499
  21.4500621 102.4441914  79.0905386  18.2224006 102.3732270  79.6169979
  18.8157861 103.4423795  79.7640740  16.9528647 102.1619500  79.8667904
  16.5819254 101.2236182  79.8209815  15.9492306 103.1703643  80.2841192
  15.7607885 103.8136258  79.4245753  14.5835954 102.5265015  80.6593793
  14.3088771 102.0386797  79.7241160  14.7877877 101.7752640  81.4223004
  13.3953581 103.3297526  81.1593261  13.4540160 104.5533550  80.9564181
  12.4118012 102.7198394  81.6407527  16.4683869 104.0353683  81.5036800
  16.6381275 103.4714812  82.5805858  16.9149221 105.3400600  81.3510166
  16.3673969 106.2357276  80.3500719  15.2785515 106.1888057  80.3323517
  16.7401616 105.9774119  79.3588984  16.9042544 107.6737575  80.6065662
  16.2884247 108.2827603  81.2683588  17.2251202 108.1590177  79.6847689
  18.1252449 107.3241112  81.4560635  18.5397597 108.1701151  82.0043103
  18.8658854 107.0129229  80.7193725  17.7644137 106.0923343  82.3100726
  18.6568006 105.5039464  82.5236043  17.1770257 106.5342267  83.6301751
  17.8468999 107.2228958  84.4292897  15.9678133 106.1266048  84.0325041
  15.3268126 105.6789925  83.3930665  15.3524987 106.2688951  85.3933007
  15.5456759 107.2653930  85.7905161  13.8486221 106.1810319  85.2720400
  13.3629265 107.0166466  84.7680592  13.5925286 105.2655898  84.7386715
  13.4358302 106.2098638  86.2804541  15.8632987 105.1864865  86.3636031
  15.4549037 105.1666850  87.5127951  16.7505746 104.2328390  85.9350079
  17.0688546 104.2755212  84.9774109  17.2375537 103.0833488  86.6650423
  16.8633173 103.1790934  87.6842969  16.7022625 101.8022861  85.9641090
  16.9147683 101.8135440  84.8951022  17.1606824 100.8891887  86.3438524
  15.2824777 101.5617304  86.0518398  14.7543449 100.9314044  87.2081809
  15.3916648 100.4434952  87.9308000  13.3906397 100.8871977  87.4450599
  13.0069451 100.4487603  88.3544342  12.5302229 101.3770976  86.4502314
  11.4752414 101.4359028  86.6737487  13.0374392 101.8981696  85.2561771
  12.2518774 102.1230626  84.5499775  14.3935625 102.0127809  85.0409741
  14.7425868 102.5764072  84.1883853  18.7956716 103.0533655  86.8333282
  19.3401313 102.2883883  87.5872535  19.5886638 103.9324796  86.1794225
  19.1729906 104.5451224  85.4924089  21.0342888 104.1150732  86.2969070
  21.4938563 103.2367538  85.8436363  21.2515429 105.3883947  85.4325649
  20.9326475 105.1593356  84.4157356  20.7356069 106.2429246  85.8703876
  22.8036681 105.6844177  85.3221701  23.2537465 106.0364774  86.2503853
  23.2896581 104.7979852  84.9145110  22.9829800 106.7496503  84.1948182
  22.7344666 106.3124895  83.2277405  22.4985217 107.6886143  84.4626741
  24.4106521 107.0150514  83.9981654  25.0693169 106.3463703  84.3711682
  24.9208240 108.0226666  83.3404007  24.3304186 109.0853881  82.8567592
  23.3278406 109.1097097  82.9765342  24.7664665 109.8138705  82.3096769
  26.1521121 107.9261563  82.9328408  26.7716723 107.1509703  83.1208087
  26.4280012 108.5675780  82.2030405  21.6077769 104.3323691  87.6880643
  22.7137632 103.9537944  87.9661247  20.7901678 104.8429283  88.6126159
  19.9210099 105.2536456  88.3027608  21.1400931 104.9905924  90.0519234
  22.1114427 104.5805694  90.3284392  21.1140273 106.4783823  90.4943837
  21.5024661 106.5491547  91.5103593  21.8557161 107.4369222  89.5933996
  22.6821009 107.0838076  88.9765920  21.1072757 107.8155375  88.8972764
  22.2571836 108.2331888  90.2202118  19.7937132 106.9427269  90.5086711
  19.5949963 107.4523952  91.2975627  20.2410872 104.0585515  90.8755649
  20.5623952 103.9437721  92.0696431  19.2340835 103.3609796  90.2984244
  19.1009205 103.4295050  89.2995805  18.1646952 102.6103985  90.9563642
  18.5067376 102.6370724  91.9909647  16.7625557 103.2438888  90.9284209
  16.3113716 103.3433734  89.9411844  16.1138196 102.6724096  91.5922841
  16.8034180 104.6996181  91.3071759  17.1598769 104.9797426  92.2984519
  17.4534469 105.1686669  90.5685583  15.3153896 105.1941747  91.1415198
  14.8957905 105.1487824  90.1365441  14.6431379 104.6763495  91.8256538
  15.2610804 106.6128758  91.5276312  15.3913458 106.8228039  92.5069520
  15.5398788 107.7037252  90.8329006  15.7275004 107.6837515  89.5418055
  15.5502796 106.8086873  89.0696164  15.8080106 108.5761391  89.0756912
  15.7153412 108.8190940  91.3903799  15.3958839 108.9542273  92.3389504
  15.9608571 109.6296677  90.8400514  18.1477748 101.1417181  90.5600790
  17.0467707 100.6159827  90.3933736  19.2674073 100.4861128  90.5763986
  20.1328193 100.9761463  90.7526381  19.3946680  99.0267625  90.2038888
  18.8114637  98.8637108  89.2975849  20.4398917  98.7401788  90.0876669
  18.7544845  98.1171524  91.2029243  18.8182053  98.2561214  92.4482308
  18.1826250  96.9922051  90.7295312  18.1834717  96.8813062  89.7256024
  17.4733988  96.0384414  91.5980299  18.2198309  95.8178413  92.3611295
  16.1695725  96.7629280  92.2184014  15.6454223  96.0824260  92.8894332
  16.4019594  97.7197638  92.6859825  15.3133649  97.1782063  91.1327539
  14.5623321  96.3412279  90.6323456  15.2175865  98.4425477  90.6987436
  14.7274980  98.6475629  89.8397402  15.8012850  99.1899312  91.0463267
  17.1828971  94.7008136  90.9141889  17.2822570  94.5941939  89.6689034
  16.8181656  93.6212873  91.5753674  16.5713527  93.6780831  92.5531048
  16.6187257  92.2887148  91.0499622  17.4693710  92.0328765  90.4182426
  16.6308292  91.2899063  92.2409591  17.3975019  91.6410254  92.9316468
  15.6157053  91.2892731  92.6380186  16.8428825  90.2749116  91.9049237
  15.3854368  92.1146298  90.1901436  15.1868204  91.0083176  89.5763864
  14.5836366  93.2332802  90.0332147  14.8560968  93.9763901  90.6606325
  13.4238634  93.2691812  89.2022428  13.1413043  92.2430993  88.9667756
  12.2572694  93.8988820  90.0595165  12.5971320  94.8585873  90.4488227
  11.3590935  94.0942599  89.4736597  11.8476120  93.0915249  91.3003675
  11.9711382  93.4407162  92.4565148  11.4007523  91.8834683  90.9754262
  11.2539871  91.2566132  91.7536413  11.2879225  91.6241770  90.0058193
  13.6265317  94.0637869  87.9415754  12.8642214  93.8563025  86.9802678
  14.6082311  94.9833545  87.9228533  15.1158275  95.1253838  88.7844063
  15.0120396  95.8542564  86.8191882  14.8933461  95.3053796  85.8849792
  14.1459344  97.0952772  86.6338374  14.1884607  97.6946475  87.5432985
  14.6273576  97.9724775  85.5391497  13.8760342  98.7617791  85.5143287
  15.6028105  98.3483088  85.8478248  14.6496562  97.4421613  84.5871186
  12.8219852  96.6157802  86.1613787  12.5318606  95.8441207  86.6532825
  16.4631587  96.2351755  86.9473371  16.7955939  97.1227906  87.7333364
  17.3315591  95.5208607  86.2858633  16.8573823  94.8085801  85.7492302
  18.7749557  95.8690504  86.2441150  19.0578746  96.4130319  87.1453072
  19.6522853  94.6025803  86.2768356  19.4563427  94.0076010  87.1688606
  19.3849307  93.7098538  85.1103191  19.9247427  94.0551080  84.2285039
  19.8041642  92.7130356  85.2470550  18.3110661  93.6198446  84.9465562
  21.1065544  95.0669663  86.3767589  21.3550376  95.4894492  85.4031703
  21.2926998  95.8622031  87.0985957  21.7536114  94.2053486  86.5412989
  19.0648419  96.7151832  85.0196639  18.6046453  96.4593206  83.9237549
  19.7679841  97.7894442  85.2930735  19.9136073  97.9175424  86.2842824
  20.0817802  98.7319618  84.1772199  19.4916119  98.6583932  83.2637201
  19.8205485 100.0905077  84.6542201  18.7544704 100.2849372  84.7715860
  20.3826976 100.1919144  85.5825600  20.2024445 101.2143775  83.7156881
  19.3049972 101.9523526  82.9777211  18.2611890 101.6766100  82.9485287
  19.8944735 102.9610951  82.2354187  19.4900566 103.4911726  81.4767588
  21.2681409 102.9810913  82.5691423  22.3346212 103.7487109  82.1306875
  22.2111291 104.5065603  81.3712046  23.6468734 103.4208176  82.5330703
  24.5654109 103.9153428  82.2533734  23.8376740 102.3603636  83.4399304
  24.8583876 102.1889668  83.7485773  22.7022221 101.6429555  83.8980932
  22.8732256 100.8413469  84.6013673  21.4207286 101.9015405  83.4398315
  21.5505861  98.4617499  83.8636617  22.3581964  98.3916118  84.7771036
  21.9251798  98.5472005  82.5985085  21.2163458  98.7573726  81.9104081
  23.3164148  98.3739942  82.0405328  23.9653117  98.6151114  82.8825093
  23.6273364  96.9560351  81.4764730  24.5449079  96.8633003  80.8954714
  23.6748896  95.7913841  82.5316562  22.7695470  95.7124350  83.1335002
  23.7240518  94.8175708  82.0444492  24.5608083  96.0015834  83.1308876
  22.5769679  96.5204023  80.5086361  21.6165849  96.4201513  81.0143152
  22.3671845  97.2419880  79.7190761  22.7605017  95.5288020  80.0949406
  23.5063952  99.4757463  81.0572294  22.6038108  99.9360891  80.3479154
  24.8080302  99.8154756  80.8689256  25.5444318  99.4573569  81.4601648
  25.1369534 101.1287903  80.2233671  24.3129878 101.7566686  80.5624181
  26.3900963 101.7715953  80.9508310  26.5493412 102.7521536  80.5022261
  26.2759146 101.9794846  82.0147375  27.7774820 101.0604708  80.8134627
  28.0030081 100.2604524  79.8749649  28.6864372 101.5028570  81.5384626
  25.1592843 101.3355612  78.6197856  25.6523731 102.3540661  78.1624143
  24.8185536 100.3256365  77.8300712  24.5950162  99.4475689  78.2763190
  24.9663099 100.2547296  76.4302574  25.6874175 101.0475470  76.2312716
  25.5092908  98.9358764  75.9416703  26.4808263  98.6613726  76.3526038
  24.7337657  98.2277990  76.2337217  25.6174541  98.8326010  74.4570470
  26.6292693  99.5698577  73.7602235  27.3426360 100.2033189  74.2664200
  26.8186561  99.4409311  72.3514271  27.5720112  99.9550422  71.7729773
  25.8966918  98.6730679  71.6275139  25.8139978  98.7612772  70.2380597
  25.0834927  98.2308163  69.9116003  24.9174527  97.8677841  72.3083823
  24.1036631  97.3582638  71.8138145  24.9436278  97.8452290  73.7096476
  24.2744839  97.2489234  74.3122012  23.5870971 100.6310216  75.7225415
  22.5767624 100.0169504  76.0260565  23.5653710 101.5782755  74.7605672
  24.6637957 102.4747236  74.2312063  24.9914112 102.1073269  73.2586902
  25.5406598 102.5569685  74.8734290  24.0708306 103.8573275  74.0009259
  24.6030373 104.3966350  73.2173422  23.9922199 104.3955810  74.9454979
  22.6803882 103.3921900  73.4891816  22.7978912 102.9476075  72.5009309
  21.8894546 104.1421735  73.4969296  22.2809775 102.2333382  74.3708409
  21.7304017 102.6713205  75.2033937  21.3254141 101.4035156  73.5261008
  20.1234481 101.5540400  73.4468370  21.9398833 100.3187048  73.0297413
  22.8661867 100.1266506  73.3835462  21.3946889  99.3989000  72.0452362
  20.3796151  99.6895848  71.7744923  22.2050676  99.3968093  70.7058144
  23.2607268  99.1704643  70.8556533  21.8977058  98.5131178  70.1465922
  22.0185034 100.6272004  69.7957333  22.1319014 101.7662517  70.2390277
  21.7316663 100.4019602  68.5503551  21.6964523 101.2045423  67.9381931
  21.8915270  99.4836726  68.1613918  21.2893255  97.9112823  72.5961839
  21.1631666  96.9562063  71.8027742  21.3402182  97.7673340  73.9441119
  21.4043216  98.6042677  74.5058875  21.2097263  96.3908060  74.5348999
  22.0645149  95.7922552  74.2199815  21.3181685  96.4984157  76.0599568
  22.2970167  96.9252884  76.2784503  20.2841340  97.3925798  76.7111237
[truncated: 13,017,580 more chars]
