# Supplementary material for: Alanine Rewires the Communication Pathways Established During the Allosteric Activation of Liver Pyruvate Kinase by Fructose Bisphosphate
Source: J Chem Inf Model. 2026 May 26;66(11):6637–43. doi: 10.1021/acs.jcim.6c00643 (PMC13250992; doi:10.1021/acs.jcim.6c00643)
Supplement: Supplementary file 2 [file ci6c00643_si_002.zip › MD_Inputfiles/hlpyk_pep_ala/production.in]

initial minimization w/ position restraints on DNA, 9.0 cut
 &cntrl
  timlim = 999999, nmropt = 0, 
  ntx    = 5,       irest  = 1,       ntrx   = 1,      ntxo   = 2,
  ntpr   = 10000,      ntwx   = 5000,       ntwv   = 0,      ntwe   = 0,
  ioutfm = 1, ntwr = 50000,
  ntwprt = 33464,

  ntf    = 2,       ntb    = 2,       igb  = 0,      dielc  = 1.0,
  cut    = 9.0,     nsnb   = 10,

  ipol   = 0,

  ibelly = 0,       ntr    = 0,

  imin   = 0,       
  maxcyc = 1000,   
  ncyc   = 5000,   
  ntmin  = 1,       dx0    = 0.1,     drms   = 0.0001,

  nstlim = 50000000,
  nscm   = 10000, iwrap = 0,
  t      = 0.0,     dt     = 0.002,

  temp0  = 300.0,   tempi  = 100.0,   
  ig     = -1,   
  ntt    = 3,       
  tautp  = 2.0,  
  gamma_ln = 1.0,

  ntp    = 1,       pres0  = 1.0,     comp   = 44.6,
  taup   = 1.0,  
  barostat = 2,

  ntc    = 2,       tol    = 0.0001,

  jfastw = 0,       

  ivcap  = 0,       fcap   = 1.5,
/
