# Supplementary material for: Alanine Rewires the Communication Pathways Established During the Allosteric Activation of Liver Pyruvate Kinase by Fructose Bisphosphate
Source: J Chem Inf Model. 2026 May 26;66(11):6637–43. doi: 10.1021/acs.jcim.6c00643 (PMC13250992; doi:10.1021/acs.jcim.6c00643)
Supplement: Supplementary file 2 [file ci6c00643_si_002.zip › MD_Inputfiles/hlpyk_pep/production.0.restrt]

default_name                                                                    
183748  0.1500000E+04
  53.4106288  66.4385559  54.8750001  54.1208360  67.0136625  54.4449191
  53.9118639  65.6190274  55.1868326  52.9485417  66.8907887  55.6509261
  52.4488104  66.0119235  53.8716039  52.9889151  65.5393218  53.0511994
  51.5388036  64.9256806  54.4911600  51.1586884  64.2080361  53.7641119
  52.0455616  64.3519491  55.2671620  50.3143887  65.3856435  55.1698364
  49.7115365  65.9575048  54.4643977  49.7065922  64.5880319  55.5970528
  50.8536267  66.3794284  56.6470806  51.1040552  64.9888926  57.8632665
  50.1791178  64.6046702  58.2933408  51.4674738  64.0888126  57.3674275
  51.7740143  65.1887015  58.6995246  51.7167767  67.1115669  53.2179690
  51.7804392  68.3295590  53.6316286  51.2363388  66.8547765  51.9908184
  51.4757819  65.9637758  51.5798151  50.3491443  67.6799986  51.2314947
  50.9848304  68.5148859  50.9365735  50.0336075  66.9757590  49.9297753
  50.8896486  66.5999300  49.3693771  49.4863578  66.0724383  50.1993962
  49.1407447  67.8099253  48.9683228  48.8644577  67.0747734  48.2124675
  48.2662443  68.2255514  49.4689723  49.7804041  68.9789772  48.1961965
  49.3692941  69.2312295  47.0917617  50.8314272  69.4773374  48.6073734
  49.1467479  68.2024338  51.9707027  48.4330351  67.5303351  52.7012934
  48.7652286  69.4896688  51.8209516  49.3963181  70.1478589  51.3865692
  47.5541246  70.1177681  52.3738941  46.6858743  69.8645802  51.7655051
  47.3387930  69.8226074  53.4008412  47.7732126  71.6403666  52.3774965
  48.6652412  72.1245053  51.6161073  47.0314700  72.4093960  53.2277992
  45.9818830  71.8646835  54.0180848  46.4309222  71.3358680  54.8588255
  45.3684373  71.2645850  53.3460236  45.0770936  72.9995830  54.5131584
  44.5612768  72.7370011  55.4368164  44.3701338  73.2356956  53.7178221
  46.1285472  74.1255258  54.6140615  46.8732727  73.9814750  55.3968344
  45.6565352  75.1063395  54.6717858  46.8952806  73.8580566  53.2724699
  46.2400855  74.1867688  52.4657677  48.2365790  74.6364717  53.2349598
  48.4102920  75.6832278  52.5181568  49.3083984  74.1629594  53.9674547
  49.0749097  73.5220423  54.7123093  50.6151628  74.7902275  54.0465546
  50.4792595  75.8676551  54.1403550  51.2230975  74.2707707  55.4415890
  52.1802619  74.7411051  55.6668109  50.5298767  74.4714056  56.2584675
  51.4422782  73.2100002  55.3197737  51.5277222  74.4739603  52.8274765
  52.2624878  75.3374225  52.4063784  51.4129134  73.2608419  52.1689310
  50.9736960  72.4575073  52.5953599  51.9718688  73.1034289  50.8425527
  53.0037401  73.4539676  50.8210059  51.9108441  72.0605214  50.5315218
  51.2018397  73.9103065  49.7199277  51.7165850  74.5800703  48.8600913
  49.8828199  74.0590544  49.8414029  49.4838600  73.5778351  50.6347439
  49.1117330  75.0302302  49.0803929  49.3866197  74.7035790  48.0774791
  47.5789963  74.8798513  49.3251234  47.3562998  75.3274833  50.2936955
  47.0424780  75.5037607  48.6102394  46.9215733  73.5170807  49.3313592
  45.6988966  73.3588231  49.9882955  45.1815108  74.1393134  50.5264022
  45.2022262  72.0396427  50.1154306  44.3099070  71.9179454  50.7115612
  45.8789097  70.9481047  49.4853327  45.4062504  69.7144292  49.4812053
  44.4699048  69.6744002  49.6891825  47.1119364  71.1520474  48.8879999
  47.6219606  70.2771710  48.5126779  47.6264654  72.4639563  48.7089861
  48.5690492  72.5710048  48.1927656  49.6084854  76.4957431  49.2332263
  49.4963554  77.3243165  48.2702895  50.1282339  76.8490573  50.4092612
  49.9896033  76.3046794  51.2486428  50.8373317  78.1114193  50.5424433
  50.2331924  78.8934827  50.0825545  50.9697984  78.4304862  52.0185584
  50.3726394  77.7765636  52.6541477  52.0184531  78.2883886  52.2797747
  50.6327080  79.8568190  52.3250747  49.6319830  80.0640105  51.9459688
  50.5411040  80.0595972  53.8230538  51.5631349  79.7665225  54.0631964
  50.3107165  81.0660777  54.1723653  49.8030530  79.3602185  54.2158524
  51.5237348  80.9652064  51.7575402  52.5892525  80.9176465  51.9822957
  51.3734832  80.9768023  50.6780079  51.2344732  81.8878972  52.2606160
  52.2034711  78.1211829  49.8737698  52.5175009  79.1002813  49.2336524
  52.9988205  77.0427549  49.9862452  52.6252946  76.3864082  50.6569071
  54.2929838  76.8822687  49.3631599  55.0344107  77.5158250  49.8499956
  54.7658929  75.4218601  49.5625504  53.9262463  74.7269506  49.5764938
  55.4317078  75.1160095  48.7555467  55.5497962  75.2777515  50.8650706
  56.3183459  76.0487621  50.9196050  54.8777695  75.4296468  51.7097142
  56.3320339  73.9395754  51.0520342  56.7108056  73.8085357  52.0656822
  55.6368664  73.1074115  50.9409227  57.4187674  73.7730885  50.0599287
  57.4687144  74.5438951  49.4091888  58.3632071  72.8822939  50.2152807
  58.2954224  71.9312419  51.1040273  57.4268194  71.8397648  51.6112361
  58.9438924  71.1624355  51.1964529  59.3851792  72.9863692  49.4017244
  59.4941420  73.8296098  48.8565893  60.1011173  72.2799945  49.3091294
  54.3009545  77.2151056  47.9039559  55.2510761  77.8546181  47.4598409
  53.2946345  76.6998272  47.1381085  52.7384334  75.9622849  47.5464853
  53.1912637  77.0402935  45.6697983  54.1774169  77.1633229  45.2220017
  52.4272532  76.0209377  44.8905600  52.2278674  76.2101021  43.8357617
  53.1066044  75.1719123  44.9663104  50.9666839  75.6894187  45.4929368
  50.8747082  75.8577383  46.5659274  50.1633334  76.2763883  45.0477144
  50.6748718  74.1826965  45.1858924  49.6363604  73.9976145  45.4603714
  50.9046523  73.9681407  44.1421992  51.5971574  73.3724350  46.0343345
  52.5193472  73.6960674  46.2891443  51.2031025  72.1882387  46.5421902
  50.0693543  71.6523077  46.2054313  49.4515791  72.0628489  45.5199316
  49.7281202  70.8590235  46.7292889  51.8863191  71.7010074  47.4391393
  52.8038756  72.0906113  47.6016171  51.5694657  70.8609374  47.9018209
  52.6408662  78.3876616  45.4220467  52.8234925  78.9370394  44.3573556
  51.8401132  78.9776981  46.3263492  51.5243850  78.4025606  47.0942248
  51.3938908  80.3667183  46.2737645  51.1026256  80.7390502  45.2915992
  49.9963425  80.5614291  46.9733943  49.9351666  80.2220962  48.0074207
  49.5945233  81.5711714  46.8897565  49.4126588  79.7987701  46.4578656
  52.4473922  81.4078325  46.7590905  52.2864757  82.6321900  46.6216144
  53.5019470  80.9960888  47.3585872  53.4035599  80.1058805  47.8254421
  54.5457852  81.8203612  47.9349800  54.1502503  82.8353199  47.9739050
  54.8550500  81.3940477  49.3238808  55.4092805  82.2141741  49.7802759
  53.9273717  81.3140388  49.8905482  55.6184340  80.1602257  49.3668555
  55.7850565  79.9074809  50.2778756  55.8276215  81.8969974  47.1246663
  56.3570002  82.9689951  47.0204300  56.2063289  80.7963791  46.4097414
  55.6923397  79.9556864  46.6314416  57.6167236  80.7342507  45.8371402
  58.3197098  80.9361882  46.6453100  58.0737054  79.3225680  45.3248195
  57.8967175  78.6566860  46.1694452  57.1703632  78.6352037  44.2877108
  56.1332653  78.6163788  44.6224766  57.2209219  79.0954838  43.3009492
  57.4580449  77.5956061  44.1309433  59.5782134  79.3582436  44.9974998
  60.0728703  80.0555359  45.6736681  60.0145791  78.3635890  45.0888626
  59.6923657  79.5857123  43.9376343  57.9366795  81.8335189  44.7529746
  58.9883564  82.4357656  44.8321396  57.0342663  82.1501811  43.8129060
  56.2263557  81.5513146  43.7194204  57.3719772  83.2524375  42.8555709
  58.2241710  83.0169245  42.2180440  56.2789915  83.3973914  41.8727337
  56.1815744  82.4837780  41.2862046  55.3493903  83.4460781  42.4397743
  56.5183271  84.2135913  41.1910913  57.5469676  84.5928638  43.5859822
  58.5390653  85.3230371  43.3064271  56.6662330  84.9230807  44.5401738
  55.8547968  84.3414777  44.6932963  56.6704396  86.1948303  45.2754749
  56.7574249  86.9503285  44.4945673  55.4297856  86.2702863  46.2113902
  55.4272027  85.4778782  46.9598377  55.6225265  87.1237551  46.8614236
  53.9731532  86.5025823  45.7328220  53.3048746  86.4285196  46.5907352
  53.9537472  87.5672307  45.4999115  53.3788923  85.6720603  44.5973473
  53.8498861  84.5899019  44.2726528  52.5019871  86.2113365  43.8030218
  52.3803833  85.8554905  42.8656392  52.0145193  87.0497634  44.0850537
  58.0234995  86.2210336  46.1053787  58.6644021  87.2402180  46.2110480
  58.4161279  85.1287588  46.7480878  57.8110197  84.3271269  46.6416428
  59.7020420  84.8999378  47.4403547  59.7568583  85.7536016  48.1158947
  59.7420034  83.5644792  48.1725640  59.6463404  82.7969132  47.4045086
  60.7551452  83.4969589  48.5689083  58.6614103  83.4138491  49.3201871
  57.6696440  83.7202068  48.9875315  58.7006654  81.9530545  49.7765799
  58.3962712  81.2421017  49.0084716  59.6729224  81.7562321  50.2283304
  57.8631772  81.7915135  50.4552721  59.0805249  84.2824661  50.5225590
  60.0606348  83.9457865  50.8603926  59.3692549  85.2795646  50.1900605
  58.2877303  84.2461333  51.2697205  60.8919853  85.0376744  46.4778319
  61.8594874  85.7312396  46.7513387  60.7202720  84.5588576  45.2604804
  59.7823048  84.2047665  45.1380877  61.7313686  84.6178219  44.2256760
  62.6620531  84.2993760  44.6953138  61.3792770  83.6326866  43.0639047
  60.4408389  83.9560747  42.6135098  62.5184980  83.7566065  42.0210812
  63.4824840  83.4979326  42.4591709  62.2367383  83.0119856  41.2766007
  62.4542836  84.7018886  41.4821498  61.3112453  82.2838923  43.4319240
  60.8972414  82.2818398  44.2980629  62.0747694  86.0861553  43.8210108
  63.2744930  86.4529800  43.5933704  61.0356989  86.9246158  43.7968937
  60.1508935  86.5251343  44.0756729  61.0611496  88.3334242  43.4495676
  61.7571181  88.5769684  42.6467888  59.6414697  88.8689275  43.0459307
  58.9664010  88.7060350  43.8860785  59.6285753  89.9458182  42.8778516
  59.1442609  88.2493132  41.7841051  59.4979240  88.7871966  40.9044932
  59.3889821  87.1973004  41.6375420  57.6708653  88.3727712  41.6956107
  56.9443652  89.1007924  42.3845066  57.0572102  87.4261477  41.0103008
  56.0551685  87.4472590  40.8855341  57.6544636  86.7249341  40.5959436
  61.6656907  89.1594714  44.5991407  62.4175516  90.1207703  44.4063704
  61.4045570  88.7167179  45.8356023  60.9360821  87.8399044  46.0140715
  61.9308294  89.3795065  46.9925997  61.7141106  90.4464679  46.9402235
  61.1894960  88.8993509  48.2504549  60.1846955  89.3209484  48.2775051
  61.1119466  87.8124808  48.2788093  61.8598853  89.3674007  49.5251825
  62.7103837  88.7224440  49.7462204  62.1899121  90.3920421  49.3540274
  61.1875574  89.2808821  50.8593645  60.4186994  88.3592767  51.1700630
  61.3256520  90.1984350  51.6584144  63.4703398  89.1878277  47.2235692
  64.1284848  90.1859187  47.4262307  63.9851782  87.9767536  46.9813278
  63.3897902  87.1938938  46.7515122  65.3816362  87.6408097  47.1270201
  66.0021751  88.3205246  47.7109885  65.5396372  86.3169316  47.8602707
  65.2391127  85.5313678  47.1669638  66.6021601  86.1571186  48.0436991
  64.8776395  86.2767493  49.2243232  63.8038877  86.3916478  49.0761491
  64.9370332  84.8740318  49.9828025  65.9181114  84.6988090  50.4242697
  64.1582267  84.9589636  50.7406594  64.8091517  83.9989667  49.3455762
  65.4013512  87.3176828  50.2884326  66.4745666  87.1467611  50.3727396
  65.2879606  88.3446445  49.9411685  64.9936380  87.1166687  51.2791684
  66.0673636  87.7061156  45.7657232  66.8804405  88.6355924  45.5400223
  65.8653134  86.7521136  44.9597163  65.3264246  85.9566603  45.2711065
  66.3541708  86.6821023  43.5830348  65.9503454  87.5141718  43.0062460
  67.4402300  86.7422411  43.5125418  66.0497312  85.4474785  42.8585155
  66.0339895  84.3816002  43.4938221  65.9886778  85.4911481  41.5515236
  65.7347355  86.3673124  41.1179924  65.8371124  84.3154583  40.7339316
  64.9196860  83.7551612  40.9143210  65.7259742  84.6529748  39.2752676
  64.9865077  85.4438138  39.1493176  67.0082340  85.0782385  38.6231518
  66.7725613  85.3963228  37.6075854  67.3139777  85.9240474  39.2389669
  67.7753122  84.3041301  38.6442295  65.2050190  83.5577851  38.5414740
  64.2483017  83.6243122  38.5846844  66.8780914  83.2081791  41.0310269
  66.6291387  82.0283344  41.0819205  68.1225587  83.5724381  41.4417593
  68.2535593  84.5647298  41.5772453  69.2219562  82.6409102  41.7399871
  69.3279778  81.8163887  41.0349880  70.5591584  83.3232986  41.6135678
  70.5854839  84.0487981  40.8004516  70.8230191  83.9623585  42.4562303
  71.4088949  82.7053604  41.3233394  69.0473822  81.9286963  43.0985147
  69.7330046  80.9434613  43.3581056  68.3705106  82.4628297  44.0689216
  67.7425775  83.2169982  43.8301005  68.1301616  81.8177685  45.3648692
  69.0142626  81.3875530  45.8354222  67.4211979  82.7776404  46.2749144
  66.5824116  83.2086334  45.7282501  66.7793635  82.2668958  46.9927536
  68.2316506  83.8502171  46.9994068  68.4713360  83.9026461  48.4372151
  67.9663279  83.1322812  49.0010469  69.0794045  85.0025095  49.0119522
  69.0859884  85.0687676  50.0899017  69.5295714  86.0144412  48.2629258
  69.8904218  86.8987762  48.7670474  69.3813304  85.9867361  46.8853440
  69.9060060  86.7524830  46.3333033  68.7178305  84.9467095  46.3227696
  68.5264653  84.9730062  45.2601432  67.1146205  80.5922227  45.3227401
  66.7367734  79.9362787  46.3159241  66.6557025  80.3340378  44.1059956
  67.0251401  80.8764149  43.3382409  65.6927921  79.2935038  43.7380614
  65.6992962  78.5986769  44.5778670  64.2874266  79.9347226  43.6336896
  64.2414551  80.5885410  42.7627658  63.6099451  79.1185463  43.3826406
  63.7918435  80.5940355  44.9264655  64.1335025  81.9634335  45.2583671
  64.7783950  82.5235121  44.5974251  63.6590168  82.5812078  46.4138843
  63.7971567  83.6063938  46.7244022  62.8471508  81.7919090  47.2628526
  62.5804120  82.2646877  48.1965208  62.4664694  80.5189078  46.9419086
  61.8597089  79.9574809  47.6369205  63.0126537  79.8400961  45.8495518
  62.8230109  78.8125026  45.5766272  66.2227239  78.4763951  42.5564517
  66.8842999  78.9382738  41.6342833  65.8731670  77.1756665  42.5568929
  65.2669243  76.8700999  43.3046888  66.4296229  76.0859938  41.6432331
  66.0661387  75.1209778  41.9964025  65.7802484  76.3076383  40.2577737
  64.7225413  76.1857734  40.4910390  65.9581004  77.3373625  39.9476901
  66.1417875  75.3151439  39.1909196  65.5705528  75.5533061  38.2936628
  67.2195627  75.2653383  39.0357643  65.8634802  73.8484818  39.5506267
  64.9711151  73.5487895  40.2852689  66.5778046  72.8758534  39.0092359
  66.3540236  71.9466072  39.3356310  67.3255373  72.8661094  38.3303392
  67.9505946  75.8742317  41.5837706  68.3545211  74.7961521  41.2497450
  68.8126117  76.7958525  42.0005118  68.4796297  77.7139861  42.2580289
  70.2859772  76.5910089  41.8949790  70.4597741  75.9046971  41.0661947
  70.9764628  77.9031392  41.5339216  70.6882478  78.6657391  42.2574362
  72.0335271  77.6393275  41.5673759  70.5677561  78.4848851  40.1015938
  69.4829993  78.5719470  40.0388864  70.8249213  79.5402517  40.0110711
  70.9207823  77.6382202  38.8839593  70.5152415  76.4902119  38.7432025
  71.6776460  78.2983241  37.9841701  72.1047458  77.8613329  37.1799732
  71.8198523  79.2884857  38.1236602  70.8063644  75.9851156  43.1614863
  70.1272355  76.0185116  44.1316733  72.1040139  75.6407986  43.2040240
  72.4996372  75.5942037  42.2759016  72.9659876  75.1988107  44.3219030
  73.9302894  74.8468971  43.9552773  73.2941415  76.4738737  45.0885669
  72.3706995  76.8226361  45.5508652  73.9340186  76.3465416  45.9617519
  73.8177156  77.6172157  44.2053255  74.6854102  77.1492671  43.7403199
  73.0085870  77.9691352  43.5653252  74.1854381  78.8994555  44.9457647
  73.8877032  80.0218200  44.4371573  74.7667109  78.8654363  46.0672448
  74.9064463  79.7324191  46.5661703  75.2087710  78.0111230  46.3751921
  72.4180073  74.1009762  45.2415786  72.6387868  74.0167188  46.4331639
  71.5623118  73.3187634  44.5606336  71.2400286  73.6169570  43.6510106
  70.7654443  72.2635318  45.2313127  70.0633282  71.8288269  44.5198574
  71.6101925  71.1254954  45.7366881  72.3924492  71.4313897  46.4313847
  70.9745537  70.3491539  46.1626534  72.5597063  70.4085677  44.6213072
  73.2144929  71.1780107  44.2122693  73.3959830  69.8650843  45.0610684
  71.8249720  69.6838507  43.4939778  70.6647826  69.2665751  43.6299116
  72.3910338  69.5439844  42.3288117  71.8477161  69.0598018  41.6284738
  73.3749508  69.7645683  42.2704137  69.8122725  72.7956447  46.3373801
  69.3277204  72.0848054  47.1381580  69.4865326  74.1106954  46.3491982
  69.7774248  74.6855219  45.5712908  68.7008282  74.7256134  47.4068761
  69.2991984  74.3854292  48.2520572  68.7042303  76.2442312  47.1711032
  68.1668533  76.4582537  46.2472845  68.1356262  76.7275527  47.9655819
  70.1407542  76.7909467  47.1619408  70.8384600  76.1779059  46.5914076
  70.0991475  78.2610461  46.5681741  69.6202611  78.8966598  47.3130020
  71.0931248  78.6343327  46.3216659  69.4961168  78.1944360  45.6626144
  70.8217032  76.9191767  48.4854066  71.7752471  77.4457251  48.5252519
  70.1730208  77.3313893  49.2583482  70.9956539  75.8854595  48.7841890
  67.2766987  74.0920571  47.5496961  66.7479251  73.9294029  48.7154732
  66.5846926  73.6444603  46.5112033  66.8377129  73.8549199  45.1179288
  67.6156092  73.1976684  44.7292872  66.9473494  74.9141440  44.8852826
  65.5887388  73.3908353  44.3663748  65.7229854  73.1045542  43.3232278
  64.8435322  74.1830647  44.2946780  65.0960886  72.2156112  45.2297806
  65.7796769  71.3795141  45.0823062  64.0424246  71.9503382  45.1429116
  65.3881799  72.7501993  46.5941708  64.6073498  73.3548912  47.0554214
  65.5999320  71.5899447  47.5215132  64.8292032  71.4197074  48.4538992
  66.7025815  70.8619636  47.4024346  67.3511774  71.0046430  46.6414439
  67.0661895  69.7538830  48.2756916  66.2131697  69.1063087  48.4784413
  68.2162246  68.9207165  47.6840810  69.1663935  69.4548060  47.6889511
  68.2779664  67.9630497  48.2009583  67.9321165  68.5811386  46.6880499
  67.5160639  70.2233000  49.6778907  67.2974708  69.4392330  50.5992735
  68.0211847  71.4336682  49.8198059  68.0763034  72.0543871  49.0249073
  68.2824057  71.9803071  51.1270278  68.6581049  71.1738933  51.7568281
  69.2652737  73.0889556  50.8501361  69.6618920  73.3813972  51.8224476
  70.0522714  72.7589029  50.1720596  68.8641199  73.9888885  50.3839806
  67.0531334  72.4889716  51.7987426  67.0318103  72.7040262  53.0156627
  65.9887591  72.7321568  51.0274495  66.2070329  72.9282211  50.0609971
  64.6496324  73.0377199  51.5200881  64.7171206  73.7044054  52.3797880
  63.8089214  73.9178218  50.5005096  64.5136924  74.5507133  49.9612082
  63.2797631  73.2456361  49.8250262  62.7155309  74.7604834  51.1781193
  61.9427258  74.2562943  51.7583483  63.1820385  75.5081130  51.8196236
  61.8229402  75.5029430  49.8299139  61.0566005  76.9199492  50.6738372
  60.2992166  76.6212213  51.3985696  61.8516121  77.3858124  51.2560984
  60.6884213  77.7169959  50.0278371  63.8705296  71.8351224  52.0664002
  62.7279450  71.9661948  52.5230871  64.5148898  70.6429688  52.1637745
  65.4055344  70.4980154  51.7100772  63.9013296  69.4914795  52.6647762
  62.9651773  69.2342547  52.1691807  64.8919011  68.3306890  52.4143412
  65.0118179  68.2183410  51.3367987  65.8257003  68.4823976  52.9557447
  64.5449734  67.4043047  52.8721166  63.6422669  69.5722293  54.2213131
  64.5533703  70.1706405  54.8461593  62.6093702  69.0264292  54.8376081
  62.0535453  68.3830392  54.2924403  62.3442122  68.8516399  56.2442448
  62.6126961  69.7417438  56.8132525  60.8290003  68.5842467  56.4062024
  60.2148244  69.3496494  55.9316932  60.5739004  67.6384218  55.9282446
  60.4341538  68.5793342  57.8534859  60.8787084  69.4259167  58.6698633
  59.5196655  67.7951596  58.1704608  63.0897938  67.7104860  56.8652662
  63.2600641  67.6792514  58.1158630  63.6592672  66.7412470  56.1104482
  63.6309848  66.8068946  55.1029801  64.5792531  65.7041325  56.6675504
  65.1464563  66.1283773  57.4960411  63.8245259  64.4020418  57.1538017
  64.5270726  63.7221446  57.6357787  62.5996929  64.5408980  58.0526497
  62.8795525  64.9413445  59.0270412  61.8730458  65.1920638  57.5667787
  62.1093990  63.5683408  58.0955949  63.2431322  63.7372758  56.0106834
  62.6295786  64.3893978  55.6644334  65.6461490  65.2312537  55.6776747
  65.6027368  65.6232775  54.5123592  66.6210217  64.3905630  56.0965183
  66.7234015  64.2353431  57.0892545  67.7417708  63.8244994  55.2552813
  68.2685642  64.6898009  54.8529370  68.7580375  63.0612833  56.1339182
  69.1203936  63.6617723  56.9683109  68.2496612  62.1926932  56.5525056
  70.0262512  62.5562072  55.3681848  70.1543558  61.2123533  55.0185244
  69.3290372  60.5220915  54.9246146  71.3471356  60.6346843  54.5783030
  71.3778752  59.6058447  54.2512592  72.5075309  61.4490418  54.7008274
  73.4681823  61.0026245  54.4903234  72.4087119  62.7842568  55.2261112
  73.2985683  63.3855787  55.3401584  71.1884782  63.3328708  55.5243405
  71.1270976  64.3503879  55.8811230  67.3484854  62.9543174  54.0538707
  68.0435731  63.0382282  53.0392037  66.3440765  62.0877549  54.1979660
  65.9159556  62.0889610  55.1127434  65.8432554  61.2337573  53.1740440
  66.7347148  60.9095481  52.6371189  65.1879950  60.0444892  53.8067028
  65.9522277  59.6021940  54.4458045  64.3808488  60.3973301  54.4486674
  64.5450322  58.9712185  52.8743541  63.7219718  59.4184276  52.3168761
  65.6271488  58.3776529  51.8417153  66.1670548  59.1646145  51.3151109
  66.3609179  57.7916601  52.3951589  65.0666059  57.8253803  51.0874696
  64.0009217  57.6967252  53.6390963  64.8382592  57.1306919  54.0472367
  63.6181535  58.1627787  54.5470516  63.1930283  57.1593434  53.1423615
  64.9569284  61.9671177  52.1355397  64.9788451  61.6560250  50.9264339
  64.1984176  62.9867254  52.5954194  64.3298775  63.1910290  53.5757710
  63.6003132  63.9820730  51.6737885  62.9669535  63.4197772  50.9876516
  62.5880189  64.9706544  52.2872509  61.7846108  64.4001290  52.7531636
  63.1464875  65.5210693  53.0443889  61.9764985  66.0473485  51.3756789
  62.7409998  66.4565339  50.7152316  61.2606733  65.5455647  50.7245968
  61.1706529  67.0379916  52.0749846  61.2493595  67.0836125  53.3143328
  60.5001891  67.8250250  51.4166733  64.6814710  64.7968462  50.9247248
  64.5646213  64.6865823  49.7011906  65.7857955  65.2325188  51.5710833
  65.7452449  65.0673775  52.5667049  66.8479697  65.9688578  50.9897751
  66.3238606  66.8208634  50.5567340  67.8896488  66.3060027  52.1519637
  67.6141931  67.2720584  52.5748912  67.8019634  65.4841321  52.8625564
  69.2384378  66.4238618  51.5971496  69.6310698  67.4811172  50.7815441
  69.0154362  68.2569277  50.5835206  70.9182071  67.1752817  50.4087593
  71.4750824  67.8547639  49.7805505  71.3716347  66.0530095  51.0604587
  70.3027077  65.5281964  51.7749467  70.3433024  64.6378229  52.3848960
  67.5162028  65.1458562  49.8607959  67.5036074  65.6480341  48.7374198
  67.9052820  63.8588866  50.1305409  67.8949401  63.6451377  51.1176095
  68.3637031  62.9088664  49.1187451  69.3229837  63.1454353  48.6583983
  68.4812464  61.5385994  49.7461266  67.5449440  61.3146357  50.2572987
  68.6420290  60.8226564  48.9401019  69.6274238  61.2948833  50.7321670
  69.5368655  62.0889025  51.4734767  69.3020599  60.0225811  51.5373236
  68.9616238  59.2083643  50.8976033  70.1779334  59.6986319  52.0994678
  68.5385415  60.2351712  52.2856184  71.0058623  61.1266178  50.2290171
  71.3733743  62.0884862  49.8714642  71.6979915  60.7592365  50.9867785
  71.0533355  60.4278534  49.3937989  67.3728602  62.7736674  47.8987542
  67.8325274  62.4050850  46.8559980  66.0117919  62.8932789  48.0716078
  65.5912846  63.1546854  48.9519678  65.0690954  62.6230975  46.9389639
  65.4229393  61.8097856  46.3053838  63.7758201  62.1726377  47.5207166
  63.3062010  62.8153907  48.2653148  63.0301880  61.9690740  46.7521446
  63.9175316  60.5246354  48.2829979  64.6635670  60.9624856  49.3011533
  64.7803503  63.8170321  45.9926605  64.1270784  63.6933201  44.9275063
  65.2142977  64.9471002  46.4522470  65.5918989  65.0112793  47.3868049
  65.1007081  66.2318803  45.6740865  64.3080704  66.1454406  44.9308799
  64.7868400  67.4520704  46.5399571  65.6655874  67.5500012  47.1773837
  64.7500094  68.3401132  45.9089602  63.4799481  67.3083885  47.4226210
  63.3874114  66.3118044  47.8543131  63.3141188  68.3138552  48.5895634
  63.4177080  69.3243346  48.1941646  62.3528802  68.2539591  49.0999741
  64.2276835  68.2622944  49.1818818  62.2843877  67.4364816  46.4438352
  62.1978433  68.4192157  45.9803722  62.3342055  66.6794207  45.6611773
  61.3533169  67.1504192  46.9330999  66.3359696  66.5639885  44.8410542
  66.2701466  67.4093034  43.8798523  67.5200613  65.9161784  45.0686302
  67.5975305  65.2455469  45.8198674  68.7702199  66.3194367  44.4234963
  68.8924492  67.3718830  44.6794812  69.9813976  65.4989709  44.9709519
  69.6374849  64.4653508  44.9328265  70.8075427  65.5103089  44.2599799
  70.3354935  65.7674494  46.4462433  69.4550426  65.8632177  47.0816723
  71.1855029  64.6047653  46.9324900  70.5436425  63.7238555  46.9208929
  71.9735086  64.5361002  46.1825328  71.6428732  64.8604675  47.8882771
  71.0187853  67.1414647  46.6223900  70.4462886  67.9169014  46.1135079
  71.0543707  67.4976100  47.6519479  71.9976653  67.0424189  46.1532590
  68.7002102  66.3263577  42.8411329  68.4740803  65.2586094  42.2659727
  69.0327436  67.4350797  42.1874905  69.4683234  68.2329687  42.6276534
  68.6779173  67.6678768  40.8196115  68.1287736  66.8253717  40.3991673
  67.6027474  68.8019210  40.7488231  66.6579476  68.6072453  41.2562801
  68.0067796  69.6872748  41.2397498  67.0870992  69.0886557  39.3437178
  66.2488493  70.0211071  39.2114557  67.3478006  68.2662594  38.4478646
  69.9170197  67.8364568  39.8680843  70.7259632  68.7061233  40.0479297
  69.9827598  66.9433966  38.9216372  69.4438689  66.0912218  38.9810218
  71.0648757  67.1248737  37.9082452  72.0454287  67.2118749  38.3762697
  71.2683980  65.8914022  37.0428889  71.8303429  66.2621653  36.1856533
  72.0575675  64.7722765  37.8046874  72.7775247  65.2051518  38.4992223
  71.4299725  64.1863894  38.4762236  72.4149052  64.1448967  36.9881108
  69.9701440  65.2743583  36.4475166  70.2617201  64.4907383  35.7482561
  69.3511359  64.8473595  37.2365688  68.9670288  66.1929703  35.8188222
  68.5496091  66.9656333  36.4644636  69.4902649  66.7617831  35.0501916
  68.3093395  65.4689916  35.3377894  70.9652879  68.3908226  37.0500702
  71.8859435  68.8613302  36.4052397  69.8375924  69.1260074  37.1261394
  69.0625689  68.7474520  37.6516243  69.5885189  70.4051679  36.4949583
  70.5058737  70.7052086  35.9884589  68.4499601  70.2944683  35.5073285
  67.6619573  69.7964571  36.0721861  68.0730993  71.2752980  35.2174130
  68.8760967  69.7121992  34.1828485  69.8855455  70.1585157  33.5829896
  68.1408710  68.8622116  33.6183861  69.3562128  71.5765231  37.4322731
  69.0282786  72.7460145  37.0536633  69.7798866  71.3385739  38.6886550
  70.0587820  70.4115708  38.9768222  70.1141109  72.3297306  39.6653428
  69.6705054  73.2720108  39.3437268  69.6479964  72.0065558  41.0393209
  68.5690374  72.0403924  41.1907129  70.0070198  71.0335200  41.3745963
  70.0668251  73.0004971  41.9384793  69.5342902  73.7811903  41.7695828
  71.6141836  72.6167970  39.6855723  72.4474858  71.9423237  40.2855065
  72.0723420  73.6596818  38.9584606  71.4331933  74.2121616  38.4049406
  73.5054293  73.8915832  38.7756513  74.0058297  72.9530531  38.5371854
  73.8088212  74.7735124  37.5357590  73.4840709  75.7874818  37.7692184
  74.8860821  74.7153356  37.3798361  73.1601826  74.5027666  36.2540925
  72.0889300  74.5217082  36.4544894  73.1812536  75.3531089  35.5724819
  73.5149268  73.1850917  35.5766507  72.6852352  72.8266652  34.7102735
  74.5135547  72.5115021  35.8495763  74.3794530  74.5251397  39.9617196
  73.8038283  75.4065277  40.6756795  75.6548201  74.1615407  40.1971998
  76.1432417  72.8450059  39.8552674  76.1598906  72.7478358  38.7697349
  75.4929501  72.1419588  40.3758030  77.5233593  72.7785016  40.4581277
  78.1478908  73.2369506  39.6913452  77.8412860  71.7458290  40.6016906
  77.3666939  73.5496904  41.7283902  78.3972619  73.8366593  41.9373469
  76.9539918  72.8807234  42.4835460  76.3319267  74.6805141  41.4555244
  75.6263761  74.6827373  42.2863634  77.1143451  75.9704660  41.2551751
  78.3434112  75.9851926  40.9319444  76.4209829  77.0406705  41.4518506
  75.4249149  76.8743455  41.4703769  76.8789495  78.4620288  41.1525174
  77.1792068  78.3810995  40.1078184  75.6712356  79.4485498  41.1345206
  75.3864060  79.6619342  42.1647937  75.9144143  80.8796772  40.5496267
  75.0286631  81.4770905  40.7655946  76.7420342  81.3754705  41.0568304
  76.1687385  80.9009182  39.4899262  74.5052765  78.8113399  40.3821964
  73.7013814  79.5271014  40.2103298  74.7525074  78.4668441  39.3780747
  74.0860101  78.0199419  41.0035001  77.9717537  79.0261697  42.0237875
  78.5425610  80.0355083  41.7832327  78.4654357  78.2318113  42.9653535
  78.1662234  77.2678345  42.9289105  79.5223490  78.5920288  43.8586443
  79.5029895  79.6784855  43.9443562  79.3476315  78.0541436  45.2735233
  79.0125327  77.0169569  45.2807758  80.2332939  78.2563101  45.8757997
  78.5325922  78.6037894  45.7443887  80.9109993  78.1644175  43.2127629
  81.0908827  77.1389600  42.5352491  81.8915850  78.9151991  43.6903497
  81.6417287  79.6957665  44.2806471  83.3280725  78.5975140  43.5759007
  83.5720978  78.6211195  42.5138255  84.1550624  79.6837155  44.2090829
  83.9329342  80.6085187  43.6766406  83.8872047  79.8338246  45.2549412
  85.1897448  79.4307101  43.9777326  83.5840823  77.2010704  44.1901799
  82.9773249  76.9571491  45.2116591  84.4212782  76.2682438  43.7011545
  84.9089633  76.4550149  42.8366411  84.8257247  75.0797362  44.3542243
  83.9663989  74.5366747  44.7476156  85.5819605  74.1266554  43.3994787
  84.9076688  73.8429549  42.5914907  86.3228324  74.7248166  42.8689822
  86.2518379  72.7563480  43.7364311  85.6035017  72.2889344  44.4774914
  86.2726313  72.1048340  42.8628164  87.6299706  72.7643309  44.3437085
  87.6916822  73.3888007  45.2349600  87.9781197  71.7862317  44.6757344
  88.6197528  73.3990813  43.4603150  88.3244378  73.7725015  42.5695586
  89.9000201  73.4870544  43.6329719  90.4659048  73.0901241  44.6750052
  89.9588221  72.6834228  45.4480852  91.4351453  73.2968696  44.8697651
  90.7182634  73.9227902  42.7527540  90.2981239  74.5000719  42.0383784
  91.7033871  73.9909409  42.9648550  85.7669821  75.4332153  45.4878956
  86.7367118  76.1802141  45.2668469  85.4791055  74.9047930  46.6881866
  84.7223216  74.2591755  46.8629900  86.1840409  75.2591898  47.8792490
  86.9221779  76.0199381  47.6252049  85.1771194  75.9141081  48.8972397
  85.7371854  76.4535089  49.6610937  84.5180712  76.5341692  48.2895174
  84.4176080  74.9301587  49.5862731  83.7764409  74.5495183  48.9816061
  87.0301365  74.1624582  48.5302482  87.8609601  74.4432543  49.3644706
  86.7981674  72.8993313  48.1974146  86.0130390  72.8124055  47.5680148
  87.4479912  71.6886296  48.6807589  87.5988663  71.6519003  49.7596601
  86.8142768  70.3916339  48.1243106  86.7803973  70.4081454  47.0349291
  87.3561173  69.1222634  48.7574098  87.2774572  69.0943658  49.8442122
  86.7193469  68.3715289  48.2894129  88.3804894  68.9918575  48.4084479
  85.4839304  70.5355199  48.4990459  85.1217075  71.1122458  47.8224496
  88.8514172  71.7409535  48.0553787  89.1415462  72.2659475  46.9664378
  89.8964475  71.4177449  48.8192437  89.8001207  71.2921378  49.8167677
  91.3073396  71.4110972  48.4247371  91.4276638  72.3287277  47.8489055
  92.1892919  71.4474103  49.6814025  91.6852053  72.1860364  50.3045689
  92.0987694  70.5269780  50.2582181  93.5354598  71.7443356  49.3236973
  93.8263038  72.4590665  49.8948104  91.6122080  70.1899961  47.5217565
  91.0345758  69.1434274  47.8159534  92.5586266  70.3073164  46.6188864
  93.2731866  71.0034881  46.7765938  93.1231963  69.1311187  45.8963012
  92.7831177  68.1739044  46.2915083  92.8181388  69.2453529  44.4030243
  93.3417906  70.1513911  44.0980554  93.3838486  68.0628974  43.6554521
  93.0052942  67.1874124  44.1830175  93.0636368  67.9520272  42.6194636
  94.4704183  68.0956537  43.7354986  91.2945566  69.5266763  44.0897126
  90.8577086  68.5281343  44.1030449  90.8783946  70.1509190  44.8804278
  90.9310743  70.1016977  42.6935990  89.8747968  69.8897240  42.5279496
  91.2713690  71.1325528  42.5954296  91.4597632  69.4448376  42.0028531
  94.6376051  69.1178397  46.0686068  95.3431881  70.1874288  45.8402420
  95.1408640  68.0345125  46.5481706  94.4912482  67.2660731  46.6353500
  96.5686198  67.7262200  46.6712730  97.0684651  68.6941366  46.7085912
  96.8285431  66.9380506  47.9524635  96.1807845  66.0896716  47.7316113
  98.3830937  66.5697075  48.1256538  98.7454875  65.9533122  47.3029586
  98.8359129  67.5608961  48.1516897  98.5792403  66.1174722  49.0978263
  96.2075692  67.7253659  49.2107390  96.8742477  68.5770633  49.3458364
  95.1613051  67.8843116  48.9496153  96.3027103  66.8078015  50.4910284
  95.8994175  65.8161404  50.2859286  97.3681950  66.7116173  50.6998133
  95.8263636  67.3201199  51.3269339  97.0173543  66.8370734  45.4288441
  96.4220533  65.7643475  45.2709468  97.9482447  67.3652631  44.6325142
  98.1064294  68.3476874  44.8054886  98.6535790  66.6086642  43.6519808
  98.0698907  65.7159861  43.4270845  98.9877176  67.5630001  42.4666358
  98.0612704  68.0277854  42.1293312  99.7066968  68.3461230  42.7072343
  99.4414303  66.9716827  41.6712661  99.9888411  66.0004745  44.1341261
 100.8226069  66.7361684  44.7678640 100.2741265  64.6656462  43.9605968
  99.7087526  64.0973514  43.3461919 101.6208794  64.0620697  44.1359034
 102.0662510  64.5779766  44.9865454 101.5009086  62.5800091  44.5151754
 101.0002340  62.0895548  43.6803754 102.8049862  61.8147703  44.5778659
 102.5392881  60.8451489  44.9988904 103.1787837  61.7458755  43.5562843
 103.4753372  62.4243097  45.1838362 100.7620575  62.4425768  45.6562466
  99.8534026  62.6121629  45.3970421 102.4834128  64.2573615  42.8762030
 102.1738521  63.7685626  41.7860335 103.7253197  64.7842118  43.1002493
 103.9256693  65.1638325  44.0145383 104.6047538  65.2465314  42.1140200
 104.0378088  65.4835799  41.2137521 105.2737854  66.5843833  42.6132921
 105.7406245  66.3564023  43.5715440 106.3746479  66.9471305  41.5377993
 105.9948565  67.1490753  40.5362410 106.9651506  67.8208239  41.8133889
 107.0475027  66.0948511  41.4429851 104.2748987  67.7294296  42.9317630
 103.7193648  67.5258217  43.8471400 104.8584629  68.6131729  43.1897644
 103.3468260  68.1365922  41.8024894 103.9640248  68.2581053  40.9123177
 102.6328539  67.3435777  41.5800663 102.7519980  69.0090035  42.0730795
 105.5741831  64.0172048  41.7168896 106.0005412  63.1942539  42.5088579
 105.8947846  63.8960578  40.4493491 105.4842667  64.6353217  39.8969608
 106.7372628  62.9722933  39.7503462 107.7163786  62.8644496  40.2170388
 106.2227262  62.0156913  39.6593380 106.9800268  63.4849840  38.3449012
 106.7681606  64.6266239  38.0329367 107.4599898  62.6187814  37.4560153
 107.9279431  61.2793836  37.8478571 107.2305845  60.8210910  38.5491123
 108.9219893  61.4594749  38.2572136 108.0763850  60.4700752  36.6002835
 107.0820903  60.1252541  36.3164234 108.8128532  59.6689398  36.6627618
 108.3719569  61.4326817  35.5113153 107.7261367  61.0944426  34.7010002
 109.4442303  61.4320195  35.3155113 107.8728828  62.8139176  36.0337928
 108.7365498  63.4752850  36.1031595 106.7580476  63.4005310  35.0708915
 107.1393676  63.9471240  34.0668013 105.4954093  63.3341893  35.4096134
 105.2933540  62.7500201  36.2083761 104.3104312  63.8413153  34.6308364
 104.6135768  64.0212687  33.5994010 103.2149914  62.8352924  34.7213992
 103.5120783  61.9875068  34.1040671 103.0170085  62.4865464  35.7349921
 102.3330508  63.2000140  34.1948408 103.7246745  65.1605814  35.1918243
 102.6454107  65.5493092  34.6573916 104.4057177  65.7630649  36.1669125
 105.2570556  65.2831171  36.4218896 103.9825992  66.9731466  36.9837388
 103.3555394  67.6033371  36.3530328 103.0433171  66.5922248  38.0914914
 102.9642671  67.4494873  38.7600690 102.0807811  66.3552504  37.6382058
 103.5122528  65.4967433  38.7353688 103.1355113  64.7168960  38.3212379
 105.1040018  67.9500417  37.4575175 104.8772287  68.8423367  38.2785098
 106.3113204  67.6843411  36.9673230 106.3933677  67.0740030  36.1667877
 107.5261699  68.4687433  37.2870589 107.2994135  68.8459451  38.2842556
 108.7414441  67.4999930  37.3574116 108.4498379  66.6057806  36.8065486
 109.5801908  68.0400859  36.9181759 109.1477608  67.1328909  38.7759833
 109.4699665  68.0515416  39.2662529 108.3367959  66.5420782  39.2019005
 110.2502676  66.1501104  38.6396689 110.5282812  65.8075757  39.6364027
 109.8451756  65.4315589  37.9271353 111.4123102  66.6838915  37.9494987
 111.3620053  66.5936878  36.9447892 112.5216584  67.0944245  38.4423058
 112.7297624  67.1544128  39.7331193 111.9628427  67.0247680  40.3774223
 113.6285515  67.3401031  40.1548174 113.5388975  67.3938105  37.6826299
 113.3887948  67.4552428  36.6857331 114.4860301  67.3164100  38.0247541
 107.8653813  69.6298770  36.3533517 108.5929220  70.4331818  36.7647462
 107.2842560  69.6571134  35.0921636 106.6206206  68.9231926  34.8894181
 107.5302517  70.7286856  34.0781230 108.5971904  70.9329781  33.9886443
 107.0282103  70.1953986  32.7229429 107.4862831  69.2177747  32.5725446
 105.9601039  69.9887748  32.7904637 107.4065576  71.1072535  31.6537000
 108.3499489  71.0620967  31.4817257 106.7647129  72.0285209  34.4645474
 105.6322796  71.9841799  34.9367308 107.3588378  73.2049022  34.2654163
 108.2698182  73.1454796  33.8333316 106.7402901  74.5011159  34.4965579
 106.2404591  74.4000177  35.4599215 107.6863184  75.7057895  34.3324855
 108.4317636  75.4345797  33.5849183 107.1923839  77.1058732  34.0908685
 106.4551689  77.0798524  33.2884054 106.6822177  77.5182042  34.9613934
 108.0570828  77.7141454  33.8255314 108.4201722  75.6715581  35.6015632
 109.2761246  76.3462019  35.5843973 107.8070016  75.6747238  36.5027356
 108.9845678  74.7390926  35.6103339 105.5632473  74.7727792  33.4957035
 104.4765613  75.0827644  33.9559514 105.8180561  74.4419733  32.2776405
 106.6279433  73.8568988  32.1297334 104.6947594  74.2522248  31.2653557
 104.2059508  75.2246818  31.2061363 105.2793311  73.8832257  29.8760053
 106.0060884  73.0734338  29.8115001 104.4083059  73.5005831  29.3440061
 106.0061499  75.0101054  29.0941102 106.9900987  75.1851013  29.5292208
 106.0858525  74.6753928  28.0598360 105.1828516  76.2689858  29.0593155
 104.0428502  76.2144732  28.5700385 105.6294380  77.2462869  29.6223537
 103.5087702  73.3059202  31.6288975 102.4695210  73.6954986  31.3129864
 103.7364662  72.2038494  32.4017896 104.6961702  72.1157659  32.7039648
 102.6941411  71.3438680  33.0247323 101.9349666  71.2619572  32.2468733
 103.1987355  69.9151410  33.1928131 103.5483480  69.5539875  32.2256836
 104.1053832  69.9745948  33.7949462 102.3090984  68.8149041  33.9771257
 102.7762830  67.8355268  33.8738852 102.2251237  69.0264154  35.0431192
 100.9328774  68.6849076  33.3760955 100.3573952  67.9219464  33.9003191
 100.5297752  69.6966115  33.4216763 101.0727906  68.3089008  31.9288561
 100.7368444  68.9992458  31.2726063 101.2933901  67.1373650  31.2875352
 101.7047292  65.9682043  31.8721834 102.0641490  65.9602124  32.8160396
 101.7607010  65.0661465  31.4213408 101.1573351  67.1438401  30.0372984
 101.0411313  68.0370640  29.5803978 101.2822634  66.2789469  29.5308869
 102.1155327  71.9549766  34.3794948 100.8901131  71.9417488  34.5647869
 102.9621855  72.6995742  35.1222831 103.8635347  72.9547441  34.7446490
 102.6194992  73.3003276  36.4541887 102.0967606  72.5806338  37.0841893
 103.8804957  73.7188471  37.2775161 104.5782310  74.3145893  36.6889953
 103.5789550  74.4051127  38.0688694 104.6278338  72.4810167  37.8805396
 104.6132564  71.6234488  37.2078838 106.1428759  72.8727291  38.0454479
 106.6490266  72.8479932  37.0804071 106.2701400  73.8347586  38.5418381
 106.6382058  72.2431246  38.7846121 104.0586937  72.1761168  39.2334923
 104.6843608  71.3406508  39.5474462 104.1678667  72.9367415  40.0065584
 103.0638984  71.7398666  39.1430769 101.5753726  74.4734750  36.2547333
 100.6461567  74.5334039  37.0784856 101.7340154  75.1831993  35.0944409
 102.5587232  74.9949550  34.5426065 100.8327031  76.2966330  34.7119934
 100.9348736  77.0908237  35.4515403 101.3236215  76.8301117  33.3845158
 101.8147911  76.0528196  32.7991361 100.4898972  77.2003437  32.7878959
 102.3222963  77.9589068  33.5379406 101.7827575  78.8919589  33.7005381
 102.8945760  77.7158765  34.4332241 103.2011538  78.1940730  32.3108391
 103.9737078  78.8649057  32.6866670 103.8014685  77.3273560  32.0342093
 102.4520977  78.7929709  31.0943998 101.7204575  78.0797372  30.7147869
 101.9833392  79.7271621  31.4036769 103.4041527  78.9261062  29.9199100
 102.8824844  78.9498281  29.0553700 104.0465827  79.7021472  29.9916928
 103.9360573  78.0712385  29.8400437  99.3300379  75.7858011  34.5721782
  98.3912822  76.4214583  35.0430993  99.1919672  74.6933139  33.8300863
  99.9630715  74.2613551  33.3412993  97.8524587  74.1142376  33.6984719
  97.1644505  74.8954024  33.3751607  97.8706768  73.1321485  32.4811296
  98.6637291  72.4026948  32.6453549  97.0236613  72.4461408  32.4721878
  98.0656436  73.8123677  31.0854756  98.8630616  74.5547987  31.1174258
  98.2965455  72.9323836  30.4850556  96.7918415  74.5899342  30.6418302
  96.8966153  75.6058426  29.9370978  95.6659886  74.1672630  30.9752379
  97.3168684  73.3847652  34.9231926  96.0921582  73.4921162  35.2082138
  98.1295196  72.7380509  35.7303897  99.1158857  72.7265688  35.5134794
  97.5862621  72.2644860  37.0478611  96.7394526  71.5782777  37.0352470
  98.7147455  71.4269547  37.7403182  99.6313832  72.0032055  37.8663018
  98.3481473  71.1388950  38.7255738  99.1427454  70.1391580  37.0093856
  98.3957476  69.3456285  37.0315739  99.4278638  70.4146837  35.9940561
 100.6678769  69.3709966  37.6623519  99.9315840  68.5149761  39.0150505
  99.2046649  69.0251174  39.6470630  99.3356484  67.6866705  38.6318135
 100.7239903  68.1783788  39.6835564  97.2261933  73.4342066  38.0473016
  96.1618028  73.4162403  38.6782877  97.9061307  74.5558381  38.0566900
  98.8301145  74.5939250  37.6505227  97.4450337  75.8116054  38.7454531
  97.2120504  75.5640908  39.7811206  98.4991236  76.9839564  38.7450642
  98.8781310  77.1752143  37.7411292  97.8128200  78.3142513  39.1252248
  98.5812242  79.0584436  39.3345877  97.3584672  78.7767363  38.2489940
  97.1191768  78.1404118  39.9478689  99.6489028  76.6329410  39.7346094
  99.3345417  76.5882553  40.7773567  99.7973188  75.5829241  39.4825400
 100.9958547  77.3327399  39.4059660 101.6972611  76.8646328  40.0966214
 101.3213868  77.1825870  38.3766467 100.9651920  78.3562779  39.7795166
  96.1545707  76.2919246  38.1008214  95.2248002  76.5064092  38.8543048
  95.9810428  76.3378176  36.8320313  96.8162227  76.1732656  36.2883422
  94.7428704  76.7035401  36.1422986  94.3594518  77.6480854  36.5282371
  94.9138851  76.9746649  34.6468979  95.3756483  76.1376557  34.1232485
  93.9290098  77.2336919  34.2582753  95.8226605  78.1567475  34.3955603
  95.4576962  79.1600076  34.6152526  96.6792291  78.0569022  35.0622269
  96.2588323  78.0464275  32.9201247  97.0184122  77.2657362  32.8793885
  95.4383061  77.7419440  32.2703793  96.8918119  79.3448872  32.3484390
  96.0762856  80.0360030  32.1354223  97.6415481  79.6675134  33.0709469
  97.5207637  79.0716975  31.0363136  96.8123942  78.7675753  30.3837610
  97.9396505  79.9237494  30.6918698  98.2806004  78.4064222  31.0495004
  93.5727313  75.7469052  36.3741777  92.4342439  76.1923480  36.2861349
  93.8525925  74.4684864  36.6189499  94.8087067  74.1431178  36.6286099
  92.8955545  73.4728056  37.0356860  91.9788326  73.5712630  36.4542838
  93.3500123  72.1047369  36.7984205  92.5225930  71.4298746  37.0176063
  93.4791733  72.0799974  35.7163828  94.2906282  71.9607321  37.3300486
  92.6542465  73.6248660  38.5534759  91.7525275  73.0652370  39.1035111
  93.4221877  74.4513963  39.3407297  94.2851186  74.7382578  38.9012060
  93.0889146  74.7140326  40.7249578  93.4077669  75.7398653  40.9096339
  92.0164464  74.6997716  40.9191450  93.8017463  73.8555686  41.7759356
  93.3161960  73.4831816  42.8525364  95.0421653  73.2651849  41.4742004
  95.2934282  73.3098408  40.4969733  95.8496531  72.5728533  42.4672019
  95.3066963  71.6952501  42.8180870  97.1449208  72.1145838  41.7444860
  96.9856912  71.4411376  40.9023363  97.5893123  73.0081828  41.3061777
  98.3259951  71.6023845  42.6064791  98.4886893  72.2370367  43.4775974
  97.9264274  70.6621128  42.9864047  99.9370613  71.3471167  41.6966188
 100.8422884  72.8673401  41.7059748 100.3683144  73.5560603  41.0066052
 100.8954685  73.3658114  42.6738582 101.8726684  72.6056743  41.4651867
  96.1737839  73.5813116  43.5811096  96.7126406  74.6098034  43.2521956
  95.9958040  73.1133612  44.8405489  95.4618603  72.2824483  45.0517992
  96.2825142  73.9382163  46.0508258  96.0511638  74.9930525  45.9026977
  95.2024915  73.5085184  47.0656201  95.0982059  72.4235341  47.0598170
  95.3556922  73.9280127  48.0599362  93.7810153  73.9255881  46.6486912
  93.0951478  73.2912614  45.8210242  93.1987091  74.8760344  47.3970342
  92.2488800  75.1790623  47.2354823  93.7401775  75.1527616  48.2035045
  97.6912485  73.6250807  46.7346563  98.3875108  74.4913351  47.2580170
  98.0454967  72.3596217  46.7008796  97.4961582  71.6889345  46.1827040
  99.2287438  71.7884289  47.3667808  99.9154658  72.6158668  47.5452770
  98.7906343  71.0849063  48.6670225  98.2391837  70.1900976  48.3783642
  99.9636791  70.5730868  49.5579155 100.7839022  71.2805808  49.6794918
  99.6050147  70.2292665  50.5280947 100.3777877  69.6870220  49.0767608
  97.9156121  72.0045489  49.6305299  98.4832319  72.6848410  50.2654424
  97.2691242  72.6524864  49.0386428  96.9042568  71.2324041  50.4595211
  96.1007600  70.9230393  49.7911829  97.4159179  70.3735540  50.8937761
  96.4568294  71.8802381  51.2133262  99.9999209  70.8631235  46.3994633
  99.3687818  70.0396926  45.7184660 101.3401691  71.1256645  46.2594150
 101.7260642  71.8847848  46.8024816 102.2945261  70.1940740  45.7321791
 101.7456051  69.6347414  44.9745919 103.3368402  71.0674742  44.9996744
 102.8788314  71.8419304  44.3843602 103.8772538  71.6407730  45.7529514
 103.9870091  70.4021301  44.4316090 102.8419455  69.2720555  46.8492350
 103.6073484  69.7235887  47.6582516 102.6014739  67.9336248  46.8092229
 101.8734516  67.6619129  46.1640438 103.1526745  66.8903412  47.6846016
 103.3504222  67.3209905  48.6662052 102.0410323  65.8794241  47.9033919
 101.1800602  66.2600238  48.4528295 101.6204248  65.5417014  46.9562189
 102.4604783  64.6190803  48.6735289 103.1971533  64.0448571  48.1116983
 103.0711384  64.8695574  49.5409714 101.2749682  63.6754131  49.1363486
 100.8056381  64.2757417  49.9157297 100.5478053  63.6083746  48.3270858
 101.8011830  62.3444903  49.5913805 102.2104727  62.2371789  50.5084871
 101.7872660  61.1848024  48.9923906 101.3848630  60.9867163  47.8033525
 101.0871764  61.7639103  47.2311180 101.3700086  59.9951641  47.6117794
 102.2027226  60.2032465  49.6689247 102.5746025  60.4102708  50.5848668
 102.3924898  59.2827499  49.2990946 104.4071126  66.3039590  47.0705401
 104.3565351  65.7721063  45.9806187 105.4941362  66.3354287  47.8405329
 105.4467747  66.8950039  48.6800164 106.7399149  65.6640648  47.4342726
 106.7430786  65.1695843  46.4628651 107.9332301  66.6120239  47.4488424
 107.9823240  67.0375200  48.4511611 108.8883991  66.1416238  47.2152880
 107.7204158  67.7664549  46.3811890 107.1855150  67.3608859  45.5223647
 107.0257539  69.0398010  46.8990404 106.9169384  69.7730162  46.0998717
 106.0915975  68.7017329  47.3475960 107.7112435  69.4033652  47.6645635
 109.0978431  68.2671919  45.9283963 108.8898289  69.0179641  45.1660591
 109.6913688  68.5676932  46.7918349 109.5717043  67.4326485  45.4115370
 106.8857931  64.4061726  48.3630777 107.1764143  64.6112556  49.5578244
 106.7127047  63.1593844  47.8553378 106.4539654  62.9914571  46.8935767
 107.0747863  61.9820500  48.6048458 106.7346052  62.2161563  49.6136029
 106.2040485  60.7864081  48.1027155 105.2232687  61.1478673  48.4117759
 106.3569106  60.5052519  47.0607461 106.3694167  59.5084744  48.7764956
 106.8760742  59.3941035  49.9136751 106.0181731  58.4059258  48.1523025
 105.9027948  57.5782081  48.7194632 105.5046625  58.5643711  47.2971282
 108.6005424  61.6757374  48.7743928 109.1653826  61.4271164  47.7277383
 109.1608522  61.5456784  49.9909243 108.6222819  61.6511879  50.8388098
 110.6336894  61.2937899  50.1629606 111.1487594  61.6798294  49.2832745
 111.1303569  62.1122348  51.3402622 110.3381281  62.7282727  51.7656649
 111.4472443  61.4237776  52.1236580 112.2829484  63.0252771  50.9369416
 111.9247421  64.3005123  50.3556016 110.8974491  64.6204342  50.2621792
 112.8894080  65.0994013  49.9697482 112.6684043  66.0889281  49.5977086
 114.2138610  64.8311777  50.1511374 114.9104051  65.6031706  49.8591108
 114.6827204  63.5737918  50.6399910 115.7052351  63.4458291  50.9633703
 113.6747572  62.6454854  51.0614340 113.9635851  61.6729070  51.4317040
 110.9077718  59.7725280  50.2268774 112.0585630  59.2885223  50.4891453
 109.9880477  58.8537533  49.7804555 109.0299275  59.1575270  49.6813233
 110.3981496  57.4182623  49.5310378 110.8466591  56.9958909  50.4302772
 109.0418276  56.6663202  49.1163181 108.2933603  56.8151071  49.8946892
 108.7027167  57.1329773  48.1914743 109.4086916  55.3861837  48.8593093
 109.0753121  54.9046904  49.6199833 111.4041335  57.2914893  48.3945182
 112.4455389  56.6111449  48.4460008 111.2198619  58.0147458  47.2847005
 110.4369548  58.6501215  47.2259213 112.1846387  58.1506400  46.1393278
 113.0404741  57.5338996  46.4137643 111.4757838  57.6088614  44.8241877
 110.4955790  58.0618208  44.6754386 112.1369635  57.7954166  43.9779228
 111.1926475  56.1555806  44.8764379 110.0813185  55.5348915  45.4327922
 109.2096508  55.9808979  45.6806563 110.1773544  54.1749209  45.2956322
 109.3838115  53.4674084  45.4856737 111.3743736  53.8884660  44.7805666
 112.0042773  55.1112599  44.4791136 112.9781721  55.1998945  44.0207536
 112.7277799  59.5824911  45.9411828 112.1812866  60.5363886  46.4092360
 113.8149623  59.6396106  45.1161413 114.1688132  58.7362794  44.8352813
 114.5943053  60.7912412  44.7505425 114.9196710  60.5134863  43.7480010
 113.8647605  61.5746399  44.5451756 115.7306518  61.3102912  45.6923190
 115.8527420  61.0124245  46.8658158 116.6625822  62.0213419  45.1035771
 116.5685716  62.2940448  44.1356429 117.7007438  62.6407290  45.8758675
 118.1080959  62.0168876  46.6715202 118.9574556  62.9152563  44.9133514
 119.5707260  63.5771616  45.5248093 119.4485756  61.9692595  44.6852770
 118.6009241  63.5594894  43.7815547 119.3328640  63.6950657  43.1753505
 117.2524669  64.0181208  46.4720408 116.3233987  64.6936563  45.9329902
 118.1102534  64.6404602  47.2987984 118.9043941  64.0991146  47.6092692
 118.1440637  66.1019916  47.5093960 117.2314163  66.4813094  47.9690620
 119.2729481  66.3434473  48.4441757 120.2484499  65.9098488  48.2240748
 119.4322800  67.4150943  48.5637040 119.0124690  65.6631653  49.7522179
 117.9718038  65.9351704  50.6110483 117.2638164  66.6422120  50.4731300
 118.0743362  65.0964350  51.6815278 117.3740349  65.0866085  52.5037098
 119.1801060  64.3362347  51.5373976 119.7735643  64.7202232  50.3409903
 120.6422701  64.3053349  49.8514803 118.3004448  67.0074144  46.2628415
 117.6524455  68.0292959  46.1896263 119.0883447  66.6682881  45.2109327
 119.7423766  65.9178986  45.3820728 119.1654395  67.2420868  43.8932111
 119.3941523  68.2999833  44.0222323 120.2659648  66.6200571  43.0675714
 121.1248138  66.5087280  43.7294507 120.0459872  65.6264720  42.6769989
 120.6742477  67.4870174  41.8408227 119.8720174  67.6993196  41.1341019
 121.1113929  68.4085508  42.2252617 121.8089242  66.9171589  41.0020380
 122.1272882  65.7092998  41.0770577 122.3544015  67.7579549  40.2110997
 117.8432713  67.2884324  43.2412532 117.3933069  68.3287234  42.7518525
 117.1751372  66.1433855  43.0569675 117.4513025  65.2549296  43.4501018
 115.9159769  66.0139790  42.3766966 116.0167531  66.3897117  41.3584754
 115.6233412  64.5406617  42.2823777 116.2626273  64.0467735  41.5506069
 115.8258830  64.0549039  43.2369020 114.1985219  64.1585428  41.9394551
 113.2483629  63.7119133  42.8950673 113.5476620  63.5899175  43.9255745
 111.9145220  63.3656308  42.5908607 111.2893068  62.8975321  43.3367761
 111.4273358  63.5022674  41.2759602 110.1879319  63.1870737  40.8815493
 109.7062553  63.0880274  41.7060356 112.3570048  63.9413333  40.3480488
 112.0941705  64.0253409  39.3038860 113.7240963  64.2110608  40.6044713
 114.4334957  64.5714832  39.8742328 114.7989434  66.8191580  43.0307908
 114.0603281  67.4847147  42.3114312 114.7382102  66.7862848  44.3712833
 115.4530018  66.2652162  44.8587876 113.5903431  67.4029739  45.1544732
 112.6728662  67.2651251  44.5823412 113.4145419  66.7664619  46.5362866
 114.3628128  66.7106668  47.0708885 112.7709011  67.4692812  47.0653163
 112.6128605  65.4361380  46.4270017 111.2724420  65.3019318  46.1320792
 111.0530867  64.0199209  46.2359331 110.1197473  63.4973900  46.0867558
 112.1849678  63.3641655  46.4581350 112.2143739  62.4077174  46.7813106
 113.2048273  64.2724677  46.6098077 114.2272514  64.1095525  46.9172287
 113.8456376  68.9004925  45.1848266 112.9601342  69.6964692  44.9732216
 115.1341424  69.3315400  45.2580437 115.8595929  68.6503738  45.4307692
 115.4987206  70.7497700  45.0424031 114.8840442  71.3359610  45.7255600
 117.0269855  70.8956213  45.4498338 117.3453330  71.9276400  45.5971458
 117.0877445  70.4012926  46.4193943 117.7058710  70.5078364  44.6903012
 115.1822862  71.2663456  43.6199520 114.8491056  72.4889153  43.4842683
 115.0580337  70.5084832  42.5437440 115.2777501  69.5325545  42.6830883
 114.6917073  70.9377485  41.1694358 114.9173661  71.9993567  41.0685922
 115.5540472  70.1991359  40.1580837 116.5899194  70.2370278  40.4951787
 115.1646572  69.1867263  40.2653463 115.4357963  70.6243738  38.6960985
 114.3754723  70.7563826  38.4808975 115.9110283  71.6053169  38.6991654
 116.1757711  69.7830110  37.7019803 117.1372520  69.0733349  38.1047247
 115.7366198  69.8182663  36.5540270 113.1592961  70.8973844  40.9471774
 112.6261421  71.7125367  40.1581942 112.4432641  70.0326525  41.6901376
 112.9598065  69.3617016  42.2406908 110.9627270  70.1013922  41.7965776
 110.4371329  70.0493462  40.8430795 110.4906850  68.8877139  42.5589133
 111.0103271  68.8515141  43.5164384 109.4043386  68.9665665  42.6005584
 110.7738796  67.7629819  41.7951383 110.6069490  67.0150299  42.3733278
 110.5159105  71.3453681  42.5390870 109.6248249  72.0078365  42.0549500
 111.0428948  71.5686610  43.7711912 111.6740512  70.8951249  44.1811798
 110.8092449  72.7897732  44.5534783 109.7262623  72.8689723  44.6482855
 111.3368381  72.6061290  46.0061024 112.3221778  72.1419428  45.9644260
 111.4595155  73.9672836  46.7848871 111.9248989  73.9128203  47.7690391
 112.1225456  74.6158909  46.2123492 110.5258259  74.4906587  46.9908081
 110.3893148  71.6555076  46.7355978 109.3984607  72.1005932  46.6450057
 110.5828567  70.6953321  46.2573552 110.6284388  71.4301341  48.2916248
 111.5370555  70.8299630  48.3398681 110.7859566  72.3815285  48.7996967
 109.8666738  70.8190340  48.7758517 111.3042955  74.0913064  43.8103991
 110.6381001  75.1162125  43.9708677 112.2678198  73.9624201  42.8697754
 112.6701919  73.0407090  42.7766313 112.5082934  75.1255537  42.0448546
 112.5903111  76.0632809  42.5944458 113.7966126  75.0200444  41.2824738
 113.8818999  74.0921548  40.7169178 113.9640666  75.8680316  40.6184129
 114.6775094  75.1082411  41.9184046 111.3532367  75.3420735  41.0696741
 110.8615263  76.4583137  40.9959565 110.9923347  74.2792337  40.3148401
 111.5711001  73.4746168  40.5090627 109.9500953  74.3700436  39.3176230
 110.3355966  75.1123958  38.6187653 109.9323426  73.1558059  38.4340312
 109.5010349  72.2956666  38.9461167 109.1159242  73.2337585  37.7160548
 111.1922676  72.7023568  37.6805926 112.0937545  73.4385878  37.3116885
 111.2539749  71.4914567  37.2555375 112.1178469  71.2043140  36.8180742
 110.5392693  70.8517109  37.5718360 108.5716435  74.7282265  39.9007014
 107.8469037  75.6025176  39.3606585 108.2261414  74.1666244  41.0518137
 108.8699205  73.4884075  41.4334815 107.0318135  74.5319247  41.7378858
 106.1855706  74.2180074  41.1267970 106.9096879  73.7806175  43.1042077
 107.8506287  73.9810250  43.6166312 105.7088795  74.3679015  43.9344293
 105.8758945  75.4212081  44.1597099 104.7319093  74.2263929  43.4722943
 105.5734185  73.8380061  44.8772848 106.5589303  72.2826220  42.8515598
 105.6605419  72.1686072  42.2449306 107.3612202  71.8474953  42.2555667
 106.4952064  71.8026504  43.8281082 107.0162239  76.0902984  41.9825411
 106.0732498  76.7960562  41.6873810 108.1870024  76.6236780  42.4909257
 108.9743276  75.9955408  42.4152700 108.4009739  78.1001348  42.6998042
 107.4949701  78.4613679  43.1864067 109.5984145  78.3845760  43.6126928
 110.3578885  77.6957534  43.2427972 109.8832108  79.4348180  43.6762602
 109.2614818  77.9848678  45.0457268 108.3279744  78.4601026  45.3470534
 108.9869280  76.9328693  45.1233136 110.4019252  78.2405051  46.0580343
 111.1251350  77.4345744  45.9333612 110.7711388  79.2572779  45.9238581
 109.7964601  78.0691266  47.4147410 108.8636392  78.4069463  47.6041012
 110.2725031  77.2520355  48.3458200 111.4465460  76.7127833  48.3541743
 112.1813883  77.0014116  47.7242533 111.7395639  76.2750062  49.2159152
 109.4558630  76.8985678  49.2801666 108.5153303  77.2659337  49.2569208
 109.7403928  76.3252971  50.0615200 108.4088254  78.9519181  41.4126663
 107.6720046  79.9806109  41.3078164 109.0497492  78.4900931  40.3387475
 109.5373317  77.6175349  40.4839068 109.1156249  79.1254321  39.0133630
 109.5128293  80.1262064  39.1830139 110.2529478  78.3454130  38.2861319
 111.1138350  78.4191830  38.9506100 110.0044843  77.2908092  38.1669858
 110.5978243  78.8715286  36.8953068 111.3798033  78.2751828  36.4252933
 109.7528659  78.6606980  36.2397862 110.9219158  80.3977251  36.8492698
 111.5662779  80.8552067  37.7733577 110.5854273  81.1382685  35.8804357
 107.8403249  79.1222370  38.1328179 107.5778239  80.0035332  37.2611133
 106.9336910  78.1917934  38.4900985 107.1662172  77.4314636  39.1129388
 105.5608016  78.2404477  38.0385994 105.5310903  78.2459048  36.9490122
 104.8866668  76.9917274  38.5203795 105.3783403  76.1087426  38.1120589
 105.0277271  76.9410849  39.6000301 103.8163014  76.8969945  38.3375032
 104.7933975  79.4595775  38.4582477 104.0840035  80.0700178  37.6679917
 104.8415246  79.7233309  39.7684490 105.4711953  79.1704392  40.3323540
 104.0989987  80.7806228  40.4739980 103.0402084  80.7026198  40.2270409
 104.2637887  80.4186866  41.9365183 105.3239956  80.2646861  42.1375993
 103.8282050  81.5402564  42.8585619 103.9316782  81.1748921  43.8802799
 104.4044300  82.4382277  42.6355991 102.7554165  81.7250697  42.8032691
 103.5136877  79.0833483  42.2408569 103.6675558  78.7644649  43.2717104
 102.4502940  79.1693592  42.0174695 103.8408376  78.2713294  41.5914739
 104.6624970  82.1466903  40.0640792 103.9299514  83.0832267  39.7685690
 105.9830672  82.1713371  39.8294134 106.5226865  81.4165397  40.2284019
 106.6729506  83.3521610  39.1659527 106.4665064  84.2947271  39.6729538
 108.1757771  83.2069452  39.3211264 108.3994557  82.2093135  38.9432389
 108.5378775  83.9559420  38.6167790 108.9363580  83.2477154  40.6995132
 109.0106917  82.2651123  41.1654161 109.9441103  83.5000345  40.3695456
 108.5347190  84.3307277  41.6177862 107.3701754  84.1797090  42.1130031
 109.3165135  85.2695749  41.9359502 106.3507971  83.6403414  37.6717084
 106.5297246  84.7413303  37.1584520 105.8303458  82.6935744  36.8918449
 105.5587978  81.8776979  37.4216708 105.6197617  82.8253897  35.4857983
 106.5274651  83.2429492  35.0501134 105.3518291  81.5013705  34.8321244
 105.4232198  81.6077784  33.7496823 106.1537913  80.8086227  35.0872470
 104.0263362  80.9064389  35.1369817 104.1590215  80.6768594  36.0596347
 104.4015380  83.7681474  35.1421163 104.4160352  84.4095155  34.1317813
 103.3822906  83.8380989  36.0251474 103.5376458  83.3861794  36.9149456
 102.1788685  84.6881351  36.0262662 101.7191489  84.7465691  35.0396713
 101.1368701  84.0099916  37.0723272 101.5003170  83.9770888  38.0994264
 100.2198650  84.5990600  37.0581797 100.7583504  82.6220246  36.6709045
  99.7135010  82.3296344  35.7580159  99.2504570  83.1392647  35.2134933
  99.2708768  81.0391606  35.4978303  98.4199213  80.8425690  34.8625032
  99.8496040  79.9640372  36.1916773  99.5585313  78.9343831  36.0450450
 100.9488734  80.1916224  37.1120985 101.4643624  79.2937486  37.4195058
 101.3972664  81.5295583  37.3615449 102.2123479  81.6936796  38.0508305
 102.5783253  86.1436119  36.3299789 103.5692460  86.3828243  37.0142507
 101.7937313  87.0880547  35.9005892 101.0683045  86.8478882  35.2401523
 101.9913257  88.4864515  36.0723116 102.9254318  88.7390490  35.5705565
 100.8138057  89.1063361  35.2814474  99.9870853  88.8955443  35.9598314
 100.7768620  90.1949522  35.2408261 100.7514268  88.7792775  34.2435062
 102.1862835  89.0642555  37.4671730 102.6166982  90.1718282  37.6797036
 101.7384212  88.3703042  38.5165850 101.4338772  87.4163237  38.3851206
 102.0450249  88.7192980  39.9094152 101.8834479  87.8533254  40.5513531
 103.0573035  89.1116412  40.0067627 101.1937338  89.8909848  40.4987705
 101.7675809  90.7008002  41.1798319  99.9351360  90.0047417  40.1134377
  99.5407104  89.3028914  39.5035626  98.9757772  91.1254739  40.4578464
  99.5163991  92.0700883  40.3984063  97.7875529  91.2417950  39.4303099
  98.2076417  91.3663552  38.4322566  97.3262736  90.2610817  39.5466133
  96.7551062  92.2033817  39.7304285  95.9432165  91.8851965  39.3289361
  98.4016071  90.8739837  41.8452859  98.1028798  89.7112095  42.1108481
  98.2348713  91.9669809  42.6434484  98.4618029  93.3870119  42.3576779
  98.1717225  93.7278134  41.3637649  99.4997161  93.6294096  42.5858882
  97.5790675  94.0935717  43.4441479  96.5538280  94.3117232  43.1451503
  98.0709862  95.0219036  43.7345198  97.4695748  93.1909323  44.7032209
  96.5448325  93.3403505  45.2606237  98.3458686  93.3733278  45.3252673
  97.5718802  91.8142033  43.9324007  98.2051634  91.1404627  44.5095726
  96.2431691  91.1727700  43.8328085  95.8174881  90.3697047  44.6959131
  95.4537177  91.4789710  42.8299625  95.7854156  92.2130958  42.2207442
  94.0940084  91.0347090  42.6428482  93.6925017  91.1603258  43.6483955
  93.2650902  91.9358764  41.7783299  93.6149864  91.9841787  40.7471464
  92.2089938  91.6819306  41.8695159  93.2688183  93.4551218  42.0015646
  94.2982711  93.8133779  41.9993435  92.2510214  94.0879178  41.0447781
  92.0370471  95.1291425  41.2859644  92.7045308  94.0807132  40.0536286
  91.2769945  93.6007936  40.9986761  92.6410013  93.8071446  43.3666339
  92.8754548  92.9885688  44.0471313  93.0086291  94.7952150  43.6435214
  91.5650894  93.9365477  43.2490919  93.9258471  89.5944503  42.1183366
  92.7690495  89.1265240  42.1706269  94.9806750  88.9984570  41.5250923
  95.8782230  89.4615296  41.5166144  94.8656998  87.6904584  40.8731194
  93.8604037  87.4239156  41.1993919  94.9374554  87.8244115  39.3007452
  94.6129099  86.8857603  38.8516304  94.2651790  88.6319830  39.0109074
  96.2839739  88.1333015  38.8467280  96.1172654  88.3835968  37.9350478
  95.9336344  86.6406943  41.2952853  95.7324468  85.4294289  41.0977427
  97.0152163  87.0772942  41.9217885  97.0621720  88.0765573  42.0610813
  98.1535601  86.1866278  42.3655892  98.5625466  85.6476147  41.5109915
  99.2377802  87.0663589  42.9460452  99.6311609  87.5525166  42.0532954
  98.7653926  87.6818912  43.7116131 100.3191463  86.3540688  43.6968788
 101.2433238  85.6725532  42.9279700 101.2411539  85.7347142  41.8497483
 102.2131586  84.8338052  43.5992073 102.9611359  84.2469889  43.0867408
 102.2524486  84.8066792  45.0212988 103.0631460  83.8636560  45.5604503
 103.9109512  83.6977792  45.1417483 101.2887426  85.5452803  45.7374107
 101.2292502  85.4519272  46.8117225 100.3154675  86.3696396  45.0775459
  99.5276566  86.8351796  45.6512325  97.6746266  85.0337273  43.3091319
  96.7643016  85.2574223  44.1251154  98.3444681  83.8696267  43.2323019
  98.9742133  83.6974772  42.4616623  97.8762040  82.5890372  43.8900130
  97.1240781  82.8430948  44.6369461  97.2093907  81.7359474  42.8515527
  97.9465868  81.6421524  42.0541176  96.8621422  80.8069594  43.3037694
  95.9485316  82.3048976  42.2208895  95.3111135  82.6785711  43.0222423
  96.1866417  83.1524197  41.5781296  95.1329928  81.3211633  41.4269788
  95.8346063  80.8696453  40.7255887  94.7678384  80.6482710  42.2028514
  93.9523368  81.9068832  40.7650442  93.4510434  82.6557652  41.2211577
  93.2079453  81.3278022  39.8063380  93.3336085  80.0898667  39.4183576
  94.0428570  79.5638090  39.9085963  92.7501316  79.6170003  38.7430413
  92.3786560  82.0244435  39.1346894  92.4740827  83.0180526  39.2887689
  91.9447495  81.7149427  38.2767649  98.9747260  81.8693072  44.6252952
  99.9088926  81.4213019  43.9486778  98.9807309  81.8196199  45.9681869
  97.9656203  82.3807094  46.7735476  97.0064565  81.9957141  46.4272787
  97.8467453  83.4555904  46.6371670  98.1924430  81.9745588  48.2394641
  97.5426588  81.1431816  48.5127631  97.8841354  82.8198372  48.8547501
  99.6658424  81.6302310  48.1799332  99.8976054  80.9085627  48.9632473
 100.2914861  82.5180242  48.2721592  99.9011189  81.0779662  46.8181645
 100.9170539  81.2165428  46.4483315  99.5712137  79.6113210  46.7236696
  98.4480286  79.1410483  46.5591078 100.5954468  78.7895003  46.7501588
 101.5553590  79.1034455  46.7605020 100.6044897  77.3155651  46.5546605
  99.6071719  76.8890378  46.6621342 100.8593067  76.9861403  44.9964700
 101.6301114  77.5521100  44.4733568 101.2749371  75.5061555  45.0435077
 101.6016649  75.2378621  44.0388317 102.1216844  75.2187936  45.6668393
 100.3815325  74.9545687  45.3363361  99.5780972  77.0181608  44.1025738
  99.2303135  78.0478991  44.1849724  99.8223300  76.7846725  43.0662662
  98.8098293  76.3101357  44.4133512 101.5651949  76.6462984  47.5310149
 102.7285201  77.0976742  47.6277019 101.0905293  75.7238423  48.3144916
 100.0948855  75.5734255  48.2357683 101.7592766  75.1017127  49.4643624
 102.3167699  75.8043131  50.0837612 100.6840634  74.4715406  50.3811604
 100.3610918  73.4902871  50.0333934 100.9333727  74.4349423  51.4416346
  99.8107086  75.1236751  50.3705943 102.7580619  74.0345181  48.9657458
 102.4559732  73.1869316  48.1279417 104.0030230  74.1149740  49.4708821
 104.2446624  74.9146176  50.0386478 104.9337404  73.0648900  49.4005710
 104.7639921  72.4373092  48.5256766 106.3309663  73.6572430  49.2511698
 106.5376317  74.4731071  49.9438196 107.3877704  72.6111319  49.7175266
 107.2828679  71.7969664  49.0004379 108.3769263  73.0660666  49.6655149
 107.1595492  72.3964935  50.7615544 106.6481856  74.0844368  47.8071663
 107.7276623  74.1703736  47.6828881 106.3245657  73.3144596  47.1067971
 106.0606676  75.3914778  47.3007062 106.4844914  75.7238420  46.3530737
 104.9845441  75.3143886  47.1453308 106.2412971  76.3029228  47.8705656
 104.6973656  72.0284619  50.5485818 104.9076321  72.3648349  51.7414730
 104.2679749  70.7564510  50.2816884 104.0967424  70.4100102  49.3485441
 104.2188500  69.7843497  51.3843286 104.3949296  70.2574581  52.3503950
 102.8346749  69.1168309  51.3723912 102.0666005  69.8836966  51.2721901
 102.7415352  68.5201200  50.4649408 102.6358809  68.4330174  52.1976084
 105.2540828  68.7338587  51.1528558 105.4886649  68.3884488  49.9912775
 105.8462362  68.1466644  52.2194251 105.6255043  68.4831466  53.1457928
 106.7499415  67.0078990  52.1092435 106.6012256  66.5689391  51.1226825
 108.1730557  67.5140687  52.5063661 108.3379848  68.3857588  51.8730773
 108.2008664  67.7678267  53.5660579 109.2643184  66.3986584  52.1882424
 109.0137575  65.7487525  51.3498253 110.5384388  67.1978320  51.7652436
 110.7445636  68.0530757  52.4088047 111.4138948  66.5491069  51.7363475
 110.4076769  67.6229845  50.7701149 109.6910548  65.4576074  53.3312740
 110.4632180  65.9891835  53.8873288 108.7866660  65.2748999  53.9116178
 110.1817062  64.5160152  53.0846795 106.2876772  65.7929367  52.9777332
 105.6898106  65.9641180  54.0532909 106.5156131  64.5568420  52.4855274
 106.8876426  64.4953323  51.5485586 105.9766645  63.3009682  53.1270752
 105.4713434  63.6065245  54.0432554 104.8995854  62.7313478  52.1951259
 104.1212717  63.4943521  52.1827920 105.3306091  62.5865902  51.2044804
 104.2601265  61.3817118  52.6923714 104.7190333  60.8108972  53.7075460
 103.3360494  60.9771708  52.0119549 107.2114246  62.4227234  53.5267389
 107.9151656  61.7945937  52.6607500 107.3775405  62.2663971  54.8689362
 106.8168534  62.7947840  55.5220577 108.4527734  61.5012707  55.5065343
 109.3747222  61.8164305  55.0178766 108.5848808  62.0437449  56.9665093
 107.8261727  61.5880779  57.6027738 109.9132463  61.6250270  57.5784349
 110.0929430  60.5627002  57.4132959 110.7201490  62.2941895  57.2797863
 109.8359510  61.7127310  58.6621521 108.4176385  63.4358352  57.0576257
 107.5736912  63.7110579  56.6921049 108.1431731  60.0066296  55.3193037
 107.1110567  59.5616800  55.7697687 109.1104702  59.2565861  54.7830355
 109.7951891  59.8767577  54.3748110 109.1270075  57.7932672  54.5074565
 108.3887638  57.6676190  53.7154101 110.5336028  57.3602989  53.9513751
 110.7628772  57.9781254  53.0831449 111.3442863  57.5992068  54.6397569
 110.5390792  55.8264963  53.5853886 110.1868054  55.3167399  54.4821662
 109.8156000  55.5442028  52.8205433 111.9287385  55.3395470  53.0312207
 112.1043269  55.8960490  52.1106008 112.7482803  55.6710705  53.6688291
 112.1245765  53.8676475  52.7755268 113.1649190  53.6561189  52.5284577
 111.8742810  53.3388999  53.6952720 111.3652275  53.4370086  51.6036004
 111.7466142  53.7356341  50.7173286 111.4580935  52.4361477  51.5048253
 110.4077561  53.7553609  51.6483247 108.8922546  56.9856103  55.8114879
 108.0045855  56.1694081  55.8044666 109.6649135  57.2040343  56.8851727
 110.3857559  57.8982376  56.7487548 109.3334833  56.6286073  58.1917660
 109.9881105  57.0910725  58.9305371 108.3557358  56.8879008  58.5978223
 109.5366711  55.1234161  58.1066239 110.4218167  54.6927179  57.3370021
 108.7829343  54.2899777  58.8722121 108.2918262  54.7366891  60.1673727
 107.2608177  55.0804209  60.0838859 108.8956378  55.5083225  60.6449729
 108.3407245  53.5342026  61.0630049 107.6451318  53.6348371  61.8961010
 109.3615198  53.4431825  61.4342109 108.1695498  52.3509515  60.1334639
 107.1137893  52.1825483  59.9210726 108.7210513  51.4701836  60.4624360
 108.8490324  52.8135222  58.8488006 109.8925926  52.5621782  59.0382956
 108.3413737  52.0552192  57.5730453 107.9833707  50.8758747  57.6892863
 108.3683318  52.6642370  56.3568812 108.6545536  53.6328497  56.3502147
 108.1405763  52.0226158  54.9937228 107.0964214  51.7151452  55.0514423
 108.4647589  53.0142650  53.8194757 108.2591452  54.0131708  54.2041967
 109.4951150  52.8329754  53.5134149 107.5626505  52.6456840  52.6442949
 107.7827915  51.6122755  52.3763392 106.5158835  52.5707035  52.9388508
 107.7267460  53.4857732  51.3399473 108.8405146  54.0081006  50.9849978
 106.7415256  53.6638161  50.6218502 109.0404015  50.7835614  54.8027078
 110.2362342  50.8305887  54.9738489 108.4981000  49.7021601  54.2797777
 107.5095749  49.7133404  54.0727647 109.2220774  48.4592206  53.8884532
 110.2951178  48.5148142  54.0717664 108.5878452  47.2065703  54.6213692
 107.5886064  47.0003825  54.2377681 109.5031035  45.9821830  54.3621466
 110.5664745  46.1714210  54.5088336 109.1274661  45.0774989  54.8402087
 109.4785136  45.8092174  53.2862130 108.3821152  47.3766970  56.1264878
 109.3236064  47.6627621  56.5953762 107.6973672  48.2102427  56.2827628
 107.8292836  46.0617844  56.7952528 108.5372169  45.2331914  56.8144890
 107.6652876  46.2703455  57.8524698 106.8858405  45.8456295  56.2939127
 109.0186798  48.1834425  52.3861836 107.8773502  48.2388666  51.8322506
 110.1242120  47.7960884  51.7341043 110.9321014  47.6029813  52.3086688
 110.0979715  47.3590144  50.3404137 109.0720997  47.0363246  50.1627230
 110.4361386  48.5032909  49.4194661 111.3584360  48.9280539  49.8157536
 110.5216922  48.2280755  48.3682496 109.4497115  49.6104995  49.4653168
 108.5374601  49.2188848  49.0152588 109.2782023  49.9383102  50.4906332
 109.9587397  50.7360575  48.5639200 110.9045323  51.1317612  48.9340483
 110.1927333  50.3156316  47.5858545 109.0063633  51.8470189  48.5837083
 109.0726054  52.5032672  49.3485955 107.9769573  52.0355524  47.7585634
 107.8379160  51.3350674  46.7039857 108.4493010  50.5659411  46.4701005
 107.0656474  51.4435638  46.0621674 107.0045615  52.8280070  48.0180706
 106.9992604  53.3225476  48.8987071 106.1536511  52.8053806  47.4744350
 111.0308227  46.1202154  50.0171789 111.9743035  45.9047979  50.7825838
 110.7634298  45.5005930  48.8860125 109.9503798  45.8539636  48.4020656
 111.5316749  44.3604292  48.3909640 111.8501223  43.7357576  49.2255385
 110.6521682  43.5158364  47.3267309 111.1068794  42.5677928  47.0393054
 109.3073644  43.2370636  47.9544523 108.7088584  42.5271892  47.3835207
 109.5029493  42.8709091  48.9623102 108.7474189  44.1581607  48.1162123
 110.4187122  44.3953402  46.2593941 110.2174065  43.9126526  45.4543545
 112.8686831  44.8262779  47.6682426 113.1850734  46.0056319  47.4135562
 113.7341329  43.8213291  47.4452333 113.4875314  42.9153763  47.8174393
 114.9337990  43.9875698  46.6663065 115.5359252  44.7860799  47.0998261
 115.3877124  43.0005120  46.7545204 114.8769219  44.4324295  45.2115983
 113.8188964  44.5768879  44.6553414 116.0152048  44.8277087  44.6906021
 116.8057394  44.9834514  45.2996764 116.2735270  44.7131556  43.2065116
 115.4858739  45.0434529  42.5293063 117.4617990  45.5405181  42.8198095
 118.1846293  45.3894952  43.6215672 118.1337312  45.0794032  41.5079104
 118.9596982  45.7726233  41.3486888 118.5041980  44.0577059  41.5915412
 117.3820352  45.0952078  40.7187316 116.9543890  46.9512861  42.7046106
 116.3091880  47.0804810  41.8355944 116.3466297  47.1368538  43.5902147
 118.0963542  48.0541540  42.6306780 118.8178740  47.8444019  41.8410449
 117.5890071  49.0187499  42.6147504 118.5708850  47.9980094  43.6103784
 116.4142540  43.2542319  42.8425126 117.2310485  42.5257676  43.3162015
 115.6148718  42.8372884  41.8414134 115.0245391  43.5149101  41.3804272
 115.5204541  41.4935942  41.2594862 115.6712438  40.7606383  42.0520381
 114.0876325  41.3203092  40.6495151 113.9921785  42.2688871  40.1211017
 114.2592049  40.5455136  39.9022836 112.9296080  41.0672998  41.5871789
 112.8449581  40.0042009  41.8124678 112.8848219  41.9425407  42.8636908
 111.9651238  41.9368116  43.4486798 113.6753410  41.6275013  43.5448147
 113.1129376  42.9504714  42.5169684 111.4862931  41.2336941  40.9201308
 111.4072241  42.2895706  40.6613120 111.4182218  40.6023691  40.0341877
 110.6558220  41.1093128  41.6151362 116.6574235  41.1778003  40.2698330
 117.2461459  40.1215215  40.4156698 116.9504488  42.0206407  39.2711389
 116.5292581  42.9244869  39.1106380 118.0938464  41.9246901  38.4845761
 118.8118406  41.4094929  39.1226642 117.8175519  40.9251170  37.3588835
 117.6291897  39.9572521  37.8234878 116.9157884  41.1516017  36.7899664
 119.0136888  40.6460776  36.4254576 119.9538171  40.7327964  36.9701948
 118.7559638  39.6643250  36.0281403 119.0072512  41.5888933  35.1602479
 118.0077947  42.1245730  34.7438429 120.1272983  41.6391501  34.5038345
 120.1101049  42.3321773  33.7693158 121.0107690  41.1849437  34.6862627
 118.5257808  43.2886459  37.9428056 117.6494418  44.0030272  37.4837829
 119.7452270  43.6466253  38.0257905 120.4056697  42.9586311  38.3583750
 120.3287210  44.9580459  37.6336119 121.4121767  44.9040828  37.7399683
 120.0257763  45.1399930  36.6024570 119.8231950  46.1613349  38.4856717
 120.3923656  46.5265723  39.4923312 118.7255569  46.7305167  37.9725412
 118.2906099  46.1459065  37.2731472 118.0588806  47.8714699  38.6824108
 118.5704887  47.9832794  39.6383689 118.1875504  48.7133285  38.0020975
 116.5501903  47.6346761  38.8823227 115.9655399  46.5643295  38.7066896
 115.8651837  48.6854795  39.4623182 116.3693049  50.0041614  39.5573413
 116.6828795  50.4401715  38.6087842 117.2690516  49.9519056  40.1703893
 115.2626776  50.9195681  40.0720896 114.6397810  51.2547284  39.2427721
 115.6578628  51.6336953  40.7945920 114.4536550  49.8841157  40.9158381
 113.4137015  50.1458419  41.1110206 114.9526262  49.6886883  41.8650332
 114.4929708  48.6810410  39.9956195 114.4836562  47.8289893  40.6753409
 113.2558559  48.5838389  39.0206930 112.1168292  48.4877689  39.4886088
 113.5176425  48.5861868  37.6850048 114.4612162  48.8315060  37.4212111
 112.3918657  48.3559551  36.7613455 111.4977926  48.7939529  37.2051280
 112.6510712  48.9777937  35.3605178 113.4368459  48.4193253  34.8519316
 111.7796296  48.7990904  34.7306260 112.8586321  50.5034297  35.2506742
 112.3252058  51.0292880  36.0425850 113.9216762  50.5776628  35.4798631
 112.5080270  51.0220515  33.8327305 111.4063359  50.7064164  33.4146035
 113.2374224  51.7541819  33.1645894 112.1029871  46.8612038  36.5395054
 111.0416623  46.5065076  35.9379464 113.0472231  46.0133519  36.9583408
 113.8185541  46.4651818  37.4284497 112.9377234  44.5502543  36.8124286
 112.8322212  44.3178042  35.7527417 114.2841735  43.9278026  37.2197281
 114.4429148  44.0971961  38.2846856 114.3015367  42.8568724  37.0174722
 115.2393636  44.5703979  36.3795410 116.1091319  44.2519534  36.6319231
 111.8604563  43.8782686  37.6495317 111.5548599  44.2836865  38.8083009
 111.3201204  42.8186370  37.1105055 111.7529555  42.5030623  36.2542506
 110.0733213  42.1043698  37.4524631 109.8425288  42.2514561  38.5075658
 108.9051460  42.5026795  36.6831097 109.2470793  42.6970747  35.6665177
 108.1933910  41.6786312  36.6336156 108.2161615  43.7790408  37.1995948
 107.7890188  43.7272790  38.2010786 109.0164641  44.5084517  37.3244775
 107.0452420  44.2600313  36.2230558 106.5264736  45.3882214  36.4386762
 106.6960888  43.6220612  35.1843527 110.2828311  40.5980057  37.2502854
 111.2122465  40.1407584  36.5638076 109.4697791  39.7683523  37.9732725
 108.7921965  40.2234224  38.5681617 109.4377906  38.3069151  37.8200054
 109.6081667  38.1680579  36.7523956 110.5792201  37.6035045  38.6678766
 111.4958362  38.1929081  38.6906598 110.2920819  37.5007814  40.1821280
 109.5171328  36.7680519  40.4072090 111.1787496  37.2236217  40.7522258
 109.9011816  38.4664013  40.5028838 110.8067076  36.2320480  38.0936152
 110.9321618  36.2153618  37.0109891 111.7436468  35.8166541  38.4646849
 109.9285568  35.6234776  38.3094626 108.1076101  37.7408585  38.2988997
 107.4829144  38.3114466  39.1640855 107.5696975  36.6594283  37.6738281
 108.1368432  36.3737909  36.8884256 106.2630374  36.1055620  37.9621909
 105.5237055  36.8187792  38.3266550 105.7739879  35.4739418  36.6539686
 105.7877143  36.1970384  35.8384669 106.4753623  34.7012180  36.3391850
 104.3778739  34.8456155  36.6596176 104.4565111  33.7828048  36.8881917
 103.8678658  35.3244042  37.4955352 103.5480848  35.0031965  35.3645189
 102.3399357  35.0686783  35.4868420 104.1415317  35.0089891  34.2154195
 106.3581160  35.0583897  39.1789229 107.0948963  34.0682718  39.0935670
 105.6674536  35.2972648  40.2651021 105.1925105  36.1871352  40.3171606
 105.4153059  34.2800275  41.2858748 106.3098168  33.6585974  41.3283717
 105.3314719  34.9154120  42.6765777 104.5158380  35.6383258  42.6611742
 105.0722669  34.1486310  43.4066505 106.5960257  35.6461011  43.1084068
 106.6959941  36.5213242  42.4664263 106.5384858  36.2516290  44.5164993
 107.4262440  36.8491788  44.7236702 105.6245951  36.8368393  44.6190468
 106.4916262  35.5269792  45.3293820 107.9121897  34.9124834  43.0045347
 108.5539644  35.1368467  43.8565244 107.7667387  33.8330608  42.9636308
 108.5087525  35.2077225  42.1413726 104.1916068  33.4684613  40.9953033
 103.2231667  33.9363134  40.4246040 104.1899613  32.2410674  41.4748243
 105.0458718  31.9366258  41.9162303 103.1847544  31.2190859  41.1158577
 102.4002724  31.8015286  40.6326912 103.8747173  30.3275399  40.0563523
 104.9361602  30.1587378  40.2381011 103.0107186  29.1100598  39.8589001
 102.9875816  28.5231781  40.7770715 101.9560439  29.3751455  39.7843578
 103.4303514  28.4781421  39.0761557 103.8124127  31.0133716  38.6636716
 104.4283047  31.9121572  38.6948083 104.2979227  30.2725818  38.0283682
 102.7907319  31.2232546  38.3470177 102.7559161  30.5298789  42.3997522
 103.5734236  30.2531726  43.2720700 101.4326415  30.4869997  42.6177995
 100.9051934  30.9185695  41.8723829 100.6606156  29.9263477  43.7853998
 100.8589627  30.6639441  44.5630512  99.1077632  29.7765458  43.4310846
  98.8229850  30.3522290  42.5504528  98.9596907  28.7430319  43.1179879
  98.1369227  30.2357005  44.4939577  98.1329315  29.6542015  45.4159336
  98.2952864  31.3086805  44.6022916  96.7614680  30.1728922  43.8576682
  96.0234438  30.6993505  44.4628804  96.8203686  30.5836127  42.8497299
  96.2067307  28.7686686  43.6771787  96.9185589  28.1968957  43.0817404
  96.0200638  28.4159418  44.6914959  94.9294594  28.8153041  42.9115949
  95.1652228  29.0444919  41.9565931  94.4445495  27.9430870  43.0671877
  94.4772548  29.6672017  43.2113974 101.2252269  28.6631962  44.4093598
 101.4429029  27.7337199  43.6236072 101.4365566  28.5300958  45.7494830
 101.0696534  29.2610030  46.3421521 101.7575217  27.2298375  46.4079814
 101.4725551  27.3907489  47.4477187 101.0474578  26.4393147  46.1651106
 103.1857747  26.7510788  46.3205256 103.5857377  25.7087408  46.9007572
 103.9320068  27.5257569  45.5220692 103.5933131  28.3943419  45.1334910
 105.4199419  27.4629691  45.6440850 105.6770141  26.4191847  45.4637279
 106.0509947  28.1536232  44.4148645 107.1113408  27.9111234  44.4852915
 105.6171542  27.7038278  43.5217562 105.8896468  29.5150121  44.5591063
 105.0086124  29.6734718  44.2123072 106.0222236  27.9023068  47.0066126
 105.4238939  28.7418217  47.6916173 107.2044376  27.3290063  47.3085779
 107.7252681  26.8374319  46.5963340 107.9798556  27.8088945  48.4537490
 107.2827884  28.0809290  49.2463916 108.7966609  26.6244055  49.1332605
 109.3938734  26.2251751  48.3134726 109.4908820  27.0148790  49.8773800
 107.9169280  25.4845510  49.7587070 107.0827032  25.3325399  49.0738263
 108.5413426  24.5911230  49.7603816 107.2664806  25.6855212  51.0826284
 107.9046764  25.7749992  52.1135988 106.0020367  25.5189906  51.2590321
 105.6315553  25.0772899  52.0883355 105.4345069  25.3684890  50.4371902
 108.8421936  29.0147413  48.0830967 109.6636620  28.9471996  47.1467579
 108.5476680  30.1733198  48.6087907 107.7064197  30.1142360  49.1645878
 109.2870102  31.3986873  48.4046565 110.0989777  31.2853781  47.6863372
 108.3544195  32.5167874  47.9486604 107.4322108  32.4749049  48.5282133
 108.9060186  33.9381109  48.2866673 108.1540309  34.5953865  47.8500775
 108.9705032  34.0863855  49.3646081 109.8287454  34.2450585  47.7942317
 107.9883137  32.3898484  46.4383208 108.7514468  32.9410728  45.8888907
 107.8758804  31.3402605  46.1666150 107.0859195  32.9061969  46.1109139
 109.9668328  31.7611858  49.7299350 109.3163649  31.9023536  50.7626370
 111.2657944  31.9072131  49.6773415 111.6530180  31.9123570  48.7444853
 112.0193130  32.5135655  50.7665329 111.5208143  32.1782414  51.6760218
 113.5390296  32.0926231  50.6731872 113.6722946  31.0692880  51.0240801
 113.8516439  32.0654125  49.6293245 114.5117894  32.9769919  51.4817694
 114.2750253  33.9941301  51.1694854 114.4005101  32.8078205  52.9793885
 114.4948209  31.7526573  53.2359847 115.2202326  33.3406933  53.4612615
 113.4284845  33.1552962  53.3294743 115.9626640  32.5071050  51.0193955
 116.7463508  32.8394807  51.7001773 116.0593012  31.4220698  50.9811895
 116.1932891  32.9094811  50.0329752 111.8788483  34.0380124  50.8075164
 112.1300824  34.6276815  49.7794014 111.4044257  34.5798628  51.9611840
 111.2542995  33.9225721  52.7132020 111.4934357  36.0295810  52.2762964
 111.5637156  36.6744004  51.4002889 110.2179037  36.5197408  53.0812203
 109.9993988  35.7305363  53.8006280 110.3814940  37.9249693  53.7129695
 109.3721442  38.1255069  54.0722712 111.1936937  38.0084257  54.4350309
 110.6055591  38.5741564  52.8665137 109.0097444  36.5732648  52.1434514
 109.1281601  37.2287640  51.2806229 108.6800842  35.5731167  51.8620814
 108.1864016  37.0717002  52.6550852 112.7918948  36.1693411  53.0729528
 112.8142570  35.7486600  54.2425494 113.9272676  36.5064605  52.4514572
 113.8854472  36.8354100  51.4974322 115.2434248  36.6421255  53.0989498
 115.2839072  36.0838889  54.0343078 116.3824801  36.1714981  52.2370975
 116.2052830  35.0978136  52.1744676 116.5205706  36.8483923  50.8836410
 117.3755427  36.4564058  50.3327670 115.6282093  36.6404512  50.2932582
 116.7432466  37.9154146  50.8829501 117.5822550  36.3718034  52.9723278
 117.4882138  35.7228440  53.6734756 115.5548753  38.0593871  53.6170307
 114.9872092  39.0489140  53.2045667 116.3946730  38.2126248  54.6489003
 116.7491193  37.3429049  55.0204744 116.9898199  39.4270889  55.1688011
 116.5117116  40.3396810  54.8128569 117.0442615  39.3980423  56.6571865
 117.7087705  40.1672259  57.0507545 115.6599916  39.5063820  57.3958737
 115.7529231  39.6881786  58.4665839 115.1834979  40.3980027  56.9883616
 115.0831781  38.6347072  57.0866277 117.4399053  38.0587850  57.2506134
 117.6566509  38.1548852  58.3145110 116.7474115  37.2170342  57.2534352
 118.3349519  37.6561153  56.7764194 118.4130257  39.5628695  54.6088078
 118.8847730  40.7682902  54.5182870 119.1178568  38.4764088  54.1820756
 118.5732024  37.6343132  54.0621422 120.5907597  38.4846969  53.9297134
 121.0115526  38.8379954  54.8711162 121.0230608  36.9906029  53.6330077
 120.5878126  36.3978415  54.4375529 120.5502859  36.6462049  52.7132256
 122.5512917  36.8015792  53.5967879 123.2915911  37.8128968  53.7558117
 123.0676693  35.6771809  53.3668273 120.9206591  39.3883379  52.7288112
 120.5264463  38.9277259  51.6181011 121.8355951  40.3480221  52.8349421
 122.1963389  41.0364107  54.0676270 123.0225314  40.5692044  54.6035483
 121.4147911  41.0831056  54.8259824 122.7585870  42.3919719  53.6553153
 123.4569169  42.8260198  54.3708667 122.0641851  43.2320391  53.6412761
 123.2270157  42.1440659  52.2319068 124.2479923  41.7684999  52.3007899
 123.1320397  43.0193075  51.5892303 122.3092089  41.1244892  51.6857736
 121.4480993  41.5968654  51.2130675 122.9586045  40.4301153  50.5240348
 123.1824095  41.0840246  49.5236509 123.2665232  39.1479993  50.6025068
 123.1432364  38.7730871  51.5322191 123.5494844  38.3044437  49.4695020
 124.5656756  38.4842644  49.1185468 123.4791458  36.8854730  50.0305401
 124.3950735  36.7420269  50.6037796 122.6888609  36.7869749  50.7747497
 123.2939589  36.1307464  49.2661871 122.7090405  38.4059093  48.2155383
 123.2162680  38.2276203  47.1195624 121.4130495  38.7003881  48.4884992
 121.1465628  38.6479274  49.4612955 120.3775902  38.7630637  47.4206920
 120.7268677  38.3791075  46.4622036 119.2242002  37.8837925  47.8877946
 118.8499022  38.2704656  48.8356790 118.4367837  37.9871498  47.1411935
 119.7790448  36.5076420  48.0032836 120.3491265  36.0242694  49.2019814
 120.1945978  36.6194794  50.0898145 120.9145609  34.7711502  49.2915445
 121.3401130  34.4056510  50.2144310 120.8859056  33.9043369  48.1698334
 121.4487432  32.9827602  48.1884138 120.3435052  34.4277424  46.9581928
 120.3962656  33.7788515  46.0964688 119.7856081  35.7080655  46.9367186
 119.2722399  36.0931912  46.0680806 119.7166881  40.1423083  47.1177401
 118.7060561  40.2451584  46.4314808 120.2256178  41.1934893  47.7205713
 121.0283130  41.0709360  48.3212052 119.5866500  42.5587907  47.5333188
 118.5528849  42.5908151  47.8774315 120.3333803  43.5778780  48.3970118
 120.2153956  43.3289358  49.4516605 121.4026303  43.5461583  48.1877273
 119.8308926  45.0126612  48.2224190 120.1824974  45.4077491  47.2693295
 118.7587737  45.0451187  48.4164087 120.5592597  45.9281598  49.3251964
 120.0491262  46.8893466  49.3883138 120.4280249  45.5421959  50.3361303
 121.9712612  46.0413807  48.9807192 122.2437532  46.3781686  48.0683113
 123.0268546  45.8120741  49.7568495 122.9680957  45.7310148  51.0439606
 122.1711484  46.0225873  51.5917096 123.8241255  45.5494574  51.5483048
 124.2255228  45.7017372  49.1980837 124.3215316  45.7290554  48.1930256
 124.9813265  45.3746993  49.7828117 119.5343676  43.0735983  46.0381843
 118.7841536  43.9454733  45.7146150 120.3727093  42.4754075  45.1809394
 121.0752028  41.8729399  45.5855588 120.4430464  42.6640155  43.7100139
 119.8440355  43.5086143  43.3695121 121.8484637  43.0112989  43.3041288
 121.8366128  43.1420978  42.2220698 122.3421967  44.1874506  44.1178168
 123.4077095  44.3136227  43.9259799 121.9041647  45.1314342  43.7935898
 122.3209626  44.0035074  45.1919743 122.7722737  41.9797152  43.5312598
 123.5277847  42.2662443  43.0128928 120.0105184  41.3785753  42.9303545
 119.9883885  41.4068028  41.6924248 119.5240621  40.3425350  43.6511922
 119.3306123  40.4633535  44.6351113 119.3762018  38.9542213  43.1664173
 119.2367146  38.9212624  42.0858760 120.7471760  38.3254627  43.3055203
 121.4641353  38.9710200  42.7983216 121.0432789  38.3233427  44.3545299
 120.8683288  36.9366080  42.7007438 120.2314093  36.2906730  43.3050629
 120.8030967  36.9064478  41.6131069 122.2991404  36.4228303  42.9007783
 122.4373125  35.4176750  42.5024426 122.9862589  37.0687891  42.3542129
 122.7663223  36.4427349  44.3166951 123.0252052  37.3609736  44.6482448
 123.3469974  35.4072050  44.9288964 123.4373208  34.1453429  44.5808839
 122.8597594  33.8782896  43.7965287 123.6752499  33.4279769  45.2508659
 123.8760488  35.7208639  46.0259388 123.6582683  36.6441346  46.3727110
 124.5018370  35.0468784  46.4433507 118.1518159  38.2863880  43.8467983
 118.3166439  37.4474788  44.6984973 116.9609171  38.6106500  43.3748445
 116.9624300  39.1530297  42.5228312 115.7098752  37.9953955  43.7117628
 115.8443792  37.3785434  44.6003021 114.9636554  38.7649268  43.9094842
 115.0956158  37.2055132  42.5293994 115.4723408  37.4787082  41.3833897
 114.2757314  36.2020042  42.7973526 113.8981322  36.1053137  43.7291089
 113.7244016  35.3115649  41.7422700 113.6955347  35.8792744  40.8122250
 114.8391197  34.2399927  41.5396804 114.5501962  33.6366436  40.6791032
 115.7573954  34.7361155  41.2253720 115.0826472  33.2571114  42.6665525
 114.2543262  32.8363346  43.4133128 116.3321333  32.8221828  42.9073996
 116.3855623  32.0895420  43.6005683 117.0744556  33.1341853  42.2977032
 112.3400547  34.7096867  42.0883139 111.7424405  34.9282610  43.1692749
 111.8033079  33.8463411  41.1812891 112.3315466  33.6707498  40.3385367
 110.5864645  33.0084255  41.3485134 109.7798151  33.7353319  41.4435075
 110.2668857  32.1929499  40.0853327 109.3285281  31.6677643  40.2635834
 110.0897956  32.9193061  39.2921456 111.0815088  31.4907143  39.9081111
 110.4524563  32.1702996  42.6074653 109.4559467  31.4525505  42.7442617
 111.4549342  32.1533214  43.4922767 112.2479120  32.7583947  43.3335868
 111.4294885  31.4690569  44.7641588 110.4332197  31.4154682  45.2031138
 111.9802380  30.0265448  44.5456235 112.9928162  30.0111701  44.1425293
 112.1871506  29.5356370  45.4965715 111.1766183  29.0260730  43.7607376
 111.4632076  28.7772810  42.6161205 110.1381902  28.4498942  44.3062312
 109.6781010  27.7070659  43.7996505 109.9092957  28.6625019  45.2667161
 112.3194880  32.1465338  45.8344539 112.4852641  31.6143131  46.9477825
 112.6349398  33.4585666  45.6834817 112.4137046  33.9089784  44.8069634
 113.5085765  34.2448638  46.5902130 113.3179851  33.8466456  47.5868058
 114.9770179  34.0155483  46.2499246 115.2161569  34.5843604  45.3513891
 115.8891693  34.5674191  47.3661219 115.6467930  35.6152339  47.5434429
 115.5464572  34.0463136  48.2600444 116.9450918  34.4553560  47.1199656
 115.2297581  32.6481584  46.1748596 115.0264569  32.4893773  45.2501666
 113.3017198  35.7613375  46.5034188 113.3983693  36.3390089  45.4192190
 112.8320552  36.3211026  47.6173900 112.7153501  35.7520496  48.4436216
 112.5335973  37.8050029  47.8312869 112.6931898  38.4490346  46.9664788
 111.0646859  37.9497411  48.2470186 110.7578330  37.3435390  49.0993528
 110.7825700  39.4065075  48.7503785 111.2520641  40.0709895  48.0250341
 109.7129288  39.5969982  48.8380205 111.1949377  39.6080213  49.7390823
 110.1515654  37.4956363  47.1444020 110.1172632  36.4073751  47.0934394
 109.0833832  37.5429025  47.3561414 110.4960173  38.0315520  46.2599545
 113.4278432  38.3418957  48.9632697 113.5228212  37.7837623  50.0797546
 114.2606205  39.4148988  48.7215487 114.0005220  39.8450727  47.8455354
 114.9942843  40.1645660  49.7976633 115.0638504  39.5890838  50.7207571
 116.3564215  40.4473622  49.2684881 116.8274204  39.4749739  49.1245397
 116.2805225  41.0619093  48.3714435 117.2474635  41.2264255  50.2512046
 118.1686833  40.7052466  51.0887892 118.3767300  39.6486417  51.1706587
 118.6208305  41.7773127  51.8436370 119.2430762  41.6759273  52.6327206
 118.1546649  42.9805438  51.4699183 118.3731877  44.3171096  51.8389712
 119.0212395  44.5464594  52.6719352 117.6112399  45.3812853  51.2846359
 117.6603113  46.3825513  51.6864716 116.6673166  45.1275003  50.2999853
 115.9847709  45.8184665  49.8275754 116.4343757  43.7549823  49.9247422
 115.7540012  43.4737847  49.1345337 117.2185803  42.6929150  50.4647630
 114.2555782  41.4198109  50.2729423 113.5442089  41.9476800  49.4287699
 114.3867237  41.8621327  51.5228577 114.9289856  41.3147039  52.1758307
 113.4907669  42.9018000  52.0998974 113.1277581  43.5465190  51.2994646
 112.2885236  42.1981280  52.8230540 112.6732990  41.4899913  53.5569510
 111.4200244  43.1596959  53.6478739 111.1518306  44.0012211  53.0091128
 110.5598335  42.5855291  53.9921181 112.0426398  43.5107032  54.4708468
 111.3661694  41.3424224  51.9100890 110.8749837  41.9586387  51.1570193
 111.9832944  40.6787766  51.3043736 110.5959067  40.7421764  52.3943373
 114.3165409  43.7743087  53.0730606 115.0297512  43.2451122  53.8729163
 114.0627641  45.1116407  53.0687612 113.4370255  45.4706149  52.3618745
 114.8966912  46.1566466  53.8067059 115.9387805  45.8536596  53.7044440
 114.9368955  47.4551683  53.0381338 115.7181399  48.1513230  53.3434230
 115.2416069  47.1478771  52.0377200 113.6016297  48.2659946  52.8629354
 112.6283913  47.8384593  53.4288406 113.5657607  49.2244590  52.0911235
 114.5385672  46.2807182  55.3464508 114.9640122  47.2918069  55.9263001
 113.8531105  45.3485916  55.9106243 113.5702969  44.5228036  55.4024979
 113.5662324  45.2901604  57.3405130 113.9883294  46.1044256  57.9295006
 112.0321534  45.4055841  57.5094430 111.7617921  46.2287245  56.8480469
 111.6353248  44.5497642  56.9632822 111.4432579  45.5536055  58.9596339
 111.6835220  46.7345598  59.6170745 112.4548674  47.3857784  59.2332177
 111.0002091  47.0413636  60.8295624 111.2381598  47.9199164  61.4109158
 109.9860628  46.1464503  61.3220534 109.3966301  46.3437553  62.5148645
 108.4715317  46.0900878  62.4768398 109.6780162  44.9996248  60.6206454
 108.8658325  44.3794733  60.9701771 110.4290210  44.6804433  59.4696264
 110.1298485  43.8666698  58.8256571 114.2424509  44.0619057  57.9739545
 113.5607347  43.0216491  58.1701187 115.5622655  44.0227459  58.3383706
 116.4796876  45.0970097  58.2346714 116.2217733  45.9122119  58.9106701
 116.5070572  45.5394948  57.2389001 117.8987065  44.6550062  58.6373246
 118.1264963  45.0719797  59.6183164 118.6744936  45.0225063  57.9655862
 117.8030818  43.1601783  58.7650240 118.2096627  42.9064219  59.7440205
 118.3828069  42.5608042  58.0630483 116.3117672  42.8085887  58.7494983
 116.1494039  42.0332456  58.0007561 115.9404062  42.2222494  60.0931125
 116.2195567  41.0894610  60.4064685 115.1469596  42.8883423  60.9063021
 114.9405646  43.8488807  60.6720649 114.5122866  42.3043522  62.1143749
 115.1963607  41.5545442  62.5118710 114.1923662  43.4320323  63.1402306
 114.9715856  44.1873226  63.0379874 113.2824587  43.9998697  62.9457548
 114.0931843  42.9441501  64.5743442 114.9399185  42.2874152  65.1459174
 112.9965514  43.2974332  65.1963674 112.8834871  43.1970547  66.1949869
 112.3000845  43.7492411  64.6210439 113.1821102  41.5590543  61.7792055
 112.7172110  40.9645933  62.7228624 112.6731898  41.5074120  60.5810721
 113.1015213  42.0769621  59.8653356 111.4005701  40.8757923  60.1772650
 110.5934826  41.4445435  60.6391285 111.1981808  41.0658566  58.6679159
 111.2573499  42.1005887  58.3303169 112.1473358  40.2763690  57.7598312
 113.1651870  40.4541849  58.1069239 111.9150999  39.2183445  57.6383783
 112.0423530  40.6241206  56.7321537 109.6872643  40.6926862  58.4025250
 109.5385441  39.6184489  58.5120531 108.9495282  41.1557543  59.0578319
 109.1608999  40.9506552  56.9185037 108.1447217  40.5565559  56.9319882
 109.0351394  41.9957491  56.6355426 109.7256540  40.3748476  56.1852927
 111.2989906  39.4273017  60.7127916 110.3205834  39.0944305  61.3597410
 112.4552142  38.7185653  60.6792219 113.1849679  39.0700980  60.0759109
 112.6291736  37.3183117  61.2432578 111.8463512  36.7095716  60.7907916
 114.0213840  36.7807325  60.9308187 114.1595723  35.8091266  61.4051565
 114.3620630  36.6260056  59.4453017 113.8251871  35.7589036  59.0605960
 114.0875223  37.4900494  58.8402222 115.4288065  36.4026718  59.4286875
 115.0851419  37.7165779  61.5987914 116.0888944  37.4818261  61.2445990
 115.0203188  38.7538617  61.2702660 114.9800525  37.8720388  62.6725177
 112.2785596  37.2144308  62.7008707 111.7780392  36.1481700  63.1897554
 112.4420457  38.2802127  63.4782743 112.7834573  39.1172230  63.0276716
 112.1232645  38.3458278  64.9582852 112.1856164  37.3441885  65.3836581
 113.0737111  39.2445154  65.7368792 112.9618363  40.2679783  65.3789579
 112.7020877  39.1952475  66.7604001 114.5484442  38.8826435  65.6264466
 114.8947572  39.1531282  64.6289471 115.0954065  39.4268775  66.3963487
 114.9364282  37.4293408  65.7224533 114.6988990  37.0205543  66.7045803
 114.3804741  36.8995844  64.9489022 116.3793883  37.0359555  65.4462826
 117.0839490  37.7576369  65.3922354 116.8489940  35.8079589  65.5617861
 116.0731164  34.8271792  65.8317140 115.1331978  35.1027829  66.0780790
 116.4641238  33.8970950  65.7845326 118.0859365  35.5082013  65.2996410
 118.8132639  36.1721154  65.0753265 118.3393924  34.5402915  65.4375202
 110.6764899  38.8220867  65.2149288 110.1030937  38.6186723  66.2856148
 110.0020868  39.5282642  64.2797718 110.5042626  39.7291484  63.4267700
 108.6973271  40.1875100  64.6133565 108.3928396  40.0677862  65.6531470
 108.6871738  41.7115653  64.2229393 109.1951801  42.0331432  65.1321293
 109.3985826  42.1949198  62.9177128 109.2920347  43.2740336  62.8069606
 110.4581677  41.9402654  62.9407470 108.9564022  41.6780679  62.0659664
 107.3060274  42.4104557  64.1571687 107.5560663  43.4687947  64.0823924
 106.7443015  42.2007371  63.2469170 106.7724915  42.2140179  65.0871428
 107.6155585  39.4698606  63.9127946 106.6043040  39.2402091  64.5849269
 107.8122637  38.9380659  62.7011355 108.7296091  38.9738475  62.2800688
 106.7358319  38.0139632  62.1567412 105.8197725  38.4580062  62.5463592
 106.6726555  38.0146647  60.6436248 107.6998981  37.7377446  60.4065654
 105.7313218  36.9507640  60.0804424 104.7797890  36.8176348  60.5951871
 105.5706290  37.0799390  59.0101335 106.2361934  35.9889599  60.1706810
 106.3455254  39.3627809  60.0415770 107.0060318  40.1876566  60.3088022
 106.6580384  39.3306128  58.9978334 105.2910827  39.6154739  60.1529164
 106.8766172  36.5788789  62.6679331 107.9727227  36.0645159  62.4380902
 105.8103451  35.9556867  63.2564714 104.5885583  36.6244719  63.5907336
 104.2830776  37.2012800  62.7177437 104.7142466  37.3618317  64.3835787
 103.6032371  35.4938718  64.0253845 103.1456451  35.0743951  63.1294220
 102.9622263  35.8879713  64.8139982 104.5474203  34.5022481  64.6409065
 104.0913402  33.5122778  64.6338540 104.7437661  34.7748328  65.6778829
 105.7519345  34.5597033  63.7012459 106.6604136  34.4080277  64.2841370
 105.5746044  33.4326144  62.6655772 105.0752892  33.6617964  61.5448011
 105.7728706  32.2004591  63.1107135 106.0939866  32.1232074  64.0652250
 105.4833619  31.0090362  62.2692365 105.8224031  31.2883010  61.2716582
 106.2191856  29.7465780  62.8051899 105.9708067  29.7185984  63.8661448
 105.6057257  28.4698236  62.2293752 104.5346094  28.5027358  62.4286908
 105.8940818  28.3280538  61.1878165 106.0114453  27.5627637  62.6774042
 107.7085803  29.8721846  62.6128120 107.8611916  30.1218455  61.5628535
 108.0656158  30.6485826  63.2894447 108.1438531  28.8880531  62.7864041
 103.9995001  30.8982357  62.1182365 103.2372527  30.9821971  63.0695512
 103.4965645  30.7313225  60.9298570 104.0912732  30.4968148  60.1479138
 102.0425645  30.9114006  60.5689775 101.7130503  30.2548590  59.7636990
 101.4501954  30.5919431  61.4264084 101.6314895  32.3404426  60.1042854
 100.4921820  32.5454359  59.7604740 102.5284906  33.3232615  60.2266308
 103.4592546  33.0536157  60.5114593 102.2784547  34.7701559  59.9616867
 101.3499465  35.0785281  60.4421199 103.1079235  35.3620030  60.3487250
 102.1916845  35.1768288  58.4815688 102.7672895  34.5552890  57.6530676
 101.2988257  36.1276261  58.2186887 100.8382067  36.6501768  58.9500559
 101.0063555  36.6798528  56.8706540 101.1151049  35.8523510  56.1695718
  99.5212696  37.0524117  56.7987805  98.8873464  36.2267620  57.1221186
  99.4094985  37.9068031  57.4663302  99.0709953  37.3482357  55.3294579
  99.5787522  38.2380536  54.9572680  99.5339921  36.6237676  54.6594657
  97.5876227  37.3832331  54.9638565  97.0292658  37.8730858  55.7615943
  97.3522464  38.0080539  54.1022899  97.0860431  36.0013565  54.7113522
  97.2344805  35.6392372  53.7802582  96.6241249  35.0348619  55.5581923
  96.3431921  35.2779372  56.8125040  96.4100828  36.2029310  57.2125191
  96.0783126  34.5014341  57.4015850  96.5359977  33.8248284  55.0308298
  96.5520063  33.5926979  54.0479975  96.2894444  33.1259419  55.7170411
 101.9925831  37.8137144  56.5757329 102.3179725  38.5975772  57.4505682
 102.3087700  37.8588456  55.3490784 101.9795626  37.1046275  54.7635209
 103.0883871  38.9466948  54.7278111 103.1084192  39.8186996  55.3815220
 104.5266670  38.4563103  54.6894142 104.5717624  37.5403018  54.1002958
 105.2908597  39.6164904  54.0559590 105.1278834  40.5663587  54.5650786
 106.3162109  39.2494903  54.0105090 104.8730340  39.6757958  53.0509668
 105.2224828  38.2193808  56.1177973 104.9840488  38.9447345  56.8957550
 104.8274034  37.3004348  56.5508690 106.7025786  37.9659783  56.1414745
 107.0255282  37.6648485  57.1380287 106.9342248  37.2275299  55.3739239
 107.2420253  38.8682689  55.8533892 102.4655401  39.2499725  53.4018773
 102.6186301  38.4137099  52.5204059 101.7385879  40.3457789  53.2256652
 101.7071932  41.0031212  53.9918699 101.2145841  40.8621572  52.0015522
 100.9477952  39.9529938  51.4626896 100.0279294  41.8294051  52.2752193
 100.3107339  42.4119474  53.1520124  99.9355646  42.4801840  51.4056898
  98.6548338  41.1992146  52.4691637  97.9798742  40.6165146  51.3826047
  98.4828436  40.5896410  50.4272515  96.7432007  39.9458793  51.5576769
  96.3466000  39.4422996  50.6884658  96.1281499  40.1178383  52.8093198
  94.9485466  39.5349714  52.9390286  94.4586389  39.9303076  53.6638044
  96.7011746  40.7571837  53.8764876  96.2131704  40.9990217  54.8091031
  97.9448602  41.3562808  53.6544315  98.3527649  41.9794922  54.4365163
 102.3641405  41.5740674  51.2279023 103.2611382  42.0814738  51.8789606
 102.3230387  41.6644673  49.8588601 101.4567985  41.4056632  49.4085843
 103.3133339  42.3016114  48.9916576 103.7126526  43.1236486  49.5857173
 104.5176838  41.3274583  48.5491770 104.0464105  40.5039098  48.0127159
 105.4915463  42.0004470  47.5100465 106.2279815  41.2482008  47.2272410
 104.8904647  42.3537597  46.6722055 106.0621757  42.8676123  47.8424716
 105.3423401  40.8902698  49.7684810 105.7122586  41.7130194  50.3802273
 104.6927711  40.3519525  50.4586854 106.5257463  39.9277104  49.4927601
 106.2006108  39.3571417  48.6227901 107.3549665  40.5729880  49.2027417
 106.6380870  39.4155552  50.4483867 102.5759363  42.9976384  47.8605362
 101.5752278  42.4889269  47.3826503 103.0595285  44.2262938  47.5509399
 103.7698770  44.6063256  48.1601040 102.6904144  45.0063674  46.3269031
 103.2379982  45.9479928  46.3668902 103.2078048  44.2722534  45.0446115
 104.2750497  44.0998570  45.1837801 102.8014922  43.2647988  44.9546363
 102.9719187  45.1568812  43.8144916 102.8287105  46.4132152  43.9053281
 102.9371661  44.6223741  42.6186201 101.2239558  45.4112538  46.3248953
 100.5138681  44.7932518  45.5854034 100.7377707  46.4038846  47.1236963
 101.4183934  46.9309834  47.6519204  99.3324609  46.6733663  47.3492264
  99.4206087  47.4052424  48.1521899  98.7548519  47.3800724  46.1369732
  99.5810281  47.9174676  45.6714206  98.3381724  46.6901235  45.4031534
  97.6446351  48.3820464  46.5105491  97.7261652  49.0119766  47.6086425
  96.7484641  48.6374598  45.6913611  98.3884095  45.5114201  47.9001401
  97.2100250  45.4907529  47.6794753  98.9623186  44.4608986  48.4565799
  99.9694064  44.4755044  48.5324134  98.3746043  43.2444732  48.9024516
  99.0052494  42.6128424  49.5280313  97.4510776  43.4970975  49.4233946
  97.8801641  42.3539014  47.7291642  97.1201469  41.4076049  47.8776333
  98.2486096  42.6328258  46.4982394  98.7244904  43.5157956  46.3796877
  97.9674150  41.7284698  45.3633244  96.8962634  41.5281534  45.3386697
  98.4711089  42.2250444  43.9866634  99.5607640  42.2527964  43.9872796
  98.2949086  41.5600041  43.1412272  97.9668904  43.5910474  43.4430903
  98.4046706  44.3956785  44.0338692  98.3644678  43.8465680  41.9853152
  99.4459474  43.7299235  41.9153437  97.9206726  43.0711576  41.3609056
  98.0660719  44.8068934  41.5647746  96.4966985  43.7053135  43.4799482
  96.1209512  44.2734290  42.6289730  95.9573056  42.7582070  43.4956835
  96.2298851  44.3359602  44.3279999  98.6856451  40.3986876  45.5182113
  98.1536185  39.3528018  45.2407228  99.9182986  40.3543302  46.0165224
 100.2239256  41.2200934  46.4374097 100.6521005  39.1330632  46.3752801
 100.2965857  38.2194202  45.8988504 102.1325847  39.2449176  45.9782882
 102.6054278  40.1862189  46.2584981 102.9248015  38.0747912  46.5713446
 102.8539180  38.1632048  47.6554380 102.4570787  37.1516752  46.2288386
 103.9740910  38.2189634  46.3138295 102.2148302  39.1391486  44.4300430
 101.6071870  38.3425183  44.0008788 101.6687872  39.9595515  43.9643225
 103.5727162  39.1236530  43.8330964 103.4608945  39.2886270  42.7614758
 104.0524757  39.9968136  44.2752745 104.1144777  38.2067164  44.0651002
 100.4089105  39.0007905  47.9006717 100.3549985  39.9810382  48.6386227
 100.3135258  37.7399760  48.3615114 100.3664717  36.9603332  47.7216173
 100.2166961  37.3181305  49.7367302 100.6924563  38.0915667  50.3397318
  98.7771749  37.1731366  50.2071152  98.0717727  37.9664092  49.9597657
  98.2806852  36.2931265  49.7982361  98.6514621  37.1021778  51.6340596
  98.0495136  36.3701624  51.7870739 101.0399714  36.0695626  49.8942451
 101.0438799  35.1702656  48.9462848 101.8150325  36.0365898  51.0307952
 101.8247800  36.8513255  51.6276291 102.7081490  34.9150013  51.4711507
 102.6087053  34.0364200  50.8337217 104.1534478  35.3503750  51.4917674
 104.2769596  35.9350730  52.4033447 104.7926705  34.4765594  51.6181264
 104.5832665  36.0462065  50.1682507 104.0325173  36.9725943  50.0051265
 106.0736812  36.4594452  50.2566229 106.7128025  35.5892410  50.1070611
 106.2929481  37.2266805  49.5141581 106.3304655  36.8716294  51.2324623
 104.4778313  35.0985989  48.8930694 104.7667698  35.5196873  47.9301413
 105.1403417  34.2370515  48.9757427 103.4701474  34.6832183  48.9047387
 102.2758801  34.5331038  52.9327900 101.9926661  35.4383042  53.7393200
 102.2554123  33.2641008  53.2299816 102.5364349  32.6534697  52.4761541
 102.1057335  32.6514530  54.5559334 101.9681126  33.4552484  55.2791806
 100.8909275  31.8608872  54.7585074 100.9162849  31.0077004  54.0806096
 100.9140410  31.2346121  56.1573256  99.9517124  30.7392306  56.2862471
 101.6590506  30.4601565  56.3397695 100.9900763  32.0668817  56.8570789
  99.5184003  32.5394537  54.5315760  99.4524308  32.6336741  53.4476601
  98.6430709  31.9555648  54.8161322  99.5855481  33.5341468  54.9722481
 103.4070641  32.0113835  54.9223794 103.8815220  31.1165371  54.1832889
 103.9070536  32.2784434  56.1394985 103.4464243  33.0165727  56.6524175
 105.1785136  31.8539349  56.6691352 105.8618521  31.7999718  55.8216414
 105.7715836  32.8419622  57.6357983 105.0482590  32.9489929  58.4441592
 107.0713006  32.2117392  58.1852774 106.8973490  31.3671938  58.8521233
 107.6643891  32.0970020  57.2779839 107.5391392  32.9593593  58.8258334
 105.9688915  34.1999725  56.9393862 106.8744608  34.1407705  56.3356122
 105.1340690  34.5746415  56.3471071 106.2903776  34.9265672  57.6855883
 104.9834201  30.4089651  57.1935693 104.1454424  30.0839623  58.0534555
 105.6360960  29.4708211  56.5723910 106.3680990  29.6928669  55.9128682
 105.6241392  27.9989165  56.8695128 104.6012583  27.7797317  57.1757423
 105.8262046  27.1788974  55.5620705 106.8384748  27.2402317  55.1625118
 105.5694594  26.1285735  55.6999523 104.9508364  27.6753602  54.4182645
 105.0501673  28.7501038  54.2660823 105.1935111  27.1225634  53.5107228
 103.5048370  27.2876356  54.6460818 102.6884963  28.0243457  55.0874847
 103.1607285  26.0733380  54.4308905 102.2179328  25.7593649  54.6116037
 103.8020297  25.4033509  54.0308887 106.5706164  27.6564664  58.0047440
 106.2570745  27.0983316  59.0060708 107.8280512  28.1761794  57.9268420
 108.1351454  28.7927439  57.1881519 108.9165211  28.0264384  58.9305270
 108.5025586  27.8561126  59.9243724 109.6527453  26.7506565  58.5678354
 110.0004294  26.7424875  57.5347759 110.5633661  26.7545257  59.1668814
 109.0636456  25.4075988  58.9939937 108.9409119  25.3644845  60.0762033
 108.0879994  25.2934188  58.5215452 109.9384951  24.3213837  58.3959685
 109.9034257  24.4170197  57.3107386 110.9608174  24.3894188  58.7679040
 109.4961712  22.9262638  58.7610972 109.1962377  23.0041166  59.8061230
 108.6097090  22.7331477  58.1569023 110.5563728  21.9391431  58.4827868
 110.3124845  20.9676319  58.6123419 110.8884196  22.0540543  57.5358299
 111.4115585  22.2106444  58.9465382 109.9213221  29.2517465  58.9767629
 109.8740807  30.0587882  58.0877657 110.6724166  29.4802653  60.0755933
 110.5953404  28.9426237  60.9271218 111.5364301  30.7508321  60.1973698
 111.5894140  31.2312256  59.2203465 110.8939035  31.7330116  61.2280698
 110.5656311  31.1130548  62.0623412 111.8915098  32.7853900  61.8624156
 112.3934583  33.3181255  61.0547395 111.2604636  33.3450164  62.5528721
 112.6532023  32.2526186  62.4317089 109.6515565  32.3803038  60.6924688
 109.9348843  33.0528025  59.8827955 109.0186810  31.6092807  60.2530313
 108.7893221  33.1051029  61.6707567 108.8104792  32.5798317  62.6256050
 109.2528309  34.0821783  61.8070774 107.7612567  33.1970484  61.3204293
 113.0051161  30.4397549  60.6532365 113.1761962  29.5654170  61.4883177
 113.9799352  31.1600469  60.1582080 113.7348694  32.0025174  59.6579001
 115.3591151  31.0616721  60.5906282 115.4230297  30.7217331  61.6242899
 115.9144472  30.3637678  59.9640122 116.1062690  32.4018025  60.6269570
 115.3721186  33.4066850  60.3725981 117.3866476  32.5212475  61.0182066
 118.2150497  31.3639868  61.2994939 118.2148966  30.5187210  60.6112892
 117.9940173  31.0228155  62.3108576 119.6157381  31.9709916  61.3260845
 120.1637089  31.8525738  60.3913015 120.1841098  31.5571301  62.1590138
 119.4156536  33.3978293  61.5402663 120.3059999  33.8734071  61.1289159
 119.5003387  33.6009848  62.6078221 118.0697285  33.7647264  61.0152307
 117.5340408  34.5241705  61.5847797 118.3685010  34.5277836  59.6866752
 118.6700998  35.7201219  59.6373936 118.3318842  33.7563423  58.5762350
 118.0066075  32.8180201  58.7602095 118.4766059  34.2142079  57.1787046
 119.0441045  35.1423806  57.1112098 119.3932230  33.1801136  56.4914773
 119.6387556  33.6863511  55.5579156 120.2818539  33.1343334  57.1210784
 118.6112287  31.8182076  56.2335309 117.6574090  32.0354815  55.7527814
 119.0566121  31.1572601  55.4899600 118.4041720  30.8905029  57.4621545
 119.3328216  30.0594879  57.6649837 117.4336309  31.0819634  58.1947448
 117.2096694  34.4913860  56.4428735 117.2275598  35.1450171  55.3855757
 116.0476637  34.1647838  56.9768828 115.9952577  33.5678175  57.7899127
 114.7428916  34.5556052  56.3505729 114.4599633  35.5364863  56.7325729
 115.0117619  34.6027076  55.2953046 113.6061733  33.6588389  56.7595840
 113.7378875  32.7240114  57.5361965 112.4673308  33.8877520  56.2062941
 112.4602022  34.3042347  55.2861901 111.1722483  33.1916324  56.6242106
 111.3696135  32.5032639  57.4460169 110.1061269  34.1763464  57.1995975
 109.6762794  34.6512126  56.3176490 109.3815432  33.4833501  57.6272447
 110.5361043  35.2857573  58.1830329 111.1266130  34.7773617  58.9452231
 111.1567807  36.5080742  57.5379149 110.7276724  36.7186483  56.5583138
 111.1790346  37.4048892  58.1570495 112.2119352  36.2481769  57.4527855
 109.3737921  35.8674217  58.9506271 109.0251782  35.1178260  59.6610433
 109.7953992  36.6054137  59.6330637 108.5228731  36.1543187  58.3327867
 110.6474040  32.5192455  55.2857564 110.6799880  33.1552737  54.2206176
 110.3782091  31.2460722  55.4995049 110.2352359  30.9085274  56.4406330
 110.1528894  30.3427571  54.3729949 110.4814303  30.8212151  53.4503210
 110.8057989  28.9538249  54.6163462 110.4921071  28.5315008  55.5710108
 110.4991426  28.1109155  53.3499817 109.4871389  27.7127982  53.4238599
 110.6241242  28.7219158  52.4560252 111.1738605  27.2641620  53.2238989
 112.3350315  29.0504505  54.9373526 112.7036376  28.1914864  55.4981602
 112.9271057  29.2309284  54.0401482 112.5627516  29.8290331  55.6654143
 108.6479374  30.0928095  54.2361350 107.9704314  29.6678447  55.1629137
 108.0576407  30.6044813  53.1267148 108.7506301  30.6910456  52.3970705
 106.7000775  30.8648661  52.8166244 106.1503275  30.7091529  53.7448638
 106.4808815  32.3553926  52.4626513 105.4330049  32.5782905  52.6635771
 107.3695628  33.3641648  53.2072529 107.0021104  34.3758901  53.0354911
 107.0953975  33.0585119  54.2169607 108.3840001  33.0814257  52.9259115
 106.6523107  32.5677352  51.1102548 107.4259610  32.0378242  50.9046833
 106.0507568  29.8769648  51.8361362 106.7407598  29.6150533  50.8091172
 104.7415688  29.5425239  51.8672703 104.2422150  29.6874455  52.7331664
 103.8751368  29.2712776  50.7725834 104.4773025  28.7236623  50.0475809
 102.8547553  28.1920003  51.2796408 103.4443888  27.4807234  51.8581070
 102.1137748  28.6367131  51.9439304 102.1552015  27.2886074  50.1965980
 102.8355176  27.3143206  49.3453584 102.0528422  26.3180646  50.6821064
 100.7753080  27.7592619  49.7640642 100.3553485  28.9187479  49.8549918
  99.9363195  26.7945965  49.4069096  98.9618554  27.0143458  49.2577816
 100.1539079  25.8088983  49.3729352 103.2465272  30.5160252  50.2367018
 102.7751509  31.4910497  50.8807279 103.2347891  30.5435775  48.8927996
 103.8112540  29.8666097  48.4136764 102.5827029  31.5787519  48.0746932
 102.8160211  32.5297833  48.5534484 103.2164627  31.7225261  46.6410140
 103.0469873  30.7871947  46.1075640 102.6215630  32.8240058  45.7585179
 102.6269139  33.7946475  46.2544337 103.2980106  32.9919616  44.9204788
 101.6151535  32.5516255  45.4405774 104.7213274  32.0618436  46.7014569
 104.9508707  33.0894029  46.9834709 105.2216670  31.4931278  47.4852983
 105.0801515  31.7136630  45.7328894 101.0119462  31.4503274  48.0328949
 100.4081996  30.8349838  47.1293229 100.3070214  32.0314220  48.9867622
 100.8315941  32.4562065  49.7380918  98.8966163  32.1700546  49.0343059
  98.5035390  31.1538120  49.0633508  98.5665899  33.0492255  50.3691802
  98.6550433  32.4338882  51.2645242  99.0260649  34.0254427  50.5240437
  97.0601938  33.5083584  50.2289242  97.0446593  34.2626526  49.4422229
  96.4293811  32.6594613  49.9651586  96.6248656  34.0039714  51.5804393
  96.1252863  33.2922691  52.4328053  96.9504010  35.1718991  51.8782618
  98.2403475  32.7606177  47.7683688  97.1442659  32.2896778  47.4024986
  98.8976601  33.7390762  47.1261724  99.6899951  34.2212829  47.5258998
  98.3141782  34.2754540  45.9078907  97.6511542  33.5545770  45.4295162
  97.4141260  35.4424926  46.2522432  96.7040070  35.1906406  47.0398990
  98.1303794  36.1392085  46.6878160  96.5960852  36.0388559  45.1383001
  95.3723421  35.9233219  45.1206048  97.1355730  36.6490353  44.0929279
  96.6075197  37.1445086  43.3887902  98.1388991  36.7542374  44.1416059
  99.3760532  34.6715298  44.8998489 100.2691763  35.4547999  45.2966809
  99.3456367  34.0722493  43.7086266  98.7014185  33.3577345  43.4011169
 100.2806811  34.4277958  42.5812432 101.2998307  34.2485622  42.9238155
 100.1643527  33.7107378  41.7685891 100.2544528  35.8658914  42.0699107
  99.2588363  36.5493774  42.2643328 101.2541628  36.3179270  41.3024671
 102.1499252  35.8833890  41.4724275 101.2795393  37.6441215  40.6525060
 100.6090158  37.4832404  39.8083404 100.8873712  38.4983058  41.2045023
 102.7051090  38.0121898  40.1759074 103.6495971  37.3146158  40.5714428
 102.8623366  39.1799098  39.4495694 102.0642529  39.7987730  39.4333716
 104.1582621  39.6600786  39.0204257 104.7695072  38.7911686  38.7764922
 104.0218816  40.7059145  37.8594818 103.4704112  41.5940437  38.1680557
 105.3998370  41.1553358  37.4722483 106.0374810  40.3701807  37.0660329
 105.2975790  41.9881007  36.7764387 105.8895508  41.3471079  38.4269754
 103.1943313  40.1045817  36.6915823 103.5783002  39.1168400  36.4365427
 102.1557339  40.0178989  37.0108027 103.2700052  40.8458477  35.8959814
 104.7905947  40.3145339  40.1896547 104.3123478  41.3482929  40.6922165
 105.9163221  39.8160756  40.7381263 106.3952484  39.0051831  40.3731303
 106.6702634  40.5153549  41.7763945 105.9324396  41.1054189  42.3200315
 107.2126132  39.4524009  42.7810936 106.4132495  39.2134627  43.4826212
 107.5912771  38.5918507  42.2295787 108.3812139  39.8718385  43.6937241
 108.6792768  40.8206589  43.2476005 107.9882633  40.1048832  45.0957302
 107.7370299  39.1728502  45.6019874 108.8062581  40.6715573  45.5404357
 107.0905144  40.7221697  45.0623721 109.4958807  38.8539619  43.6984213
 109.3151316  38.0284132  44.3868248 109.7532924  38.5384539  42.6873915
 110.4124459  39.3510709  44.0160511 107.6810921  41.5386316  41.1372298
 108.3667936  41.1343379  40.2397835 107.7026048  42.8073744  41.4978547
 107.2455189  43.0719722  42.3587867 108.5815162  43.8817788  41.0856387
 108.9907995  43.6463284  40.1032181 108.0706832  44.8443844  41.1091783
 109.7311515  44.1842892  42.0251218 109.6980209  43.7199220  43.1924785
 110.7749928  44.9065791  41.5180347 110.7422847  45.2378139  40.5644068
 111.8786019  45.5038309  42.3695484 112.1994676  44.6965684  43.0280046
 112.9958917  45.9398769  41.5290213 112.6036645  46.6698028  40.8207953
 113.7333110  46.4275879  42.1665578 113.5480930  44.7316206  40.9284356
 112.9486330  44.4646748  40.2277303 111.3148525  46.6204233  43.1396643
 110.5482070  47.3879166  42.5779815 111.7589874  46.8425470  44.3737121
 112.4491234  46.2097696  44.7524006 111.3711524  47.9043265  45.3106069
 111.7378325  47.5081180  46.2575381 112.1500725  49.2214904  44.9365685
 111.7399430  49.4310370  43.9486495 111.9371354  50.0033929  45.6655357
 113.6415138  49.0827214  44.8212172 113.9216084  48.0696584  44.5326661
 113.9710594  49.7995553  44.0691189 114.5152169  49.5526205  46.0067321
 115.5315489  49.6421607  45.6231283 114.2278215  50.5653054  46.2896866
 114.2868162  48.7446324  47.1971761 114.2133770  47.7404838  47.1169009
 113.9001970  49.2582289  48.3154343 113.4113013  50.4502035  48.4554020
 113.5617184  51.1149748  47.7100409 113.3590982  50.8306732  49.3895420
 113.9237223  48.4931898  49.4012606 114.3997299  47.6025493  49.3843854
 113.5781316  48.7517226  50.3144023 109.8709687  48.0446762  45.4951967
 109.4062642  49.1853756  45.7238150 109.0777754  46.9731449  45.4106748
 109.5618473  46.0981956  45.2682708 107.6586403  47.0214385  45.7100646
 107.3328106  47.9734443  45.2909777 106.9032324  45.8021662  45.0754527
 107.3552287  44.8467848  45.3419965 105.8772919  45.8545239  45.4398945
 106.8042699  45.8214822  43.5588447 107.8303061  45.8725812  43.1945116
 106.4055748  44.8568871  43.2446518 106.1318801  46.9967316  42.8573502
 105.6956206  46.6821732  41.9092351 105.2028356  47.2697741  43.3577743
 107.0650620  48.2321724  42.7536723 106.4151225  49.1046752  42.8200013
 107.8325040  48.2689845  43.5268332 107.8044312  48.3142228  41.5244722
 107.2379820  48.4268701  40.6958846 108.4430211  49.0967218  41.5253269
 108.3882899  47.4973238  41.4154543 107.4170875  47.0130780  47.2437964
 108.2154223  46.5226314  48.0270962 106.2912516  47.5776329  47.6950058
 105.5653122  47.8389221  47.0431882 105.8772995  47.5438419  49.0901510
 106.5274277  48.1532731  49.7178667 104.9822167  48.1629577  49.1512198
 105.5730997  46.1727833  49.7168018 105.1256221  45.2287083  49.0635598
 105.7117206  46.1087249  51.0536157 105.9319698  46.9678421  51.5368799
 105.4025531  44.9823384  51.9711466 104.7805000  44.2061712  51.5253707
 106.6710619  44.2865504  52.3713671 107.2125305  45.0039247  52.9880653
 106.5565896  42.9549297  53.1277982 105.9284835  42.2671624  52.5617222
 107.5783391  42.5793982  53.1835128 106.1318801  43.2094989  54.0988378
 107.6027905  44.0402253  51.1715096 107.1800958  43.4230476  50.3787192
 107.9749713  44.9983296  50.8087184 108.5066979  43.5415917  51.5213861
 104.5638806  45.4601804  53.1755652 104.7744594  46.5307677  53.7427992
 103.5661517  44.7285399  53.5850046 103.5511658  43.7846721  53.2257370
 102.6685980  44.9778741  54.7418577 103.1649522  45.7262106  55.3597463
 101.3154862  45.4859608  54.2401300 101.0381835  44.8458839  53.4025712
 100.5178917  45.4634999  54.9827662 101.4614784  46.8437117  53.4642593
 101.3402741  46.9333667  52.2084364 101.6063181  47.9176509  54.2526304
 101.4518763  48.7776307  53.7459918 101.7034017  47.7466762  55.2433425
 102.4550931  43.6928924  55.5686560 102.4253251  42.5537580  55.0127087
 102.3807752  43.8414103  56.8680075 102.3526763  44.8020104  57.1787612
 102.3968823  42.8597580  57.9572112 102.5143394  41.8605423  57.5378155
 103.5973284  43.0428894  58.7579709 103.5367199  43.9362237  59.3795659
 103.7537191  42.1097127  59.2991064 104.9647830  43.1437676  57.9980721
 104.9925420  43.9274918  57.2409982 106.1202147  43.4396971  59.0516191
 106.0451498  44.4237020  59.5144361 106.1820881  42.7231846  59.8707525
 107.1138118  43.4202672  58.6038519 105.2031724  41.8753074  57.2134249
 106.0987816  42.1056340  56.6364262 105.4145549  40.9871055  57.8088363
 104.4274339  41.7382139  56.4600749 101.1198558  42.9602470  58.8129293
 101.0931887  43.6447881  59.8015181 100.0219886  42.2609761  58.4582050
  99.9620322  41.2583009  57.4122752 100.8129440  40.5892805  57.5409436
 100.0724905  41.8497356  56.5033719  98.6245728  40.5385212  57.5741141
  98.8241534  39.6821666  58.2182604  98.0971577  40.3439444  56.6402557
  97.7583788  41.6454477  58.3051613  97.0249610  41.1580999  58.9475712
  97.1821972  42.2404502  57.5965297  98.7469685  42.4323705  59.1109976
  98.4379184  43.4776176  59.1038150  98.7415475  42.0556740  60.5587137
  98.0284112  42.6962184  61.3700104  99.5012012  41.0684604  60.8908021
 100.0744621  40.6994459  60.1455818  99.5016550  40.3801095  62.1816429
  98.4989141  40.6032931  62.5461690  99.5968168  39.3017835  62.0541334
 100.6298001  40.7892532  63.1871235 100.4081249  40.6139544  64.3434058
 101.7516767  41.1876000  62.6193263 101.7756259  41.0277248  61.6223444
 103.0110436  41.2809309  63.2607515 102.9805515  40.6385977  64.1408716
 104.0512554  40.7001535  62.2262160 105.0807195  40.8998184  62.5236005
 103.8562720  39.6399567  62.0650163 103.8465761  41.1447157  61.2522687
 103.3936634  42.7028283  63.6243855 103.1547860  43.6971341  62.8608877
 103.8324082  42.9716858  64.8820063 104.0693901  42.1282094  65.3845050
 104.3971039  44.1931839  65.4515419 104.9207436  44.6777637  64.6274617
 103.2456345  45.1020202  65.8580987 103.5389717  46.0653103  66.2754561
 102.6521627  45.3672018  64.9831299 102.2748233  44.5859147  66.9072567
 101.3576064  45.1739492  66.8751847 102.0183963  43.5415738  66.7291135
 102.6075137  44.6132535  68.4338099 103.2596557  45.4815180  68.9206724
 102.1715017  43.6871142  69.1758532 102.3827518  43.5697875  70.1565202
 101.6387270  42.9503970  68.7358888 105.4508930  44.1243637  66.6459711
 105.4469238  43.1502498  67.4216259 106.3771093  45.0904489  66.8079150
 106.5331952  45.7381163  66.0487716 107.1826645  45.3205218  68.0140890
 106.5689901  45.1473141  68.8981155 108.4244233  44.3511499  68.0479337
 107.9438102  43.3734619  68.0127495 109.3763964  44.4706531  66.8460007
 109.8000697  45.4745338  66.8747176 110.2645390  43.8398666  66.8843237
 108.8572521  44.3244031  65.8987896 109.3141135  44.5893977  69.2806351
 109.7600228  45.5834319  69.2465063 108.6568480  44.5170277  70.1471596
 110.0153219  43.7599787  69.3728186 107.5520647  46.7868753  68.0647999
 107.8200402  47.3710297  67.0410742 107.6538881  47.4468627  69.2491859
 107.3886098  46.9408787  70.0820783 107.7701294  48.9510121  69.3343616
 107.1363755  49.3939207  68.5660352 107.2542957  49.4283181  70.7096511
 106.9235766  50.4579892  70.5740060 106.3733661  48.8423512  70.9717771
 108.2758116  49.3725018  71.8761280 108.5448615  50.4319672  72.4778540
 108.7087761  48.2716565  72.2493181 109.1956259  49.4942627  69.1146612
 109.4844626  50.6530851  69.1886027 110.0994825  48.7023312  68.4981350
 109.7650055  47.7780335  68.2659394 111.4766489  48.9986553  68.1103723
 111.9945124  49.2966489  69.0220290 112.1346710  47.6010419  67.7070101
 111.7469652  46.9310879  68.4744234 111.7071657  47.1651815  66.8040341
 113.6921178  47.4828183  67.6714457 114.0489787  47.9289653  66.7431596
 114.4248868  48.1162667  68.8266738 115.4967706  47.9384382  68.7398605
 114.2738772  49.1957033  68.8372853 113.9592485  47.7771351  69.7520298
 114.0860004  46.0240574  67.6179885 115.0900050  45.8125029  67.9858591
 113.3865717  45.4782262  68.2512088 113.8902253  45.8667748  66.5572817
 111.6184366  50.0579094  67.0471100 112.5345302  50.8482917  67.1745342
 110.8468586  50.0365787  65.9353303 110.0266340  49.0235948  65.4124290
 109.0227489  49.2651127  65.7616969 110.3099964  48.0109923  65.6995559
 110.0642397  49.1266753  63.9200721 109.1508131  48.6956774  63.5101205
 110.9958296  48.6704159  63.5853065 109.8928295  50.5673300  63.7862001
 108.8805018  50.9231270  63.9778618 110.1673236  50.9849223  62.8175052
 110.7885922  51.1197833  64.8967136 111.7561961  51.2116451  64.4033386
 110.2592663  52.4963644  65.3692203 109.3832558  52.5828381  66.2057764
 110.8947333  53.5310188  64.8884870 111.6982752  53.2176253  64.3629350
 110.4523599  54.8750129  65.0181434 109.4360844  54.9830896  64.6391929
 110.4158590  55.2831692  66.0281912 111.3143490  55.6992399  64.0457358
 111.8227428  55.1859163  63.0332798 111.4001744  57.0380264  64.2845252
 111.0152705  57.3769203  65.1546417 111.9666232  58.0274276  63.3415582
 111.5461562  57.8299295  62.3554790 111.7058298  59.4400479  63.8866199
 110.6761837  59.5988730  64.2070939 112.3314000  59.5334943  64.7743495
 112.0938218  60.5920955  62.8395658 112.9823952  60.2512393  62.3081800
 110.9284751  60.9569191  62.0242869 110.0681764  61.0466566  62.6876113
 110.9637883  61.9086504  61.4941354 110.6956608  60.1598495  61.3181706
 112.3995517  61.8187751  63.5459692 111.5882189  62.0677786  64.2299636
 113.3210555  61.6939300  64.1146030 112.4749411  62.6766846  62.8777457
 113.5196308  57.7600092  63.2366112 114.2921277  57.9836004  64.2358959
 113.9672032  57.4358459  62.0179664 113.4666710  57.6562700  61.1688079
 115.3851875  57.1509866  61.7167308 115.7059258  56.5560515  62.5718810
 115.4794735  56.1944667  60.4959625 116.4388772  55.6803609  60.5537537
 114.6716080  55.4719808  60.6120693 115.3406704  56.8961520  59.2877223
 114.4538506  57.2360267  59.1475870 116.3065418  58.3360151  61.5278406
 115.9097195  59.4901539  61.2587874 117.6276432  58.1338897  61.7236187
 117.9839588  57.3375057  62.2324804 118.6582192  59.1120820  61.4716194
 118.4907226  59.9413449  62.1589309 120.0661024  58.5476903  61.8056380
 120.0738982  57.9558345  62.7209226 120.4403917  57.9045956  61.0091174
 121.0986243  59.7533378  61.9235564 122.0771553  59.2740474  61.9529139
 121.0892537  60.3269804  60.9967711 120.9265718  60.5438112  63.2156539
 120.5530365  59.9338753  64.2666496 120.8938911  61.8217914  63.0734131
 118.6498298  59.7342348  60.0409780 119.0540622  60.8848966  59.7780066
 118.1780167  58.8823340  59.1176191 117.9370599  57.9156002  59.2833468
 117.9371574  59.3589105  57.7763211 118.7728021  60.0113669  57.5231405
 117.8703192  58.2343581  56.7626135 118.6221318  57.4915490  57.0291678
 116.9897659  57.6419899  57.0112797 117.9449502  58.5803913  55.2198987
 118.0965881  57.6846629  54.6175777 116.9680576  58.9706084  54.9343963
 119.0167016  59.6628453  54.8831345 120.1648619  59.5282998  55.2610416
 118.6453523  60.7907691  54.2403841 119.3460910  61.5179241  54.2590827
 117.6970636  61.1363461  54.2026283 116.6405130  60.2027282  57.5900461
 116.6860182  61.1144095  56.7372455 115.5475177  59.8636613  58.3088856
 115.5790775  58.9672963  58.7733041 114.2786934  60.6725723  58.2540422
 113.9701691  60.8357178  57.2214225 113.1261459  60.0640136  59.0890462
 113.3751268  59.8998687  60.1374569 112.3085163  60.7848440  59.0895207
 112.6562589  58.7360793  58.5285617 112.2851259  58.5815514  57.3088767
 112.9707258  57.7707163  59.2959807 114.5458402  62.0865826  58.8330317
 114.0335124  63.0936119  58.3045286 115.4337802  62.1005111  59.8193070
 115.8745313  61.2310741  60.0837267 115.9757231  63.4120630  60.3654388
 115.0992362  63.9603605  60.7108956 116.7690531  63.1530586  61.6342721
 117.5785734  62.4335050  61.5116457 117.3995155  64.4562220  62.2015430
 117.8664546  64.1242787  63.1288480 118.1740890  64.8346451  61.5345107
 116.5976400  65.1458028  62.4654679 115.8679199  62.5801094  62.7182435
 115.1100123  63.3113324  62.9992742 115.4398891  61.6495950  62.3453727
 116.5400596  62.3290642  63.5388209 116.7054224  64.2475263  59.2980252
 116.4012155  65.4749024  59.1558267 117.4590418  63.6038071  58.4007983
 117.5247520  62.5972189  58.4516549 118.1237122  64.3076639  57.2944667
 118.3670087  65.2668072  57.7515822 119.2609735  63.5800470  56.6717998
 118.9953829  62.5932369  56.2926329 119.7074758  64.1673528  55.8694023
 120.3646595  63.3547887  57.7124337 120.6612231  64.3195148  58.1240811
 120.1047862  62.6592391  58.5104412 121.6314150  62.7795460  57.0827500
 121.8677169  63.2152442  56.1119595 122.4446955  63.2007694  57.6737202
 121.5780739  61.3175586  56.9962236 121.2536908  60.9563698  56.1105245
 122.0045987  60.3747397  57.8410188 122.6762618  60.6087910  58.9933831
 122.6160214  61.5731145  59.2875791 122.9777060  59.8777058  59.6216726
 121.9634343  59.1160486  57.5304110 121.5854449  58.8352813  56.6368821
 122.4505342  58.4226424  58.0800191 117.0471115  64.6287949  56.2973933
 117.2228026  65.6612864  55.5723829 116.0198633  63.8637912  56.1198350
 115.9157701  62.9896498  56.6150117 114.9657301  64.3004143  55.1543153
 115.3800758  64.5878505  54.1879810 114.1698243  63.0180496  54.8241949
 113.6289481  62.7077363  55.7182075 113.4204818  63.3658539  54.1131177
 114.8523908  61.8255327  54.2297885 116.0824007  61.8600240  53.8647205
 114.2617153  60.7567824  53.9786772 114.1610117  65.5712856  55.7358206
 114.0564779  66.6178165  55.1002777 113.7145548  65.4961739  56.9617003
 113.7278245  64.6008123  57.4289049 113.1563834  66.6429300  57.6744994
 112.2600844  67.0476003  57.2043832 112.7086659  66.0788169  59.0828547
 113.4640089  65.6563537  59.7454652 112.4339620  66.9197300  59.7196478
 111.4793724  65.1660887  59.0561806 111.6781572  64.4274231  58.2796456
 111.1528717  64.4204720  60.3056151 111.9763802  63.7795935  60.6205859
 110.9274686  64.9212357  61.2471718 110.2813100  63.7690992  60.2406912
 110.2576457  65.9604915  58.6759983 109.5160529  65.3241988  58.1930247
 109.9311869  66.4867737  59.5729664 110.5291499  66.8139802  58.0546853
 114.0815097  67.8363722  57.7230911 113.6030129  68.9815074  57.5894066
 115.3865639  67.7905221  57.9343325 115.8045080  66.8720769  57.9778237
 116.3069383  68.9589164  57.9353601 115.7739984  69.7512647  58.4609692
 117.6824701  68.5969949  58.4759068 118.0000173  67.6537150  58.0315118
 118.4344204  69.3538460  58.2526125 117.9095082  68.3944841  59.9281545
 117.8586741  67.3100661  60.0263245 118.9613049  68.6327406  60.0864570
 116.9524365  69.0823518  60.8903780 115.9335872  68.7730660  60.6571652
 117.2092413  68.7249933  61.8876075 117.0835319  70.5386984  60.7875095
 117.9685672  70.8420377  60.4069650 116.5707887  71.4935313  61.5698799
 115.6975657  71.2528270  62.5186710 115.3096473  70.3207560  62.5480477
 115.2971565  72.0226532  63.0355650 116.9194529  72.7564033  61.4482862
 117.6858467  72.9413196  60.8169774 116.4359080  73.5098422  61.9158481
 116.4938721  69.5530637  56.4835291 116.5218171  70.7546152  56.3232096
 116.4038063  68.7530517  55.4196874 116.1196928  67.8056450  55.6241500
 116.1749884  69.2971365  54.0904577 116.9219533  70.0881681  54.0238934
 116.4175516  68.1428109  53.0856522 117.4768071  67.8985607  53.1657741
 115.9351305  67.2224347  53.4147274 116.0171068  68.4572160  51.6550673
 114.6615401  68.3930301  51.2600245 113.8688908  68.0546472  51.9108955
 114.2810931  68.7464409  49.9828266 113.2499322  68.7529830  49.6617725
 115.2550706  69.0421557  49.0247169 115.0489370  69.3112937  47.9992992
 116.6078682  69.0853343  49.3525828 117.2837120  69.3912143  48.5676757
 116.9770856  68.8267506  50.6780718 118.0066513  68.8944306  50.9972146
 114.8064010  70.0067534  53.9327991 114.7868976  71.0566028  53.3102562
 113.7159880  69.5480724  54.6197721 113.8124775  68.7417608  55.2203145
 112.5370090  70.3130200  54.6436877 112.1416540  70.4214985  53.6337242
 111.8083259  69.6522728  55.1132992 112.6382172  71.6871017  55.2588446
 112.0940733  72.6852478  54.7446239 113.4349675  71.7993141  56.4182079
 113.9639514  70.9915958  56.7146316 113.7685451  73.1154034  56.9738614
 112.8307317  73.6707375  56.9903064 114.3993516  72.9734479  58.3899923
 115.3247867  72.4315523  58.1949799 114.8675001  74.3328816  59.0541273
 114.0243726  75.0037352  59.2190257 115.4058016  74.2487292  59.9981615
 115.5807222  74.7898306  58.3681176 113.4941841  72.2099888  59.3534039
 113.0898128  71.2768621  58.9611584 114.0637573  71.9516906  60.2461257
 112.6322768  72.8498404  59.5426281 114.7004909  73.9351955  56.0646145
 114.5346704  75.1401529  55.9911565 115.7487763  73.4076665  55.4512596
 115.9327482  72.4330537  55.6420632 116.7420945  73.9833386  54.5365798
 117.2917332  74.8050484  54.9957190 117.8383842  72.9984699  54.2041170
 118.0590214  72.4450966  55.1169586 117.3668093  72.3142268  53.4987586
 119.1839106  73.4241098  53.5234573 119.8502552  72.5615350  53.5164119
 118.9293629  73.7104789  52.5030138 119.8677185  74.6368553  54.2026097
 120.1851811  75.6274742  53.5127256 120.0538140  74.5505822  55.4438786
 116.1479369  74.5329308  53.2508126 116.5155962  75.6293160  52.7615885
 115.1040229  73.9176855  52.6222231 114.7195822  73.0982191  53.0703081
 114.3511361  74.4688642  51.4537606 114.8724142  75.3143523  51.0047871
 114.3801505  73.3393915  50.4500262 113.9125310  72.3974724  50.7368291
 113.6900024  73.6755254  49.6761979 115.7634472  73.0440386  49.8034104
 116.2153364  73.7116361  48.6593790 117.4957626  73.3435973  48.4374410
 118.2360756  73.7471376  47.7624834 117.8087645  72.3904355  49.3158107
 118.6902820  71.8976095  49.3280369 116.7862549  72.2106910  50.2380575
 116.7111726  71.5487942  51.0881499 112.9692640  74.9670673  51.8036966
 112.3231126  75.4728605  50.9179892 112.6196546  75.1433242  53.0678141
 113.2818282  74.8335483  53.7647232 111.5184633  75.9499102  53.5214973
 111.4696016  75.9674950  54.6102802 111.6477870  76.9677892  53.1536680
 110.0695511  75.4962677  53.1476952 109.3026886  76.2255199  52.5512386
 109.7821744  74.2684309  53.4179971 110.4831956  73.6513199  53.8025604
 108.4530466  73.6196745  53.2129338 108.1538968  73.9145408  52.2071183
 108.5048168  72.0890282  53.3165347 107.6501595  71.6161423  52.8327533
 109.6495363  71.5032493  52.4771876 109.5704559  71.8447481  51.4450903
 110.6129653  71.8252427  52.8723173 109.6134976  70.4139188  52.4898254
 108.5630081  71.5946294  54.7850446 108.7059765  70.5184443  54.6875745
 109.4881353  71.9890205  55.2053962 107.6238003  71.7618384  55.3124296
 107.3327094  74.1350567  54.1374387 107.6157321  74.4434982  55.2556176
 106.0824434  74.1737918  53.6958098 105.8899889  73.6717144  52.8408084
 104.8812101  74.6753103  54.3602686 105.1932885  75.4902313  55.0134245
 103.9671603  75.2327005  53.2716489 103.6353633  74.4830237  52.5533166
 103.0576312  75.6566526  53.6972332 104.5415154  76.4141758  52.4201587
 105.3626710  77.2651152  52.8888245 104.3705007  76.4684198  51.1739790
 104.1714120  73.6229551  55.1824648 103.6768406  73.9528372  56.2793924
 104.0701448  72.4075317  54.6398908 104.5976224  72.3086946  53.7842632
 103.4407569  71.2333956  55.2796087 103.2792385  71.4762539  56.3298621
 102.0745480  70.9659924  54.6453949 102.2562360  70.3982399  53.7328349
 101.4240199  69.9585913  55.6133951 101.9954516  69.0586661  55.8407681
 101.1641103  70.5373269  56.4997067 100.4652506  69.6973607  55.1654859
 101.0743050  72.0821668  54.2929423 100.4214359  72.3692623  55.1171897
 101.6612333  72.9750900  54.0777447 100.2823877  71.8141379  52.9581124
  99.9802190  70.7890622  52.7435900  99.4005085  72.4541423  52.9861039
 101.0045992  71.9683578  52.1564001 104.4488826  70.0250460  55.3806308
 105.2086283  69.6902670  54.4755669 104.4148376  69.2359997  56.4689559
 103.7219820  69.5164774  57.1482080 105.0709654  67.9494596  56.6424218
 105.4922722  67.5795005  55.7076294 106.2264355  67.9818732  57.6496624
 106.0114954  68.3587657  58.6495912 106.8242041  66.5495544  57.8420177
 106.0512050  65.8659153  58.1930225 107.3639912  66.1330806  56.9915593
 107.5653904  66.4145109  58.6297662 107.3602761  68.7834655  57.0494343
 108.2292499  68.7133596  57.7037046 107.5993306  68.3282417  56.0883834
 106.9557632  69.7750033  56.8461693 104.0584984  66.9102274  57.0519862
 103.4568998  66.9833171  58.1132280 103.9347372  65.8324465  56.2561565
 104.5711841  65.6669908  55.4895035 103.2905373  64.5589851  56.5426150
 102.5432887  64.7478016  57.3134330 102.5883653  64.0367781  55.2705840
 103.4396106  63.9531701  54.5949427 102.2649480  63.0326788  55.5451388
 101.4189686  64.8986544  54.6363804 101.7261007  66.0743926  54.0293795
 102.7360388  66.4426538  53.9253656 100.6212221  66.8106230  53.4610543
 100.8051564  67.7702142  53.0008843  99.2843266  66.3278755  53.5343038
  98.5450483  66.9528568  53.0554835  99.0349345  65.0616470  54.0330814
  98.0166727  64.7028660  54.0624638 100.1319686  64.3944488  54.7099579
  99.9537822  63.3655653  54.9857967 104.3920327  63.5871936  57.0468330
 105.4885310  63.6697980  56.4719664 103.9693383  62.6394362  57.8919070
 103.0532835  62.6841373  58.3149265 104.7493719  61.4433708  58.3137895
 105.6416166  61.3457258  57.6953487 105.2585743  61.5585094  59.8192118
 105.8932832  60.6809790  59.9424740 105.9081897  62.4270944  59.9271929
 104.5067503  61.3802596  60.5880746 103.9617381  60.2200751  58.1709813
 102.8311310  60.1741856  58.6443275 104.4466721  59.2004007  57.4729515
 105.2540524  59.4135104  56.9047607 103.9779898  57.8027849  57.3033885
 102.9688827  57.9412119  56.9152636 104.8329789  57.1053917  56.1711441
 105.8221152  56.9575252  56.6045129 104.3169883  56.1719382  55.9463808
 105.0461288  57.8916470  55.0552075 105.9199212  58.2657706  55.1898136
 103.9588178  56.9884256  58.6010068 104.8969120  57.0796040  59.4102414
 102.9885280  56.0900853  58.7677468 102.4189046  56.0262557  57.9361490
 102.8960152  55.0506278  59.8338312 101.8881555  54.6719448  59.6637635
 103.9154246  53.9224289  59.5306529 104.9463553  54.1668620  59.7868292
 103.6499302  53.0121017  60.0681657 104.0533292  53.4903047  58.0605698
 105.1096023  53.9751622  57.2190664 105.7496177  54.7972683  57.5035341
 105.2142393  53.5433217  55.8584545 105.9388173  53.9613753  55.1753153
 104.4044995  52.4956925  55.4022443 104.5874105  52.0450807  54.4378829
 103.2896829  52.0951680  56.2565108 102.5661400  51.4103562  55.8394215
 103.1156999  52.6222440  57.5402665 102.2785741  52.3371234  58.1602074
 102.7847734  55.5123553  61.2273987 103.3894189  54.9624093  62.1032793
 101.9955139  56.5310027  61.5222372 101.4169662  56.8535872  60.7597926
 101.8946820  57.0979539  62.9068372 102.8736043  57.1485204  63.3835490
 101.3934515  58.5703297  62.8908195 100.3839133  58.4525297  62.4970430
 101.2002584  59.2057531  64.3032725 100.4415675  58.6904369  64.8922833
 102.1646438  59.2709680  64.8070659 100.8238246  60.2256129  64.2240125
 102.2131799  59.4937147  61.9689934 102.0927054  60.5398489  62.2504120
 103.2426187  59.1366366  61.9981683 101.7927519  59.3922648  60.9684573
 101.1281434  56.1598351  63.8360249  99.8880800  56.0885705  63.6124388
 101.6749451  55.5796631  64.8693657 102.6749271  55.6780185  64.9721258
 101.0313963  54.7037386  65.8812565 100.1691191  54.2449075  65.3973919
 102.0091400  53.6642757  66.4739926 102.7516954  54.1725353  67.0891217
 101.4586317  52.9338170  67.0668466 102.7287072  53.0443346  65.2867109
 102.1020182  52.2965824  64.8006784 103.1605195  53.7003693  64.5308455
 104.0188879  52.3539266  65.8720130 103.8058969  51.6471167  66.6740458
 104.4231829  51.8414215  64.9990953 104.9820176  53.3871742  66.2800284
 104.6417115  54.3289990  66.4113974 106.2449848  53.1700010  66.5371482
 106.7235625  51.9913024  66.4221756 106.1386104  51.2140349  66.1505392
 107.7325638  51.9892221  66.4675657 107.0110745  54.1278024  66.8840933
 106.6022331  55.0510931  66.9060746 107.9979658  53.9814432  67.0414767
 100.5476022  55.5287601  67.0761736  99.4888055  55.2460663  67.6383580
 101.2360256  56.5623222  67.5471651 102.0167737  56.8117869  66.9569742
 101.1061972  57.2824046  68.8647363 100.0377588  57.3853909  69.0543777
 101.6929813  56.3690088  69.9550328 101.3887970  56.7326416  70.9365333
 101.1858366  55.4099557  69.8495065 103.2382009  56.1558013  69.8044487
 103.3742041  55.8774468  68.7594023 103.7685284  57.0949202  69.9623200
 103.7913662  55.0796123  70.7828037 103.7802112  55.5560298  71.7631108
 103.3645875  54.1061210  70.5412566 105.2510120  54.9914127  70.3197556
 105.2279780  54.6355085  69.2897548 105.6681415  55.9981240  70.2942716
 106.0958919  54.0919301  71.0950608 105.6493310  53.2439379  71.4138212
 106.8864842  53.7061495  70.5988322 106.5212618  54.4856345  71.9221987
 101.7178419  58.6845053  68.7931751 102.5005050  58.9628007  67.9331542
 101.3870788  59.5134141  69.7645573 100.6780482  59.1511105  70.3859362
 101.7336367  60.9316671  69.9072608 101.4539168  61.3648641  68.9469288
 100.8353643  61.5286723  71.0880555  99.8062445  61.6759309  70.7604470
 100.9009962  60.9934981  72.0352965 101.1261105  62.5588189  71.2939487
 103.2619284  61.1828191  70.1865278 103.8829794  62.2413255  69.8377650
 103.9270841  60.1855889  70.7297299 103.3824280  59.3719039  70.9774526
 105.4066733  60.2408690  70.8401914 105.6691243  61.2940053  70.9408064
 105.9220680  59.4202689  72.0514650 106.9669587  59.6737896  72.2303313
 105.3794530  59.7511673  72.9370023 105.7862689  58.0770253  71.6531558
 106.4732871  57.8209726  71.0334430 106.1415724  59.9534783  69.4382455
 107.2643413  60.3617603  69.2450666 105.4232018  59.3739474  68.4286689
 104.5087338  58.9623390  68.5489202 105.8756253  59.3966929  67.0157226
 106.8969270  59.0195402  66.9627739 105.0454530  58.4407098  66.0927825
 104.0031853  58.7554118  66.0404297 105.5310864  58.3687742  65.1195891
 104.9374496  56.9623318  66.5692121 105.8826750  56.5835089  67.2832646
 104.0991172  56.1792113  66.1160586 105.8947714  60.8484910  66.4481789
 106.9612169  61.2792951  65.9372070 104.8011673  61.5938635  66.5650256
 104.0420467  61.2072969  67.1076159 104.5663805  62.9247643  65.9553159
 104.8175797  62.9972618  64.8971241 103.0961500  63.4106271  66.0887137
 102.8688210  63.4435717  67.1542598 102.7833708  64.7694293  65.5714246
 103.3436805  65.4005625  66.2612290 103.2915648  64.8891361  64.6146022
 101.7503495  65.1120679  65.6313706 102.0582036  62.3988071  65.5398834
 102.2228757  62.3458582  64.4636935 102.1516963  61.4428698  66.0551157
 101.0827200  62.8211015  65.7811331 105.5682908  63.8779387  66.7124724
 106.1815437  64.6982804  66.0286989 105.7637127  63.7374643  68.0436202
 105.1462502  63.1789343  68.6153581 106.7430443  64.5048541  68.7907891
 106.3755938  65.5302971  68.8301218 106.7837397  63.9531099  70.2170281
 107.5756205  64.3869915  70.8275137 105.8168435  64.2185697  70.6445123
 106.9474509  62.8754756  70.2151459 108.1195204  64.3383897  68.1659253
 108.8939867  65.2835328  68.2455513 108.4859315  63.1961769  67.6593483
 107.7605554  62.5167222  67.4796131 109.8408650  63.0265129  67.1008754
 110.5489693  63.4212787  67.8294780 110.0329049  61.4817192  66.8494051
 109.7878570  61.2662516  65.8093841 111.0455523  61.2057582  67.1434985
 109.2420795  60.9349831  67.3630777 110.0382033  63.8883204  65.7834115
 111.1053783  64.4176563  65.4924771 108.9657261  64.0904622  65.0199393
 108.1168118  63.6588236  65.3563013 108.9256323  65.0040847  63.9315638
 109.8429294  64.8417416  63.3656531 107.6930835  64.7193680  63.0025734
 106.8005219  65.1119041  63.4897647 107.6840900  65.5247987  61.6859051
 106.7676602  65.3679221  61.1170059 107.8419717  66.5427895  62.0420632
 108.4049277  65.1131355  60.9794885 107.4470245  63.2937043  62.5744135
 108.3347385  63.0041575  62.0120733 107.2493087  62.7145399  63.4764240
 106.5369763  63.1281875  61.9977611 108.9737379  66.4110173  64.4361872
 109.6772022  67.1875043  63.8471963 108.4640139  66.7792672  65.6370012
 107.9951688  66.1034330  66.2231746 108.6598882  68.1384393  66.1900783
 108.4644342  68.9064407  65.4416760 107.5989404  68.5060261  67.2301186
 107.3090576  67.6474160  67.8357092 108.0234721  69.3362213  67.7946116
 106.2793697  69.0280876  66.7960038 106.4286615  69.9654539  66.2601341
 105.6704771  68.3399815  66.2095995 105.5041720  69.5106618  68.0122726
 105.2417927  68.7356518  68.7324231 106.0170572  70.3176491  68.5355682
 104.2292641  70.0923836  67.4969408 103.9758684  70.1588741  66.5215078
 103.1836700  70.4333094  68.2891259 103.0817870  70.1377374  69.5538368
 103.7818027  69.5830886  70.0254751 102.2554954  70.3218749  70.1047296
 102.1078926  70.9909678  67.7833362 102.1336804  71.1396507  66.7846707
 101.2293832  71.1832236  68.2430741 110.0702290  68.2628741  66.7222008
 110.6623229  69.3071373  66.4658266 110.7133933  67.2344549  67.3143706
 110.1010870  66.4534847  67.5023339 112.1147307  67.2837754  67.7487622
 112.2776790  68.1393560  68.4042268 112.5938081  66.0449687  68.4903328
 112.2184595  65.1200669  68.0524276 113.6837925  66.0504636  68.4883986
 112.2802656  66.1200078  69.5315743 113.0519890  67.4597495  66.4797443
 113.9260928  68.3534918  66.4991458 112.9806145  66.6817620  65.3688578
 112.3521411  65.8915580  65.3424224 113.6993759  66.9698845  64.1483400
 114.7745248  66.9745347  64.3276002 113.3266975  65.8781146  63.1020058
 114.0378399  66.0008928  62.2851153 113.4901944  64.8446263  63.4074085
 112.2649650  65.9719668  62.8737179 113.3221534  68.2919530  63.5701615
 114.1977683  68.9267616  62.9191435 112.0720145  68.7971475  63.5997559
 111.2764989  68.3577497  64.0404198 111.7942821  70.1415658  63.0446479
 112.3786980  70.2107685  62.1271651 110.3525948  70.2750271  62.6008017
 109.6251379  70.1340582  63.4002366 110.2334535  71.2717203  62.1759392
 109.9527685  69.3287145  61.4724259 110.2510573  68.2876346  61.5960536
 108.4731183  69.2410681  61.3972651 107.8832076  70.1325924  61.1844442
 108.1030793  68.5437532  60.6456514 108.2185107  68.8616240  62.3868753
 110.5340514  69.6686849  60.0914770 110.3831952  68.8979600  59.3356756
 110.2161049  70.6524493  59.7462867 111.6218103  69.7123848  60.1459972
 112.2609159  71.2438490  63.9381075 112.5860650  72.2970196  63.3826626
 112.4631032  71.0261466  65.1652727 112.0824617  70.1932427  65.5912822
 112.9958836  71.9659608  66.1353345 113.3602443  71.4597214  67.0292377
 113.8052548  72.5599553  65.7108370 111.9378626  73.0143500  66.5100700
 110.7497701  72.6459780  66.4868746 112.2316763  74.2843767  66.8144178
 113.5305349  74.8611039  66.8214049 113.8442530  74.8847845  65.7778225
 114.2695940  74.3337231  67.4245320 113.4210786  76.2588094  67.3770278
 114.2490337  76.9444226  67.1966811 113.2511540  76.1246143  68.4453125
 112.0429131  76.7033546  66.8717367 112.2854751  77.0843490  65.8797150
 111.6122133  77.4010207  67.5899980 111.2210624  75.4131551  66.8343720
 110.7089568  75.4419739  67.7961532 110.2526185  75.3703135  65.5964411
 109.1043822  75.8360434  65.6666015 110.7922300  74.9768578  64.4150283
 111.6582631  74.4639596  64.4990064 110.0369824  75.0760343  63.1683597
 109.5124295  76.0307708  63.1306443 110.9644960  74.9175040  61.9816694
 111.5244919  74.0030344  62.1772453 110.5348923  74.8384011  60.9829814
 112.0196658  76.0314548  61.8861136 112.5929073  76.1402605  62.8067957
 112.7933193  75.7973785  61.1548256 111.4032237  77.3387903  61.3545315
 110.8423197  77.3291866  60.2290090 111.4178413  78.3949297  62.0344620
 108.9694528  74.0816605  63.0885765 108.0432797  74.1689148  62.2542337
 108.9021777  73.0217705  63.9575325 109.7360189  72.8933322  64.5127986
 107.7408134  72.1759271  64.1787909 107.4863754  71.7281328  63.2182026
 108.0554335  71.5211921  64.9914648 106.5315637  72.8675543  64.7499439
 105.4951261  72.2351836  64.8425023 106.6059661  74.1794059  65.1501693
 107.5058684  74.6378642  65.1611928 105.4599701  75.0242310  65.5138983
 104.5857966  74.3828430  65.6260710 105.7695182  75.6960448  66.8864153
 106.6865405  76.2852505  66.8913171 104.8370826  76.0963383  67.2844467
 106.1210898  74.6635906  67.9815791 105.2238911  73.6816389  68.4336424
 104.2515365  73.6301243  68.1653649 105.8912978  73.0771457  69.4554063
 105.4839348  72.2289274  69.9854848 107.1095508  73.5091262  69.6124864
 107.2870058  74.5550016  68.6886524 108.1676692  75.1305189  68.4443687
 105.2466308  76.0647703  64.3939171 104.3746520  76.8668651  64.5845493
 105.9851806  76.0783124  63.2520118 106.8079863  75.4926945  63.2394090
 105.6458727  76.9052258  62.0713097 104.8997969  77.6134866  62.4317395
 106.5460711  77.3835297  61.6853449 105.0633874  75.9568090  61.0058909
 103.9761032  76.1642023  60.5322814 105.7059420  74.8425157  60.7546678
 106.5639015  74.7318703  61.2759854 105.4358427  73.8805730  59.7470158
 105.0355581  74.3546545  58.8508447 106.6150869  73.0143361  59.4034022
 107.1676801  72.7840731  60.3142963 106.3308537  71.5736985  58.8157478
 105.6195191  70.9536351  59.3612925 106.0333997  71.6031491  57.7675332
 107.2699621  71.0362540  58.6839017 107.5599971  73.7607769  58.4040340
 106.9107822  73.7281186  57.5290748 107.6828457  74.7796965  58.7712024
 108.9629770  73.1551570  58.1826468 109.6883280  73.3248248  58.9783721
 108.8707581  72.1100479  57.8869907 109.5021462  73.6301010  57.3629984
 104.2464595  72.9782298  60.3232958 104.3064676  72.6039762  61.4557860
 103.1983484  72.7888429  59.5729375 103.2773137  73.1331732  58.6267304
 101.9551708  72.0086806  59.8817636 101.6635400  72.1608667  60.9209476
 100.7544666  72.4992063  58.9898874 101.1825405  72.2835415  58.0109382
  99.9751095  71.7832446  59.2509666 100.4322559  74.0157164  59.2664468
 101.2815657  74.6615800  59.0436620  99.6480327  74.2988244  58.5643372
  99.8940348  74.2858899  60.6465559  98.9859430  73.7173486  60.8471302
 100.5995956  73.8577261  61.3586115  99.7938425  75.7772565  60.9415169
 100.8314474  76.1087383  60.9014706  99.0890106  76.3116812  60.3045693
  99.2849198  76.0099075  62.2827426  98.4510757  75.4426327  62.3377427
  99.9533853  75.8881388  63.0300232  99.0892624  76.9933406  62.4038928
 102.2448802  70.5057419  59.6996188 102.8531234  70.1048336  58.6720815
 102.0328941  69.6786165  60.7372928 101.7600019  70.1665981  61.5784740
 102.3272859  68.2718855  60.7437651 102.9376349  67.9861045  59.8870834
 103.1204651  67.9461551  62.0069662 102.4435069  67.9806426  62.8605700
 103.5451433  66.5020853  61.8361139 104.2381591  66.2193543  62.6285120
 102.7678378  65.7386964  61.8024458 104.1494659  66.4573623  60.9300742
 104.3794100  68.9034274  62.2167362 104.9003198  69.1306954  61.2866274
 103.9410808  69.8532929  62.5228985 105.3954409  68.5259150  63.3363648
 104.9049888  68.6868181  64.2963997 105.9172436  67.5879759  63.1461572
 106.1463482  69.3158761  63.3218407 101.0159095  67.4872883  60.5682804
 100.0105960  67.5779300  61.2511175 101.0630076  66.4916427  59.6938286
 101.9615397  66.4247750  59.2374639  99.9491412  65.6264844  59.3178508
  99.0704595  65.8700151  59.9151281  99.5400657  65.8900285  57.8757877
 100.2482670  65.3785418  57.2239162  98.2856585  65.1198097  57.4105867
  98.0411728  65.4302724  56.3947523  98.4673118  64.0483851  57.3260211
  97.5234955  65.3553447  58.1533741  99.5694049  67.4150405  57.4028387
 100.5947518  67.7848022  57.4148988  99.3463575  67.4271133  56.3359715
  98.4693409  68.3275154  58.0414094  98.5605529  68.3988890  59.1252436
  98.6407938  69.3388098  57.6726444  97.4189143  68.0441731  57.9744464
 100.2245765  64.1894684  59.5085546 101.0931971  63.5832491  58.8607077
  99.5350653  63.5008241  60.4191182  98.8974095  64.0294526  60.9970911
  99.7367053  62.0852785  60.5925069 100.8002439  61.8805681  60.4697044
  99.2361151  61.6813021  61.8935863  98.2051997  61.9892034  62.0682578
  99.3535338  60.5999984  61.9651447  99.9816654  62.2545230  62.9426366
  99.4655053  62.8854320  63.4497191  99.0535068  61.3481826  59.5513656
  97.8423657  61.4774531  59.3198849  99.7261896  60.3404482  59.0380305
 100.7275312  60.3063454  59.1655952  99.2321253  59.2862089  58.1740464
  98.3231124  59.6844956  57.7233043 100.2056256  58.8674446  57.0703094
 101.1736869  58.5167576  57.4280469  99.9570780  57.9264216  56.5795758
 100.3693246  59.8922229  55.9761355  99.4412408  59.8299931  55.4078498
 100.2502813  60.9222658  56.3122045 101.5175240  59.7000418  55.0616789
 101.6451045  60.5733103  54.4220569 102.4205372  59.8198164  55.6602901
 101.5100452  58.4142720  54.3224743 101.4508224  57.6012796  55.0461013
 100.6158226  58.3623797  53.7013622 102.7582700  58.2414667  53.5134302
 102.6377190  57.4111314  52.9511758 103.0427767  59.0249155  52.9430207
 103.5576928  58.0590498  54.1031312  98.8352263  58.0670512  58.9148455
  99.6257044  57.5489577  59.7404233  97.6483781  57.5749939  58.6055975
  97.1128684  58.1474723  57.9687120  97.0543820  56.4684416  59.3727811
  97.6903028  56.2923763  60.2403703  95.6842072  56.7959979  59.8750168
  95.0384583  56.8719828  59.0001245  95.2247556  55.6310123  60.8320566
  95.3683583  54.6767187  60.3252739  95.7364284  55.6006071  61.7940069
  94.1896928  55.6663334  61.1719063  95.6364198  58.0778784  60.7358844
  95.9698710  58.8043540  59.9948964  94.6243058  58.3401502  61.0440097
  96.4846404  58.1386299  62.0656257  95.9971904  57.5928392  62.8734743
  97.4910237  57.7747201  61.8585937  96.4816947  59.2076961  62.2783715
  97.1093185  55.1948253  58.5863607  96.4076200  55.0790911  57.6102409
  97.8809359  54.2305557  59.0530128  98.3546260  54.3097606  59.9415196
  98.3386817  53.1022377  58.1872878  97.5883052  52.9509727  57.4113013
  99.6249630  53.5164148  57.4665299 100.2857926  53.9211515  58.2330757
 100.2150745  52.7036813  57.0429927  99.3912861  54.5790822  56.2660939
  98.8316506  54.0497566  55.4949113  98.8829089  55.4804340  56.6084665
 100.6748650  55.0767858  55.7179451 100.7913168  55.0861364  54.4622250
 101.5905540  55.5080460  56.4585196  98.5035392  51.7628505  58.9559710
  99.0476646  50.7950558  58.4729321  98.1743492  51.7326498  60.2471285
  97.8084277  52.5413462  60.7291116  98.2621824  50.5224106  61.0564473
  98.0879364  49.6563989  60.4178631  99.5834313  50.3015767  61.7570685
  99.6518820  49.4321278  62.4108097 100.2621787  50.0122472  60.9547578
 100.1561641  51.5391469  62.4267512  99.5746521  52.1470339  63.3010071
 101.3451363  51.8987928  62.0584439 101.6133994  52.8666083  62.1655335
 101.8489795  51.3631180  61.3660668  97.0896712  50.5190355  62.0952458
  96.4558041  51.5489425  62.2879598  96.7188983  49.3596562  62.6485394
  97.2694819  48.5195588  62.5427371  95.6068136  49.3607091  63.6753835
  94.6804113  49.5746225  63.1423482  95.4023912  47.8949099  64.1771308
  95.1828739  47.2840286  63.3014960  96.3449581  47.5801833  64.6250416
  94.2779385  47.7017205  65.1713320  94.3650703  46.7660379  66.1405637
  93.1861485  46.8267746  66.8023328  92.9338190  46.1845512  67.6331759
  92.3137390  47.6724248  66.1858309  91.3580700  47.8106689  66.4819484
  93.0835126  48.3562096  65.2506258  92.7500942  49.1279279  64.5726264
  95.7575139  50.2367330  64.9525722  94.8293756  50.9204757  65.3976553
  96.9604779  50.2231548  65.5315586  97.6586488  49.5516002  65.2456791
  97.3307212  51.0492108  66.6873910  96.6848488  50.8261622  67.5366435
  98.7947157  50.7804156  67.0819940  98.9167087  49.7107773  67.2523964
  99.3995653  51.0180781  66.2069082  99.2281775  51.6291595  68.3362857
  99.2914423  52.6819868  68.0612361  98.4361247  51.5241682  69.0777739
 100.5437912  51.2697940  69.0467787 101.5302810  50.8252367  68.4754588
 100.5911625  51.3394309  70.2914233  97.0242176  52.5417866  66.4392935
  96.3145396  53.1022070  67.2200404  97.4935034  53.1772956  65.3215692
  98.1409594  52.6293065  64.7732912  97.1010133  54.5541144  64.9525198
  97.5291731  55.2465832  65.6772723  97.5702558  54.9048421  64.0333178
  95.6515490  54.9131538  64.9250001  95.2937761  56.0967696  64.9910900
  94.8099358  53.8696538  64.8227066  95.1904894  52.9343813  64.8460367
  93.3338450  54.0840091  64.7561121  93.0372526  55.0745933  64.4113165
  92.6207742  53.0567643  63.8726726  92.8969249  52.0422984  64.1602485
  91.1414311  53.1206444  63.8976001  90.6774324  52.3428463  63.2911018
  90.7899806  53.0241935  64.9248683  90.7752705  54.0692339  63.5048792
  92.9504851  53.1988262  62.4187411  94.0294571  53.2263463  62.2666538
  92.5452736  52.3657001  61.8443554  92.5210159  54.0978590  61.9766981
  92.8628908  53.9332051  66.1988590  91.9262070  54.5649300  66.6520011
  93.4396704  52.9965282  67.0065305  94.2756275  52.4999182  66.7333012
  92.9666489  52.8314193  68.4550804  91.8806786  52.8057461  68.5451548
  93.5855400  51.4622796  68.9820677  94.6215141  51.4578404  68.6431901
  93.6239874  51.4989242  70.0707810  92.9031461  50.2161702  68.4401203
  92.3723498  50.4404724  67.5149038  93.7089270  49.5399442  68.1545758
  91.9364350  49.4959555  69.3714197  91.6433380  48.5406702  68.9360448
  92.4448579  49.2421416  70.3015743  90.6927342  50.2758067  69.9111304
  90.2263921  49.6998133  70.7104155  91.0663433  51.2386778  70.2596298
  89.6923091  50.5244005  68.8975686  89.3386709  49.6606639  68.5115524
  88.9255342  51.0309042  69.3166273  90.0565967  51.0392394  68.1086446
  93.5063858  53.9099158  69.3390383  92.9869718  54.1722263  70.3704170
  94.6182896  54.5275336  68.9377339  95.0686800  54.1565652  68.1133366
  95.1372083  55.7198760  69.6010015  94.6159676  55.7280856  70.5583070
  96.6277212  55.5740649  69.8286836  97.0732327  55.4082206  68.8478088
  97.0159104  56.4129088  70.4064062  97.0435211  54.3573748  70.7183890
  96.5160824  54.5384275  71.6549403  96.8308210  53.4037615  70.2351379
  98.5472539  54.5860395  70.9089246  98.9415784  53.6048514  71.1733358
  99.0008396  54.7856738  69.9380967  98.9039818  55.6218583  71.9355559
  98.9509319  56.5958188  71.6721469  99.1222402  55.3444003  73.2236568
  99.2994408  54.1414959  73.6440447  99.6046827  53.4576018  72.9663897
  99.5146752  54.0539878  74.6269756  99.1226499  56.2230853  74.1759216
  98.9723205  57.1729384  73.8672364  99.1855293  55.8845932  75.1254316
  94.7967720  57.0164178  68.9698605  95.2156447  58.0785434  69.4453601
  94.0631331  57.0599495  67.8402451  93.7969838  56.1967432  67.3883464
  93.6968954  58.1762270  67.0502814  94.5149160  58.3516964  66.3516013
  92.4808333  57.8543807  66.1861381  92.7017705  56.9067132  65.6948833
  91.7140318  57.4203115  66.8278330  91.9950806  58.9043569  65.1736190
  92.7026069  59.1270356  64.0034797  93.5796321  58.5855217  63.6810052
  92.2373414  60.1523777  63.1948575  92.7627664  60.3786808  62.2788250
  91.1178172  60.9215348  63.5215235  90.6973979  61.5740242  62.7705603
  90.3940493  60.5718772  64.7091093  89.5842334  61.2640313  64.8866506
  90.8570840  59.6362118  65.5565180  90.3416621  59.3627245  66.4653346
  93.3497990  59.4863306  67.8498989  93.8372454  60.4790799  67.5227639
  92.5982694  59.4979052  68.9143372  92.2825844  58.5946771  69.2378043
  92.3039043  60.6924081  69.7306180  91.7524107  61.3665888  69.0753031
  91.2925370  60.4378837  70.8204986  91.7388965  59.6469233  71.4232888
  91.3704491  61.2445381  71.5494389  89.8876030  60.0006820  70.3165919
  89.2368520  59.3467263  71.2023653  89.4915082  60.3209692  69.1723485
  93.5287241  61.3732394  70.3037129  93.4599968  62.6049032  70.4447824
  94.6565163  60.7140399  70.6152258  94.6820619  59.7103454  70.5051885
  95.8065155  61.4122622  71.1475350  95.4494812  62.3020754  71.6660537
  96.6444985  60.5377786  72.1074884  97.1647103  61.2549218  72.7424571
  95.9568353  60.0461587  72.7956270  97.6710020  59.6237953  71.4214892
  97.1835153  58.8359902  70.8472647  98.2393959  60.1546186  70.6577708
  98.5979936  58.8859446  72.3103923  98.4447490  58.8316860  73.5341107
  99.6484417  58.3881199  71.7809975  96.6163380  61.9293278  69.9665375
  97.5659179  62.6910583  70.0854387  96.3508837  61.3144422  68.7694424
  95.4472944  60.8714687  68.6834146  97.2418192  61.4907602  67.5487427
  98.2864015  61.6854152  67.7918431  97.1438550  60.2793926  66.5982097
  96.0775972  60.1545718  66.4094649  97.8552559  60.6380590  65.2681807
  98.8599528  60.9759981  65.5221586  98.1394977  59.7594889  64.6890416
  97.3359563  61.4599279  64.7752716  97.8265983  59.0093747  67.2171107
  98.8694872  59.1248755  67.5124930  97.4064600  58.8676889  68.2128611
  97.5486588  57.8214263  66.4360059  96.4722430  57.6609344  66.3755628
  98.0092732  57.8209750  65.4481097  98.0312689  57.0265279  67.0046218
  96.7448406  62.7959714  66.9547008  97.5290956  63.7079699  66.7821314
  95.4212278  62.9478816  66.8143564  94.9087358  62.1038943  67.0268953
  94.7191752  64.1410176  66.3356839  95.0466521  64.5301662  65.3716184
  93.2311090  63.7329015  66.0967237  93.1045535  63.1452847  65.1874413
  92.8579737  63.0825133  66.8878402  92.3330284  64.9327961  65.8165294
  92.3971862  65.6813996  66.6062102  92.5422269  65.6514980  64.4550509
  91.9320465  66.5546141  64.4423512  93.6113539  65.8462956  64.3713445
  92.3255454  65.0342206  63.5832046  90.8421175  64.6196255  65.7414025
  90.3684776  65.5978388  65.6585899  90.5277823  63.9700574  64.9244846
  90.5370170  64.0670416  66.6300507  94.8832570  65.3677270  67.2756336
  94.8596519  66.5281354  66.8035222  95.0889397  65.0502388  68.5888093
  94.9981980  64.0647878  68.7907450  95.4155304  65.9987449  69.6517380
  94.5830346  66.6999110  69.7103287  95.4919436  65.4115277  71.0158267
  94.5076658  65.0068527  71.2514863  96.1940902  64.5780774  70.9936836
  95.7991589  66.3523096  72.1846134  95.6788536  65.7922172  73.1119338
  96.8368661  66.6802373  72.1232961  94.9537399  67.6355368  72.1984981
  93.7298883  67.5907501  71.9875415  95.5753408  68.7211180  72.3079932
  96.7198988  66.8283274  69.2904724  96.5953192  68.0466465  69.2418723
  97.8424948  66.1468286  68.9799316  97.6749588  65.1645443  68.8149669
  99.1479168  66.7984027  68.7034200  99.1574988  67.7410148  69.2507129
 100.3093612  65.9233161  69.2435855 101.1975272  66.4815874  68.9476121
 100.3177123  65.6899591  70.7874424 101.2809278  65.4601558  71.2429709
 100.1142057  66.6739340  71.2100470  99.4917111  65.0828102  71.1578276
 100.4878239  64.5928491  68.5687223 101.4791745  64.2554615  68.8710677
  99.6580821  63.9113797  68.7564135 100.4285071  64.7418999  67.4905634
  99.3833663  67.1230789  67.2567496 100.0040212  68.2077634  66.9585725
  98.7395334  66.3517874  66.3786981  98.2440391  65.5689500  66.7808940
  98.7159684  66.5869974  64.9132759  99.7372488  66.6279443  64.5345124
  98.0176651  65.4294079  64.1975894  96.9950035  65.3805993  64.5715962
  98.0260163  65.5425461  63.1135028  98.7341644  64.2214197  64.4876563
  98.3905899  63.8149761  65.2866309  97.9448613  67.9099089  64.5889478
  96.8778767  68.1824559  65.0949116  98.4346408  68.5960094  63.5162178
  99.2577583  68.2824257  63.0219110  97.6563141  69.7011475  62.9700984
  97.1451719  70.2362378  63.7704247  98.6693640  70.7664757  62.4285512
  99.2518547  70.4306244  61.5707050  98.0313800  71.5402373  62.0014953
  99.6304311  71.3332806  63.3595053  99.2346906  71.7401545  64.4526663
 100.8132192  71.3063584  62.9767578  96.5634064  69.3106900  61.9352352
  95.5871509  70.0240980  61.6591097  96.5483961  68.0903921  61.5466463
  97.3274101  67.5523516  61.8984273  95.4561273  67.3583146  60.8262442
  94.6000520  67.4663019  61.4922575  95.2756661  67.9107013  59.9040624
  95.8622910  65.8517761  60.4915475  96.9113256  65.4159063  60.9873060
  94.9767238  65.1517742  59.7641427  94.1977549  65.7337404  59.4909710
  95.0992141  63.7149298  59.4666254  96.0874664  63.4635633  59.8517231
  94.0490470  62.8827779  60.1766929  93.0965162  63.3097980  59.8629428
  94.1930130  61.3938252  59.8613786  93.5865444  60.7275215  60.4748430
  93.8323917  61.2438908  58.8437480  95.2243084  61.0409105  59.8607639
  94.2199930  63.1497484  61.7288715  93.9211817  64.1635462  61.9952734
  93.5124253  62.5260280  62.2751722  95.5425390  62.6680626  62.4043199
  96.3692406  63.2877036  62.0568770  95.5419419  62.8315924  63.4819830
  95.7232831  61.6251518  62.1438158  95.1804902  63.4905048  57.9476715
  94.3664194  64.1750737  57.2743466  96.0336676  62.6285571  57.4396176
  96.7782954  62.2718567  58.0213341  95.8157448  61.8759942  56.1857872
  95.0412516  62.4198025  55.6449046  97.0815601  61.8661933  55.3388905
  97.3256810  62.8915586  55.0611657  97.9163249  61.5525875  55.9657519
  97.1651092  61.0682613  54.0460900  97.3539992  60.0159204  54.2584393
  96.2386213  61.2462202  53.5001480  98.4500838  61.7334289  52.9665353
  98.8843438  60.1631864  52.0718258  99.7539536  60.3934160  51.4562960
  99.1682353  59.3635505  52.7559954  97.9778763  59.8958573  51.5287178
  95.2501847  60.4641463  56.4335431  95.9628931  59.6827172  57.0429487
  94.0241924  60.2345127  55.8629450  93.5505555  60.9801780  55.3733009
  93.4280588  58.8905791  55.7621564  93.6529110  58.3047754  56.6534492
  91.9457331  59.2011627  55.7271575  91.7045038  59.8797924  54.9089916
  91.1594062  57.9518081  55.3371897  91.5479261  57.3705869  54.5009277
  91.2093041  57.2349216  56.1567261  90.1113676  58.2100295  55.1854292
  91.3158599  59.7771634  57.0181122  91.3372165  60.8650249  56.9533274
  90.3413730  59.2950892  57.0960855  91.8706085  59.4899242  57.9113349
  94.0087470  58.1373071  54.5174334  93.6254320  58.3626237  53.3508637
  95.0814499  57.3585647  54.7942124  95.2930833  57.1986192  55.7687541
  95.9480615  56.7927417  53.7677965  95.8861006  57.3168369  52.8140341
  97.3135792  56.8996891  54.4046259  97.9633751  56.4169065  53.6747038
  97.5859340  57.9516782  54.4898201  97.4623911  56.3901256  55.3566196
  95.5041910  55.3702450  53.5811272  96.0952649  54.4331852  54.1583497
  94.4851808  55.2866983  52.7188855  94.1349155  56.1088765  52.2483143
  93.6871875  54.0345650  52.4896820  93.3070349  53.7057634  53.4569156
  92.4134058  54.3348274  51.6315100  92.5974649  54.5634483  50.5817156
  91.8752057  53.3953060  51.7569787  91.6233594  55.4321589  52.2478809
  91.4375597  55.2469435  53.3058157  92.0574120  56.4315756  52.2773293
  90.3148216  55.7125060  51.5554173  89.6942258  54.8214006  51.4611417
  89.7449345  56.4375004  52.1365480  90.4204825  56.2076519  50.1824507
  91.3259701  56.4488991  49.8055023  89.5051971  56.2121682  49.2480443
  88.2843176  56.3348472  49.5586047  88.0814478  56.5425981  50.5259670
  87.6175621  56.5899826  48.8441518  89.7592734  56.2090985  47.9922223
  90.7081598  56.1801931  47.6474015  88.9890218  56.4263808  47.3761045
  94.5240980  52.8740079  51.8970111  93.9587859  51.7580713  51.8568587
  95.7887246  53.0670540  51.4755711  96.1608615  54.0041938  51.5337359
  96.5884252  52.0429531  50.8522243  96.1311648  51.4433339  50.0651603
  97.4572335  52.4761952  50.3566460  96.9955633  51.0310029  51.9479107
  96.4629872  49.8972462  52.0875702  97.9806554  51.4170329  52.7281423
  98.3472740  52.3529286  52.6289204  98.5122527  50.4484121  53.6981043
  98.8192521  49.5463814  53.1687572  99.8089369  51.0895688  54.2686750
  99.5029971  51.9039846  54.9253716 100.3493328  50.3905517  54.9069911
 100.8404352  51.5140512  53.2689915 101.5023036  50.5849471  52.7487541
 100.8969884  52.6652149  52.7981167  97.5654502  50.2155911  54.8540074
  97.5141345  49.1078061  55.4003453  96.6156231  51.1271690  55.0873048
  96.6272592  52.0392443  54.6535857  95.5245652  50.8608445  55.9740792
  95.8986996  50.6107161  56.9668370  94.6337778  52.0900635  56.0436577
  95.1942378  52.9612531  56.3826524  94.3833141  52.4036089  55.0302138
  93.4116949  51.9907568  56.9903438  92.7600252  51.1741334  56.6795941
  93.8457258  51.8045084  58.4446838  94.2332220  50.7887226  58.5230166
  94.5593542  52.6058437  58.6362465  92.9070012  51.8745031  58.9942553
  92.6064604  53.2812268  57.0154237  91.6726214  53.0295781  57.5181376
  93.0926324  54.1182058  57.5166252  92.3393725  53.5482734  55.9929501
  94.7028904  49.5846627  55.5194688  94.6226103  48.6599060  56.3572024
  94.1389191  49.5196045  54.3340118  94.4366510  50.1237829  53.5813796
  93.3029343  48.3630588  53.9414092  92.5493339  48.0985149  54.6831395
  92.8968452  48.6533573  52.9724310  93.9876967  47.0433282  53.7258898
  93.2761731  46.1085375  53.4455490  95.3481872  47.0012901  53.9259371
  95.7209503  47.8237131  54.3785182  96.1739896  45.8386295  53.7948333
  95.5637159  45.0840090  53.2986128  97.3981964  46.1212970  52.8809396
  97.9951821  46.9539370  53.2530945  98.2173022  44.7887536  52.7990804
  97.6990750  44.0716082  52.1624933  99.0963120  44.9774444  52.1827730
  98.6296428  44.4646764  53.7546125  96.9145303  46.4721103  51.5071107
  96.4878978  45.5834375  51.0419218  96.1390983  47.2301127  51.6177344
  98.0111240  47.1783699  50.7337063  98.9609975  46.6569984  50.6153083
  97.5589027  47.3285279  49.7533755  98.0292094  48.0885548  51.3331826
  96.5391163  45.3819645  55.2275656  96.4997569  44.2298206  55.5070966
  96.8607729  46.3157555  56.1993115  96.8883755  47.2903921  55.9358316
  96.9679571  46.0114645  57.5932447  97.7088896  45.2315810  57.7691041
  97.4508760  47.2584340  58.3338281  96.8959546  48.1642288  58.0895437
  97.3682496  47.0545780  59.4014052  98.9201342  47.6348428  57.9774534
  99.1115522  48.0846052  57.0031969  99.2449812  48.4657190  58.6037275
  99.9171628  46.5345785  58.2917734 100.5729891  45.9173872  57.5244351
  99.9343889  46.2090909  59.6024472 100.4542939  45.4200487  59.7718917
  95.6397072  45.5637959  58.1849783  95.6160046  44.4994746  58.7737221
  94.5449729  46.2567180  57.9201122  94.6311656  46.9872336  57.2279766
  93.1579546  45.9527087  58.2804401  93.2990343  45.1635239  59.0189412
  92.2748322  47.1183206  58.8441477  91.5329000  46.6641565  59.5009368
  93.0244688  48.1403435  59.7232205  93.6874345  48.6917797  59.0565161
  92.3819196  48.8985595  60.1707986  93.6071611  47.5380780  60.4202492
  91.5180107  47.9601159  57.7634834  92.2523140  48.4321514  57.1108166
  91.0240281  47.2904117  57.0594898  90.4894091  48.9354850  58.2391449
  89.7631377  48.3670610  58.8201130  90.8729433  49.8446045  58.7022184
  89.8922314  49.3689018  57.4368757  92.4887548  45.2488407  57.2225188
  92.9243674  45.4526427  56.0735243  91.3824769  44.5259495  57.4789705
  90.7239925  44.2550908  58.7247106  90.0622895  45.0569455  59.0522442
  91.4588120  44.0355984  59.4993149  89.8182975  42.9837684  58.4763203
  89.0536651  42.6901125  59.1954546  90.4730718  42.1160972  58.5570837
  89.4396755  43.1212401  57.0520184  88.4805074  43.6357572  56.9939548
  89.2740851  42.1794173  56.5289030  90.6254869  43.8721971  56.3682725
  91.3047280  43.1489896  55.9169311  90.0828637  44.9178391  55.3464384
  89.4271923  45.8756363  55.8043779  90.3658573  44.7622914  54.0566411
  90.9186476  43.9284006  53.9181148  89.9200034  45.6287237  52.8949055
  90.6642985  46.4249132  52.8770183  90.1567636  44.7319351  51.6994469
  89.3353148  44.0156937  51.7172288  89.9816501  45.1423668  50.7049716
  91.1499734  44.2847309  51.6586817  88.4484330  46.0759735  52.9838558
  88.0947544  47.2034107  52.5538114  87.4911750  45.2723108  53.3591204
  87.7727484  44.3766992  53.7315823  86.0751374  45.5617595  53.5898756
  85.6760753  45.9452283  52.6508083  85.3213001  44.2690073  53.8573209
  84.2814388  44.5614085  54.0032326  85.2070502  43.6108285  52.9959720
  85.7356341  43.4567400  55.1162158  86.2707367  44.0874978  55.8260871
  84.8591754  42.9355471  55.5012849  86.6646318  42.2989442  54.8140560
  87.6536898  42.3953318  54.0246744  86.4235129  41.2105113  55.4440200
  85.8122901  46.5507402  54.7072565  84.7970043  47.2299023  54.6943229
  86.7798276  46.7375232  55.6286115  87.6304504  46.1950096  55.5814952
  86.6250654  47.6681077  56.7567045  85.5406984  47.7231134  56.8527599
  87.1441140  47.1008515  58.0805793  88.2307957  47.0505982  58.0120496
  86.9700181  47.8640191  58.8391081  86.5749823  45.7689861  58.6751578
  85.4865587  45.7403761  58.7264484  86.8414833  44.8539568  58.1461977
  87.2012745  45.6274970  60.0776839  88.2782411  45.7955328  60.0750601
  86.6995473  46.3024937  60.7710639  86.8231444  44.1693128  60.5219697
  87.3424829  43.4958395  59.8401918  87.2862744  43.9959164  61.4933369
  85.3605834  43.9111395  60.5572558  85.1076993  43.1275199  61.1421549
  84.8156150  44.6719178  60.9371664  84.8400777  43.6912494  59.7201046
  87.1332221  49.1522363  56.5713159  87.0212586  49.9680203  57.5214399
  87.6331096  49.4632798  55.4158944  87.6341221  48.7424714  54.7083778
  88.3205276  50.7584594  55.1318275  89.1998967  50.9268879  55.7534781
  88.9655883  50.7040316  53.7111240  88.1844282  50.2507709  53.1008203
  89.3603938  52.1184636  53.1713476  89.6855789  52.0949048  52.1312489
  88.4893481  52.7701911  53.1032981  90.2094984  52.5580018  53.6948223
  90.1398214  49.7456659  53.7454351  90.9723695  50.1299678  54.3346883
  89.8270304  48.8658080  54.3076733  90.5055206  49.5333938  52.7407930
  87.3640143  51.9439645  55.2530147  87.7582291  52.9845610  55.7684176
  86.1286515  51.7749662  54.8625771  85.9122037  50.8664620  54.4780203
  85.0999266  52.8439005  54.8138019  85.5521287  53.6864824  54.2906681
  83.8985372  52.4397574  53.9217588  83.3502565  53.3540908  53.6948918
  84.3191248  52.0823580  52.9818265  82.9223288  51.3811088  54.5060449
  83.2798442  50.0421717  54.5570022  84.2086598  49.6205122  54.2021678
  82.4203818  49.0404462  55.1081516  82.7051358  48.0018741  55.0263083
  81.2260628  49.4883932  55.6576450  80.5222956  48.8361745  56.1534068
  80.9347809  50.8399525  55.7817513  80.0716413  51.1501991  56.3519720
  81.8073940  51.7962712  55.2470524  81.6794619  52.8493603  55.4496508
  84.6354289  53.3576874  56.1988342  84.4716365  54.5506980  56.4640441
  84.5853865  52.4278858  57.1466175  84.8275238  51.4759198  56.9116061
  84.4149491  52.6982788  58.5793670  83.4227646  53.1343220  58.6957868
  84.4087408  51.4115675  59.3650923  85.3360309  50.8814255  59.1476051
  84.3906891  51.6454304  60.4295579  83.3053351  50.3799829  58.9439255
  83.4138171  50.0853581  57.9001207  83.4664024  49.0574972  59.7175560
  82.6220038  48.4058906  59.4928490  84.4198302  48.5703925  59.5130946
  83.4750777  49.3067641  60.7786495  81.8499947  50.9113441  59.1817942
  81.5941342  51.8824274  58.7579634  81.0844844  50.2214146  58.8267489
  81.6624998  50.9668296  60.2541106  85.4477741  53.5823559  59.1337599
  85.2269527  54.6651035  59.7185731  86.6753038  53.1209425  58.9268117
  86.7148304  52.2442746  58.4268186  87.9112653  53.8242169  59.2706255
  87.9283370  53.8910011  60.3584441  89.1857617  53.0468424  58.8654178
  89.3502589  52.2898329  59.6322196  89.1031078  52.5071746  57.9220054
  90.0296815  53.7341257  58.9252101  88.0079150  55.1743130  58.7178770
  88.4024090  56.0616489  59.4371217  87.4717441  55.4394778  57.5171488
  87.0916347  54.6397239  57.0313112  87.3927109  56.7578320  56.8884937
  88.3320875  57.3024361  56.9839293  87.1448539  56.5051257  55.3956014
  88.0851944  56.1048442  55.0165614  86.3849435  55.7744325  55.1186099
  86.9376476  57.8524254  54.6953052  85.9866521  58.2157480  55.0847976
  87.7982592  58.4415683  55.0122164  86.6750250  57.7367044  53.1820973
  87.4060103  57.1631036  52.3786785  85.6882968  58.4798055  52.6522121
  85.5584772  58.5876068  51.6564055  85.0490760  58.9555261  53.2728462
  86.3398688  57.6265776  57.6147029  86.6417242  58.7322816  58.0607276
  85.0684676  57.1755984  57.6467482  84.9308068  56.2124308  57.3757172
  83.9264558  57.9562142  58.1566047  83.8084682  58.8249876  57.5089797
  82.6016927  57.1386824  58.0958924  82.7397253  56.1492276  58.5318125
  81.8101888  57.7368200  58.5474474  82.3079030  56.9403634  56.6150196
  82.2771596  57.9048110  56.1080723  83.1692413  56.4730263  56.1376806
  81.0723386  56.1286315  56.3442356  80.9708081  55.1657148  56.8448184
  80.1626620  56.7219166  56.4374309  81.1168889  55.8017529  54.8912531
  82.1323181  55.6008578  54.5497152  80.4999484  54.9290623  54.6770209
  80.6435988  56.9341829  54.0545405  80.9953346  57.7933297  54.4523674
  80.7811935  56.9709679  53.0546306  79.6530155  57.0511362  54.2131800
  84.1673508  58.3899411  59.5914267  83.8637061  59.5432312  59.9694344
  84.7421391  57.5542644  60.4355058  84.8783880  56.6108984  60.1014283
  85.1748449  57.8109969  61.8141392  84.2585653  58.2527091  62.2058429
  85.5295499  56.4423177  62.4257762  84.6018315  55.8702025  62.4146990
  86.2088948  55.8393584  61.8232467  85.9554456  56.4496047  63.8333780
  85.3804678  57.2647777  64.2727010  85.8291771  55.5124438  64.3754903
  87.7369427  56.8625801  64.1075593  87.9993491  56.2049984  65.7437226
  87.1684450  56.4362933  66.4102067  88.1393972  55.1258077  65.8047582
  88.8074086  56.8213467  66.1377549  86.2304783  58.8659571  61.8541979
  85.9770162  59.8985633  62.3822022  87.3879675  58.6192169  61.2622557
  87.4597500  57.7508796  60.7513976  88.4965752  59.5756830  61.3172453
  88.7116773  59.8014199  62.3616962  89.7751443  59.0940947  60.5631859
  89.4205509  58.8046855  59.5739408  90.5150908  59.8890741  60.4701565
  90.4471605  57.8850850  61.1821075  90.6703299  58.1247375  62.2217527
  89.7053349  57.0878964  61.2300568  92.1078994  57.4738309  60.4627812
  91.7135236  56.5596359  58.9104113  90.9388069  56.9915098  58.2768166
  92.6569001  56.3476485  58.4073245  91.2527748  55.6564503  59.3104989
  88.0157823  60.9556799  60.8199435  88.2608170  61.9499869  61.4928307
  87.3911963  61.0329224  59.6687038  87.1570132  60.1989274  59.1492734
  86.8998620  62.3318181  59.0634783  87.7427238  63.0193605  58.9929830
  86.3020951  62.0120452  57.6389971  85.6679805  61.1299075  57.7275140
  85.5065833  63.1394505  57.0718771  86.1665678  63.9844124  56.8755356
  85.0268773  62.9145188  56.1193080  84.7706793  63.5375655  57.7705115
  87.4544717  61.6799359  56.6280807  88.1114590  62.5301228  56.4446415
  88.1187874  60.9146082  57.0294231  86.8692513  61.1878796  55.2659942
  86.0961318  60.4280451  55.3802019  86.5159430  62.0663481  54.7260254
  87.7393084  60.7284207  54.7969270  85.8928475  63.0523698  60.0328266
  86.0611563  64.2380970  60.4138925  84.9082101  62.1936158  60.3865941
  84.8390348  61.2698553  59.9841250  83.8585347  62.6468611  61.3231372
  83.2100650  63.4061873  60.8860862  83.1359399  61.9136450  61.6813982
  84.6295344  63.2833057  62.5368760  84.3012654  64.4300301  62.9948504
  85.5683437  62.6118800  63.1977548  85.8390909  61.7098521  62.8328689
  86.2646793  63.1451300  64.3756006  85.5275173  63.3565180  65.1502351
  87.1501028  62.0118240  64.8891372  87.6972312  61.5840952  64.0490360
  87.8240766  62.3027094  65.6948947  86.4128331  60.8430930  65.5870267
  85.6726399  61.2662305  66.2661037  85.7292858  60.3819054  64.8741653
  87.2330353  59.8803319  66.3644410  87.9548251  59.3828034  65.7166873
  87.7551306  60.4274156  67.1494635  86.2902086  58.8908397  66.9109642
  85.5429264  58.5854047  66.3040154  86.4103053  58.2538190  68.0609103
  87.3815810  58.3930525  68.9249370  87.9137500  59.2455146  68.8238980
  87.4763184  57.8814448  69.7906058  85.5744836  57.3169320  68.2827691
  84.9979017  57.0046723  67.5145553  85.7813654  56.7786026  69.1119262
  87.1133935  64.3859779  64.1694771  86.9780487  65.2428805  65.0347008
  87.7861162  64.5909553  63.0542813  87.8226724  63.7400030  62.5114702
  88.5446087  65.7822699  62.6525254  89.3576258  65.8787592  63.3721059
  89.2376800  65.6119398  61.3338156  88.4567123  65.3271116  60.6287441
  89.7727317  66.5122186  61.0316259  90.4251974  64.2191532  61.4954336
  89.5977937  63.3712520  62.1130053  87.6938091  67.0236548  62.4851384
  88.0207772  68.1402607  62.9897016  86.4978204  66.8575876  61.8625748
  86.3751921  65.9290067  61.4846862  85.4316294  67.9018897  61.8442433
  85.7835519  68.8547219  61.4487828  84.2981862  67.4801260  60.8865135
  84.0447283  66.4599717  61.1748609  83.4547766  68.1616214  60.9979575
  84.6607706  67.5698036  59.4205456  84.2937013  68.5380673  58.7904315
  85.3091049  66.5118811  58.9211366  85.4023989  66.5362660  57.9157464
  85.5665208  65.6853732  59.4414459  84.8197520  68.3208491  63.2184703
  84.6927969  69.5292045  63.4672115  84.4398455  67.3576586  64.0510374
  84.5668133  66.4192425  63.6997710  83.8896486  67.5592761  65.4013524
  83.0153112  68.2101485  65.4019475  83.6144394  66.2793351  66.0697188
  82.7372283  65.8846403  65.5570623  84.3861168  65.5100534  66.0407756
  83.1902331  66.4088508  67.5330813  84.1089763  66.5349323  68.1058993
  82.2275267  67.5477838  67.8000567  81.8907342  67.3385601  68.8154067
  82.7005738  68.5297431  67.8021696  81.3531155  67.6131233  67.1525709
  82.7191034  65.0684936  68.0702293  82.5024456  65.1404687  69.1360600
  81.8747515  64.7758084  67.4461258  83.6098996  64.4412569  68.0352554
  84.9747848  68.4495935  66.0834548  84.7107836  69.5435726  66.5474769
  86.2410887  67.9525422  66.1135754  86.4349426  67.0184475  65.7818627
  87.3650091  68.6143797  66.6935226  87.2297675  68.8729241  67.7437439
  88.5086440  67.7162750  66.5501695  89.4877279  68.1591605  66.7327629
  88.4759507  66.7866417  67.1183359  88.4600481  67.3772172  65.5153820
  87.7364961  70.0422042  66.1663987  88.1666596  70.8414872  66.9629868
  87.4771371  70.4455218  64.9599159  86.9429025  69.8814772  64.3145101
  88.0592735  71.6553568  64.3795422  87.5729174  71.9669379  63.4551640
  87.9859903  72.4227829  65.1501336  89.5243874  71.5522318  63.8533691
  90.2860291  72.4295241  64.2464667  89.8721862  70.4273482  63.1151776
  89.1109365  69.7912130  62.9256231  91.1658023  70.2495942  62.4223631
  91.6185862  71.2288480  62.2668581  92.0722463  69.3820912  63.3752698
  91.5121812  68.4681915  63.5732875  92.9325636  69.1518906  62.7468098
  92.6902290  70.1433096  64.5203004  93.1229795  71.0901641  64.1974902
  91.8719538  70.4652248  65.1644278  93.7951278  69.4034668  65.2466713
  93.3289666  68.4876492  65.6100883  94.5816910  69.0247062  64.5939679
  94.3663206  70.2668004  66.4101536  94.9875050  71.0621220  65.9982098
  93.5951971  70.6989731  67.0478803  95.2755553  69.3222958  67.2341824
  95.8293962  69.8715486  67.8758249  94.7796796  68.6214752  67.7662203
  95.9202522  68.8670720  66.6039148  91.0367858  69.5732416  61.0184980
  90.1309893  68.7289030  60.8332143  91.8048841  69.9395735  60.0006418
  92.7905185  70.9815711  60.1086425  93.3912695  70.7706376  60.9933488
  92.4147947  72.0047685  60.1117024  93.6194681  70.8150100  58.8345246
  94.3593947  70.0226365  58.9474536  94.0415900  71.7755402  58.5390455
  92.5308266  70.5022853  57.7955659  92.8758691  70.0123760  56.8850525
  92.1011647  71.4222188  57.3990215  91.6561965  69.6231930  58.5736177
  90.6031369  69.7947871  58.3506123  91.9002272  68.0859508  58.3743372
  92.6951378  67.4940546  59.1386047  91.2997639  67.5862414  57.3207656
  90.8084334  68.2426687  56.7310219  91.5106199  66.1859000  56.9187996
  92.4204504  65.7909744  57.3708500  90.4611438  65.2987757  57.6847002
  90.5577703  65.5286511  58.7457944  88.9816280  65.6317225  57.3619129
  88.8308959  66.6967653  57.5381386  88.7324705  65.3709565  56.3333111
  88.3532990  65.0615970  58.0462133  90.8183170  63.8228030  57.4756722
  90.2262927  63.2374193  58.1791908  90.5881763  63.4991942  56.4605798
  91.8877091  63.6333825  57.5687348  91.5797904  65.8620357  55.4373849
  90.8314166  66.3608791  54.6553606  92.6075658  65.0710490  55.1488381
  93.1507477  64.6783068  55.9044213  92.7813435  64.4982990  53.8037599
  92.2050116  65.1091717  53.1089295  94.2663544  64.4627310  53.3536818
  94.8198456  63.7549611  53.9707810  94.4602759  63.9798809  51.9189699
  93.9301043  64.6127028  51.2073145  95.5131211  64.0576188  51.6476294
  94.3032774  62.9087417  51.7920293  94.9508548  65.8637659  53.6670269
  94.2114937  66.6646601  53.6628433  95.1583134  65.7740949  54.7333383
  95.8807681  66.0410086  53.1266818  92.1341623  63.1203222  53.6905385
  92.2752051  62.2048362  54.5541471  91.5593285  62.8808708  52.4827446
  91.4035846  63.6000361  51.7909028  91.4001384  61.5021657  52.0193135
  91.7701844  60.8016355  52.7679284  89.9023396  61.1685711  51.6286230
  89.3248699  61.2782491  52.5465552  89.5840082  61.8993697  50.8851241
  89.7157910  59.4662720  51.0977208  90.0334219  59.7051757  49.8222021
  92.3788114  61.1845463  50.8693527  92.6379178  62.0184538  49.9790286
  92.9535351  59.9639951  50.8487182  92.6139378  59.2879464  51.5178634
  93.9746502  59.5534848  49.9069030  93.8353921  60.0258194  48.9344705
  95.3401668  60.0532814  50.4218704  95.3666507  61.1418210  50.4717095
  95.4065428  59.6218410  51.4206464  96.1843871  59.7743207  49.7913237
  93.9117098  58.0411170  49.6372806  93.1012266  57.2372835  50.0931537
  94.8924255  57.5653572  48.8829334  95.5411549  58.2166610  48.4645394
  94.8922443  56.2951305  48.0341078  95.7410996  56.4174177  47.3613587
  95.0067077  54.9779300  48.8429374  94.7209603  55.1655918  49.8779462
  94.2928001  53.7397443  48.4136861  94.7710672  52.8558085  48.8356080
  93.2468653  53.8446639  48.7020937  94.3368812  53.5332035  47.3443456
  96.3670827  54.5551781  48.8705342  96.6802036  54.9571993  49.6841304
  93.8121198  56.1119120  46.9319523  92.6222636  56.1158212  47.3128048
  94.1981805  55.8909572  45.6775922  95.1962367  55.7406104  45.7147348
  93.4213029  55.4893062  44.5310722  94.0932182  55.5789837  43.6774969
  93.2070753  53.9802230  44.6143158  92.9203578  53.7439304  45.6390396
  92.4219144  53.6318328  43.9432999  94.4719117  53.2236096  44.3009398
  94.7708172  53.3252834  43.2576671  95.2752000  53.5775984  44.9471040
  94.4561922  51.7456040  44.6536194  93.6767680  51.2956929  45.5048400
  95.5994022  51.1336559  44.4125228  95.8143098  50.4028669  45.0757598
  96.3205427  51.5742618  43.8594198  92.1037107  56.2834048  44.2502390
  91.2656562  55.7009751  43.5922765  91.8533742  57.4960039  44.8025282
  92.5657792  57.8456431  45.4272934  90.5843384  58.2065272  44.4992966
  89.8145969  57.6076331  44.9860454  90.4615217  59.5512710  45.2256831
  91.2073062  60.2431112  44.8341954  89.4648664  59.9859165  45.1490408
  90.8768492  59.4519577  46.6983747  90.5941986  58.4495624  47.0199364
  91.9624633  59.4675166  46.7948251  90.2243491  60.6719477  47.8312005
  88.4707449  60.1100511  47.8251015  88.6135240  59.0297949  47.8527087
  87.9286740  60.1332805  48.7704689  87.8093041  60.5258464  47.0649870
  90.1069959  58.2482646  42.9841077  88.9336867  57.9374103  42.7331380
  91.0034745  58.6145492  42.0375903  91.9307238  58.8096845  42.3872058
  90.7072412  58.5860334  40.5390986  89.7499533  58.0877050  40.3862281
  90.5671858  59.9627200  39.9700078  91.5263806  60.4502496  40.1441207
  90.4037043  59.9354995  38.8926800  89.4227853  60.9452924  40.4609117
  89.7307621  61.2749242  41.4531809  89.4658348  62.2195848  39.6140171
  89.0723653  61.9258170  38.6408869  88.9585493  63.0720898  40.0657301
  90.5291103  62.4187784  39.4803299  88.0101764  60.4121070  40.3703116
  87.8820248  59.6347215  41.1235374  87.3210608  61.2301905  40.5802000
  87.8966421  60.0625339  39.3441452  91.6671590  57.6932126  39.7913439
  91.9211632  58.0234974  38.6397618  92.1043617  56.5658793  40.3526392
  91.7954191  56.4289156  41.3044550  93.1649788  55.6301978  39.7331835
  94.1077373  56.1195239  39.9778843  93.0286455  54.2149178  40.3953487
  92.9404843  54.2786947  41.4799309  92.1294729  53.7370098  40.0065121
  94.1944898  53.2929597  40.1151007  93.9085498  52.3534688  40.5880650
  94.1443605  53.1150455  39.0408755  95.5373536  53.8083604  40.4976076
  95.7196318  54.6998380  41.3101650  96.6068933  53.0962664  39.9549857
  97.4221307  53.5348741  40.2091735  93.1245857  55.5864029  38.2507134
  94.1552172  55.5239954  37.5715884  91.8956112  55.3092077  37.7130585
  91.1017268  55.2032872  38.3284269  91.6763812  55.0813222  36.3272039
  92.2950452  54.2153418  36.0917533  90.2207043  54.8467703  36.0158032
  89.7331301  54.2134270  36.7569156  89.7407438  55.8219336  35.9332938
  90.1341505  54.2013954  34.7315645  90.7678636  53.4841806  34.6566578
  92.1803906  56.1815836  35.3928678  92.7344783  55.8968127  34.3273419
  92.3198707  57.4429498  35.8031406  91.9452977  57.6150744  36.7252059
  92.9989772  58.5277211  35.1269991  92.4859952  58.5729120  34.1663060
  92.6665273  59.8091716  35.8481741  92.9137045  59.7673246  36.9089532
  93.2830089  60.6506946  35.5320516  91.1048593  60.0914210  35.7983880
  90.6822305  59.8371768  34.8263567  90.6485075  59.5228196  36.6086642
  90.7088331  61.7585597  36.2050936  90.7846728  62.4468105  34.5180559
  90.3872420  63.4612219  34.4846154  91.8306574  62.3422754  34.2297686
  90.2224363  61.8375429  33.8103910  94.4897233  58.4717107  34.8838681
  95.0401598  59.4001498  34.2638293  95.0862092  57.3622364  35.1422897
  94.6748642  56.5547656  35.5883224  96.4168613  57.0782566  34.7247412
  96.9828303  57.9956071  34.8867787  97.0968813  56.1074506  35.6912953
  96.4217040  55.2550661  35.7666369  98.4127361  55.5349812  35.0328640
  99.1760010  56.2967430  34.8739973  98.7837201  54.6346011  35.5225459
  98.0895793  55.1042039  34.0851822  97.2749350  56.7227496  37.0898795
  97.9234506  57.5985882  37.1107182  96.2996732  57.0165205  37.4780591
  97.9696241  55.6025950  37.9231906  98.9901901  55.6055226  37.5403781
  97.9599158  55.9097082  38.9689856  97.5315855  54.6147431  37.7802865
  96.4442947  56.7164029  33.2632457  97.4169391  57.0129871  32.4993609
  95.3847066  55.9713606  32.7950458  94.5959791  55.7000756  33.3646188
  95.3452413  55.4061875  31.4226981  96.2282168  55.7044314  30.8573894
  95.4166806  53.8171816  31.3626041  95.1782138  53.5684038  30.3285095
  96.8648040  53.4183160  31.7081391  97.1337075  53.9722123  32.6075877
  97.0098161  52.3414067  31.7938169  97.4969161  53.7435373  30.8818428
  94.3572214  53.2092968  32.1568683  94.6832377  53.0633297  33.0479393
  94.0830685  55.7111143  30.6863014  94.0076573  55.4876770  29.4283412
  93.0104695  56.1192723  31.3775901  92.9942820  56.1369681  32.3873053
  91.7527113  56.4637356  30.7833207  91.8220315  56.2299585  29.7209295
  90.6558800  55.5869244  31.3412267  90.6091371  55.5120425  32.4276464
  89.7149892  56.0152472  30.9957140  90.8300899  54.1740856  30.8102605
  90.5760327  54.1862452  29.7504041  91.8427743  53.7768982  30.8796666
  89.8215429  53.2114396  31.3556664  90.2459576  52.9501974  32.3250604
  88.8321052  53.6155094  31.5698043  89.5796046  51.9755562  30.4840344
  88.9590352  51.3283072  31.1037622  88.8829578  52.2068612  29.6782381
  90.8445990  51.3383596  29.9934062  91.4480810  51.0852605  30.7627381
  90.6876903  50.4776360  29.4887846  91.3374501  51.9911370  29.4008866
  91.4761819  57.9447744  30.8632124  91.7460100  58.4832126  31.9479112
  90.9529793  58.6587207  29.8281526  90.7243080  58.0749440  28.4831836
  89.7844697  57.5228679  28.4871726  91.5112124  57.4657684  28.0384236
  90.6825802  59.2101062  27.4550288  89.9666927  59.0597683  26.6469831
  91.6712555  59.3317450  27.0125052  90.2529167  60.4024793  28.3742198
  89.1681359  60.5081568  28.3606905  90.6832695  61.3881811  28.1972752
  90.6998827  60.0882947  29.8276623  91.6468866  60.5884867  30.0304148
  89.6404768  60.6213680  30.7791982  89.5155029  61.8690422  30.8988805
  88.7891200  59.7505852  31.3730506  88.9089024  58.7502458  31.3018249
  87.6858707  60.0451617  32.3428318  87.9684767  60.8764655  32.9887313
  86.3140142  60.3251784  31.6434058  86.0490908  59.4985316  30.9841860
  85.5332639  60.4070830  32.3995986  86.2589571  61.6753190  30.9689207
  86.8891072  61.7182501  30.0805274  85.2542984  61.8309864  30.5758154
  86.4736294  62.8881789  31.8477363  85.6450498  62.9421819  32.5538805
  87.4765079  62.8899513  32.2747396  86.4379160  64.0615823  31.0548853
  85.5218838  64.4816037  30.9872385  87.3986523  64.7575472  30.4887855
  88.6704113  64.4793131  30.6452290  88.9150357  63.5285535  30.8825369
  89.3637123  65.1057324  30.2617225  87.2570743  65.9004947  29.9439872
  86.3103005  66.2509116  29.9134296  88.0393177  66.5387652  29.9155952
  87.6949118  58.8605991  33.4258369  88.2983909  57.8092047  33.0969457
  87.1489851  59.0526608  34.6414681  86.6668274  60.3219988  35.1960613
  85.8805488  60.8380440  34.6452011  87.5267004  60.9791544  35.3259426
  86.2214803  59.9896371  36.5397746  85.1552489  59.7650190  36.5680104
  86.3281044  60.9068292  37.1190193  87.0397428  58.8189962  36.9690474
  86.5671878  58.2620581  37.7781282  88.0688040  59.1209121  37.1640098
  87.1266359  57.9992372  35.6246080  88.0744448  57.4707083  35.7266672
  85.9834824  56.9618095  35.4980384  85.0757334  57.1766322  34.7036172
  86.0693477  55.9108264  36.2885866  86.8468399  55.7863637  36.9211689
  85.0353641  54.8583954  36.4764454  84.5381654  54.6778745  35.5233756
  85.5471551  53.5128361  37.0846803  84.6838687  52.8490715  37.0370478
  86.6487284  52.9510626  36.2710326  86.1931502  52.5566862  35.3627288
  87.4236804  53.6980265  36.0990203  87.1095627  52.0871928  36.7500479
  85.8461863  53.6337159  38.4281416  86.0204978  52.7689490  38.8068171
  83.9011563  55.4626953  37.4044251  84.1504638  56.4224654  38.1995777
  82.6804323  54.8910000  37.4015944  82.5809939  54.1413000  36.7320809
  81.5358886  55.3589271  38.1361285  81.4205670  56.4009047  37.8376593
  80.2606002  54.5800482  37.7454203  80.2374680  53.6312335  38.2815325
  79.4133383  55.1151310  38.1743005  79.8864350  54.3313678  36.2195910
  80.4084916  53.4246832  35.9138410  78.8141166  54.1862239  36.0885701
  80.1765874  55.5371774  35.2588186  79.5869298  56.3803944  35.6185254
  81.2555306  55.6915036  35.2450260  79.8120952  55.3403480  33.8313524
  78.8638670  55.5549769  33.5575861  80.7492034  55.3330215  32.8552742
  82.0134881  55.1769247  33.0769666  82.2442499  54.9179500  34.0255394
  82.5900685  54.9414535  32.2818513  80.3404215  55.5439330  31.6572514
  79.3410523  55.6445125  31.5511879  80.9240561  55.1941549  30.9108428
  81.7419714  55.2888402  39.6541635  81.3647161  56.2795044  40.2765120
  82.4636076  54.2246716  40.0842513  82.7085620  53.5196910  39.4037298
  82.7209820  54.1525835  41.5394949  81.8113950  54.0925660  42.1371190
  83.3093556  52.7861733  41.6614345  84.3270249  52.8145921  41.2718817
  83.3284310  52.4820367  42.7079703  82.7770433  52.0039855  41.1201599
  83.7291887  55.2061044  41.9885128  83.7131772  55.7319295  43.0701216
  84.7024639  55.6032804  41.1219078  84.7131530  55.2749223  40.1668173
  85.6551043  56.6570958  41.5263481  86.0549017  56.4756384  42.5240151
  86.8120883  56.6651525  40.5370244  86.3405043  56.6874167  39.5545720
  87.4332079  57.5594547  40.5874155  87.8098508  55.4445414  40.5091103
  88.5759150  55.6902304  41.2445575  87.1883247  54.5593648  40.6443555
  88.6113396  55.3173870  39.2261047  88.5279799  56.1784490  38.2885735
  89.5422471  54.3212377  39.2607627  89.2531721  53.5782002  39.7954890
  84.9638008  58.0688091  41.4740548  85.3078064  58.9543557  42.2642883
  83.8063723  58.2209022  40.8105264  83.3707729  57.3845224  40.4488330
  83.0794265  59.4796183  40.8668326  83.8265291  60.2722946  40.9072490
  82.2553099  59.8834760  39.6706498  81.9501394  60.9275296  39.7410190
  83.0648009  59.6450870  38.3439986  82.5198947  59.7005923  37.4016100
  83.7545322  60.4882641  38.3060790  83.7568168  58.8031224  38.3613049
  81.1631462  59.0883659  39.5023438  81.4599274  58.2339714  39.1805817
  82.2891908  59.6254295  42.1674484  82.2952950  60.6281721  42.8460386
  81.6767990  58.5197801  42.5431751  81.5022649  57.8060733  41.8501577
  80.9519434  58.4493175  43.8021248  80.3822201  59.3784558  43.8169690
  80.0098563  57.2321244  43.7830605  79.3924003  57.2458440  44.6812030
  79.4052393  57.2831922  42.8775218  80.7953716  56.0578377  43.7645071
  80.1754228  55.3390228  43.9079286  81.9322002  58.5571176  44.9912356
  81.6806240  59.3206770  45.9293367  83.1337681  58.0378477  44.8729179
  83.2254086  57.3494361  44.1395752  84.1940913  58.0702707  45.9680701
  83.7431435  57.5920586  46.8375868  85.3279663  57.1329807  45.5510288
  84.9804382  56.1244532  45.3269834  85.8335696  57.5735241  44.6916884
  86.2458974  57.0062232  46.7986273  85.7218003  56.8429345  47.8973966
  87.4706219  57.1498068  46.6162197  84.7115731  59.4782336  46.3319019
  84.6582565  59.8886465  47.4820313  85.0255977  60.2465124  45.2982115
  85.0216029  59.8405984  44.3733775  85.3647212  61.6836793  45.4503056
  86.1524789  61.7007013  46.2035012  85.9543302  62.1858504  44.1353191
  85.2304513  61.9101692  43.3684415  86.2158769  63.6748574  44.1289145
  86.9493286  64.1146016  43.4530670  85.2657196  64.1844586  43.9688902
  86.5504852  64.0781030  45.0847123  87.2868963  61.4349864  44.0291441
  87.1818799  60.3561529  43.9142966  87.7283378  61.9200454  43.1585277
  87.8582651  61.7022265  44.9180834  84.1666799  62.5374202  45.9028054
  84.3388474  63.3415613  46.7727261  82.9282038  62.2396839  45.4603432
  82.8208358  61.5672463  44.7143610  81.7922162  63.0694256  45.8509017
  82.0334320  64.1270126  45.7440150  80.6315293  62.7974530  44.9008048
  80.8448941  63.1990351  43.9101908  80.3274291  61.7541059  44.8168418
  79.7630406  63.2859213  45.3427317  81.3197851  62.7718910  47.2862870
  81.0586815  63.6673479  48.0649803  81.3897351  61.4924290  47.6942478
  81.6754978  60.8384589  46.9795451  81.1232629  60.9502927  49.0531755
  80.2553694  61.5090893  49.4033899  80.9936045  59.4592856  49.0612604
  81.7913176  58.9276484  48.5425646  81.2649425  59.0878014  50.0494401
  79.6321551  58.8799710  48.7313123  78.5970925  59.3200274  49.2269394
  79.5610088  57.6975447  48.0256118  78.6939946  57.2847520  47.7125736
  80.4359133  57.3349167  47.6746943  82.2764771  61.4513912  49.9571231
  82.0024913  61.6081364  51.1267224  83.5391208  61.6790593  49.5149479
  83.7146056  61.4384290  48.5498317  84.5595078  62.1764235  50.4546953
  84.6169031  61.5495939  51.3445776  85.8854610  62.3549791  49.7362296
  85.7065364  62.7151093  48.7231216  86.6338931  62.9293910  50.2821238
  86.2145257  61.3171670  49.6834471  84.1204836  63.5510233  51.0834563
  84.2065576  63.6607429  52.3310203  83.7166238  64.4952446  50.1745731
  83.4284343  64.2393934  49.2409848  83.2236481  65.7729859  50.7362075
  84.0940781  66.2256588  51.2111931  82.8475840  66.6973324  49.5544149
  82.2169953  66.1057461  48.8906980  82.2229123  68.0282492  49.9567517
  82.8678771  68.6284753  50.5985096  82.0845777  68.5848266  49.0298292
  81.2116831  67.9802107  50.3607730  84.0785651  67.1642804  48.7956748
  83.8935742  68.0498813  48.1877356  84.7220376  67.7289059  49.4703904
  84.6232142  66.3531635  48.3123841  82.0076161  65.5070432  51.6386123
  81.9578482  66.0913089  52.6764931  81.0569851  64.5980029  51.2846216
  81.2441769  64.0800869  50.4379609  79.8209536  64.4364355  52.0630330
  79.4143053  65.4439140  52.1511489  78.8241589  63.6290025  51.2197121
  79.1871797  62.6291226  50.9818966  78.0463004  63.5120521  51.9742808
  78.1367312  64.2865779  49.9697797  78.9283578  64.3934935  49.2281619
  77.0454363  63.2785543  49.4814376  76.5885258  63.6163503  48.5512596
  77.4789211  62.2819747  49.3976527  76.2374924  63.1584260  50.2031822
  77.5816279  65.6712343  50.3454889  76.8749007  66.0066987  49.5864717
  77.1012395  65.7456845  51.3210832  78.3834110  66.3840268  50.5385276
  80.0051080  63.7718380  53.4581447  79.2530046  64.1165949  54.3929537
  81.0000403  62.9161004  53.5577489  81.4894486  62.7102567  52.6985586
  81.5028779  62.4046752  54.8969575  80.6624372  61.8978703  55.3712406
  82.6916050  61.4074301  54.6176897  83.3571243  61.8836975  53.8977220
  83.2342244  61.2101665  55.5422342  82.1611955  60.0477350  54.1631496
  81.0166043  59.6631305  54.2682044  83.0442571  59.3015859  53.6722476
  81.9733957  63.5283377  55.8318136  81.6915218  63.5151794  57.0155657
  82.7822956  64.4457085  55.2465541  82.8223439  64.4135414  54.2378320
  83.3221752  65.5879551  55.9467807  82.7963458  66.5339312  55.8175358
  83.3794614  65.3053676  56.9979528  84.7051739  66.1288283  55.4335285
  85.2640262  67.0337150  56.0845515  85.2178870  65.7161950  54.2740056
  84.6973931  65.1283948  53.6386293  86.5938075  65.9953332  53.9224013
  87.1191839  65.6572710  54.8156192  86.9958277  65.1305783  52.7826169
  86.7798946  64.0828593  52.9918152  86.4873914  65.4508031  51.8731948
  88.0824596  65.2152028  52.7687135  87.0183600  67.4620364  53.6622787
  86.1376008  68.2701962  53.2894986  88.3141906  67.8047651  53.7174860
  88.9961644  67.0665555  53.8177770  88.8600233  69.0681747  53.3232100
  87.9663461  69.6427208  53.0795147  89.4971378  69.8499700  54.4937751
  90.3708884  69.3500904  54.9119303  89.9208769  70.7502330  54.0487179
  88.6043866  70.2544195  55.6800388  88.5280340  69.5221234  56.6829759
  88.0667885  71.3586543  55.5962712  89.7284789  69.0880372  52.1070236
  89.7862874  70.1447218  51.4401762  90.4309588  67.9350929  51.9645416
  90.3561553  67.2789068  52.7287433  91.3300519  67.7166854  50.8578949
  91.1574182  68.4603023  50.0798642  92.8199999  67.7989931  51.2620228
  93.0972762  66.8396973  51.6989612  93.4112033  67.8466629  50.3475235
  93.4086973  69.1415012  52.2994092  92.6733013  68.9442185  53.3972163
  91.0420180  66.3484111  50.2471656  91.2153247  65.3118079  50.9278781
  90.6914149  66.3836060  48.9314803  90.6873903  67.2568705  48.4240427
  90.8481667  65.1530719  48.1471287  90.9183123  64.3076978  48.8316467
  89.6895644  65.0535431  47.1857450  89.9338236  64.1926359  46.5634261
  88.4369979  64.8192701  47.9992679  87.7687529  64.2148151  47.3859279
  88.6138540  64.0968702  48.7961118  87.9312588  65.7165584  48.3559650
  89.6322427  66.3299106  46.3119179  89.6041320  67.2399279  46.9112327
  90.5105911  66.3988933  45.6701284  88.5150550  66.3111590  45.3367753
  87.5621254  66.3402897  45.8651745  88.5469714  67.1800753  44.6794223
  88.5444948  65.3904150  44.7541395  92.2563854  65.1295559  47.5701753
  92.9476023  66.1965086  47.6010773  92.7309986  64.0042125  47.1586946
  92.0587979  63.2532673  47.2244990  94.1501439  63.7248167  46.8495837
  94.5200512  64.6488701  46.4052889  94.9307139  63.2812728  48.1323216
  94.7232972  64.0666671  48.8591189  94.5989294  62.3088144  48.4961540
  96.4805664  63.2397723  47.8334682  96.7424110  62.6649614  46.9451374
  96.8349879  64.1920359  47.4389057  97.5518167  62.8992132  49.3405594
  98.3693825  61.4766633  48.6070018  98.7753777  61.9294549  47.7024224
  99.2113182  61.2350862  49.2557581  97.7221034  60.6487975  48.3173898
  94.2678546  62.7570200  45.7085710  93.3515925  62.0211479  45.4640730
  95.3441822  62.8981660  44.9309282  96.0348359  63.6147298  45.1032696
  95.7461295  62.1194357  43.7596231  95.1338611  61.2474987  43.5295044
  95.7477210  63.0810974  42.5362114  96.4056782  63.9232297  42.7505391
  96.2836946  62.4794233  41.8021635  94.3417150  63.6252312  42.0542147
  93.8415821  64.1452635  42.8712452  94.4793471  64.6358579  40.9531929
  93.5970907  65.2759132  40.9575110  95.3138643  65.2960771  41.1893287
  94.7366230  64.2191993  39.9793832  93.4348079  62.4289888  41.6716392
  93.2107210  61.6760990  42.4273091  92.4927645  62.8162521  41.2834624
  93.8490493  61.9326467  40.7940416  97.2564389  61.6148055  43.8828127
  98.0430525  62.3832138  44.4578947  97.4888627  60.3141778  43.6357143
  96.8167960  59.7075172  43.1880657  98.8422155  59.7893303  43.6322532
  99.5613089  60.4317948  44.1404362  99.0331343  58.5134785  44.4390017
  98.4584795  57.7518107  43.9119969 100.0859136  58.2439574  44.3545345
  98.5828108  58.6895998  45.7537746  98.8073061  57.8661343  46.1932146
  99.4603060  59.6349642  42.1889220  99.8134063  60.6228820  41.6334159
  99.3297469  58.4523872  41.6250040  98.7219724  57.7449078  42.0126666
  99.8475227  58.0780493  40.2872863 100.9304796  58.1935940  40.3314883
  99.7526325  57.0117611  40.0818869  99.1928307  58.9830796  39.2402304
  99.9301558  59.3070271  38.3101517  97.8926062  59.4011283  39.3938891
  97.4736211  59.2887365  40.3059853  97.0826166  60.2076939  38.5360526
  96.9294172  59.6600584  37.6061405  95.7836831  60.5285395  39.3006451
  96.0737741  61.2312674  40.0817473  95.2469278  61.0296200  38.4950902
  94.8929642  59.3840463  39.6878257  93.8830907  59.6341386  39.3627991
  95.2142369  58.4517377  39.2234054  94.9411444  59.1470387  41.1435646
  96.0640502  58.9113447  41.6937745  93.8961592  59.2586329  41.7994750
  97.7978525  61.4989126  38.1500959  97.6360633  62.1359711  37.1281944
  98.6344241  62.0345076  39.1018197  98.7494119  61.5590917  39.9855015
  99.5191186  63.1750800  38.9412008  99.3029240  63.6419790  37.9802653
  99.3844684  64.1849176  40.0862830 100.2233313  64.8809228  40.0889752
  98.1717527  65.0729965  39.7470081  98.3389669  65.7316759  38.8947841
  97.3766293  64.4101229  39.4057202  97.8826212  65.6154703  40.6471528
  99.3351352  63.5389271  41.3906014 100.1899439  63.1239492  41.5273328
 101.0553644  62.8689672  38.8141582 101.7460611  63.5590965  38.0531153
 101.4412612  61.7931202  39.4243438 100.8508830  61.2819034  40.0648209
 102.8803424  61.4857691  39.5288045 103.4254419  62.3904175  39.7982138
 103.0691978  60.4945082  40.6853538 102.4244314  59.6244337  40.5615045
 104.1235271  60.2475439  40.8098462 102.7799355  60.9128868  41.6494219
 103.4742667  60.8543136  38.2638671 104.6424106  61.0210169  38.0205411
 102.6867486  60.1992850  37.4441372 101.7139997  60.2450667  37.7120518
 103.0543747  59.3057129  36.3204176 103.9036065  59.7764781  35.8251492
 103.5252308  57.9975176  36.9020116 104.0883188  57.5269720  36.0960222
 104.2438719  58.1673292  37.7038004 102.3802534  56.9732347  37.3859675
 101.8030811  57.5393816  38.1170282 101.7357774  56.6882472  36.5543591
 102.9845170  55.6760757  38.0147374 103.5537013  55.9096497  38.9144998
 102.2085295  54.9556501  38.2735084 103.7311760  54.9512140  36.9568234
 103.0817585  54.7776792  36.0987593 104.5904254  55.4845637  36.5502168
 104.1291261  53.5915379  37.3672192 104.4488780  53.0176896  36.6000388
 104.8412911  53.6757445  38.0784367 103.3756332  53.0640958  37.7846408
 102.0346469  59.1395414  35.1830566 102.4387009  58.7314847  34.1314946
 100.7513958  59.4681892  35.3558516 100.5046108  60.0434042  36.1485242
  99.6878161  59.2495111  34.4166636  99.7003808  58.2435184  33.9972344
  98.7736861  59.3728459  34.9974287  99.5705184  60.2209560  33.2167310
 100.1211388  61.3446752  33.2129068  98.6923031  59.8356536  32.3487595
  98.1853642  58.9815510  32.5321217  98.4825361  60.4024695  31.0606870
  99.3959065  60.9287569  30.7834217  98.3985344  59.3049155  29.9674839
  97.5032450  58.7192420  30.1761545  98.2025122  59.7402060  28.9875762
  99.5593622  58.3345672  29.7942793 100.5470277  58.6559525  29.1481934
  99.6329286  57.2031131  30.4898094 100.4832415  56.6694324  30.3791161
  98.9772349  56.9852149  31.2265283  97.3662608  61.4780154  30.9184941
  97.2407127  61.9775130  29.7496115  96.6414996  61.8566271  31.9663258
  96.8877379  61.4891702  32.8743289  95.6458274  62.9104038  31.9368228
  95.8683276  63.5536745  31.0854545  94.2587352  62.2649220  31.6336608
  94.0884569  61.7656511  32.5875157  93.5766240  63.1019387  31.4845725
  94.1744488  61.3083501  30.4748541  93.9228879  61.8930312  29.2222790
  93.8719706  62.9661048  29.1110921  93.9531794  60.9838184  28.1333649
  93.6538280  61.4485991  27.2055865  94.1673083  59.6266873  28.2574419
  94.1223450  59.0660061  27.3354579  94.5767445  59.1773128  29.5314575
  94.9148954  58.1516063  29.5296534  94.5074484  59.9921382  30.6388500
  94.8676982  59.6784025  31.6074612  95.7001087  63.8903885  33.0884082
  94.5734161  64.2445321  33.4916554  96.8632935  64.2586378  33.8086983
  98.2288933  64.0372212  33.4127939  98.6395687  64.8099409  32.7629094
  98.5335263  63.1162365  32.9156828  99.1516917  64.1342393  34.6170650
 100.1735748  64.3900613  34.3370470  99.1400048  63.1088967  34.9867555
  98.4019724  65.1011748  35.5120029  98.6987963  66.1453921  35.4139935
  98.5201176  64.8471352  36.5654036  96.8700656  64.9556807  35.0846851
  96.4598650  64.2593376  35.8160825  96.1264436  66.3114219  35.1369609
  95.5182006  66.6991212  36.1585495  96.2037785  67.0137646  34.0181628
  96.7904477  66.6996465  33.2583937  95.5366548  68.3976995  33.9224008
  95.8548567  68.9324487  34.8173532  95.8901433  69.2475626  32.6330415
  95.5895178  68.6878810  31.7473099  95.0750424  70.5117480  32.5668271
  95.4514277  71.1286588  31.7508247  94.0031323  70.3389665  32.4706228
  95.1631256  71.0646766  33.5020456  97.4493280  69.5304414  32.4799858
  97.6493229  70.2951099  31.7294514  97.7806807  69.8470914  33.4689316
  97.9719499  68.5919069  32.2952708  94.0019916  68.1942304  34.0609634
  93.3836803  68.8415084  34.9103272  93.4527299  67.2934632  33.3142374
  94.0405582  66.8129665  32.6481413  92.0669340  66.8547060  33.4927166
  91.4358926  67.7434282  33.4835512  91.7972492  65.8170234  32.3922087
  92.4835014  64.9864790  32.5575991  90.8105297  65.4191979  32.6293394
  91.9640153  66.2556409  30.9617847  92.9763440  66.6577557  31.0017134
  91.9507898  65.4538693  30.2234669  90.9660942  67.3037962  30.4990087
  91.2159522  68.5116320  30.7477626  90.0337737  66.8547985  29.8944296
  91.8093379  66.1050923  34.8009810  90.7046498  66.2780690  35.2702162
  92.7588041  65.4050077  35.4232279  93.6364260  65.2261436  34.9563843
  92.5347845  64.7552268  36.7305547  91.5916050  64.2104101  36.6894783
  93.7153234  63.8157271  37.0587626  93.8618240  63.1016204  36.2483989
  94.6359807  64.3989311  37.0763273  93.5356901  63.3038163  38.0041585
  92.3228889  65.8206824  37.8220462  91.2765486  65.7037130  38.4788916
  93.1170580  66.8382162  38.0356341  93.9604066  66.8573172  37.4801374
  92.8741436  68.0265830  38.9750551  92.6726642  67.5964107  39.9561120
  94.0811037  68.9770245  38.9230633  94.2356042  69.4026107  37.9315463
  93.8518876  70.1220614  39.8801577  93.2111890  70.8991231  39.4632889
  93.4565153  69.7721826  40.8337643  94.8163493  70.6062971  40.0332609
  95.3598052  68.2298892  39.3947509  95.1775857  67.8710216  40.4077243
  95.5846106  67.4254644  38.6944201  96.2829440  68.8032962  39.4792667
  91.5207107  68.6396550  38.5640691  90.6726330  68.7265004  39.4167451
  91.2203974  68.9402616  37.2823335  91.9683178  68.9441301  36.6035389
  89.8894605  69.4303047  36.8065080  89.7122415  70.2905944  37.4519498
  90.0296411  69.8131505  35.3365326  90.9572171  70.3677970  35.1951783
  90.0766439  68.8678411  34.7958964  88.9055683  70.6524812  34.7057886
  87.9903491  70.0776788  34.5638006  88.8219287  71.5232971  35.3560075
  89.2777792  71.1623442  33.2774041  88.4028067  71.7106064  32.9282169
  90.1812332  71.7715933  33.3039781  89.5059825  70.0791525  32.1889613
  90.4650729  69.6200905  32.4286829  88.7165933  69.3292139  32.2395499
  89.5293869  70.6316538  30.8537294  89.8078023  69.8694138  30.2524086
  88.6235360  70.8220585  30.4496430  90.2322820  71.3299429  30.6576913
  88.7576335  68.4563241  37.0765580  87.5946100  68.8352645  37.2150109
  89.0246915  67.1561352  37.2007509  89.9856461  66.8796854  37.0584780
  87.9573877  66.1063067  37.4931744  86.9969746  66.3130286  37.0209718
  88.3363645  64.7169797  36.9347480  88.7522403  64.7673545  35.9284940
  89.1369916  64.2652174  37.5204189  87.1886333  63.7518426  36.8692262
  87.5360570  62.7246191  36.7585875  86.6645256  63.8057433  37.8234305
  85.9738495  64.0230513  35.5970006  84.4232532  63.7085650  36.4051332
  84.4204889  63.8265849  37.4886910  83.5721149  64.2083364  35.9426485
  84.2751051  62.6352088  36.2865022  87.6399065  66.0973225  39.0122551
  86.4754370  66.2043509  39.4167768  88.6855975  66.1988109  39.8586142
  89.6101926  66.3017038  39.4653749  88.5034252  66.3747612  41.3048215
  87.8214518  65.6198191  41.6960850  89.8812432  66.2062895  41.9320974
  90.6286117  66.7242514  41.3310875  89.9374015  66.8144663  42.8349090
  90.1617209  64.7248674  42.1470546  89.2914147  64.0704227  42.1947695
  90.6473834  64.3086329  41.2644474  91.0204749  64.3665690  43.3556607
  91.6686415  65.2600365  43.8024268  90.9785678  63.1787375  43.8591214
  91.7764356  62.8760403  44.3993871  90.4911944  62.4797462  43.3169237
  87.8066948  67.6849220  41.5450233  86.7345159  67.7016914  42.2278760
  88.2683197  68.8017815  40.9400483  88.9649086  68.6878756  40.2176292
  87.5206756  70.1137022  40.9546407  87.6464336  70.4768167  41.9746568
  88.2017449  71.1097491  40.0671494  89.1808001  71.4227672  40.4298827
  88.3426422  70.5712970  39.1299858  87.4195640  72.4525331  39.7894155
  87.3372979  73.5967410  40.5988031  86.9843411  74.6268238  39.7806112
  86.9909338  75.6609631  40.0920597  86.6140861  74.1631536  38.6036317
  86.3596452  74.6743595  37.7705480  86.9191872  72.7800135  38.5375439
  87.0732113  72.1969167  37.6415690  86.0398823  69.9582102  40.5576136
  85.1764028  70.5233001  41.2248423  85.6673955  69.2108077  39.4487350
  86.5061012  68.8882119  38.9876354  84.3217866  69.0155399  38.8687468
  83.8135332  69.9536154  38.6456037  84.6273845  68.4033316  37.4907791
  83.6957722  68.2609977  36.9431118  85.1967003  69.0870496  36.8611412
  85.0842724  67.4215901  37.6154156  83.3537086  68.1616712  39.7435095
  82.1916187  68.5109371  39.8594672  83.9677569  67.2844572  40.5199659
  84.9636644  67.1763829  40.3911706  83.1941563  66.4145108  41.5016381
  82.1937325  66.2936332  41.0860923  83.7571277  64.9854704  41.5660373
  84.8277576  65.0944896  41.7391460  82.9595386  64.1777643  42.6040222
  83.0721802  64.5046875  43.6377186  81.9017851  64.1619557  42.3413292
  83.2737066  63.1411196  42.7255842  83.6473416  64.2721949  40.1850895
  82.6697850  63.8041200  40.0693782  83.8688938  65.0140852  39.4178706
  84.6787346  63.1855936  40.2001571  84.4804878  62.4992738  41.0234203
  84.5944909  62.6233323  39.2701758  85.6854668  63.5892262  40.3082225
  82.9921343  67.1182102  42.8331163  81.9007596  67.0804254  43.3486576
  84.0332334  67.7879782  43.3251092  84.9848476  67.7868404  42.9866878
  83.8196557  68.4517241  44.6745925  83.4914790  67.6338025  45.3160510
  85.1586785  68.8920045  45.2727811  85.6474146  69.6651506  44.6799139
  84.8145500  69.3104994  46.2185811  85.7346570  67.9772569  45.4128714
  82.7008162  69.5846114  44.5049816  81.8786866  69.6903501  45.4242591
  82.6870191  70.3738645  43.4353180  83.4356670  70.3688368  42.7573792
  81.7442610  71.4986138  43.3591048  81.8785527  72.2162412  44.1685101
  82.0573671  72.2432043  42.0500080  83.1322850  72.4172235  42.0013366
  81.7730345  71.7360349  41.1280004  81.5231244  73.6404482  42.1394353
  80.6222416  73.6214079  42.7527441  82.1307838  74.3183702  42.7388447
  81.2362027  74.2155023  40.7853336  80.6132757  73.4406641  40.3384694
  80.7500698  75.1736713  40.9689285  82.4540828  74.4253157  39.9569706
  82.9261357  73.6310668  39.5489902  82.9387896  75.6298895  39.7637868
  82.5284254  76.7688634  40.2258237  81.9354913  76.8264470  41.0414323
  82.8394286  77.5774036  39.7065552  83.9054882  75.7041747  38.9303644
  84.0658517  74.9515330  38.2762129  84.3297914  76.6033573  38.7525700
  80.3055695  70.9981812  43.3923724  79.4945739  71.5564622  44.1641425
  80.0199666  69.9635992  42.5919146  80.7489014  69.6510627  41.9665233
  78.7349422  69.3289367  42.5758307  77.8471689  69.9584822  42.5154050
  78.6322240  68.2385087  41.5185006  79.4225956  67.5290129  41.7635075
  77.6645852  67.7390791  41.4695904  78.9010530  68.7731438  40.0537814
  79.7843515  69.4055335  39.9640268  79.2239925  67.9171299  39.4612864
  77.5314984  69.3083515  39.4199522  76.4740018  69.4583423  40.0890186
  77.5675277  69.7529914  38.2223753  78.3898048  68.7571240  43.9434929
  77.3260106  69.0271217  44.5323598  79.3018759  68.0188350  44.6717225
  80.1339498  67.8029450  44.1414106  79.0885621  67.4577267  45.9850477
  78.1184091  66.9644730  45.9250144  80.2352643  66.4771245  46.1432707
  80.0824632  65.7761342  46.9638626  80.1481456  65.8387065  45.2641047
  81.2465888  66.8725491  46.2381945  79.0125433  68.4141606  47.1441065
  78.3415289  68.1594196  48.1511859  79.5707101  69.5893849  46.9328770
  80.1156160  69.6100653  46.0827195  79.6226853  70.6349417  47.9083346
  79.8775898  70.2093788  48.8789196  80.6462897  71.7476408  47.5270984
  80.6145869  71.9551706  46.4575134  80.3503822  72.6717228  48.0236984
  82.1545711  71.4674872  48.0050394  82.0293834  71.1772010  49.0481894
  82.6293449  70.5447406  47.6714747  83.0838007  72.6147015  47.7022985
  82.7247868  73.8198034  48.0342057  84.1665924  72.3877913  47.0545401
  78.1791999  71.1994319  48.0454481  77.7362741  71.4052421  49.1616996
  77.4651289  71.4914655  46.9282070  77.8920446  71.3834628  46.0192293
  76.0929696  72.0407875  46.9239009  76.1105503  72.9966149  47.4475291
  75.5724004  72.3003229  45.5789702  76.2574037  73.0071017  45.1106132
  75.8079084  71.3265588  45.1496445  74.5240807  72.5974975  45.6075157
  75.1499523  71.0243417  47.6433738  74.3445252  71.4200598  48.4711426
  75.2732241  69.6798976  47.3673431  75.8887568  69.4369089  46.6043221
  74.6947736  68.6276873  48.1215990  73.6222865  68.8212388  48.1424300
  74.8951554  67.3542373  47.4231554  74.6650492  67.5131930  46.3696118
  75.9217844  67.0283781  47.5903340  74.2202566  66.5933693  47.8152042
  74.9130058  68.5554872  49.6293769  74.4936712  67.6035011  50.2657461
  75.6704380  69.4314891  50.2755034  76.0479143  70.2015900  49.7420652
  75.8419786  69.3739555  51.7666627  75.8434916  68.3394618  52.1100739
  77.2046614  70.0086297  52.2278130  77.1802070  71.0023694  51.7806172
  77.4036807  70.0604323  53.7346957  77.5876689  69.0634384  54.1350035
  78.2468876  70.6631866  54.0720225  76.5384755  70.5042581  54.2272209
  78.4219830  69.3023169  51.6819162  78.3828255  68.2710665  52.0327656
  78.3850012  69.2609922  50.5933278  79.3031938  69.8343975  52.0403720
  74.6724716  69.8947282  52.5611541  74.3551116  71.0715086  52.4221382
  74.1346791  68.9994221  53.3740499  74.5326451  68.0736197  53.4420434
  72.7642883  69.2330093  53.7982259  72.3116849  69.8299801  53.0064637
  71.9823602  67.9158771  53.9148700  72.0953798  67.4530604  52.9344990
  72.5004462  67.2196914  54.5744553  70.5335514  68.1760893  54.3942510
  69.7634275  69.1680641  53.7846686  70.0072755  69.7810733  52.9295799
  68.4457179  69.2976877  54.1784763  67.7828122  69.9166129  53.5920086
  67.8770288  68.4599766  55.1462329  66.5904801  68.5792670  55.6202337
  65.8672690  68.9893304  55.1402194  68.6668434  67.5592052  55.8507868
  68.2347356  67.1089016  56.7322218  70.0355095  67.4058989  55.4608959
  70.7121588  66.7537859  55.9931586  72.6479265  70.0415539  55.0927326
  72.5245818  69.5415662  56.2311779  72.8361136  71.3850280  55.0127886
  73.0903054  71.6811865  54.0812407  73.2221564  72.2655211  56.0979751
  74.0969621  71.9128212  56.6442522  73.4932264  73.6886515  55.6169465
  72.6097720  74.0010922  55.0601773  73.5837600  74.4125246  56.4268301
  74.7381948  73.6879744  54.7442908  76.0071366  73.3922778  55.1690204
  76.4103859  73.1174271  56.0532981  76.8393504  73.5588179  54.1581235
  77.9103062  73.4768156  54.2709512  76.2258237  73.9203892  53.0291196
  74.8752269  74.0324488  53.4293765  74.1053564  74.2156491  52.6944255
  72.1086305  72.4065356  57.1927633  72.4121291  72.6912060  58.3287433
  70.8465991  72.1197668  56.8603784  70.7445690  71.6104622  55.9941789
  69.7192266  72.1154066  57.7913845  69.6752912  73.1013058  58.2541831
  68.4351000  71.8966996  56.9788399  68.3311273  72.6112384  56.1623083
  68.3219235  70.8515846  56.6906763  67.1792052  72.1841051  57.8490888
  67.1528912  71.4480881  58.6526351  67.2772408  73.1883896  58.2613069
  65.9841939  72.1743150  56.9327773  66.3003857  72.7182790  56.0427065
  65.6794644  71.1487799  56.7241432  64.8535446  72.8722122  57.6042764
  64.9963075  73.3500387  58.4825705  63.5971636  72.8972515  57.1604369
  63.2033662  72.4034199  56.0416408  63.8790086  71.8082558  55.5840473
  62.3202424  72.5637187  55.5785030  62.7632088  73.4685493  57.9063589
  63.1317247  73.9205459  58.7309804  61.8097514  73.5774472  57.5914616
  69.9579203  71.1367326  58.9329125  69.4943656  71.3555937  60.0752434
  70.6457556  70.0598600  58.6253561  70.9073540  69.9460477  57.6564814
  71.0360625  69.0228865  59.5997009  70.3995603  69.0885464  60.4821157
  70.9117589  67.6002727  59.0246596  69.9698507  67.4791200  58.4896566
  71.6260038  67.5080351  58.2064621  71.0935101  66.3786379  59.9551412
  72.1166991  66.4384690  60.3260922  70.4980345  66.5541540  60.8511221
  70.9255559  65.0265609  59.2362453  69.8574880  64.4681080  59.4383267
  71.8506427  64.5457095  58.4573573  71.7453442  63.6489446  58.0047760
  72.6525405  65.0983766  58.1897401  72.4170267  69.2801595  60.1699000
  72.5603775  69.5499048  61.3505261  73.4776619  69.2744591  59.3075166
  73.2796457  69.2650386  58.3171440  74.8530090  69.4884784  59.7307620
  75.1685974  68.6680837  60.3753298  75.6946785  69.5108687  58.3925703
  75.5841468  68.5471594  57.8954314  75.3631858  70.2650014  57.6787426
  77.1801276  69.6623785  58.6082703  77.2933065  70.5069960  59.2879274
  77.8173103  68.4971318  59.3176061  77.5792530  67.6067271  58.7357694
  78.9067523  68.4859693  59.3497937  77.3643661  68.4027925  60.3045420
  77.7621260  69.9329380  57.1743274  77.3554041  69.1743836  56.5055362
  77.6066106  71.0044078  57.0483612  78.8171974  69.6723924  57.2584059
  75.0843759  70.6757744  60.6176200  75.8509587  70.5376253  61.5760857
  74.5521871  71.8451738  60.3277567  73.9690406  71.9248808  59.5069304
  74.6799757  73.0142749  61.1864080  75.6820568  73.3685968  61.4280469
  74.0779877  74.2047774  60.4566046  74.4401749  74.2008686  59.4285457
  73.0064007  74.0135696  60.3996392  74.3915807  75.5433373  61.1037645
  75.7409569  75.8032628  61.5031035  76.5514182  75.1296884  61.2667022
  76.0044289  77.0126988  62.1416416  77.0090341  77.1568215  62.5109978
  74.9543997  77.9474521  62.3841608  75.0826620  78.8199181  63.0076780
  73.6434999  77.6861568  61.9673521  72.8994140  78.4002004  62.2881235
  73.3500941  76.4122525  61.4420309  72.3193230  76.1260658  61.2936568
  74.0396801  72.7832651  62.5313746  74.7886174  72.9727220  63.5739005
  72.7954435  72.3106319  62.5717946  72.3613001  72.0260538  61.7053975
  72.1467843  71.9355933  63.8528637  72.1240103  72.7960087  64.5216491
  70.6052852  71.7591607  63.5140344  70.1837219  72.4187080  62.7555250
  70.4497948  70.8599134  62.9179635  69.7374361  71.5753939  64.7915216
  70.0991563  72.2631792  65.5558578  68.7112075  71.7721035  64.4812192
  69.7388219  70.1136518  65.4152113  70.0271126  69.1347038  64.7433779
  69.5659697  69.9563817  66.7467155  69.1945018  70.7953227  67.0292134
  72.7913890  70.8785358  64.7385835  72.7407749  70.9626727  65.9374562
  73.4067101  69.8887184  64.0750928  73.3172192  69.8242765  63.0711313
  74.2855508  68.9608463  64.7886973  73.8147475  68.6848040  65.7322266
  74.5140898  67.6965979  63.9575698  74.8079462  68.0814639  62.9810317
  75.3755541  67.1804402  64.3813432  73.2678798  66.8537703  63.7763909
  72.8297326  66.7674023  64.7707086  72.5781568  67.4018632  63.1344533
  73.3768404  65.4329195  63.1935334  74.3873066  65.0226499  62.6600901
  72.3269746  64.7452286  63.4492303  75.5948707  69.4889844  65.2741221
  75.8742674  69.2494067  66.4465677  76.2751139  70.3339695  64.5070610
  76.0510451  70.5006420  63.5364095  77.4317278  71.0244857  65.0837751
  77.9479705  70.2351381  65.6301505  78.2561496  71.7053961  64.0356651
  77.6241154  72.2852110  63.3630442  79.0101711  72.3839835  64.4345027
  79.0287215  70.6741323  63.1170882  78.3475639  69.8745926  62.8257784
  79.5397601  71.3518064  61.7991336  78.7076164  71.6530685  61.1628254
  79.9488825  72.2878274  62.1793751  80.1764485  70.6885480  61.2135802
  80.2806582  69.9704261  63.8304841  80.5946471  69.1771506  63.1520760
  81.0969047  70.6922459  63.8590819  79.9152268  69.4716664  64.7281835
  77.1088763  72.0496871  66.2089937  77.9037279  72.1736342  67.1584684
  75.8775867  72.5877488  66.2515723  75.2758004  72.5853388  65.4404327
  75.2679486  73.2478851  67.4661983  75.9579314  74.0133108  67.8213712
  74.0023161  74.1117579  66.8956454  73.2630661  73.4422572  66.4558977
  73.5705648  74.6860292  67.7153802  74.3923507  75.3398098  65.9577851
  74.5851078  76.1321854  66.6810317  75.2771214  75.2136585  65.3337530
  73.3648320  75.8287156  64.9302968  73.5477860  76.8925162  64.7787835
  73.3472730  75.1825006  64.0526576  71.9575949  75.7826697  65.3500848
  71.2929804  75.2687778  64.7894577  71.3524358  76.3828868  66.3841837
  71.9012677  77.1016203  67.3410852  72.8747908  77.3673687  67.2994861
  71.3191554  77.6789606  67.9309446  70.0373931  76.3784939  66.4918772
  69.4801413  75.7619549  65.9178998  69.6324693  76.5548524  67.4002163
  74.8744353  72.4388133  68.7000982  74.6480893  72.9980807  69.7555976
  74.9440139  71.0981347  68.6651998  75.1963923  70.7239609  67.7616418
  74.8089082  70.1524541  69.7402716  74.5071571  70.7106640  70.6265273
  73.8842101  68.9626639  69.4158241  74.2611866  68.3455617  68.6002304
  73.8963765  68.2274437  70.2204379  72.4607169  69.4134054  69.1673485
  72.0155264  69.9019448  70.0340865  72.5102497  70.1367910  68.3534859
  71.6058392  68.2300762  68.7515907  70.6245446  68.6422300  68.5164520
  72.1234784  67.7386343  67.9277806  71.4892096  67.3139294  69.9441144
  72.0207259  67.5739761  70.7626291  70.7215734  66.2222392  70.0169387
  69.7680918  65.9664775  69.1780587  69.5118023  66.5481447  68.3931517
  69.0082000  65.3996400  69.5265130  70.8597412  65.4041646  70.9866141
  71.4966675  65.5996567  71.7456977  70.2499652  64.5990338  70.9779121
  76.1792607  69.5132987  70.0287526  76.5715891  69.4177578  71.1641020
  76.9611362  69.1780303  68.9734663  76.5771321  69.1538126  68.0396166
  78.0860282  68.2115269  69.2055675  77.8186340  67.6273598  70.0861066
  78.2553070  67.3420129  67.9613178  77.2573291  66.9247265  67.8270958
  78.4993539  67.9304578  67.0768554  79.1383248  66.7257150  68.1304010
  79.4338594  68.8705618  69.6581418  80.0445543  68.2599267  70.5444792
  79.8886018  70.0639275  69.2013925  79.3912612  70.4567285  68.4149702
  80.9044337  70.9745541  69.6892293  81.7347487  70.3229570  69.9614676
  81.3758883  71.9723579  68.6118212  82.0893048  72.6638010  69.0602031
  81.8836388  71.4573596  67.7963053  80.5199223  72.5235411  68.2224189
  80.4562043  71.7381503  70.9665546  79.3329624  72.1840817  71.0293907
  81.4117404  71.9236844  71.8882166  82.8157778  71.6120216  71.7810881
  83.1907990  72.1742783  70.9259118  83.1522640  70.5790849  71.6919815
  83.4283337  72.1970999  73.0184972  83.7130253  73.2264298  72.8004818
  84.2952388  71.5550395  73.1744962  82.3306365  72.2725006  74.0489585
  82.6315343  73.0924189  74.7011047  82.1862028  71.2852053  74.4876972
  81.1460330  72.4643196  73.2362666  80.3479103  71.8684892  73.6790868
  80.7614092  73.9644896  73.1524512  80.9430776  74.6628671  72.1640288
  80.3480528  74.5510412  74.2823185  80.3431156  74.0037883  75.1312052
  80.3155852  76.0564139  74.4177851  79.7832833  76.6143230  73.6473946
  79.7386356  76.3322345  75.8210825  80.3669762  75.8371324  76.5615040
  79.8453602  77.4076023  75.9635446  78.3134510  75.8974493  76.0592783
  78.1727857  74.8521661  75.7841474  77.9895098  75.9367670  77.5716615
  78.0864612  76.9307135  78.0084212  77.0081232  75.5124903  77.7838352
  78.7416218  75.2941692  78.0293694  77.2552960  76.8360227  75.3673329
  77.5388458  77.0631570  74.3396610  76.2811368  76.3496261  75.4183776
  77.2770874  77.7962810  75.8826366  81.7805308  76.7109629  74.3261537
  82.8049281  75.9980969  74.6298061  81.9047868  77.9757578  73.9899409
  81.0896560  78.4901174  73.6881200  83.1546776  78.6649894  73.8302660
  83.9413558  78.2251033  74.4432608  83.4986630  78.6262321  72.3527165
  83.5997519  77.6434852  71.8921846  82.7034598  79.1540379  71.8261754
  84.8377741  79.0935221  72.1593455  85.1192821  78.9138186  71.2593113
  83.0061626  80.1559576  74.1296871  82.0106084  80.7380618  73.7706370
  84.0081554  80.7929679  74.7357356  84.6800535  80.1169729  75.0700536
  84.1313416  82.1989132  75.1040796  83.2742427  82.7518986  74.7197654
  84.2502917  82.3598040  76.6680761  85.0502575  81.6615800  76.9145489
  84.6487624  83.3008214  77.0473089  82.9240896  82.0292032  77.3329644
  82.4409374  83.0051080  77.3809088  82.3833652  81.3359900  76.6886254
  83.1139950  81.4631622  78.6774008  82.7342162  80.4434094  78.7404272
  84.1713108  81.3997361  78.9346532  82.3882111  82.2671002  79.6116505
  81.3883646  82.1481973  79.6910257  82.8112164  83.3689968  80.1599508
  84.0180372  83.7978002  80.1046334  84.7405635  83.2136830  79.7085689
  84.2699745  84.7121216  80.4519718  81.9542339  84.0957219  80.8216232
  81.0087251  83.7415471  80.8475715  82.2993973  84.7751383  81.4844795
  85.3368636  82.8475866  74.4244177  85.5054647  84.0506081  74.6240248
  86.1019227  82.1753574  73.5927498  85.9773289  81.1871368  73.4254087
  87.0512814  82.7067004  72.6650569  87.8351971  83.1321437  73.2916614
  87.5683512  81.4597640  71.8899845  88.0245685  80.7434185  72.5732744
  86.7254547  81.0485472  71.3345323  88.6567440  81.8344973  70.8749800
  89.1330835  80.9104648  70.2068091  89.0504585  82.9910709  70.7685262
  86.5027470  83.8001536  71.7493656  85.6733085  83.4899291  70.9639786
  86.9909435  85.0516739  71.6985357  87.8596512  85.5408303  72.7289918
  88.8964619  85.2136531  72.6510249  87.4045490  85.3751236  73.7054900
  87.7695350  87.1007924  72.5124686  88.7250166  87.5828363  72.7193228
  87.0106532  87.3583375  73.2513624  87.3181696  87.3229426  71.0824373
  88.1256357  87.2348700  70.3554892  86.6727071  88.1974110  71.0000662
  86.3886815  86.1381488  70.8838189  85.3956576  86.4411579  71.2158055
  86.2435817  85.7494323  69.4616388  85.1127324  85.8548464  68.9565598
  87.3269244  85.2505450  68.8981387  88.1788116  85.2614386  69.4406843
  87.4130483  84.8265247  67.4492005  87.1822488  85.6671942  66.7949019
  88.8034662  84.2701753  67.2155342  88.8981492  83.2991428  67.7015702
  89.2015469  83.8949213  65.7879416  88.5810205  83.0835168  65.4075869
  89.1385541  84.8012016  65.1856002  90.2326338  83.5451890  65.7365266
  89.8366299  85.2094263  67.5152516  89.9448836  85.4053980  68.4487807
  86.4312543  83.6705066  67.0827733  85.9761485  83.6229743  65.9298921
  86.0080658  82.7731736  67.9930026  86.4102045  82.7096494  68.9173623
  85.1113302  81.6479065  67.7120568  85.1953632  81.3044828  66.6809842
  85.4429878  80.5112747  68.6703820  86.4531792  80.1068126  68.6069493
  85.4325555  80.9205629  69.6805988  84.4048670  79.3408685  68.5539810
  83.4210403  79.5717792  68.9625101  84.1449722  79.2376100  67.5004663
  84.9451243  77.9748542  69.0231579  84.5937325  76.9186554  68.3976209
  85.6341044  77.9410530  70.0504318  83.5796240  82.0485461  67.9014975
  82.6715550  81.5689432  67.2562684  83.3036223  82.7767556  68.9378741
  84.0062803  83.0707261  69.6011636  82.0130742  83.3816592  69.1868215
  81.3029067  82.5599019  69.2790026  82.0272785  84.1165378  70.5753466
  82.9168950  84.7264143  70.7326157  80.9101905  85.1122069  70.9188860
  80.0399079  84.4559239  70.9178917  81.1948124  85.6258734  71.8371710
  80.7745822  85.8021405  70.0859930  82.1134619  83.0859081  71.6952079
  82.3000766  83.5875590  72.6447490  81.1256313  82.6258677  71.6696444
  82.7382783  82.2170568  71.4881186  81.6161774  84.2955405  68.0353681
  80.4302403  84.2971592  67.6061025  82.6248966  85.0167444  67.5411356
  83.5621489  84.8757202  67.8900914  82.4970047  85.8899158  66.3452728
  81.6945011  86.6048865  66.5266971  83.6918880  86.7741093  66.2045962
  84.5441922  86.1039386  66.0925399  83.6346180  87.7896671  65.0960214
  84.5092148  88.4360963  65.0223913  83.4713075  87.2321297  64.1737515
  82.8589515  88.5240170  65.3132815  83.9646328  87.5769342  67.3023698
  84.3823361  87.0403928  67.9800478  82.1895915  85.0369595  65.0828154
  81.2515359  85.3736156  64.4142054  82.8669871  83.8960324  65.0105331
  83.6565861  83.7619269  65.6259085  82.7599957  83.0118282  63.9168796
  82.8613406  83.6285210  63.0238075  83.7664755  81.8749506  64.0280599
  83.5777103  81.2392810  63.1629689  84.7613041  82.3098909  64.1242013
  83.5660568  81.2422355  64.8927071  81.3544480  82.4631476  63.8127887
  80.7631151  82.4685281  62.6973698  80.7824404  81.8983983  64.8402238
  81.3273790  81.8296932  65.6878393  79.5431972  81.1746439  64.7253430
  79.6285383  80.5861718  63.8118026  79.3521883  80.2586911  66.0215565
  80.3243717  79.7728164  66.1046970  78.9196250  80.9857098  67.3076940
  79.7442311  81.6110798  67.6497784  77.9549169  81.4694623  67.1546518
  78.7774115  80.2057403  68.0557150  78.3695499  79.1378868  65.7357127
  78.1785955  78.6477505  66.6903596  77.4495708  79.4804932  65.2620460
  78.8892735  78.0612910  64.7461040  79.9118114  77.8071388  65.0252506
  78.2981829  77.1472613  64.8039106  78.8666892  78.3937123  63.7082713
  78.3310264  82.1237422  64.4699253  77.5346882  81.7565221  63.6028786
  78.3669908  83.3949672  64.9620592  79.1417186  83.7353738  65.5134963
  77.4611671  84.4804158  64.5438797  76.4387019  84.1176145  64.6489524
  77.5328524  85.4245543  65.0838673  77.5232087  84.8300403  63.1091982
  76.5057103  85.2368229  62.5103776  78.6694772  84.7007382  62.4762490
  79.4523935  84.2294245  62.9064293  78.9344200  84.9580000  61.0642940
  78.5236156  85.9582380  60.9269462  80.4384534  85.0469028  60.8255226
  80.6707381  85.7557372  60.0307333  80.9162681  85.4801626  61.7042029
  80.8530692  84.0627292  60.6072878  78.3174575  83.9832324  60.1026779
  77.8782119  84.3036837  59.0141189  78.3290891  82.6731445  60.4509740
  78.7389056  82.5387976  61.3642894  77.7551459  81.5768513  59.6865030
  78.0087641  81.5523162  58.6266755  78.2961093  80.1901292  60.2713625
  78.1427428  80.1802174  61.3504742  77.3050433  79.1757368  59.6958730
  77.0120779  79.3849658  58.6670737  77.6467363  78.1492677  59.8290765
  76.3081795  79.1798469  60.1367202  79.7401662  79.8863068  59.9431065
  80.3368783  80.7803002  60.1242235  80.0625371  79.0504781  60.5640472
  79.6907142  79.5647224  58.9028002  76.2308273  81.7307521  59.6564118
  75.6617881  81.9577310  58.5491305  75.5589278  81.7261593  60.7640980
  76.0336214  81.5520979  61.6384547  74.0896600  82.0178355  60.8727998
  73.5867957  81.1481596  60.4497879  73.7409364  81.9620774  62.3268416
  73.8915130  80.9523387  62.7087506  74.3576648  82.6799200  62.8676544
  72.2787528  82.2428491  62.5915301  72.3066396  82.5753747  63.6291953
  71.8574214  83.0585692  62.0039920  71.5234942  80.9325807  62.4304119
  71.1029875  80.3699942  63.4699034  71.2293544  80.5754678  61.3092080
  73.7699328  83.4349493  60.2338878  72.8152071  83.4623530  59.4860551
  74.4691275  84.5366066  60.4417770  75.2252710  84.5090431  61.1108154
  74.2308649  85.7608900  59.7055853  73.2530554  86.1553449  59.9820143
  75.2090922  86.8035843  60.1708832  75.0286233  87.1506980  61.1882564
  76.1923407  86.3371108  60.2319152  75.2078465  87.6470283  59.4804286
  74.3583019  85.5950454  58.1431266  73.5687591  86.1624273  57.4184153
  75.2654702  84.7757190  57.6859759  75.9002304  84.2280904  58.2493090
  75.3148438  84.5107017  56.2592405  75.2324942  85.4845698  55.7765747
  76.6785791  83.8789685  55.9981826  76.5601286  83.5069671  54.9804968
  77.4881908  84.5913949  56.1564572  76.8070439  82.9976872  56.6266311
  74.1463148  83.5779971  55.7839654  73.5758621  83.8913833  54.7433619
  73.7238895  82.6054314  56.6591845  74.2401133  82.4648356  57.5158325
  72.5332521  81.7663598  56.4750213  72.6183573  81.2906383  55.4980125
  72.5489801  80.6078846  57.4112891  72.9145968  80.9151311  58.3910973
  71.5758825  80.1171210  57.4316478  73.5752275  79.5316603  57.0346558
  73.8902279  79.1440902  55.7316411  73.5470873  79.6338912  54.8323316
  74.7434779  78.0262508  55.5007884  74.9039346  77.8000304  54.4569849
  75.2566855  77.3010058  56.5239238  75.7940653  76.3848883  56.3280873
  74.8508907  77.5942413  57.8358675  75.1669904  76.9910813  58.6741402
  74.0148548  78.7048719  58.0921703  73.9052424  78.9470885  59.1389539
  71.1790532  82.4875631  56.6173764  70.1993157  81.8908906  56.2403732
  71.0778657  83.7783846  57.0489349  71.9291031  84.1825329  57.4124879
  69.9297147  84.6730514  57.0923911  69.0220989  84.1037619  57.2930326
  70.0886097  85.6198525  58.2274101  70.3084821  85.0888781  59.1536064
  71.0559476  86.1174972  58.1587984  68.8419877  86.5252102  58.5479754
  69.0697265  87.0644197  59.4674797  68.5798367  87.2913169  57.8182628
  67.6436842  85.6747272  58.9866620  67.2839373  85.1386897  58.1083990
  67.9381670  84.9921318  59.7838165  66.4852393  86.6161884  59.4810935
  66.8430137  87.1579118  60.3566695  66.2557551  87.3156245  58.6771753
  65.3047709  85.8162726  59.8629237  64.5636300  86.4202996  60.1884571
  64.8710526  85.3513618  59.0781628  65.4591052  85.0898846  60.5474975
  69.5797118  85.2731560  55.7692008  68.3760650  85.4902895  55.4655909
  70.6192704  85.4811166  54.9713928  71.5550075  85.2981022  55.3045902
  70.4961403  86.3484775  53.7169103  69.4590481  86.4346540  53.3926982
  71.0273332  87.6923137  54.2058083  70.7623481  88.4237988  53.4423867
  70.4323132  87.9165570  55.0911189  72.7501879  87.8242537  54.5283901
  72.7382544  87.1006856  55.6514351  71.2262097  85.7228706  52.4925419
  71.2129680  86.2486836  51.4010060  71.6820247  84.5005371  52.6081703
  71.6528870  84.0112614  53.4912690  72.4209381  83.7803849  51.5802031
  72.8811169  82.8636351  51.9488568  71.6786440  83.3133934  50.3845621
  71.2431340  84.0972695  49.7649614  72.4073054  82.8341724  49.7307254
  70.2699994  82.1870593  50.8729836  69.7950966  81.9208416  49.6528967
  73.6781079  84.6830788  51.1438236  73.7211876  85.1356898  49.9551795
  74.5237433  85.1557893  52.0705029  74.5672450  84.6385114  52.9368937
  75.6314068  85.9762146  51.7239512  75.1921161  86.8367935  51.2194376
  76.2318061  86.4714844  53.0267680  76.9672280  87.2516265  52.8301986
  75.5294912  86.9153084  53.7323699  76.5980224  85.6276058  53.6115207
  76.6585357  85.3278113  50.8290746  76.8765443  84.1448098  50.8921662
  77.3950888  86.0650695  49.9699580  77.2374764  87.0619838  49.9322718
  78.4257889  85.4222964  49.0115877  78.0723870  84.5384585  48.4805155
  78.7014520  86.5429311  47.9113023  79.1102593  87.4764846  48.2978958
  79.5001548  86.1453500  47.2850664  77.8257450  86.8007457  47.3156727
  79.8252131  85.0537313  49.6618628  80.4489167  84.0648472  49.2150011
  80.1211767  85.7233838  50.7596347  79.5211860  86.4711116  51.0774686
  81.3001815  85.4361918  51.4915575  81.3916006  84.3535848  51.4037718
  82.5278745  85.8655214  50.6305662  82.8048261  85.2388280  49.7828638
  82.4639325  86.9332897  50.4211283  83.4706814  85.8172172  51.1754351
  81.3771951  85.9272571  52.8767541  80.7775827  86.9234574  53.1240872
  82.0661600  85.2864394  53.8526970  82.3910532  84.3764921  53.5584788
  82.4416820  85.8114532  55.1186167  81.9802165  86.7892571  55.2566513
  82.0255076  84.7373477  56.1353018  82.4979901  83.8203032  55.7833221
  82.5215745  84.9011153  57.5984399  82.3284049  84.0269966  58.2202895
  83.6010818  85.0218408  57.6889354  81.9056360  85.7244605  57.9601461
  80.5327800  84.3752427  56.0398872  80.0343114  84.9520969  56.8189046
  80.0383320  84.6665355  55.1131762  80.2889565  82.8954845  56.3767184
  79.2193579  82.7325714  56.2443095  80.8703161  82.2189511  55.7502811
  80.4590545  82.7048698  57.4363888  83.9226187  86.1611092  55.0479315
  84.7608422  85.2444552  55.0372539  84.1831087  87.4260005  54.7637863
  83.4075224  88.0729496  54.7685745  85.5679050  88.0509068  54.6675342
  86.1811732  87.4483906  53.9974772  85.4179258  89.4410971  53.8045565
  84.7632700  90.1793069  54.2677757  86.8798098  89.9902255  53.6732244
  86.8315524  90.9729377  53.2041230  87.2747662  90.1274698  54.6798393
  87.4377088  89.2313365  53.1245927  84.8979201  89.1515465  52.3126134
  85.6241473  88.5124623  51.8103532  83.9812414  88.5623264  52.2873624
  84.7240735  90.4342102  51.4186874  84.2621047  90.0765947  50.4984085
  84.0957823  91.2043456  51.8661929  85.6798461  90.8745589  51.1346240
  86.2083190  88.2201116  56.0169031  85.5888989  88.6877914  56.9445446
  87.3775677  87.6573231  56.2874799  87.8891491  87.1030135  55.6157763
  88.0569894  87.6003846  57.6176001  87.6700026  88.4485552  58.1823561
  87.8824809  86.2782611  58.3957456  86.8452077  85.9495296  58.4598227
  88.6114874  85.1166221  57.6855813  89.6742493  85.3073784  57.5364116
  88.5981015  84.1435603  58.1765716  88.2172193  85.0079118  56.6752121
  88.5321674  86.2932754  59.7952976  88.2606690  87.1306579  60.4380918
  88.1804548  85.3852417  60.2850658  89.5941485  86.3954920  59.5719831
  89.5001363  88.1526276  57.4335141  90.2836589  87.6799193  56.6623390
  89.7647175  89.1461317  58.2550734  89.0979542  89.4887862  58.9319570
  91.0924687  89.6373134  58.4333482  91.5600667  89.5401735  57.4535392
  91.0076130  91.1725028  58.7367984  90.1619420  91.4670718  59.3582269
  91.9574235  91.4680598  59.1824509  90.8637387  91.9496313  57.4091718
  91.7632799  91.7315903  56.8335123  89.6779873  91.7703183  56.4575739
  88.7615207  92.0953827  56.9500348  89.8562687  92.4490728  55.6235426
  89.6724835  90.7601522  56.0481482  90.9193173  93.3125389  57.8925667
  90.9721851  93.9493017  57.0094822  90.1093695  93.6101071  58.5585940
  91.8033927  93.5716693  58.4751218  91.7528598  88.8371036  59.5382932
  91.2865314  88.7872453  60.6844475  92.8606778  88.1944068  59.1717981
  93.2784454  88.3610377  58.2674727  93.5929831  87.2226549  60.0240693
  93.2640463  87.4604539  61.0356983  93.1658100  85.7485327  59.7161374
  92.0861295  85.6488131  59.8279359  93.4469622  85.2952325  58.3321859
  94.3792436  85.6606542  57.9015836  93.3403088  84.2109037  58.3010584
  92.6230656  85.6928424  57.7395695  93.6287082  84.8268985  60.7331586
  92.9722671  84.8796458  61.4316590  95.0663653  87.3694516  60.0709185
  95.6709118  87.7611464  59.1020480  95.7238173  87.0409360  61.1952845
  95.2475151  86.8515435  62.0655527  97.1552630  87.0436219  61.2290092
  97.5192616  87.6872463  60.4281590  97.7514341  87.6065594  62.5718347
  98.8292995  87.7080807  62.4453419  97.2408023  88.9668968  63.0372371
  96.1543087  88.9672047  63.1245960  97.7758685  89.3273375  63.9158665
  97.5173802  89.6037658  62.1969936  97.6366191  86.5526607  63.5742130
  98.2494259  86.6948363  64.2993713  97.7955483  85.6663492  60.9743801
  98.9764469  85.5740600  60.6676055  97.0394318  84.5857033  61.2039327
  96.1360689  84.6894313  61.6435644  97.5895008  83.2098733  61.1579971
  98.5339397  83.2166820  60.6138479  97.8313767  82.6183385  62.5648047
  98.2282103  81.6332971  62.3191876  98.8009016  83.3459789  63.4534651
  98.4724085  84.3505738  63.7198936  98.7787491  82.7716811  64.3796354
  99.8044144  83.3293732  63.0282552  96.5761162  82.4173790  63.2211573
  96.3124238  83.2817228  63.5451576  96.7026759  82.1085838  60.3887228
  97.2196359  81.0285684  60.1608028  95.4019640  82.3977707  60.1539883
  95.0968584  83.3113568  60.4580487  94.4127634  81.4984025  59.5179500
  93.7804578  82.1167296  58.8807990  94.9114950  80.7277279  58.9302013
  93.5340564  80.7323499  60.5524084  92.5326385  80.0998423  60.1998506
  93.8935998  80.8181619  61.8808386  94.6950865  81.3961349  62.0898036
  93.0901881  80.0972801  62.8630729  93.0516757  79.0273272  62.6585678
  93.6577900  80.3005677  64.2608551  94.6009707  79.7545582  64.2804484
  93.7136738  81.3697707  64.4653229  92.8712368  79.5931147  65.3955616
  91.8614601  79.9902744  65.4990767  92.8125424  78.5448023  65.1028101
  93.6442306  79.8920564  66.7048306  94.6294731  79.4303996  66.6394832
  93.7994420  80.9704396  66.6713272  92.9126701  79.4643923  67.9528279
  93.0388942  78.4872914  68.1751880  92.0318454  80.0956219  68.6929944
  91.8010699  81.3559493  68.5926765  92.3582422  81.8549316  67.9139455
  91.0559833  81.7637075  69.1391998  91.3189334  79.4870644  69.5524443
  91.2271437  78.4817396  69.5840830  90.5357481  80.0523206  69.8477513
  91.6766217  80.5136149  62.8230785  90.8104349  79.6831944  63.0939950
  91.3608452  81.7814254  62.5118472  92.1365198  82.4257747  62.4540344
  89.9687654  82.2338388  62.4113921  89.5023358  81.7792483  63.2854395
  89.8976243  83.7093100  62.3766475  88.8954194  84.1309691  62.4528422
  90.2570068  84.0788681  63.3370648  90.7239418  84.2170001  61.3394549
  90.8817419  85.1390803  61.5550200  89.2490859  81.6475932  61.1832568
  88.0802219  81.3716934  61.1696166  90.0488395  81.4174465  60.0546413
  91.0248407  81.6772943  60.0537099  89.4282741  80.9143620  58.8240775
  88.6451679  81.5714554  58.4458020  90.4919999  81.0317990  57.6917604
  91.3654469  80.3906874  57.8110639  89.8821170  80.7728356  56.8262658
  90.9255529  82.0307516  57.6444300  88.9309216  79.4765267  59.1013744
  87.9265962  79.0369693  58.5350027  89.7186232  78.7493471  59.8474001
  90.5123295  79.2223236  60.2553507  89.5902334  77.3756740  60.3494609
  89.2504237  76.7668105  59.5116503  90.9015882  76.8585089  60.9022860
  91.6293981  77.0567592  60.1154636  91.0653459  77.3720125  61.8497136
  90.8896089  75.3805428  61.3122600  90.1726378  75.2520867  62.1231555
  90.5700404  74.7793620  60.4610338  92.2471466  74.8035750  61.7432202
  93.2709410  75.3634085  61.4467211  92.1562641  73.6596192  62.3833827
  92.9531891  73.0509968  62.5041695  91.3000110  73.4629897  62.8817487
  88.3946311  77.2596923  61.2975045  87.6498510  76.3113974  61.1371747
  88.2192916  78.1030851  62.2588506  89.0434254  78.6672263  62.4093866
  87.1338999  78.1710550  63.3207132  87.0524890  77.1993336  63.8077758
  87.4495315  79.2327075  64.3418883  87.6954597  80.1076837  63.7401517
  86.5040938  79.4572591  64.8356745  88.4109154  78.9194890  65.4573746
  89.3470126  78.5808880  65.0133344  88.7452981  80.1986323  66.2046953
  89.4490579  79.9576191  67.0014023  89.1932357  80.9197021  65.5209481
  87.8370645  80.6222029  66.6334495  88.0021447  77.9334793  66.4648735
  88.8817287  77.7933621  67.0932040  87.2089789  78.3364177  67.0947119
  87.8491324  77.0023190  65.9193139  85.7918510  78.5530040  62.6269790
  84.7660982  78.1956295  63.0877943  85.8738547  79.2213563  61.4902976
  86.7586887  79.2478970  61.0040216  84.6328270  79.4137779  60.6405659
  83.8312577  79.5697722  61.3625765  84.7978790  80.6587459  59.7398734
  85.7754850  80.6946323  59.2591463  84.1010482  80.5145025  58.9142042
  84.4400621  81.9805462  60.5115215  84.8138315  81.8973206  61.5320900
  85.0519015  83.1797817  59.9452875  84.8014428  83.3191373  58.8936552
  84.7024742  84.0580740  60.4880075  86.1378325  83.1472209  60.0335751
  82.9214642  82.0894686  60.4013392  82.4201396  81.2763225  60.9262919
  82.6935737  83.0419117  60.8798976  82.6131328  82.1141746  59.3561444
  84.4103635  78.1990151  59.8049758  83.2473752  77.7357217  59.7750120
  85.4032058  77.5697536  59.1379984  86.3508479  77.9178669  59.1689504
  85.2636718  76.4557350  58.2712129  84.5721625  76.6661586  57.4553466
  86.6739835  76.2342059  57.6456860  86.8301583  77.0308114  56.9182734
  87.3745055  76.1919513  58.4797223  86.7810453  74.9563122  56.9853629
  86.8004044  75.1669958  56.0489659  84.6764439  75.2301556  58.9697694
  83.8457547  74.5588542  58.3956081  85.1558495  74.9650737  60.1848395
  85.9651173  75.5300342  60.3994294  84.7597631  73.8792500  61.1168608
  85.0264385  72.9467193  60.6194834  85.5320259  73.9037828  62.4934556
  85.5387459  72.9308336  62.9848056  86.5682687  74.0709200  62.1994290
  85.0323509  74.8980962  63.5558418  85.2420713  75.8867141  63.1474890
  83.9475519  74.7934950  63.5364915  85.6829564  74.7903435  64.9159281
  86.7651859  74.7685229  64.7878533  85.3924767  75.6648324  65.4981817
  85.2621950  73.5654473  65.6660600  85.1838362  72.7328542  65.0996969
  85.1556418  73.3548882  66.9450556  85.1770612  74.3596895  67.8256631
  85.1874844  75.3456499  67.6068631  85.0214834  74.1607096  68.8035778
  84.9969882  72.2051587  67.3739316  85.0994964  71.4187050  66.7485656
  85.1051587  72.1458417  68.3763943  83.2857487  73.8940950  61.3315993
  82.7767450  72.8326029  61.5618319  82.5276586  74.9076202  60.9934068
  82.9927859  75.8023340  60.9358517  81.0148248  74.9992371  61.0475554
  80.6858819  74.0771004  61.5267954  80.5363854  76.0285828  62.1656937
  80.8944256  76.9895144  61.7962108  79.4497055  76.0624464  62.2443531
  81.2844426  75.8871984  63.5351053  80.9591349  74.8247489  64.3453894
  80.3354064  74.0296170  63.9644220  81.4551580  74.7909452  65.6898054
  81.1627578  73.9940149  66.3574953  82.1166325  75.9425040  66.2158946
  82.3190082  75.9936258  67.5817965  83.2262713  76.2955123  67.6674676
  82.4505961  77.0022482  65.3472746  82.9814204  77.8788339  65.6882026
  82.1079944  76.9286071  64.0295090  82.4578594  77.6576103  63.3135768
  80.3130158  74.9923503  59.6751744  79.0768562  74.9655482  59.6080908
  81.1082179  74.8694807  58.6400912  82.0928396  74.7659147  58.8398265
  80.6598879  74.5046013  57.2611066  81.4856598  74.7911945  56.6098962
  80.2263692  73.0138284  57.2258185  79.3950392  72.8898158  57.9197715
  80.0015652  72.7087587  56.2038125  81.3732019  72.0810752  57.7524576
  81.6834030  72.4409762  58.7334451  80.9978395  71.0671489  57.8908642
  82.6176760  71.9983628  56.8127559  82.2773468  71.8367296  55.7899408
  83.1394798  72.9549338  56.8415389  83.7066609  70.9746330  57.1467089
  83.4165074  70.1213654  57.6026242  84.9775249  71.1388249  56.8424723
  85.4459849  72.1582426  56.1372315  84.8173124  72.8494538  55.7536853
  86.4278115  72.2526242  55.9199557  85.8754042  70.3058600  57.3278868
  85.5467419  69.5919322  57.9622389  86.8714871  70.4198886  57.2057544
  79.6117206  75.4827382  56.6307041  78.6063496  74.9896444  56.2139205
  79.9425568  76.7924526  56.4875145  81.0500860  77.4975762  57.1366319
  81.9248245  76.9125849  56.8525231  80.9855506  77.5911100  58.2207030
  81.1543155  78.8345957  56.4576366  81.7922930  78.8961923  55.5760002
  81.3141259  79.6759811  57.1319003  79.7279114  79.0857226  55.9522202
  79.7127540  79.7959772  55.1255349  79.0459688  79.5127817  56.6875337
  79.1385270  77.7442648  55.6953257  78.1275556  77.7221850  56.1022105
  79.2035485  77.4045712  54.2380479  80.2557050  76.9764203  53.7422281
  78.1253952  77.7788729  53.5191391  77.3926467  78.2567409  54.0240272
  78.0244850  77.8124718  52.0736895  78.5521833  76.9678623  51.6306592
  76.5720543  77.6296300  51.7426454  76.2421517  76.6291016  52.0224615
  75.8950008  78.4262447  52.0510347  76.1181953  77.4517482  50.2590589
  76.5453132  78.2273578  49.6233702  76.4328222  76.4366067  50.0168435
  74.6243522  77.6164928  49.9517578  74.3287931  78.5389468  50.4515813
  74.4434492  77.6809508  48.8788029  73.8879146  76.4902683  50.3646711
  74.2448256  75.6174863  50.0027767  72.7946363  76.3685699  51.0792720
  72.2394669  77.2722153  51.7523502  72.5923022  78.1984156  51.5580179
  71.3998447  77.0431980  52.2648788  72.2209493  75.2152048  51.1079086
  72.4811674  74.5832006  50.3642976  71.4522336  75.0672029  51.7461194
  78.6146177  79.0303716  51.4953538  79.1086999  79.0113027  50.3720014
  78.6219433  80.2163791  52.1993928  78.1141769  80.3176538  53.0666116
  79.4250933  81.4114474  51.7846528  79.1059918  81.4534507  50.7432534
  78.9647639  82.5656114  52.6624466  79.1128698  83.4580763  52.0544408
  77.9154100  82.5062074  52.9514588  79.5710446  82.6630026  53.5630291
  80.9119439  81.1010172  51.8542358  81.3588427  80.5236995  52.8811335
  81.7152454  81.5419336  50.8376045  81.2811050  81.9938219  50.0454615
  83.1350269  81.3433329  50.9871248  83.4053158  80.2962423  51.1238702
  83.7977700  81.6589617  49.6505483  84.8748141  81.7754183  49.7710489
  83.5481946  80.8349112  48.9821525  83.4157523  82.6323193  49.3427184
  83.7785778  82.1653495  52.1249693  83.4711492  83.3306561  52.3134535
  84.7503938  81.5351458  52.8442889  85.0140626  80.6157223  52.5198831
  85.4337150  82.1284102  53.9701842  84.7469482  82.8611179  54.3939720
  85.7862057  81.0931672  55.0412441  86.3395860  80.2927535  54.5500914
  86.7036252  81.6694160  56.1043669  86.4985924  82.6799662  56.4576912
  86.8346057  81.0026511  56.9566397  87.6593548  81.8819841  55.6252705
  84.5823066  80.5453386  55.8343686  83.9281858  79.9644706  55.1841212
  84.7368948  79.9708924  56.7477218  83.8595321  81.3387733  56.0245440
  86.6658374  82.7681066  53.3573453  87.6477656  82.0978346  53.0729691
  86.6833844  84.0908783  53.1084579  85.9257305  84.6880452  53.4076786
  87.7623966  84.6869164  52.3453136  88.3690479  83.9506793  51.8179779
  87.2141915  85.7706604  51.3685009  86.4059626  86.3406605  51.8267214
  88.2564817  86.7434857  50.8877963  88.9204083  87.1522108  51.6495771
  88.9563571  86.2005169  50.2525348  87.7799856  87.5449570  50.3232625
  86.6536839  85.0631226  50.0600165  87.4495529  84.5265848  49.5434340
  86.0331794  84.2448037  50.4252961  86.0101419  85.9775222  49.0321217
  86.6971591  86.6526114  48.5218717  85.5800797  85.2697841  48.3234234
  85.1367499  86.4205297  49.5107123  88.7821168  85.3431424  53.3410652
  88.4297175  86.1852129  54.2003874  89.9994962  84.8678994  53.2587402
  90.1103655  84.2218040  52.4903235  91.0449420  84.9179127  54.4025493
  90.5920484  85.2175752  55.3476543  91.6100091  83.4959658  54.6289479
  92.1642994  83.1068110  53.7748861  92.0591670  83.3383479  55.6095160
  90.6789160  82.9497509  54.7801211  92.0906185  85.9747462  54.0383012
  93.1820288  85.6697953  53.5181851  91.7675365  87.2672036  54.2754692
  90.9110910  87.4335356  54.7844029  92.6620387  88.3997718  54.0783850
  93.0835537  88.3880760  53.0732539  91.8761715  89.7593379  54.0117827
  91.4592720  89.9025980  55.0086642  92.8445529  90.8699343  53.7773934
  93.2871271  90.7555440  52.7878768  92.3002215  91.8131970  53.8231739
  93.6873346  90.8851765  54.4684622  90.8166973  89.7347849  52.9978971
  90.1451500  88.9061127  53.2224811  90.1742215  90.6082830  53.1089196
  91.2898437  89.6975028  52.0165996  93.8607314  88.4015479  55.0453907
  93.6519635  88.5154484  56.2711631  95.1041502  88.3192255  54.5676650
  95.2306626  88.2169429  53.5708536  96.3389845  88.1944065  55.4889389
  96.2997200  88.7801694  56.4073418  96.5597934  86.7562956  56.0218154
  95.6440783  86.4175899  56.5065044  96.9625007  85.6634950  55.0058603
  96.1782841  85.5855697  54.2528484  97.8908319  85.8844840  54.4791106
  97.1329370  84.7140616  55.5134362  97.5522643  86.6798967  57.0488480
  97.2304692  87.1189578  57.8395903  97.6054010  88.6561151  54.7638715
  97.7543633  88.4572694  53.5490882  98.5519433  89.2109355  55.5593808
  98.3172266  89.3441839  56.5326500  99.8853154  89.6728995  55.0741967
  99.8261341  89.8511914  54.0004950 100.4364527  90.9991312  55.6396908
 100.4478890  90.9622264  56.7290058 101.4921396  91.1258481  55.3997327
  99.7677416  92.2287492  55.0678839 100.0544111  92.4373752  54.0371580
  98.6788654  92.1847620  55.0447905 100.3439098  93.3783390  55.8490154
 100.0207111  93.3927225  56.8898604 101.4266786  93.2530740  55.8442047
 100.0066600  94.6062374  55.1991831 100.6744319  94.9290101  54.5135694
  99.2396146  95.5917077  55.6559506  98.4953853  95.3567760  56.6804532
  98.4661837  94.4398358  57.1029156  97.8313317  96.0799992  56.9172675
  99.2039594  96.7707587  55.1383878  99.7072990  96.9573669  54.2828536
  98.5428156  97.4570776  55.4729847 100.9960587  88.5936931  55.2682854
 102.0523067  88.5899420  54.6649736 100.5891046  87.5305235  56.0286773
  99.7074598  87.5050794  56.5208572 101.4453395  86.3216471  56.0735862
 102.4897406  86.6109557  56.1905689 100.9759633  85.4486904  57.2501773
 100.8529495  86.0546566  58.1478256 100.0799234  84.9140451  56.9348643
 102.0437000  84.4963764  57.4174001 102.4511588  84.8191598  58.2244865
 101.2885560  85.5799737  54.7394304 100.3046930  84.8710243  54.5211619
 102.3425650  85.5699078  53.9304559 103.1583206  86.0783597  54.2404924
 102.4873201  84.6486937  52.9032056 101.5645260  84.7970212  52.3423512
 103.7270513  84.9545170  52.0220726 103.5485259  85.9031028  51.5156921
 104.5706290  84.9428031  52.7122461 103.8067374  84.2336869  51.2083275
 102.5474071  83.1825003  53.3992243 102.0633657  82.2435421  52.7898112
 103.2435972  82.9770216  54.5262430 103.7476631  83.7253346  54.9801650
 103.2560731  81.6333393  55.2078343 103.6008739  80.9656476  54.4182752
 104.2242257  81.6725544  56.3618943 105.1569814  82.1314097  56.0339941
 104.0006901  82.3551835  57.1817618 104.4485501  80.2361161  56.8121291
 103.5719975  79.8449808  57.3286258 104.6518802  79.6448598  55.9192716
 105.5484721  79.9356757  57.8105715 106.4716118  80.7048768  58.0778462
 105.5585146  78.7822619  58.3889308 106.2804843  78.5819772  59.0662386
 104.9435177  78.0283412  58.1177118 101.8046038  81.1649238  55.5601982
 101.4381503  80.0578254  55.2092188 100.9797223  81.9970713  56.1645678
 101.3882484  82.7859926  56.6450862  99.5744198  81.5945244  56.3610758
  99.5311246  80.5630849  56.7108897  98.9307758  82.4748304  57.4260978
  97.9503400  82.0807924  57.6936249  99.5291351  82.3400929  58.3271594
  98.7352410  83.5134629  57.1593604  98.6766521  81.5851131  55.1179397
  97.7836249  80.7373444  54.9972495  98.9310655  82.4360444  54.1357156
  99.6765016  83.1168163  54.1036235  98.3267346  82.3795756  52.8091151
  97.2416895  82.4031634  52.7075122  98.9354142  83.4763972  51.9505892
  99.9998548  83.3035008  51.7919293  98.3988957  83.5236188  51.0029431
  98.7799430  84.4132721  52.4855639  98.6327632  81.0519955  52.0377809
  97.7782236  80.5837484  51.3616913  99.8186988  80.3789235  52.2466929
 100.4683131  80.8845471  52.8318818 100.1362965  78.9902104  51.7249635
  99.6043072  78.7677107  50.7999825 101.6275110  78.9599677  51.4199687
 102.1642699  79.1221575  52.3546803 101.8649383  77.9157483  51.2166594
 102.2079814  79.7867522  50.2637750 101.5757341  79.5300441  49.4137960
 102.1993477  80.8490184  50.5079665 103.6471228  79.3922531  49.9077127
 103.6568427  78.3410178  49.6197720 104.0848089  79.9502341  49.0799421
 104.4573218  79.3347818  51.0952803 104.4204514  78.4692052  51.6144313
 105.1027795  80.3150504  51.6462036 105.1217789  81.5185023  51.0800933
 104.7698837  81.5676441  50.1346543 105.6489259  82.2364344  51.5563481
 105.6434514  80.1207696  52.8258081 105.5554869  79.1791950  53.1805182
 106.0981414  80.8733963  53.3227086  99.7439579  77.8010352  52.6051637
  99.4126513  76.7358249  52.0872300  99.6712772  77.9551320  53.9162998
 100.0634938  78.7930286  54.3215752  99.4156421  76.8675098  54.8868926
  99.8264940  75.9203158  54.5373016 100.0942351  77.2586045  56.2507053
  99.8056096  78.2996078  56.3959895  99.6009109  76.7201093  57.0598839
 101.6709918  76.9147665  56.1754289 101.6993414  75.8550388  55.9219063
 102.1364203  77.5581940  55.4287691 102.4010455  77.1343754  57.5053889
 101.9405200  77.8032962  58.3822307 103.5607418  76.6102391  57.6909667
 103.9267165  76.5790882  58.6318132 104.0349066  76.1147467  56.9494892
  97.9212980  76.6197161  55.0906481  97.5605884  75.4623021  55.1737823
  97.0108575  77.6343869  54.9327908  97.3497495  78.5839905  54.8735863
  95.5772763  77.3954604  55.0216651  95.3978050  76.8028446  55.9187145
  94.8322611  78.6657404  55.2915612  95.5025720  79.2325478  55.9377339
  94.5012410  79.5920281  54.0302878  94.0897761  80.5651508  54.2983045
  95.3981977  79.7186095  53.4240321  93.8294101  79.0661003  53.3519301
  93.4363957  78.4539187  56.0604392  93.6527168  77.7974145  56.9032412
  93.1358197  79.4358870  56.4258052  92.7697855  78.0776801  55.2844148
  94.9520435  76.5786588  53.9140540  93.8684995  75.9995351  54.1500523
  95.6575112  76.3356797  52.8186027  96.5134979  76.8656860  52.7380538
  95.2888408  75.3909306  51.7607595  94.4604835  75.8556006  51.2259609
  96.3661120  75.2433784  50.7126798  97.3825128  75.0566199  51.0592851
  96.2803679  74.3715195  50.0641346  96.1834167  76.4545584  49.7137564
  95.4030982  76.3576480  48.6075159  95.6485613  77.4306417  47.8946324
  95.1087219  77.5798322  46.9712006  96.6115143  78.1763921  48.4326188
  97.0856958  78.9693560  48.0245763  96.9650605  77.5893709  49.6280110
  97.6673530  77.9149516  50.3811299  94.7797831  73.9743031  52.0737060
  94.1811967  73.3511665  51.2148875  94.8935557  73.5601559  53.2937182
  95.4467447  74.1521420  53.8967451  94.3593990  72.3183108  53.8571383
  94.4071686  71.5040591  53.1340781  95.1783831  72.0160669  55.0972466
  94.9391472  72.7188315  55.8953772  94.7556402  71.0492659  55.3705306
  96.7162277  71.8193188  54.9386455  97.1298099  72.6455181  54.3603305
  97.3707626  71.7964752  56.2774053  97.2188532  72.7184929  56.8385650
  97.0118062  70.8963801  56.7764835  98.4502594  71.7112196  56.1528177
  97.0398847  70.5350696  54.0528443  96.7230725  70.8100577  53.0468047
  98.0978080  70.3534938  54.2423926  96.5124421  69.6434244  54.3918043
  92.9026032  72.3507909  54.3612786  92.4027483  71.4297064  54.9638221
  92.2166514  73.4674103  54.0315010  92.6644084  74.3216198  53.7316014
  90.8792745  73.7407073  54.6433812  90.6428507  72.9081582  55.3060360
  91.0654613  75.0008128  55.5711856  91.2430419  75.9318397  55.0328560
  90.1434409  75.2644299  56.0893421  92.4527088  74.9078653  56.8056649
  93.4333614  75.3478737  56.0121593  89.8202953  73.8852953  53.5498408
  90.0355706  74.8153061  52.7385945  88.6467129  73.2114905  53.6177668
  88.5370183  72.5320744  54.3569967  87.5692240  73.5639512  52.7297524
  88.0459053  73.6783835  51.7562106  86.6125433  72.3461221  52.6401284
  87.1716649  71.4488704  52.3747564  86.2749409  72.2563141  53.6726434
  85.3494122  72.6053434  51.8165656  84.6182701  73.2855602  52.2533612
  85.6405941  73.0345698  50.8578795  84.5992376  71.3228733  51.5148451
  83.6352104  71.6615987  51.1353497  85.1752766  70.9143663  50.6845186
  84.4255806  70.4828805  52.7168010  85.1587394  69.8390366  52.9776522
  83.4414483  70.2995417  53.5568972  82.1937380  70.7581109  53.5261653
  81.8326302  71.2976639  52.7524833  81.6202852  70.3465929  54.2486403
  83.6275468  69.4709649  54.5848655  84.4258086  68.9062079  54.8377043
  82.7983852  69.2130708  55.1007120  86.9064444  74.8590839  53.1782327
  86.8782613  75.2698335  54.4078245  86.3558319  75.5506578  52.1715480
  86.7158058  75.2453311  51.2785910  85.6947055  76.8711693  52.3463451
  84.8547962  77.0424653  51.6730620  85.3329935  76.9485975  53.3716874
  86.6175133  78.1095249  52.2484343  86.1915462  79.0961018  51.7372852
  87.8902002  78.0682419  52.6095694  88.1747715  77.1779068  52.9922706
  88.8735386  79.1362692  52.7173360  88.4166040  80.0720182  53.0393369
  89.9033057  78.7976865  53.7952274  90.4574558  77.9134268  53.4804198
  90.7414464  80.0069692  54.1150124  91.4463536  80.1779324  53.3014012
  90.2121894  80.9204220  54.3862891  91.4409642  79.8070081  54.9267379
  89.2419062  78.5473315  55.1507387  88.7709158  79.4576361  55.5217098
  88.4787148  77.7716810  55.0874525  89.9892936  78.2567120  55.8890360
  89.5269836  79.4140072  51.3590843  89.9155128  78.4860256  50.6225634
  89.4875790  80.6586769  51.0476508  89.0366122  81.2771351  51.7066398
  90.0851625  81.3384224  49.9364149  90.5982943  80.5630369  49.3675243
  88.9764330  81.9490568  49.1355867  88.2999355  82.3898134  49.8678332
  89.3899039  82.6598396  48.4200686  88.2385464  80.9036708  48.2633304
  87.0073604  80.3308949  48.7344046  86.7111593  80.5279074  49.7541549
  86.2706517  79.3961055  48.0540297  85.4199927  78.9422973  48.5406890
  86.6140782  79.1687250  46.7054782  86.0292328  78.4647672  46.1320597
  87.7191094  79.8347697  46.1535983  88.0853240  79.6031122  45.1643449
  88.4886059  80.6691078  46.9278348  89.3181542  81.2037608  46.4892010
  91.1541988  82.3319175  50.3913524  90.7793876  83.5191711  50.5746170
  92.4236844  82.0415358  50.5706314  92.9959956  80.8691293  50.1132942
  92.8007080  80.7137510  49.0522965  92.6640505  79.9950755  50.6736028
  94.5105728  80.9546990  50.2449480  94.8846934  81.2279724  49.2583026
  95.0531958  80.0640272  50.5617510  94.7347392  82.1440093  51.1513267
  95.6429998  82.6681258  50.8538965  94.8941174  81.8338693  52.1840631
  93.4489305  82.9812539  50.9801212  93.1785795  83.3475722  51.9704915
  93.7122096  84.1408061  50.0093981  93.9096975  83.8952259  48.8421833
  93.7487223  85.3246672  50.5466295  93.6179700  85.5161339  51.5296576
  94.2091444  86.4755383  49.7293288  94.5989859  86.0638672  48.7983807
  93.0779053  87.4504485  49.4471072  92.9144861  87.7068832  50.4938333
  93.3408466  88.2785403  48.7888386  91.7857608  86.8038774  48.8679885
  91.4984859  85.9541652  49.4873476  90.6201771  87.7899166  48.9608838
  90.9433836  88.7150095  48.4834644  89.6735924  87.4363523  48.5521421
  90.4485819  88.0355966  50.0088864  91.9407965  86.3461601  47.4036460
  92.2394462  87.2208129  46.8257685  92.7023492  85.5709755  47.4886543
  90.9974340  85.8923849  47.0998470  95.3961812  87.1741569  50.3343876
  95.3380202  87.9110945  51.3184652  96.6508186  86.9666965  49.7834502
  96.7091517  86.4813796  48.8995704  97.8740660  87.6080164  50.3061426
  97.8631518  87.5528065  51.3946915  99.1072142  86.9246902  49.6573633
  99.0435400  85.8870513  49.9850080  99.0540528  86.9363239  48.5687115
 100.4077316  87.5270335  50.1166368 100.4314743  88.5545480  49.7536595
 100.5399949  87.6453056  51.6528609 101.3583588  88.3169389  51.9122626
  99.7453766  88.1618603  52.1911342 100.6222622  86.6213637  52.0173733
 101.6664117  86.7164557  49.5380971 101.7158838  85.7279447  49.9947172
 101.5494894  86.5970140  48.4609885 102.5958500  87.2651158  49.6904761
  97.9272589  89.1046339  49.9091220  98.0974269  89.4636492  48.7558956
  97.8053295  89.9249586  50.9588399  97.6172399  89.5475893  51.8766169
  98.1396048  91.3894303  50.7816127  97.8884015  91.6654878  49.7574944
  97.1881084  92.1905181  51.7081810  96.2255530  91.6940524  51.5853270
  97.5172286  92.0250869  52.7340528  97.0494407  93.6806587  51.5837558
  96.0652551  94.1528718  50.6777360  95.3069189  93.4465904  50.3735090
  95.8347001  95.5578519  50.4938075  95.0879059  95.9303798  49.8082984
  96.6345383  96.4696219  51.1832473  96.3892257  97.8199088  50.9866647
  96.6521381  98.2940481  51.7789203  97.6976641  96.0270940  52.0009573
  98.4342761  96.6422588  52.4963147  97.9203921  94.6114815  52.2384742
  98.7403566  94.1917547  52.8023553  99.6162645  91.6609820  51.0313908
 100.2560937  91.0446832  51.8313734 100.1284726  92.7128467  50.3558227
  99.5104596  93.1921386  49.7167302 101.5169598  93.0907939  50.4510562
 102.0946412  92.7421366  51.3071212 102.1966238  92.3897832  49.2610541
 103.2601013  92.2600617  49.4617724 101.6727524  91.4411836  49.1433730
 102.1756142  93.1492848  47.9129719 101.1634030  93.4901511  47.6953974
 102.8257839  94.0238918  47.9343502 102.6703302  92.1417304  46.8609006
 103.7485266  92.2957735  46.9040679 102.4005348  91.1196715  47.1268575
 102.0995726  92.4766422  45.5835692 101.4048578  93.2076055  45.5265138
 102.2058431  91.7267728  44.4758214 103.1024457  90.8025383  44.3118813
 103.8236795  90.7432431  45.0165102 103.0713762  90.2216335  43.4862389
 101.4499004  92.1010063  43.5104039 100.8673014  92.9160610  43.6383269
 101.5085405  91.5521631  42.6645691 101.7729125  94.5984933  50.5628729
 102.9281308  94.9448251  50.7057258 100.7806061  95.4916383  50.4758791
  99.8384548  95.2306162  50.2222639 101.1655069  96.9556554  50.4301127
 102.0267613  96.9426941  49.7620759 100.0667777  97.8817247  49.8306335
  99.3327258  98.0712374  50.6138042 100.4716379  98.8709170  49.6168887
  99.2750095  97.3590504  48.6376222  98.6274034  96.5392633  48.9483490
  98.6162353  98.2019207  48.4285919 100.0253165  97.1059315  47.3104360
 101.1240994  97.6827497  47.1070832  99.4322983  96.3884309  46.4628530
 101.4579400  97.4655542  51.8950447 100.9684586  96.7915868  52.8154698
 102.1887394  98.5862228  52.0781525 102.8447370  99.3792976  51.0366770
 102.1654889 100.1336719  50.6396360 103.3126760  98.7764336  50.2584121
 103.9509616 100.2035153  51.6395287 104.0023172 101.1704987  51.1391231
 104.9437028  99.7660878  51.7459127 103.3972344 100.3987139  53.0508423
 102.7157968 101.2493760  53.0578398 104.2275209 100.4463259  53.7554463
 102.5403187  99.1103907  53.3640128 103.1788980  98.3562745  53.8240661
 101.2890043  99.4312205  54.1945316 100.2123062  99.6929064  53.6806350
 101.4809560  99.4964481  55.5259485 102.7476338  99.1794356  56.2025088
 103.5656000  99.7547026  55.7688048 102.9150940  98.1046944  56.1315328
 102.4852680  99.5927221  57.6391000 102.8143786 100.6307121  57.6877100
 103.0073183  98.9149300  58.3145160 101.0027069  99.5383280  57.7671777
 100.5884474 100.2300701  58.5006958 100.6915169  98.5254644  58.0228518
 100.4024663  99.8632197  56.4252549  99.4790859  99.3316625  56.1950790
 100.1795020 101.4044856  56.2579600 101.1082339 102.1710779  55.9604618
  98.9346834 101.7385198  56.5192049  98.3339069 100.9885852  56.8302768
  98.5048241 103.1015721  56.6131286  98.9893293 103.6990880  55.8409009
  97.0392088 103.1167419  56.4403639  96.5600819 102.5942103  57.2682723
  96.6263884 104.1136032  56.5951411  96.4858365 102.4724652  55.1406257
  96.7819657 101.4234640  55.1426148  95.3984782 102.4358805  55.2075832
  97.0019998 103.2306482  53.9306781  96.9888704 104.4852537  53.9283720
  97.6840886 102.5898331  53.1033294  98.9669308 103.7375689  57.9258534
  99.3773617 103.1080959  58.8789628  99.0086713 105.0469643  57.9342195
  98.7430303 105.4707857  57.0567266  99.3729795 105.9689780  59.0201615
 100.3943257 105.6584976  59.2405382  99.5922701 107.4125072  58.5117538
  98.5836188 107.7808088  58.3246896 100.1919013 107.9858692  59.2187180
 100.1681053 107.3749254  57.5870062  98.5285743 105.8738330  60.2435435
  98.9731851 106.3059209  61.3011585  97.3659641 105.1774118  60.2135143
  97.1155575 104.7622789  59.3274427  96.5754481 104.7244877  61.3210461
  97.2703110 104.5915541  62.1502594  95.4973047 105.7684535  61.6265889
  95.9719427 106.7477366  61.5647390  94.3140806 105.8666986  60.5854987
  93.5357707 105.1183308  60.7347613  93.9364890 106.8887367  60.6172673
  94.6993492 105.6964572  59.5801661  94.9354986 105.7172183  63.0859179
  94.1152485 106.4330354  63.1403258  94.4843208 104.7334489  63.2152956
  95.9009963 106.0759588  64.2662837  95.2232993 106.0968623  65.1197552
  96.6092545 105.2529707  64.3620196  96.3137520 107.0715865  64.1036237
  95.9377128 103.3439458  61.0937110  95.6293889 103.0034030  59.9212138
  96.0010090 102.3718316  62.0071446  96.4328660 102.6363098  62.8810569
  95.5262740 101.0101069  61.7476380  96.1107792 100.5323263  60.9613845
  95.7134781 100.2224384  63.0140937  96.7553586  99.9021596  63.0115393
  95.5420390 100.7652240  63.9436662  94.8734697  98.9590035  63.1270545
  95.1574865  97.7512117  62.5322955  96.0005738  97.5048844  61.9038636
  94.2639957  96.8435509  63.0012909  94.3202833  95.8847356  62.6888254
  93.2386564  97.4004882  63.6513493  92.1319277  96.8681381  64.2389598
  91.8357801  95.8413948  64.0824191  91.3371010  97.7202633  65.0307054
  90.3613492  97.5052480  65.4406908  91.7548783  99.0228613  65.2512842
  91.1797883  99.6991111  65.8664141  92.8445864  99.5505322  64.6872309
  93.1266578 100.5818038  64.8400354  93.6246680  98.7793359  63.8225303
  94.0122010 101.0579578  61.3991437  93.5188433 100.1272638  60.7248988
  93.2297515 102.0511302  61.8463379  93.6541204 102.6486804  62.5412977
  91.8273492 102.2008067  61.4089864  91.4336032 101.1857460  61.4613568
  91.1207426 103.2086976  62.3516007  91.4247749 103.1247586  63.3949696
  91.4478515 104.2131127  62.0826313  90.0375716 103.1785021  62.2335452
  91.6000858 102.5923886  59.8786455  90.4976772 102.5349086  59.3899423
  92.6473264 102.9822011  59.1369854  93.5882354 103.0409234  59.4994829
  92.6276217 103.0026959  57.6211660  91.6075412 103.2372028  57.3169511
  93.4925930 104.1337323  57.0946506  94.4524904 104.0393319  57.6023765
  93.7190531 103.8629536  56.0633848  92.9571991 105.5407102  57.1136876
  91.9854506 105.8345360  57.8405185  93.4652639 106.3916655  56.3727901
  93.0401442 101.6099136  57.0207571  92.3540705 101.0625039  56.1864513
  94.0782889 101.0471934  57.5224388  94.6011644 101.5114916  58.2512283
  94.5932119  99.8143303  56.9529360  94.7351585  99.9116231  55.8765559
  95.9340194  99.5164873  57.6640546  96.6143474 100.3404709  57.4488691
  95.8751658  99.4693381  58.7514812  96.6220975  98.2658533  57.0735728
  97.0819806  98.2463694  55.8991370  96.5451975  97.1881344  57.7244552
  93.6066646  98.5194389  57.0345796  93.5439110  97.6868111  56.1523013
  92.9027223  98.3839533  58.1281850  93.0397997  99.0734946  58.8533350
  91.8731467  97.3135325  58.3496982  92.3097347  96.3584797  58.0574545
  91.3758628  97.3473381  59.7819482  92.2806226  97.3282500  60.3895771
  90.5205608  98.6254078  60.1536024  90.3665912  98.6206376  61.2326637
  90.9341330  99.6134696  59.9516321  89.5901810  98.6815140  59.5884760
  90.5556738  96.0421278  60.0213703  89.6629860  95.9078962  59.4105143
  91.2346561  95.1914118  60.0786794  90.2110924  96.0949314  61.0541255
  90.7541652  97.5457103  57.2764171  90.4752749  96.5965427  56.5453139
  90.2539118  98.7549678  56.9923986  90.4945557  99.4588071  57.6756392
  89.1850575  98.9989053  55.9044635  88.2923747  98.3784079  55.9835148
  88.7697458 100.4452352  56.2110102  88.1907380 100.4832782  57.1337249
  89.6506196 101.0623504  56.3880139  88.0155099 100.9976475  55.0296789
  88.4103596 101.9782057  54.3573787  86.9231724 100.4338836  54.7698415
  89.7844240  98.8074119  54.4421627  89.1148095  98.3212946  53.5382941
  91.0715171  99.0173756  54.2771974  91.5420272  99.3926220  55.0883531
  91.7889794  98.8637110  52.9314101  91.1376716  99.2987643  52.1733355
  93.1755614  99.4943211  52.9874947  92.9744660 100.3593114  53.6195618
  93.8725869  98.8680178  53.5442718  93.7225910  99.9023319  51.5707407
  94.0345959  98.9302009  51.1890153  92.9019353 100.3791428  51.0346998
  94.9117291 100.9120424  51.5634290  94.5839298 101.7323713  52.2019493
  95.8148386 100.5423276  52.0490466  95.2215672 101.2525080  50.1528644
  94.5087878 101.0035205  49.4819746  95.9988849 102.2205302  49.8784613
  96.7701925 102.8841838  50.6759030  97.0214244 102.5050382  51.5776963
  97.2885681 103.6186036  50.2154265  95.9725264 102.6050063  48.6240346
  95.4152870 102.1397883  47.9217837  96.6150604 103.3437103  48.3758380
  91.8587856  97.3678987  52.5674414  91.6449888  96.9247470  51.4222903
  92.1259899  96.4986123  53.5542842  92.3132245  96.9453665  54.4405998
  92.2223803  95.0311186  53.4703943  92.7784309  94.8029023  52.5610874
  92.9936879  94.4954026  54.7504441  92.6255114  95.0226879  55.6305026
  92.8589449  93.4498769  55.0276096  94.5242376  94.5782991  54.6517358
  94.7911283  93.8302583  53.9051686  94.8741962  95.5414612  54.2803207
  95.2662222  94.1214550  55.8649927  94.9157106  93.1402958  56.1852559
  96.3360523  94.1858360  55.6662544  94.9283884  95.0480633  57.0045967
  95.2250346  95.9942147  56.8125067  94.7684260  94.6766567  58.2418024
  94.6200442  93.3965728  58.5996364  94.9869377  92.6794064  57.9904061
  94.6469020  93.2404104  59.5971424  94.7022710  95.6072036  59.1815140
  94.9132144  96.5158154  58.7941801  94.7129689  95.3783805  60.1652334
  90.8114203  94.5242528  53.2778425  90.6022143  93.6691426  52.3833343
  89.7940387  94.9611912  54.0395944  89.9070914  95.6855032  54.7343542
  88.3677742  94.5612770  53.7292699  88.3267834  93.4981823  53.9664447
  87.3738616  95.1957142  54.7076452  87.5654212  96.2667037  54.6414137
  85.8296314  95.0573497  54.3772701  85.7069771  93.9768875  54.3020178
  85.1833896  95.4817369  55.1456235  85.6021167  95.5132984  53.4136992
  87.6502389  94.7420865  56.1753004  86.9397332  95.2291137  56.8431708
  87.4793121  93.6684038  56.2528151  88.5616217  95.1334230  56.6273383
  87.9579415  94.8253123  52.2876940  87.5558288  93.8663861  51.6179086
  88.0279139  96.0906767  51.8024077  88.5060780  96.7591655  52.3894188
  87.8456985  96.4534879  50.3844685  86.8395411  96.0685865  50.2183392
  87.8475132  97.9467158  50.1774607  88.8435739  98.3188541  50.4172028
  87.5676794  98.2580339  49.1710423  86.8183433  98.5956181  51.1376475
  87.1239397  98.5588195  52.1832845  86.7990817  99.6630363  50.9177146
  85.3735700  98.0041926  50.9881732  84.9398799  97.6821967  49.9002108
  84.5727030  97.8312379  52.0037100  83.6282194  97.6275800  51.7094504
  84.8616826  98.0661432  52.9425445  88.7845122  95.7652664  49.3381575
  88.2883238  95.4398472  48.2817191  90.0615944  95.3600853  49.6341330
  90.5921428  95.6481047  50.4438633  90.7968726  94.5147530  48.6960016
  90.7897895  95.0133267  47.7267094  92.2572041  94.4818951  49.2475655
  92.7988893  95.3911213  48.9868263  92.1771512  94.4683476  50.3345614
  93.1121207  93.2312251  48.9285748  93.8383742  93.1373978  47.7546774
  93.7201027  93.9320627  47.0329160  94.6839866  91.9730834  47.5720188
  95.3198063  91.8486931  46.7079226  94.7588002  90.9764486  48.5670312
  95.3489978  90.0913396  48.3808307  93.9679587  91.0498075  49.6757085
  94.0205758  90.2196736  50.3645604  93.1618450  92.2077671  49.9001137
  92.5444485  92.2322203  50.7859216  90.1764841  93.1512879  48.6478410
  90.1340480  92.4855467  47.6084038  89.5672333  92.6614698  49.7307392
  89.5511325  93.2709361  50.5359751  88.9264164  91.3706352  49.8155978
  89.6547610  90.6797571  49.3909783  88.6642333  91.0971552  50.8376495
  87.6545370  91.3798130  48.9255951  87.3177397  90.2778312  48.5540957
  87.1043843  92.5757260  48.6695072  87.3896948  93.4343075  49.1184854
  85.9180839  92.6818594  47.8600317  85.2901964  91.7949809  47.9454987
  84.9296864  93.8663226  48.3882491  85.6203931  94.6600217  48.6729863
  83.9899032  94.2997258  47.2804439  84.4805404  94.9174226  46.5282340
  83.5505426  93.3790433  46.8965091  83.1430051  94.7724935  47.7777960
  84.3136934  93.4012956  49.6351476  83.6396951  92.5632138  49.4578197
  85.1359186  93.0618819  50.2651148  83.5899641  94.5342632  50.4272720
  82.6215879  94.8484236  50.0378190  83.3024698  94.1166964  51.3921908
  84.2677949  95.3539864  50.6653886  86.3040092  92.8152466  46.4016701
  85.8568392  92.1517892  45.5086718  87.3085621  93.6542393  46.1207287
  87.7323643  94.1518260  46.8907718  87.7986533  93.9357653  44.7244056
  86.8889794  94.0658086  44.1381594  88.7174256  95.1738474  44.7053911
  89.4916530  95.0965336  45.4687354  89.2153482  95.3244907  43.7475155
  88.0063426  96.4368615  45.1000435  87.7996991  96.2273065  46.1495602
  88.8151095  97.1674590  45.0836617  86.7626113  96.7469602  44.2129699
  85.9902851  97.6622314  44.6171446  86.4834165  96.1898427  43.1692652
  88.5951159  92.7959945  44.0827503  88.3575859  92.4606821  42.8977024
  89.2298144  92.0007407  44.9683510  89.3472920  92.3275875  45.9167551
  89.7663933  90.6584158  44.5554839  90.4701782  90.7705469  43.7307333
  90.5376132  89.9624791  45.6814602  89.8943420  89.8338077  46.5519462
  90.9379514  89.0365397  45.2685253  91.6636796  90.7611206  46.0497740
  91.2258698  91.4738667  46.5208534  88.7059378  89.7093657  44.0784865
  88.7738529  89.2002015  42.9596838  87.6715723  89.5527515  44.9324277
  87.5968446  90.1861846  45.7155506  86.5532540  88.6814923  44.6538468
  86.9669294  87.6801171  44.5345971  85.8032554  88.5877272  45.4392267
  85.8358834  89.0733590  43.3752500  85.4264395  88.1922266  42.6532238
  85.7015575  90.4074888  43.0765788  86.0426198  91.1133320  43.7134163
  85.0025388  90.8111474  41.8763440  84.0306600  90.3322205  41.7567769
  84.7051942  92.3524608  41.9589228  85.6344434  92.7912163  42.3223643
  84.4903411  92.7843303  40.9814387  83.5981899  92.6601865  42.9382226
  82.6407808  92.7254140  42.4212230  83.6073339  91.9553451  43.7696168
  83.7252166  94.1039011  43.5589539  83.0265155  94.1557122  44.3939039
  84.7085599  94.2784890  43.9956014  83.5040642  95.2460572  42.5590249
  84.2700402  94.9694107  41.8345612  82.5225791  95.1367985  42.0976335
  83.6073293  96.5589131  43.2012580  83.1947800  97.2796935  42.6264563
  83.3157627  96.6914475  44.1591337  84.5770045  96.7991419  43.3499863
  85.7936433  90.4467278  40.5843900  85.1941615  90.0400260  39.5363403
  87.1447932  90.4819036  40.7032120  87.5682952  90.8084427  41.5600240
  88.0374306  90.0318109  39.6317675  87.6700067  90.4047381  38.6756935
  89.4395732  90.5501292  39.8344204  89.4283805  91.6347110  39.9423887
  89.7864152  90.2225517  40.8144750  90.5543589  90.2691465  38.8262687
  91.4266898  90.9093439  38.9577459  91.0985186  88.8390632  38.7400474
  91.3366034  88.5211914  39.7551204  90.3371308  88.1804380  38.3221149
  92.0706859  88.8214567  38.2475269  90.0570209  90.6871690  37.3422253
  90.9205549  90.8364305  36.6940448  89.4549102  89.8491895  36.9910087
  89.3629688  91.5276698  37.3403483  87.8491478  88.5500142  39.3998923
  87.4365314  88.1270757  38.3305907  88.1201881  87.7533559  40.4597733
  88.3224669  88.2454879  41.3183093  88.0876793  86.3139057  40.6029385
  88.6329878  85.8931236  39.7581252  88.7730606  85.9352902  41.9327178
  88.2919996  86.3871834  42.8001698  88.7718929  84.8573032  42.0941661
  90.2571104  86.3609361  41.9208406  90.7794868  85.9291936  41.0670826
  90.3985514  87.4320107  41.7762898  90.9068602  85.8681135  43.2286921
  90.2943756  86.1240471  44.0932872  90.9693302  84.7813623  43.1723913
  92.2476458  86.4734328  43.4046150  92.4454333  87.4297200  43.1466021
  93.3212152  85.8165614  43.6472968  93.4099881  84.5274487  43.5809836
  92.6388016  83.9338706  43.3107313  94.0631400  84.0446712  44.1813452
  94.3587933  86.4891798  43.9785060  94.1266929  87.3793432  44.3954455
  95.2062108  85.9688187  44.1552478  86.7377437  85.6385403  40.4025281
  86.6638394  84.4106718  40.3805620  85.6131032  86.3531030  40.2689110
  85.7538718  87.3530246  40.2903015  84.2920612  85.7801325  40.1270860
  83.6359487  86.6108869  39.8673483  84.4048586  84.9968540  39.3774885
  83.8005167  85.1317022  41.4562323  82.9319444  84.1635442  41.3821009
  84.2832690  85.5657165  42.6087810  85.0567563  86.2036112  42.7311887
  83.8086979  85.2215929  43.9884206  83.5576534  84.1609559  44.0005439
  84.9778846  85.4671233  44.9682564  85.0685610  86.5530575  44.9432612
  84.6529236  85.2370802  45.9829408  86.2716537  84.6810558  44.7749367
  86.4341811  83.6911261  43.7588920  85.6152030  83.3892052  43.1228654
  87.5675820  82.8720234  43.7372518  87.7818718  82.1300461  42.9822821
  88.6181462  83.0273432  44.6962508  89.5128610  82.4361532  44.5682593
  88.4547935  83.9787026  45.6793713  89.1699818  84.0221417  46.4874758
  87.2431227  84.7869488  45.7940424  87.1163725  85.4801049  46.6125032
  82.6531489  86.1365591  44.3553370  81.8017260  85.7181631  45.0685470
  82.5180495  87.3645439  43.8301821  83.1999900  87.5812362  43.1173274
  81.6033559  88.4152034  44.2669755  80.7170371  87.9885986  44.7366117
  82.3793309  89.3246169  45.2465260  83.3190523  89.6546405  44.8035580
  81.8148168  90.2334294  45.4550662  82.9176421  88.7957090  46.5254705
  83.4924977  87.8928727  46.3191949  83.7803642  89.6654694  47.3598302
  83.3158576  90.6355407  47.5367554  83.9194469  89.1791009  48.3253361
  84.7693704  89.8051256  46.9233693  81.7374758  88.2345796  47.3497727
  82.1183559  87.8540236  48.2975108  81.0567620  89.0590052  47.5619949
  81.3037645  87.4317929  46.7535024  80.9655620  89.2745194  43.0945985
  81.5880268  89.6793184  42.1080121  79.6643925  89.4371413  43.1396675
  79.1834464  89.1389629  43.9762562  78.8264257  90.1721758  42.1096879
  79.4497043  90.6148533  41.3327219  77.8093841  89.2238280  41.5172168
  77.3392066  88.8082498  42.4084676  77.0676654  89.7620942  40.9271071
  78.4674776  88.2379025  40.5588713  79.0410268  88.8683533  39.8794060
  79.0931328  87.4867971  41.0411158  77.4356275  87.3860781  39.7635159
  77.9135313  86.7509816  39.0175512  76.9012639  86.7681871  40.4851594
  76.4559523  88.0709476  38.8874841  76.8662137  88.6113147  38.1392935
  75.1387778  88.0172011  38.9170257  74.6166401  87.6666041  40.0173882
  75.2274163  87.4010187  40.7766753  73.6115653  87.6387101  40.1131096
  74.4592190  88.4193193  37.8644507  74.9469456  88.5008626  36.9837843
  73.4510380  88.3622981  37.8850918  78.1580992  91.4202626  42.7093810
  77.8023399  91.4263443  43.8990354  77.9629505  92.4216283  41.8962700
  78.1879898  92.3022168  40.9189106  77.2528426  93.6285449  42.2284516
  77.7857269  94.2013885  42.9873529  77.2092162  94.6637402  41.0476017
  76.6541026  94.3105368  40.1785801  76.4204472  95.8760855  41.4816046
  75.3543706  95.7095383  41.6360155  76.7655449  96.3190939  42.4158544
  76.5870422  96.5919232  40.6766652  78.6239037  95.1016352  40.5649817
  79.1562283  94.2033488  40.2522116  78.4950459  95.7122909  39.6713400
  79.1662344  95.5977686  41.3699335  75.8668751  93.2405384  42.7359089
  75.0776844  92.7473773  41.9250755  75.5971256  93.5065282  43.9990134
  76.2820413  93.9135849  44.6198163  74.2986009  93.2508771  44.6012582
  73.9600937  94.1188298  45.1671021  73.6766175  93.0888684  43.7209232
  74.3085276  92.0492155  45.5352310  73.2772029  91.8305950  46.1916487
  75.4192048  91.3299577  45.7261303  76.1650882  91.4832151  45.0625820
  75.5211340  90.3864575  46.8534014  74.6486673  89.7360574  46.9163265
  76.8426805  89.5857063  46.7763285  77.7183280  90.2317911  46.8389058
  76.7765863  88.9387030  47.6510460  77.0377791  88.6752650  45.5134044
  76.0418067  88.2989152  44.9098147  78.2088488  88.2978564  45.1851553
  75.5558770  91.1797759  48.1818457  75.7590189  92.4289252  48.2785698
  75.3563956  90.4663877  49.2362104  75.1563350  89.4909921  49.0668284
  75.8878169  90.7388244  50.5642232  76.2244670  91.7741560  50.6177681
  74.7064366  90.6777234  51.5495031  74.4357345  89.6301272  51.6817069
  75.1535253  90.9709261  52.4993701  73.4227526  91.5406135  51.3395904
  73.0678548  91.1141527  50.4013586  72.4877897  91.2261557  52.5006863
  71.6414840  91.9125230  52.5270758  72.1147885  90.2024927  52.4671158
  72.9713448  91.4833624  53.4430873  73.5620252  93.0245010  51.0527494
  72.5810644  93.4703528  50.8883171  73.9055921  93.5058207  51.9683876
  74.1477846  93.1102138  50.1375101  77.0635288  89.9076520  50.9307595
  77.2113830  88.7652937  50.5709959  77.9414934  90.5253045  51.7341068
  77.7295854  91.4893906  51.9479597  79.0349972  89.7896579  52.3746202
  78.8396682  88.7199412  52.4498384  80.4174507  90.1324206  51.7882393
  81.2013721  89.6640877  52.3834331  80.4634362  89.5055369  50.4039168
  81.4261463  89.6895221  49.9270073  80.3706061  88.4243314  50.5062751
  79.6675886  89.8219730  49.7296584  80.8622728  91.6285361  51.7925635
  80.4690832  92.1984347  50.9507064  80.5061708  92.2293857  52.6293994
  81.9378250  91.7776044  51.6973465  79.1009414  90.0204369  53.8944180
  78.8461498  91.1800796  54.3098714  79.5803069  89.1236982  54.7445060
  79.9159623  88.2771510  54.3076547  79.9959811  89.4453527  56.1359619
  79.2931295  90.2157033  56.4532783  79.7266968  88.2044015  57.0218946
  80.3744509  87.3716873  56.7478471  80.2228617  88.3149173  58.4447404
  80.0150895  87.3597001  58.9269136  81.3003048  88.4679948  58.5057903
  79.8270714  89.2300756  58.8851086  78.2499890  87.7416758  56.8891765
  78.0188653  87.3083858  55.9160172  78.1341096  86.9444560  57.6234197
  77.2007058  88.7754579  57.3389765  77.3466853  89.1070842  58.3669944
  77.2666339  89.5103206  56.5366485  76.1961512  88.3660567  57.2323192
  81.4999206  89.9745029  56.1706660  82.3115651  89.5781081  55.3270710
  81.8407250  90.7453009  57.2328719  81.0811602  91.1669225  57.7480386
  83.1881993  91.2486822  57.5062107  83.9397909  90.7971758  56.8586366
  83.2323500  92.7655788  57.1683252  82.3350377  93.2099042  57.5990575
  84.5496156  93.4701793  57.5324618  85.3663190  92.9711913  57.0108306
  84.6287016  94.5259980  57.2734400  84.7263250  93.4258878  58.6071600
  83.1611578  93.0109849  55.6601726  83.1994721  94.0631099  55.3780132
  84.0353846  92.5821586  55.1703405  82.2882851  92.5642515  55.1841180
  83.5236869  90.9910139  58.9463957  82.8381588  91.4624813  59.8598296
  84.5823288  90.2412423  59.2408378  85.0408972  89.7471840  58.4886456
  85.1089391  89.7813721  60.6132189  84.4416289  90.2312857  61.3483292
  85.0078497  88.2682713  60.6456141  85.6474029  87.8547970  59.8657984
  85.5288722  87.6564331  61.9381668  85.3663334  86.5834818  61.8359091
  86.5745510  87.9506424  62.0275184  84.9737464  88.0963049  62.7666888
  83.5888735  87.7158291  60.5319831  83.7673015  86.6410134  60.4996841
  83.0598329  87.9312325  61.4603244  83.1236099  88.0442804  59.6025775
  86.5167870  90.3576015  60.9327827  87.4727690  90.2913512  60.1610201
  86.5202967  91.2354199  61.9504446  85.6338690  91.3284607  62.4255123
  87.6652117  92.0855972  62.3694543  88.6068991  91.7767105  61.9156550
  87.4385939  93.5004427  61.9144092  88.3343057  94.0925625  62.1020396
  87.1841954  93.6156586  60.4064196  87.9888631  93.1234977  59.8601644
  86.2777566  93.0667328  60.1511762  87.1553769  94.6788551  60.1678261
  86.3438163  94.1390621  62.5954951  86.6848285  95.0018761  62.8421995
  87.8021395  92.0867425  63.8921981  87.1111196  91.3511559  64.6186378
  88.8157485  92.8148774  64.3546313  89.4564680  93.2528680  63.7082668
  88.9541552  93.0242873  65.7887423  88.0279197  92.7876497  66.3123742
  89.7418964  92.3508574  66.1264718  89.1667572  94.4755383  66.1938359
  89.3697403  95.3772647  65.3932173  89.0614672  94.7221607  67.5256474
  88.7924536  93.9197689  68.0769178  88.8969342  96.0169766  68.2111811
  88.1716600  96.5709993  67.6152458  88.3546202  95.6509772  69.5585654
  88.0161529  96.5809542  70.0153835  87.4868646  95.0007144  69.4476603
  89.3086665  94.9804351  70.6009629  89.6159053  93.6863442  70.9218661
  89.2918021  92.8005127  70.3958360  90.4943299  93.7087532  72.0036694
  90.7680991  92.8184940  72.3943836  90.6586944  94.9051657  72.6299569
  91.2509947  95.3454259  73.7948016  91.7644101  94.7165014  74.5070240
  91.0853163  96.6944474  74.1763929  91.6423912  97.0477605  75.0315171
  90.3912297  97.6324714  73.3365265  90.3608659  98.6892391  73.5572528
  89.7381739  97.1093975  72.1557530  89.0753571  97.7652698  71.6107575
  89.8809080  95.7596232  71.7234346  90.1728817  96.9084337  68.3176266
  90.1233497  98.1321923  68.4547553  91.3288328  96.3126853  68.2109509
  91.3169809  95.3140911  68.0600508  92.7352065  96.8166893  68.3368808
  92.8144900  97.8972918  68.2180860  93.2167100  96.5885093  69.8093688
  94.1360272  97.1419206  70.0009199  92.4096974  97.0308975  70.3934334
  93.3550792  95.0230313  70.1095378  92.4107121  94.4879617  70.0096814
  93.9722510  94.5287291  69.3592860  93.9635599  94.6331087  71.4253707
  93.5644434  95.1186870  72.3158872  93.6720004  93.5842211  71.4795422
  95.4116589  94.7958366  71.3146018  95.7350798  95.4709450  70.6365569
  96.2919188  94.5579556  72.2447856  96.0210183  93.7908892  73.2541007
  95.1083108  93.3590189  73.2776212  96.7706624  93.5319949  73.8795368
  97.3868902  95.1865060  72.2842859  97.6421767  95.8162370  71.5370459
  97.8313880  95.2831955  73.1860641  93.7299657  96.1690991  67.3456124
  93.5290267  94.9879412  66.9574173  94.8225481  96.9099997  66.9165128
  95.0480230  98.3094436  67.1738511  95.0408144  98.4571598  68.2537715
  94.3385402  98.9998960  66.7177404  96.5077475  98.6574896  66.7657097
  97.1143352  98.6994564  67.6703589  96.4686026  99.5554675  66.1490909
  96.9413343  97.4694785  65.9124280  97.9867683  97.1945464  66.0523571
  96.6805487  97.6999758  64.8794861  96.0181976  96.2737649  66.4083798
  95.7955784  95.7121466  65.5010749  96.7713401  95.4287857  67.3889545
  96.8617188  95.6446650  68.6119664  97.2170356  94.3456283  66.8046671
  96.9403316  94.1171889  65.8605166  97.9593040  93.3806050  67.5761737
  99.0203954  93.6299424  67.5729048  97.7541089  93.3357045  68.6457442
  97.9054508  91.9133904  67.1078216  97.5168664  91.5872090  65.9505013
  98.4577922  91.0362173  68.0083855  98.6783879  91.4350692  68.9096927
  98.5626490  89.6174255  67.8538387  99.0770213  89.4817635  66.9024607
  99.2774321  88.9962233  69.0301382  98.7226056  89.1052330  69.9620252
  99.3431545  87.9436872  68.7546075 100.6203241  89.4910206  69.0872241
 100.6124609  90.4129819  69.3546677  97.2061628  88.9420281  67.5813080
  96.4379208  88.5467392  68.4342598  96.8153968  88.9055849  66.2860858
  97.3354945  89.4382361  65.6035274  95.6421718  88.1555901  65.7743446
  95.5876198  88.0667516  64.6893414  95.7259412  87.1327600  66.1416500
  94.2478515  88.6182620  66.2137296  93.2420753  87.9008367  65.8547361
  94.1339737  89.6383680  67.0653417  94.9458351  90.1592157  67.3648470
  92.8906061  90.0798303  67.6573838  92.5370797  89.3097185  68.3429847
  93.0740193  91.3730918  68.5106512  93.3574494  92.1729802  67.8265855
  92.1081405  91.5789919  68.9719494  94.1002803  91.2337002  69.4916192
  93.9378061  90.3791471  70.5899473  92.9277821  90.0291620  70.7441142
  94.8963134  90.1052272  71.5651610  94.6539839  89.4271244  72.3700885
  96.1123827  90.7398582  71.4557304  97.0355214  90.5365755  72.4476886
  96.5619439  90.4443893  73.2776441  96.3406291  91.6006489  70.3469401
  97.2979295  92.0889737  70.4542470  95.2993554  91.8895649  69.4063112
  95.5396252  92.4976046  68.5466733  91.7967041  90.2708901  66.6449592
  91.9761071  90.8000590  65.5426089  90.6891170  89.6874577  67.0106646
  90.8472160  89.2339281  67.8991552  89.4681159  89.4297114  66.2974749
  89.3257114  90.2683174  65.6158653  89.6706889  88.1139174  65.4801900
  89.9932610  87.3082535  66.1397055  88.3139197  87.8388003  64.7149251
  87.9027088  88.8061131  64.4262798  88.4552087  87.2612578  63.8013705
  87.7298107  87.2746689  65.4420439  90.7850336  88.2231906  64.6378187
  91.5551482  88.0898496  65.1952628  88.2691847  89.2535325  67.2025586
  88.2685286  88.3451305  68.0623076  87.2454548  90.1008004  67.0654663
  87.2025559  90.7070923  66.2588053  86.0786018  90.0668889  67.9641306
  85.9089756  89.0258361  68.2390164  86.5246463  90.6329354  69.4290784
  85.6737921  90.4871951  70.0945909  87.3748366  90.0496769  69.7827788
  86.7659523  92.1155014  69.3922028  87.5716139  92.6259972  68.6672118
  86.0132943  92.8185033  70.1712791  86.1782748  93.8078968  70.2895526
  85.5157370  92.3035341  70.8835595  84.8275124  90.7721050  67.4339559
  83.8554720  91.0105136  68.1482891  84.8471325  91.2566956  66.2128470
  85.5955533  91.0829173  65.5572801  83.7747600  92.1378140  65.6435323
  82.9368463  92.1998706  66.3379077  84.3706682  93.5783929  65.4246990
  85.2088096  93.4045419  64.7498682  83.3376024  94.5357126  64.8182923
  83.8725304  95.4279210  64.4929785  82.7661051  94.0771938  64.0112980
  82.6302803  94.7715761  65.6133797  84.9354075  94.1638318  66.7550902
  84.2772322  94.0867103  67.6205136  85.8230482  93.5735051  66.9825240
  85.4008732  95.6462653  66.5795350  85.9685949  95.7709102  65.6574418
  84.5464201  96.3200445  66.5158941  86.0883420  95.8922986  67.3888338
  83.2247822  91.6885906  64.3344442  84.0049794  91.3900671  63.4003569
  81.9548445  91.4808666  64.1502477  81.3320137  91.6902156  64.9173336
  81.3705216  91.2028502  62.8235776  82.1545107  90.8953361  62.1315412
  80.4545952  89.9330127  63.0226255  81.0481370  89.1162076  63.4333019
  79.6268206  90.0490047  63.7222217  79.8206685  89.4021997  61.7791985
  80.5396152  89.4283018  60.9603369  79.5010791  88.3705790  61.9267973
  78.3935733  90.2521748  61.1175594  77.1492944  89.5749383  62.2386469
  77.1442308  89.9986901  63.2428922  76.1719479  89.5708894  61.7561421
  77.3632422  88.5211377  62.4170765  80.6277635  92.4609337  62.2991261
  79.9623465  93.1980791  63.0750896  80.6884891  92.7231729  60.9576625
  81.2775599  92.1464637  60.3741369  79.8038778  93.6522634  60.2475464
  78.8916052  93.7674703  60.8328570  80.4012726  95.0795615  60.1237254
  79.6539373  95.7518897  59.7022688  80.6567151  95.4370900  61.1212342
  81.6391113  95.1863703  59.2435120  82.3007179  94.3392828  59.4246733
  81.3595737  95.2632664  58.1927713  82.4391924  96.4368966  59.5594927
  83.2165513  96.6843148  58.8365836  81.6994270  97.2374659  59.5644074
  83.1353729  96.3178164  60.8054312  83.5690720  95.4369663  61.0424319
  83.6508718  97.3304257  61.5515418  83.3794730  98.5975861  61.3098101
  82.6524955  98.8601856  60.6596983  83.9292685  99.3636395  61.6717391
  84.6640788  97.0161384  62.3317857  85.0002006  96.0887827  62.5490538
  85.1366261  97.8584585  62.6272463  79.2132726  93.0835094  58.9267004
  79.7540223  92.1941412  58.3525225  78.1443801  93.7004460  58.4374234
  77.6670405  94.3159828  59.0803774  77.4999182  93.3247670  57.1172262
  78.0281334  92.4355773  56.7730724  76.0311959  92.7954684  57.2126096
  75.5285040  93.7590814  57.2954024  75.5857538  92.1031955  55.9384807
  76.3828242  91.3821891  55.7570013  74.6363841  91.5858222  56.0767634
  75.5609139  92.9249439  55.2227732  75.7437939  92.0068939  58.3948045
  76.1198948  92.5940016  59.2325720  74.6938620  91.8880375  58.6624165
  76.3689793  91.1159382  58.4535523  77.6891788  94.4137624  55.9966666
  77.1604409  95.5284685  56.2260512  78.1675874  94.1158434  54.7895797
  78.4681595  93.1965368  54.4985213  78.0839334  95.0461673  53.6455479
  77.3870437  95.8285628  53.9460510  79.4538553  95.7156017  53.3838375
  80.0729442  95.0633549  52.7678220  79.3128677  96.5826250  52.7384728
  80.4234372  96.1158487  54.5898580  80.4688885  95.2347299  55.2299099
  81.9243902  96.2661105  54.2210906  82.1995356  97.2632660  53.8774551
  82.5941384  96.1330343  55.0707196  82.2367886  95.4585820  53.5589682
  80.0614674  97.3534410  55.3309281  80.3095657  98.2365958  54.7422536
  78.9812142  97.3132298  55.4709016  80.5840049  97.3111781  56.2865793
  77.4413070  94.4215658  52.3821390  77.4667797  93.2046536  52.0990282
  76.9274037  95.3434255  51.4701137  77.1146935  96.3017488  51.7282590
  76.5584837  94.9850594  50.0377275  76.3823544  93.9128740  49.9510134
  75.3145066  95.7843486  49.6084765  74.7198830  95.1934738  48.9118340
  74.7989121  95.9616654  50.5523105  75.5809966  97.0759647  49.0279422
  75.1429375  97.1260751  48.1751860  77.6784187  95.2574564  49.1023076
  78.4829086  96.1682026  49.2915801  77.6930083  94.5164341  47.9785561
  77.1357990  93.6748149  48.0145410  78.5976981  94.7369653  46.9072259
  79.4387352  95.1935730  47.4290241  79.0544891  93.4277468  46.2800618
  78.1649350  92.8880486  45.9552050  80.0093650  93.5991279  45.1469487
  80.7960942  94.3054367  45.4120622  80.3907153  92.6080047  44.9012706
  79.4032948  93.9570072  44.3146564  79.6305453  92.5001442  47.2993049
  78.8198112  92.0753084  47.8911873  80.0221920  91.6539641  46.7347691
  80.6750447  92.9656316  48.2769995  81.4900341  93.5119668  47.8021218
  80.1567291  93.5825326  49.0111230  81.0314933  92.0508549  48.7505273
  77.9645805  95.7291000  45.9787095  76.9153645  95.4676677  45.3631346
  78.5307951  96.8913710  45.9587741  79.3159333  97.1430626  46.5421385
  78.0661533  98.0860299  45.2211891  77.4986093  97.8339227  44.3253908
  77.1504290  98.9838178  46.0940444  76.3256674  98.3576934  46.4344735
  77.5580782  99.5296581  46.9449152  76.5173357  99.9950786  45.3261866
  75.8590786  99.6489796  44.7191330  79.2133142  98.9094291  44.7335473
  80.1038685  99.3009615  45.5478975  79.2214701  99.1909622  43.5268137
  94.3883806  57.6429938  78.6551659  94.0533139  58.5906398  78.5561691
  94.4327082  57.4734307  79.6498434  93.6753895  57.0225668  78.2990336
  95.5850738  57.3873097  77.9724041  95.6738568  56.3037947  78.0512494
  95.5352190  57.8260753  76.5450866  95.3448618  58.8990387  76.5180890
  96.5258743  57.6337824  76.1331038  94.4480585  57.1860683  75.5706726
  94.4547632  56.1083957  75.7337996  93.5121410  57.6114925  75.9328525
  94.5104201  57.5589910  73.8271735  95.9147845  56.5308508  73.4341816
  96.6223464  56.6490239  74.2548618  95.6744845  55.4686588  73.3884592
  96.2621338  56.9581138  72.4934931  96.7621439  58.1253818  78.6637277
  96.6665055  59.2252710  79.2006793  97.8448790  57.3475975  78.7304484
  97.8924681  56.5149511  78.1607520  99.1699614  57.7923708  79.3250323
  98.8597933  58.3495368  80.2090393 100.2312374  56.6433797  79.5603453
 101.1585750  57.0172027  79.9943975  99.8117240  55.9710071  80.3087019
 100.6953865  55.8008615  78.2742826 100.9510744  56.5020709  77.4799092
 101.6581239  55.3558053  78.5257616  99.6558355  54.8499786  77.7650666
  99.6199247  54.5308046  76.5300379  98.7198344  54.4070404  78.4132923
  99.9474881  58.8302198  78.4666861  99.4612957  59.1482524  77.3500235
 101.0693317  59.2640204  78.9616483 101.4959087  58.9134409  79.8073648
 102.0055073  60.0974168  78.2840947 102.8853739  60.0707506  78.9269784
 102.2160844  59.6857035  77.2970535 101.6775090  61.6443370  78.1721262
 100.6781945  62.1159985  78.7059652 102.5771525  62.4602489  77.5131445
 104.0010886  62.0474696  77.2917571 104.0541978  61.3972127  76.4185759
 104.4518214  61.6346513  78.1943191 104.6969298  63.3377381  77.0270620
 105.6074696  63.1670269  76.4527147 104.9655562  63.6049938  78.0490816
 103.6636610  64.2770419  76.4377099 103.5477945  64.0520199  75.3775023
 103.9244539  65.3114562  76.6614817 102.3829089  63.8722651  77.1683629
 102.2624648  64.4161184  78.1052818 101.1113303  64.2619704  76.4004264
 100.5481612  65.2891889  76.7344626 100.5158600  63.4143404  75.4815640
 100.9054850  62.4898023  75.3649349  99.1951832  63.7195092  74.8440592
  99.3199638  64.7507271  74.5137057  98.9674001  62.9145626  73.5657751
  99.8287848  62.9636025  72.8996476  98.8619578  61.8926455  73.9300103
  98.0730392  63.2054941  73.0147210  97.9779586  63.6979897  75.7774818
  97.1816655  64.6300526  75.7123812  97.8327560  62.7193217  76.6426587
  98.3479859  61.8893921  76.3860232  96.7998978  62.6354759  77.6446371
  95.8270412  62.6116108  77.1536377  97.0122619  61.7515167  78.2459899
  96.7519768  63.8671548  78.6469711  95.7213298  64.2089131  79.1665940
  97.8672369  64.5945003  78.8072517  98.7539493  64.3773604  78.3751430
  97.6774333  65.9134618  79.3567923  97.0609820  65.8892756  80.2554039
  99.0365484  66.4668199  79.7831264  99.7216843  66.5569330  78.9401741
  98.7791226  67.3942360  80.2947405  99.7433892  65.7429958  80.8830731
  99.0489654  65.1133534  81.9817728  97.9711747  65.1648928  82.0278458
  99.7593259  64.4719009  83.0170057  99.2093562  64.0321470  83.8359050
 101.1459832  64.3608678  82.9272990 101.7541249  63.8478305  84.0293189
 102.6484066  63.5020912  83.9811032 101.8525279  64.9514457  81.8768087
 102.9313053  64.9851634  81.9160856 101.1271065  65.5845173  80.8571722
 101.6010002  65.9679071  79.9656352  97.0954729  66.9208942  78.3551309
  96.1937891  67.6473321  78.7176119  97.6921687  67.1795089  77.1616308
  98.4200407  66.5400052  76.8764336  97.1705657  68.1785438  76.1595533
  97.2737383  69.2180110  76.4710409  97.9949864  68.0713984  74.8999734
  97.9084713  67.0794411  74.4565368  97.5487310  68.8048789  74.2284085
  99.5291458  68.2543761  75.0601140  99.9811568  67.4815024  75.6817813
 100.2095416  68.1222375  73.6718217  99.6533624  68.6910688  72.9267070
 101.2700265  68.3735010  73.6909237 100.2097392  67.0496701  73.4774667
  99.8589712  69.5608298  75.6417794  99.6907787  69.5452976  76.7186128
 100.8727026  69.9083516  75.4428846  99.1986024  70.3592379  75.3032917
  95.6688259  67.9547728  75.8337089  94.8576986  68.9056403  75.8723900
  95.2854981  66.6756558  75.6394469  95.9288228  65.9073472  75.5132116
  93.9348365  66.1323420  75.4609407  93.5495225  66.7057723  74.6178002
  94.0819503  64.6109278  75.1422291  94.6497385  64.4208179  74.2314003
  94.7016828  64.2017586  75.9401091  92.7628985  63.9124616  74.9382210
  93.0360747  62.8827607  74.7074380  92.3055249  64.0598144  75.9165856
  91.9760002  64.4890060  73.7407993  91.7860215  65.5551167  73.8649806
  92.5093248  64.2201983  72.8289839  90.6586358  63.8414409  73.7495357
  90.3848479  63.2376464  74.5114887  89.6663355  64.2465399  72.9929499
  89.8814851  65.2245298  72.1813895  90.8143903  65.5940807  72.0664110
  89.0683455  65.5090142  71.6541411  88.6341533  63.5382018  72.9510288
  88.5345983  62.8264413  73.6606667  87.9488559  63.7462543  72.2388320
  92.9644601  66.4981845  76.5802847  91.8121600  66.6609202  76.3655240
  93.5129550  66.7063120  77.7787312  94.4640097  66.3999915  77.9263537
  92.6944523  67.2664085  78.9316546  91.7309255  66.7668375  79.0324026
  93.4520152  66.9805764  80.2713856  93.8897566  65.9862582  80.1827240
  94.2335436  67.7376798  80.2072883  92.6565303  67.1626936  81.5496544
  93.1562528  66.6906505  82.3955578  92.6127770  68.2418662  81.6965610
  91.2254318  66.5837549  81.5008042  90.6093986  67.1892225  80.8359264
  91.2900351  65.5711426  81.1026287  90.6127181  66.6498349  82.8206135
  91.2271091  66.9867913  83.5479951  89.4183117  66.2063704  83.0781589
  88.5177265  65.8187463  82.2457411  88.7868808  65.8714826  81.2736906
  87.5549043  65.6549561  82.5031245  89.1884140  66.1653455  84.3181313
  89.9083577  66.5625631  84.9046458  88.2419920  66.0228272  84.6407419
  92.3727775  68.7527841  78.7834422  91.4072711  69.1982735  79.4031241
  93.1289582  69.5062182  77.9585409  93.8126471  69.0644662  77.3605331
  93.1125594  70.9951758  78.0558886  92.9882951  71.2896251  79.0980267
  94.3815597  71.6487744  77.4949788  95.2114126  71.0011689  77.7779414
  94.2147122  71.7043868  76.4192608  94.6155559  72.5751968  78.0195347
  91.9141364  71.6069919  77.4271264  91.3593376  72.6030424  77.9930702
  91.3288196  70.9931468  76.3738888  91.6216278  70.0586751  76.1264700
  90.0184829  71.4516176  75.7626002  90.1814399  72.5078085  75.5481107
  89.9032169  70.8051497  74.3915527  88.9172613  71.0952725  74.0284822
  90.5397591  71.2384704  73.6200862  89.8784959  69.4204922  74.3998766
  90.7951448  69.1462102  74.4781364  88.7552365  71.2791612  76.6280625
  87.7682668  72.0635605  76.6212896  88.7889245  70.1873526  77.4486418
  89.4924081  69.4961009  77.2309631  87.8618777  69.9915718  78.5931498
  86.8707057  70.2007140  78.1907255  87.9156963  68.5256310  79.1003205
  88.9137877  68.1965089  79.3894668  87.1204226  68.0331995  80.3264225
  86.1677758  68.5624869  80.3057824  86.9585006  66.9554297  80.3435550
  87.7237867  68.3607527  81.1730622  87.3474529  67.7607185  77.8714260
  86.5408940  68.3762593  77.4730890  87.9972781  67.6555249  77.0026011
  86.9913506  66.7751606  78.1713846  88.1130083  70.9204935  79.7136315
  87.2017082  71.6221537  80.1587598  89.4250762  71.1584612  80.0291568
  90.0732343  70.4412021  79.7367007  89.7131151  72.0372355  81.1331668
  89.1945311  71.6264782  81.9994515  91.2226270  71.7881764  81.4677437
  91.4041490  70.7147783  81.5224042  91.7544432  72.0910558  80.5657781
  91.5259262  72.2601817  82.4022600  89.3141709  73.5101307  80.9067455
  89.1055208  74.2423798  81.8560383  89.2955604  73.9517698  79.5977618
  89.5036826  73.3136369  78.8430622  88.8968937  75.3401810  79.1835103
  89.6636489  76.0465374  79.5017447  88.7817086  75.3859112  77.6303123
  89.6693588  74.8832829  77.2462006  87.8667211  74.8243715  77.4416876
  88.5757303  76.8153038  77.0319388  88.4669082  76.7530430  75.9491500
  87.6108562  77.2616160  77.2726124  89.5206995  77.8599366  77.5137155
  90.5771625  78.0497133  77.0202987  89.1436894  78.4964054  78.6238129
  89.8180961  79.2058345  78.8727966  88.2669760  78.2236877  79.0446438
  87.5042535  75.8228353  79.8268160  87.3493270  76.9984939  80.1101173
  86.6452227  74.8948132  80.1625115  87.0764327  74.0019401  79.9702178
  85.3002194  75.0975596  80.7855546  84.8438657  76.0223787  80.4326268
  84.2421271  73.8963797  80.5427328  84.5343430  72.9255399  80.9429149
  83.4208422  74.1759748  81.2025952  83.6183694  73.5855988  79.1653017
  82.8445154  72.8254108  79.2719214  82.9418479  74.7686958  78.5478030
  82.0951836  75.0897985  79.1546153  83.6394634  75.6057966  78.5747519
  82.6262499  74.5208750  77.5343520  84.5956545  73.0659377  78.1092325
  85.1960841  72.2481761  78.5077985  83.9575861  72.7397995  77.2878906
  85.3400161  73.7960189  77.7913926  85.4645926  75.4212022  82.2968430
  85.0228144  76.4481790  82.7489886  86.1382854  74.4898412  83.0547500
  86.3435264  73.5693247  82.6933246  86.4305874  74.6493723  84.4537700
  85.5130792  74.8142876  85.0186436  87.1921198  73.4409549  85.0693450
  88.1408961  73.3905254  84.5350983  87.4402499  73.5790789  86.5414470
  86.5598455  73.7972903  87.1458261  87.9510274  72.7505150  87.0320469
  88.0623932  74.4701709  86.6252339  86.4366435  72.2782481  85.0592504
  86.3960589  72.0448770  84.1289328  87.1536376  75.9500747  84.7204867
  86.7538973  76.6253503  85.6758235  88.1578177  76.3429473  83.9182237
  88.5394184  75.7298093  83.2121482  88.8947228  77.6180865  84.0563303
  89.1112063  77.8263218  85.1041274  90.2069545  77.4724003  83.1576686
  89.8940730  77.1719049  82.1577148  90.8490373  78.3522535  83.1159755
  91.2041747  76.3358954  83.6136429  90.7144151  75.3855032  83.8257630
  92.0751111  76.3033343  82.9590366  91.6591942  76.8253031  84.9667589
  91.2698388  76.3303743  86.0533685  92.6032278  77.7583738  85.0927883
  93.0305007  78.0761157  85.9510348  93.0525160  78.0892005  84.2508894
  88.1256066  78.8702866  83.6680503  88.5996419  79.9945765  83.8969863
  86.9811732  78.7749020  83.0216613  86.7902470  77.8664183  82.6237327
  86.1051822  79.9770827  82.7494286  86.5820558  80.8760223  83.1400680
  85.9388600  80.0925449  81.2449542  85.5818151  79.1463002  80.8385868
  85.1923462  80.8863263  81.2178018  87.1488719  80.6020381  80.4218332
  88.0618587  80.3594230  80.9656099  87.1093150  80.1019165  79.4541351
  87.1429926  82.0596017  80.0577846  87.9953998  82.8814502  80.5225139
  86.3174341  82.4249963  79.1960946  84.7256888  80.0059551  83.5402720
  83.9797555  80.9640321  83.3062610  84.3148578  78.9889025  84.3096400
  84.9564073  78.2201346  84.1771691  83.0199838  78.7605944  84.8558458
  82.5310653  79.7309043  84.9427835  82.1572487  77.8518721  83.9284011
  82.5253949  76.8312284  83.8241990  81.1142121  77.8136676  84.2425905
  81.9651452  78.4060375  82.5415447  82.8964130  78.7896717  82.1248083
  81.3420855  77.3886914  81.6091675  80.4449535  77.0779926  82.1446354
  80.9325812  77.8774466  80.7251286  82.0719105  76.6204255  81.3536905
  81.0568035  79.7086188  82.5991977  80.0146181  79.5154591  82.8534392
  81.3180541  80.4597663  83.3446070  81.1269833  80.2327884  81.6460836
  83.1224514  78.2385082  86.2808829  82.3671990  78.6087963  87.1781926
  84.1210781  77.3695110  86.4738095  84.7318562  77.0223052  85.7482073
  84.5561643  77.0183487  87.7929312  85.6275537  76.8674239  87.9250165
  84.3847433  77.8554515  88.4696786  83.9932978  75.6731038  88.3546508
  83.0494411  75.1469747  87.7463006  84.4387166  75.1015644  89.4299467
  85.2675751  75.4577869  89.8840556  84.0055221  73.7957390  89.9118380
  83.9972651  73.0800313  89.0897707  84.9581416  73.3069829  91.0108651
  85.9928032  73.4410709  90.6951670  84.8444355  73.8799371  92.4560737
  85.0009722  74.9509568  92.3275271  83.8569000  73.7194189  92.8886330
  85.7083044  73.4772917  92.9850059  84.7242854  71.9382804  91.1529148
  85.5216966  71.4917213  90.8591109  82.5416677  73.6914923  90.3301203
  81.9668382  72.6019932  90.1821735  81.9280809  74.7548354  90.8133365
  82.5735240  75.5234717  90.9260405  80.5471287  74.8515431  91.3280804
  80.1948789  73.9292691  91.7900751  80.5180889  76.0451984  92.3398062
  80.3606075  76.9438886  91.7434374  79.7620635  75.8962765  93.1108017
  81.4808320  76.0794378  92.8497683  79.5068052  75.0216254  90.1126919
  78.3098275  75.1510329  90.3912407  79.9603162  74.9108451  88.8680475
  80.9443244  74.7241135  88.7377869  79.2191518  75.0032717  87.5955992
  78.1423804  75.0504994  87.7581821  79.5689194  76.4043702  86.9832077
  80.6525003  76.4729220  86.8870144  79.1965668  76.4281688  85.9590431
  79.0426547  77.5919883  87.5928008  77.8684615  78.2250085  87.1446159
  77.2463826  77.8626997  86.3395375  77.2754560  79.2483205  87.8199452
  76.2639256  79.5541003  87.5969903  77.9002691  79.7471951  88.9451236
  77.4470005  80.6077594  89.4145808  79.1231850  79.2072023  89.3959242
  79.6553000  79.6015325  90.2490297  79.6373453  78.0548903  88.7640316
  80.5623732  77.6535194  89.1508468  79.4644585  73.8150771  86.6207133
  80.3339994  73.0657366  86.9109893  78.6420400  73.5456050  85.5706153
  78.8664665  72.7879175  84.9415991  77.3092311  74.1336705  85.3459256
  77.2450849  74.9535111  86.0613603  77.3295928  74.7837218  83.9992062
  78.3517563  74.8283887  83.6234404  76.8559662  74.0799289  83.3147661
  76.7088501  76.1683358  83.8516450  75.3390281  76.3154820  84.1335837
  74.7095510  75.4714193  84.3738293  74.7873822  77.6364774  84.1749785
  73.7488386  77.6486780  84.4710871  75.5535944  78.7894362  83.8547857
  75.1872710  79.8026577  83.7799832  76.9330324  78.6650771  83.5004686
  77.5296622  79.5312995  83.2551501  77.5146301  77.3705268  83.5543908
  78.5617276  77.2958463  83.3005923  76.1941237  73.1878464  85.5113901
  76.2091071  72.0446714  84.9090509  75.0889887  73.6609500  86.0958641
  75.1194560  74.6163598  86.4220195  73.8024626  72.9738314  86.1879193
  73.6846297  72.5219422  85.2030275  73.8615443  71.8288065  87.2805106
  72.8603956  71.3980293  87.2957493  74.4608281  71.0219034  86.8587563
  74.2845414  72.1856505  88.6496137  73.6716938  73.0025863  89.0307121
  73.9985552  71.3856786  89.3325252  75.7328386  72.5799008  88.8925937
  76.7159771  72.1010544  88.3612997  75.9758412  73.5103852  89.7709308
  76.9318886  73.8329555  89.8158954  75.1907540  73.9246895  90.2527534
  72.5957083  73.8986895  86.5118241  71.4391972  73.5314960  86.3391902
  72.9117806  75.1410390  86.8538058  73.8808682  75.2634967  87.1106600
  72.0815872  76.3429694  87.0687104  71.3509650  76.1156695  87.8450029
  72.9994282  77.5375398  87.4888130  73.6798063  77.7761833  86.6713567
  72.4234944  78.4513021  87.6354412  73.6864421  77.4711970  88.7847256
  73.9989001  78.4771190  89.0650665  73.0291164  77.1185704  89.5795466
  74.9575557  76.5790019  88.8448843  75.3464632  75.8950250  87.8704911
  75.7006350  76.6347119  89.9634655  76.5741179  76.1329618  90.0367772
  75.4834571  77.3412246  90.6518253  71.3344071  76.8182609  85.8163154
  71.5789665  76.2769915  84.7060693  70.4302324  77.8069729  85.8518242
  70.3835829  78.3515521  86.7011741  69.6751596  78.4235816  84.7100799
  68.8183686  78.9847013  85.0832244  70.5729460  79.3224143  83.8095620
  71.3861638  78.7948326  83.3111302  69.9929158  79.8788329  83.0733052
  71.2446073  80.4263261  84.6487637  70.9246795  80.3820700  85.6898084
  72.3251321  80.3120784  84.5620799  71.0062457  81.7707787  84.0711276
  70.0258110  82.3860597  84.4176702  71.8965717  82.2566898  83.2296295
  71.8141647  83.2030815  82.8866253  72.8544391  81.9383579  83.2657990
  68.9642513  77.3614040  83.8888248  68.7846909  77.4793511  82.6719895
  68.5468467  76.2644784  84.5376779  68.6815876  76.1155432  85.5275215
  67.9134558  75.1649548  83.8125504  67.8055438  74.3035204  84.4716299
  66.4112739  75.4777798  83.4246104  66.3248532  76.3354959  82.7575393
  66.0341442  74.6046260  82.8921857  65.4220797  75.7730729  84.5278116
  65.6303346  76.7368943  84.9922830  64.4502983  75.8529759  84.0406184
  65.2601573  74.5679594  85.5529245  65.9388683  73.5862373  85.4565014
  64.3912630  74.6637136  86.6096254  64.5091335  74.0400383  87.3952750
  63.7471619  75.4414629  86.6280583  68.7009257  74.5728584  82.6685154
  68.2009684  73.9369324  81.7730672  70.0081215  74.5742279  82.7710977
  70.4181015  74.9908151  83.5947915  70.9096803  74.4482650  81.5738632
  70.4832147  75.0878518  80.8010982  72.2666429  74.8802436  81.9528867
  72.1684726  75.9084167  82.3012566  72.7886177  74.2492648  82.6722670
  73.1405814  74.9751512  80.7070624  73.1001306  74.0231381  80.1777616
  72.6477171  76.1367311  79.8154375  72.6016868  77.1011885  80.3212074
  73.2116212  76.2974953  78.8966522  71.6902069  75.8060308  79.4130526
  74.5687277  75.3747691  80.9941791  75.1106693  75.3654265  80.0484984
  74.6240647  76.3009372  81.5662143  74.9560556  74.7050959  81.7620550
  70.8426505  73.0064059  81.0239857  70.7216961  72.8757708  79.7919284
  70.9127184  71.9362365  81.8635159  71.2059767  71.7958585  83.2859106
  70.3420587  72.1557231  83.8446979  71.9949027  72.4641811  83.6309545
  71.5593229  70.3338444  83.5057886  71.3457502  70.0959486  84.5478502
  72.6084424  70.3204312  83.2103231  70.6970636  69.6194613  82.4929679
  69.7239691  69.4350987  82.9481769  71.1937375  68.7051137  82.1683395
  70.5927796  70.6117828  81.2865655  71.3628733  70.3516826  80.5603348
  69.3020877  70.4626450  80.5373273  69.1432811  69.8427565  79.4985933
  68.2469063  70.9392528  81.1881060  68.4691620  71.4690289  82.0187923
  66.9185457  70.9277164  80.5873025  66.6916837  69.9055849  80.2841462
  65.9764609  71.3344261  81.7053310  64.9330107  71.2154442  81.4135106
  66.1366286  70.7507270  82.6118307  66.0921990  72.3673969  82.0334993
  66.6838415  71.8311738  79.3414549  66.0507477  71.3973374  78.3640894
  67.3031208  73.0671335  79.3561609  67.8921015  73.3045991  80.1415346
  67.1800439  73.9164157  78.2071676  66.1405016  73.9223851  77.8793825
  67.5939001  75.3182606  78.6561538  68.6378340  75.2822575  78.9676154
  67.5789918  76.0353463  77.8353660  66.9496356  75.5415365  79.5065386
  68.0245800  73.4731752  76.9620945  67.7449469  73.8197871  75.8075256
  68.9796803  72.5542260  77.1576642  69.1377615  72.0765063  78.0334361
  69.6949789  71.8751531  76.0347793  69.6551269  72.4924216  75.1372771
  71.2432949  71.6731644  76.4732424  71.2618139  71.0711769  77.3817401
  71.8245217  71.0844104  75.7635531  71.9580993  72.9034115  76.6895030
  71.9968127  73.4175399  75.7291525  71.5701448  73.3673716  77.5963272
  73.6802943  72.5118268  77.0246378  74.5015700  74.1338100  76.9592303
  73.9272366  74.7931688  76.3084675  74.6161825  74.5433875  77.9628290
  75.4839904  73.9014716  76.5481447  69.1265479  70.5305244  75.6198253
  69.6124341  69.9292135  74.6653776  68.0242853  70.1101575  76.2538114
  67.6238958  70.8303604  76.8378479  67.4828205  68.7724684  76.1130331
  68.2512184  68.0685759  76.4327206  66.0965137  68.5810956  76.7732043
  65.4038671  69.3506546  76.4324360  65.6343386  67.6291289  76.5119506
  66.2766708  68.6730634  77.8442800  67.2937269  68.2827738  74.6426944
  66.7265288  69.0051135  73.8218014  67.4468738  67.0330164  74.3322308
  67.7538393  66.4803515  75.1199074  67.4086236  66.2704636  73.0937816
  68.1503947  66.6765016  72.4060253  68.0510092  64.8547549  73.2967344
  69.1196197  64.9047972  73.5057016  67.5635371  64.4265650  74.1726081
  67.8860376  63.8597808  72.1503975  67.4036615  62.7370861  72.4426107
  68.4255321  64.0997878  71.0279070  65.9715380  66.1458554  72.5120515
  65.8592255  65.8109558  71.2950578  64.9264606  66.3872921  73.3362972
  65.2058438  66.7648789  74.2304439  63.4897281  66.2173785  73.1322233
  63.1600797  66.7040384  72.2142922  62.9699856  64.7757209  73.2687788
  61.8912536  64.8291345  73.1218101  63.6229345  63.7999729  72.2427283
  64.6774041  63.7462875  72.5134900  63.0295373  62.8869068  72.2914777
  63.5209673  64.1582131  71.2183315  63.1742679  64.2240553  74.4937384
  64.0796943  63.9082630  74.4481443  62.6619748  66.9800897  74.0865429
  63.0873356  67.1157870  75.1878484  61.3835435  67.3295825  73.8031472
  60.9906766  67.0983618  72.9018616  60.4977440  68.0874181  74.6951550
  60.9685342  68.9361153  75.1913169  59.2501625  68.6238591  73.9703061
  59.5924568  69.1551615  73.0821816  58.6790108  67.7622390  73.6246134
  58.2785524  69.5184091  74.8091784  58.8064850  70.6660357  75.4401969
  59.8610393  70.8594781  75.3101981  57.9157969  71.5250646  76.1265763
  58.3301896  72.2690438  76.7908150  56.5334603  71.2010717  76.1777793
  55.9856868  71.8449178  76.8499447  56.0159087  70.0861047  75.5296076
  54.9440387  69.9672290  75.4714928  56.8847714  69.2213030  74.8594781
  56.5109525  68.3028264  74.4316204  60.0569513  67.2136044  75.8986498
  59.8198036  67.7283183  77.0252951  59.9646010  65.9287958  75.6832410
  60.3061357  65.5160110  74.8270243  59.8798160  64.9757711  76.7520048
  58.9777104  65.1679991  77.3328370  59.8144435  63.5560718  76.1775738
  58.9607061  63.4919744  75.5029420  60.7007673  63.2725158  75.6100122
  59.7052362  62.4497869  77.3200876  60.5924372  62.5082739  77.9506075
  58.4332267  62.4942991  78.1785981  58.4119973  63.4670922  78.6699481
  57.5655964  62.2888879  77.5516021  58.4382810  61.7893248  79.0099324
  59.7402028  61.1257503  76.4698270  60.6024249  61.1410994  75.8031545
  59.7894083  60.2958634  77.1748069  58.8425580  61.0818176  75.8530580
  61.0228483  65.0498659  77.8263013  60.7852012  65.1773500  79.0330220
  62.3153671  65.0461092  77.3945243  62.4805102  64.9528034  76.4024882
  63.4798681  65.0664479  78.2084764  63.3784775  64.3006937  78.9775281
  64.7094255  64.5941120  77.3476918  64.3369225  63.5869314  77.1605647
  64.7814679  65.1993217  76.4440145  65.9543997  64.6947224  78.2457057
  66.1359398  65.7085374  78.6026350  65.7350011  64.1493401  79.1635985
  67.1593002  64.0116608  77.5931034  68.2598304  64.4754484  77.9203651
  67.0452128  62.9949954  76.9211858  63.5910592  66.4779023  78.9117087
  63.9971543  66.4625578  80.0624590  63.2924486  67.5561974  78.1869556
  63.0760186  67.4012762  77.2126571  63.2024108  68.9018824  78.7742747
  64.1963900  69.3294524  78.9057772  62.5263368  69.8565079  77.7188885
  63.1585052  70.0420123  76.8505272  61.5705312  69.4256943  77.4205174
  62.1196363  71.1765122  78.3127010  63.0105988  72.0701998  78.8783897
  64.0196100  72.0244889  78.8768484  62.3269615  73.0543928  79.5354113
  62.6884819  73.9193893  80.0716579  61.0062959  72.8133724  79.3826999
  60.8436861  71.6109063  78.5894073  60.0090123  71.0616983  78.1793450
  62.3916197  68.9772480  80.0570919  62.9423828  69.2758528  81.1457694
  61.1352062  68.5766834  80.0147996  60.7674246  68.3857688  79.0936939
  60.3930804  68.3849337  81.2061744  60.3209104  69.3808769  81.6431999
  58.9705586  67.9520170  80.8090416  59.0401236  66.9850401  80.3108285
  58.3398798  67.7128258  81.6653096  58.2528873  68.7787341  79.7391150
  58.8731884  68.9652989  78.8624620  57.0029981  68.0614268  79.2441126
  56.6103608  67.6898113  80.1906099  56.4110000  68.7823661  78.6802998
  57.4172292  67.2371121  78.6635168  57.7812648  70.1245122  80.4207227
  58.3198951  70.3879359  81.3310196  57.8047219  70.9970636  79.7678168
  56.7345725  70.1110778  80.7246334  60.8631447  67.3546099  82.2451958
  61.0027942  67.6320606  83.4673119  61.4500835  66.2490334  81.7556978
  61.4478185  66.0089210  80.7746375  62.0486228  65.2353926  82.5703099
  61.3708472  65.1046967  83.4139139  62.0328435  63.9125358  81.8075182
  62.6000254  64.1245912  80.9011864  62.5218393  63.0784451  82.3108251
  60.2955454  63.4202347  81.3544424  60.0158729  64.5574598  80.7114396
  63.3841850  65.5107254  83.2070285  63.9396089  64.6861918  83.9953407
  63.9783720  66.7364337  82.9036689  63.5333055  67.3780507  82.2630883
  65.1860372  67.2312952  83.6569445  65.2658300  66.5313504  84.4886959
  66.4640161  67.1787389  82.7374651  66.2147660  67.7804075  81.8634098
  67.3182226  67.6813469  83.1911351  66.9864764  65.8692063  82.0809308
  66.2250665  65.3353676  81.5122673  68.1551937  66.1690155  81.1388108
  68.9673200  66.6420815  81.6908688  68.4707998  65.1680055  80.8447501
  67.8087643  66.6716117  80.2357361  67.5745519  64.8739729  83.0543274
  66.9971383  64.8824533  83.9787849  67.7397751  63.8634181  82.6806152
  68.5461111  65.1131524  83.4867312  64.9951141  68.6230982  84.3876173
  65.9246259  69.2363449  84.9042989  63.7279800  69.0574030  84.5420025
  62.9430645  68.5524612  84.1558539  63.4427300  70.2080798  85.3946860
  64.0419825  71.0617657  85.0781151  62.0238229  70.7155115  85.2570865
  61.3150576  69.9981438  85.6707977  62.0398210  71.5230215  85.9890510
  61.5742737  71.2211629  83.8680728  61.6821029  70.3652772  83.2017898
  60.1013712  71.6456769  83.8326582  59.9237364  72.4742437  84.5183198
  59.8972396  71.9493967  82.8059443  59.4843528  70.8015424  84.1405961
  62.4540932  72.3527072  83.4533030  63.5204891  72.1347121  83.3958275
  62.0690535  72.6456711  82.4765682  62.3144821  73.2197224  84.0989758
  63.6925609  69.9021117  86.8544124  63.2713064  68.9002095  87.3992913
  64.3402483  70.8392093  87.5778843  64.7384907  71.6033993  87.0510397
  64.7217893  70.5818029  88.9847238  64.1322342  69.7649805  89.4011235
  66.2575054  70.2364285  88.9597387  66.5068497  69.5132381  88.1832555
  66.7966865  71.1750698  88.8319256  66.6849954  69.5919865  90.2979263
  65.9608218  69.6055345  91.2663317  67.8354472  69.0999505  90.3001648
  64.5767454  71.8678900  89.7803057  64.9651671  72.9306958  89.3592518
  63.9862717  71.7877056  90.9765863  63.7622036  70.8282601  91.1987713
  63.8181784  72.8823497  91.9638967  63.1783640  73.6151121  91.4721685
  62.9959742  72.3219965  93.1148993  62.9271614  73.1394640  93.8326136
  61.6260551  71.9894198  92.5120825  60.9212921  71.4441506  93.1398487
  61.1646794  72.9679683  92.3792246  61.6228640  71.5473176  91.5157733
  63.6453132  71.1666695  93.8773281  64.4788851  70.7447783  93.3158661
  64.1373497  71.5433790  94.7740391  62.6951186  70.0562292  94.2954194
  61.8465202  70.3544814  94.9110678  62.1680506  69.6241437  93.4447718
  63.2490211  69.2734397  94.8136227  65.1586171  73.4447340  92.5841021
  65.1117133  74.5041671  93.1581274  66.3015769  72.7474172  92.5029738
  66.1075666  71.8484035  92.0855515  67.6881486  73.2056191  92.8445888
  67.6569502  73.9521265  93.6382392  68.4764028  72.0550148  93.4893524
  68.6815327  71.3056372  92.7247898  69.4524137  72.3456722  93.8779721
  67.7386933  71.4666070  94.6925298  66.9068339  72.1837541  95.2689041
  68.1209494  70.3929125  95.1458412  68.4478055  73.8897810  91.7188005
  69.5433422  74.3627148  91.9091106  67.9097104  74.0484035  90.4871458
  66.9968397  73.6713745  90.2758014  68.5092020  74.8197812  89.3473370
  69.5976082  74.8278844  89.4057089  68.0703346  74.2250604  87.9957823
  68.2881362  73.1573412  88.0217557  66.9832680  74.2796859  87.9374499
  68.8352902  74.8875786  86.9904453  69.6824811  74.4434548  86.9090722
  68.0380141  76.3057947  89.4942003  66.8602977  76.5751686  89.3083655
  68.8854473  77.2542386  89.8679060  69.8570203  76.9864457  89.9346134
  68.5240333  78.7316518  89.9736036  67.4354252  78.7712470  89.9353006
  68.9473868  79.3842011  91.3228052  70.0373157  79.3791285  91.3114301
  68.6926988  80.4440366  91.3212421  68.4381357  78.7403821  92.6959380
  68.7539859  77.6971043  92.6998541  69.0007053  79.2049505  93.5057517
  66.9617064  78.6715105  92.9497330  66.2528349  79.5356527  92.3908095
  66.5604782  77.8090643  93.7881739  69.1499867  79.5867881  88.8560975
  70.2729398  79.3097121  88.3757089  68.3948427  80.6682181  88.3556453
  66.9956811  80.8801093  88.6541058  66.9880037  81.1158982  89.7182696
  66.4865512  79.9717621  88.3318448  66.4563541  82.0739284  87.8190941
  66.2499643  82.9579147  88.4224951  65.5357492  81.7914159  87.3084341
  67.5435787  82.1626946  86.7565097  67.5974329  83.1646918  86.3308321
  67.4162862  81.5330112  85.8759333  68.7895928  81.6677231  87.4199266
  69.3745592  81.0931738  86.7017292  69.6420715  82.8239880  88.0008440
  69.6206154  83.1086201  89.1851596  70.4147612  83.5136585  87.0984595
  70.2147724  83.3400883  86.1237741  71.3231807  84.6260788  87.3289690
  71.5550667  84.6824219  88.3925432  72.5882837  84.3369303  86.4984240
  72.3593305  84.3099872  85.4330781  73.6637433  85.4545442  86.6558890
  73.3479039  86.3954058  86.2052001  73.9487744  85.5775901  87.7007415
  74.5679120  85.1562972  86.1252001  73.2099819  83.0548074  86.9785157
  73.4668360  83.0074754  88.0367621  72.6414851  82.2088734  86.5922555
  74.1916276  82.8993193  86.5309678  70.6283026  85.9598057  86.8955283
  70.8610438  86.9951482  87.5508111  69.7777392  85.8652911  85.8898054
  69.5188854  84.9738805  85.4917044  69.1613574  86.9390397  85.1898599
  69.9437390  87.6039068  84.8238944  68.5139786  86.2250336  84.0104344
  67.7920082  85.5791893  84.5101820  67.9998261  86.8418532  83.2733586
  69.3089131  85.6691709  83.5132244  68.0963144  87.7885951  85.9448945
  67.6147179  87.3426565  86.9898834  67.6486183  88.9308807  85.3613370
  68.0114736  89.2571197  84.4770236  66.5486950  89.6930194  85.8372910
  66.5486508  89.6307795  86.9255158  66.6588021  91.1841380  85.4464674
  67.4240318  91.6099804  86.0954854  66.8846114  91.1826187  84.3800971
  65.6574111  91.6145946  85.4514029  65.1835197  89.1316302  85.2762822
  65.0896050  88.7075315  84.1544940  64.1320241  89.2731523  86.0752229
  64.2492119  89.7493880  86.9581536  62.8151307  89.0058138  85.5206482
  62.7802519  87.9866880  85.1355453  61.7560598  89.0962398  86.6666205
  62.0810207  88.4181217  87.4556765  61.8654058  90.0255410  87.2256858
  60.2452670  88.8026814  86.3150653  60.2869296  87.9964576  85.5826942
  59.7993247  88.4265265  87.2358128  59.4892796  89.9476774  85.7119865
  60.0796811  90.2074207  84.8333217  58.4918943  89.5785378  85.4731173
  59.3838947  91.1229318  86.6333253  59.6995327  90.9996241  87.5847864
  59.2522990  92.3476268  86.3391027  58.8699800  92.6670757  85.1394574
  58.7124724  91.9519208  84.4438652  58.5886613  93.6124923  84.9223235
  59.3693698  93.3158646  87.2079989  59.8657938  93.0131974  88.0338706
  59.2515132  94.3053706  87.0434154  62.4979683  89.9294018  84.3749225
  62.4845855  91.1645103  84.6047364  62.2173348  89.3007440  83.2631491
  62.3252779  88.2967108  83.2428646  62.0916467  89.9566197  82.0074943
  62.3831272  91.0029662  82.0986413  63.1986230  89.4302870  81.0168474
  63.4920689  90.1300144  80.2343059  64.0822976  89.2450191  81.6275147
  62.7032029  88.1931033  80.4967296  62.5562147  87.6098293  81.2449229
  60.7405894  89.9818017  81.3802087  60.6250110  90.7630082  80.4032348
  59.7243343  89.2331440  81.8657144  59.8141986  88.4275115  82.4681932
  58.3040440  89.3903111  81.3558020  58.1538597  89.2254882  80.2888467
  57.3981834  88.2887193  81.9715327  57.4026691  88.4332720  83.0518977
  55.9485338  88.1855317  81.4368553  55.5398042  87.2343449  81.7778502
  55.4646978  89.1440818  81.6244303  55.8479789  88.2262786  80.3522465
  57.8963892  86.9886772  81.6729897  58.6984354  86.9320834  82.1975094
  57.7697170  90.7985106  81.8120015  57.7501494  91.1006755  82.9818600
  57.1730734  91.5927521  80.9703813  57.1894379  91.4450834  79.9713521
  56.5756993  92.8369544  81.4653469  57.3958141  93.4403497  81.8545048
  56.0346984  93.6688941  80.2264818  56.4952484  93.3869761  79.2796366
  54.9575475  93.5140989  80.1637382  56.2105798  95.0203073  80.4994916
  56.6724435  95.3565592  79.7279887  55.4639623  92.7345022  82.5265358
  54.4852963  92.0214040  82.2845236  55.6047728  93.4696811  83.6464828
  56.4126983  94.0751937  83.6737129  54.4246451  93.6088878  84.6087217
  53.7580019  92.7478725  84.5599176  54.8205357  93.6169123  86.1422580
  55.5212238  94.4222261  86.3627281  53.5446644  93.8365950  86.9675203
  52.8947486  93.0206866  86.6512877  53.6545055  93.7679985  88.0497457
  53.1426891  94.8140014  86.7006816  55.4373927  92.2206177  86.3403542
  54.6793302  91.4781759  86.0909121  56.3078392  92.1054107  85.6944440
  55.9448612  91.9060429  87.6816499  56.6398919  91.0698686  87.6052297
  56.5193092  92.7397659  88.0854016  55.2340103  91.7200132  88.4867677
  53.5850930  94.9091274  84.2453561  54.0649723  96.0396477  84.3489769
  52.3744361  94.7065391  83.7403814  52.0442645  93.7555327  83.6586896
  51.3929697  95.7669649  83.4403745  51.9628335  96.6879220  83.3170936
  50.5717922  95.5610296  82.1977579  50.0113061  94.6362808  82.3349159
  49.6877409  96.8351448  81.9448560  48.8649658  96.6916020  81.2444309
  49.1262709  97.0162252  82.8614046  50.3608420  97.6604736  81.7127488
  51.4761773  95.3044211  80.9402074  52.2082909  96.1071661  80.8523996
  51.9163895  94.3549387  81.2448464  50.8174244  95.1183016  79.5980583
  51.5579225  94.6710996  78.9348992  49.9514781  94.4702020  79.7329805
  50.4790891  96.0545187  79.1540333  50.4360642  95.9128661  84.6389140
  49.7194847  94.9366549  84.9670327  50.2818025  97.0554382  85.3648192
  50.8904889  97.8186010  85.1056214  49.4836472  97.3047391  86.5298314
  49.0082754  96.3863428  86.8743288  50.3617187  97.6463622  87.7406722
  49.8045910  97.7370743  88.6731314  51.0721327  96.8558680  87.9826289
  51.0164427  98.4990231  87.5606733  48.4101321  98.4187265  86.2859233
  48.6893078  99.5668371  85.9530851  47.1044167  98.1333529  86.4685490
  46.8671143  97.1585423  86.5849189  45.9752115  99.0138431  86.1799749
  46.2361364  99.5434423  85.2637091  44.6424013  98.2521601  85.9926447
  44.4213735  97.7485624  86.9337287  43.4840972  99.1627359  85.6314305
  42.5438513  98.6757269  85.3728639  43.1704751  99.8322314  86.4323780
  43.6280385  99.7758262  84.7417579  44.8021529  97.3737043  84.9084164
  45.3361045  96.7029281  85.3403370  45.7344726  99.9935760  87.3027437
  45.7986093  99.5935949  88.4347716  45.6367677 101.3209658  87.0463073
  45.7304931 101.5784005  86.0741742  45.4921475 102.3792563  88.0642488
  46.1603604 102.1246919  88.8869298  45.9465588 103.7106836  87.3294920
  45.3610353 103.8860784  86.4269753  45.8807641 104.9587187  88.1795179
  46.3618949 104.8369785  89.1499779  46.2877866 105.8069335  87.6291816
  44.8044551 105.1043824  88.2714508  47.4456207 103.6351656  86.9254151
  47.5104853 102.8452360  86.1771478  47.8012142 104.5321317  86.4183079
  48.4582681 103.3958143  88.0808865  48.5897495 104.2673697  88.7220677
  48.1989598 102.5824424  88.7585349  49.4314257 103.1702472  87.6447836
  44.1341223 102.4271542  88.7099764  43.1179040 102.1834164  87.9963266
  44.0803412 102.8716178  89.9426734  44.9368281 103.2053526  90.3611918
  42.8732892 103.1096053  90.6905271  42.2561747 103.8432583  90.1719385
  42.3311053 102.1652699  90.6418298  43.0330213 103.6885392  92.1076568
  44.1766934 103.8762175  92.4749243  41.9619025 103.9757156  92.9153237
  40.4808930 103.7350419  92.5706783  40.3062641 102.6599242  92.5290611
  40.2642208 104.2155507  91.6166005  39.7743122 104.4730352  93.6992941
  38.8085497 104.0120708  93.9064526  39.6864287 105.5225190  93.4182454
  40.7952415 104.2287871  94.8714244  40.5536918 103.2677266  95.3254792
  40.7555867 105.0531192  95.5834671  42.1344821 104.2897992  94.3214147
  42.2979973 105.3567589  94.4731127  43.1813548 103.5159293  95.1906145
  43.7376714 103.9712085  96.2162876  43.6578315 102.2945140  94.7614454
  43.1471109 101.7920380  94.0495357  44.7028265 101.4651815  95.3925824
  44.6439815 101.4742924  96.4809604  44.4088713  99.9725469  95.2022547
  44.3007758  99.7517405  94.1403413  45.1640290  99.3472853  95.6785692
  43.4302494  99.7300418  95.6164972  46.1699708 101.7865150  94.9756693
  47.0587875 101.5214827  95.8080814  46.4398602 102.3561362  93.8081306
  45.6265312 102.6089705  93.2652831  47.7089794 102.5200853  93.0995597
  48.3888958 102.2447479  93.9057873  47.7832633 101.5783556  91.9837730
  48.5897299 101.7887769  91.2813240  47.7963987 100.5651908  92.3855514
  46.6441231 101.7531508  91.2403647  46.0106550 101.0681831  91.4665008
  47.9577969 103.9627593  92.6021358  49.1165654 104.3665753  92.4739508
  46.8909988 104.7039352  92.4048989  45.9442944 104.3589972  92.4752239
  46.8756022 106.0621930  91.8104505  47.3686552 105.9079298  90.8506571
  45.3933119 106.5567388  91.4704893  44.9396521 105.7598015  90.8812304
  44.8577303 106.6627665  92.4138932  45.1157481 107.8682337  90.6508583
  45.0805012 108.6869790  91.3695471  45.9100928 107.9507689  89.9090249
  43.6556902 107.8021446  89.9996463  43.6517156 107.1209216  89.1487530
  42.9057423 107.5033121  90.7320462  43.2610785 109.0540884  89.3635035
  43.5084218 109.1320030  88.3873277  42.5196254 110.0378248  89.9358187
  42.1267814 109.9841621  91.1908325  42.3135533 109.0816253  91.6039228
  41.5626507 110.7042189  91.6190933  42.3465771 111.1687051  89.2523601
  42.5336336 111.1283451  88.2606483  41.9184978 112.0049701  89.6231822
  47.6234105 107.2126758  92.5942411  47.8308141 108.3166407  92.0451100
  47.9270912 107.0763184  93.8846532  47.5853474 106.2439640  94.3435063
  48.7152685 108.0138589  94.7195864  48.3322021 109.0195463  94.5464980
  48.5173807 107.6544433  96.2240043  48.8417175 106.6192959  96.3306606
  49.1334674 108.2833683  96.8666909  47.1400909 107.6999283  96.6409360
  46.6714975 108.4515887  96.2707644  50.2303265 107.9900085  94.3941597
  50.7700439 106.9218620  94.4265100  50.8324015 109.1694731  94.3799039
  50.3225617 109.9959053  94.6577285  52.2317283 109.3603447  94.0922563
  52.4005616 109.1455435  93.0370508  52.7333144 110.8409816  94.2542686
  52.6292984 111.1032018  95.3071321  54.1711724 110.9671590  93.7435947
  54.5682367 111.9725988  93.8833616  54.8918274 110.3305291  94.2568769
  54.1267020 110.8156334  92.6650838  51.9035600 111.8065722  93.4647008
  50.9619571 111.8355556  94.0130194  52.3978803 112.7751391  93.3896963
  51.5327325 111.3993535  92.5240727  53.0913321 108.5294356  95.0162189
  53.9756475 107.8073990  94.5875627  52.8445561 108.5589812  96.3731981
  52.2191801 109.2900723  96.6806242  53.7035011 107.8201161  97.3305898
  54.7507032 107.9389204  97.0524517  53.4394345 108.4643570  98.7111212
  52.3820435 108.6200208  98.9251139  53.8628880 107.8392701  99.4973058
  53.9709403 109.8802420  98.7894269  53.5551527 110.5095616  98.0025486
  53.7144449 110.2813856  99.7699451  55.4818816 109.9354593  98.7239241
  55.9832573 110.5834616  97.7923886  56.1210861 109.2312020  99.5001694
  53.5297022 106.3271575  97.4728214  54.4148763 105.6454846  97.9412599
  52.4422841 105.7709256  97.0232527  51.7265846 106.4446703  96.7909916
  52.2006360 104.3409989  96.7454171  52.5878480 103.6337458  97.4788939
  50.6036306 104.1615716  96.6051050  50.1650612 104.3100319  97.5918513
  50.3549740 105.0196784  95.9806666  50.0996813 102.8715150  95.9989426
  49.0198077 103.0172311  96.0269792  50.4149218 102.9061518  94.9560981
  50.6160150 101.5611328  96.7457324  50.2367211 100.5847292  96.4442819
  51.6734902 101.4830504  96.4930289  50.4107567 101.5692695  98.2369363
  51.1563296 101.8474437  98.8589011  49.2798201 101.5362284  98.9197888
  48.1463505 101.3709337  98.3827139  48.0165712 101.4804943  97.3870966
  47.3438553 101.5708960  98.9624966  49.3851425 101.5619251 100.2097184
  50.3125923 101.5019599 100.6051183  48.5131491 101.4817819 100.7130293
  52.8686726 103.9657588  95.4164343  53.6170312 102.9946307  95.3703512
  52.6381999 104.6335334  94.3102329  52.1398935 105.5040995  94.4282583
  53.1563786 104.3509485  93.0413087  52.8247667 103.3620625  92.7247033
  52.5417162 105.3287583  92.0303374  51.5340060 105.6458933  92.2986928
  52.9995980 106.3133308  92.1255456  52.3655277 104.9386325  90.5581316
  51.5340181 105.5309903  90.1762662  53.6390114 105.0504061  89.7010854
  53.2313437 105.0732504  88.6904577  54.3067371 105.8662000  89.9780743
  54.1170607 104.0735745  89.7746664  51.8526818 103.5522161  90.2161830
  51.4983381 103.5617343  89.1854337  52.5878645 102.7743100  90.4222616
  50.9523639 103.3409564  90.7931576  54.7186279 104.3373757  93.0416258
  55.3343028 103.5394327  92.3372516  55.3167572 105.1110476  93.9680397
  54.7298314 105.6802434  94.5610273  56.7596085 104.9767772  94.1897194
  57.3284559 105.1403650  93.2744216  57.1957520 106.0577919  95.2288663
  56.4187554 106.1300892  95.9898849  58.1475011 105.7892028  95.6873113
  57.4094563 107.4451960  94.6806187  58.2397982 107.5389342  93.9807029
  56.5950992 107.7778729  94.0369966  57.6048681 108.4316392  95.8488836
  56.7117715 108.7048432  96.4108783  58.3389614 108.1199007  96.5919164
  58.1767936 109.7775551  95.2813978  59.1642760 109.5244415  94.8955027
  57.6053005 110.2046689  94.4573410  58.3679425 110.7533633  96.3422216
  57.5055376 110.7744261  96.8675205  59.1968806 110.4692971  96.8444885
  58.4656592 111.7059449  96.0210680  57.0938909 103.5530680  94.6344644
  58.0203811 102.9333646  94.1192638  56.3049515 102.9741371  95.5541597
  55.6582754 103.6016536  96.0104163  56.5020005 101.5803895  95.9561514
  57.5617012 101.4352109  96.1660802  55.7574534 101.2977501  97.2194402
  54.7417655 101.5976265  96.9614628  55.8255924 100.2746003  97.5890773
  56.1055836 102.1502546  98.4034947  56.0345013 103.2181517  98.1969925
  55.5251002 102.0367210  99.3190758  57.5564644 101.8682391  98.8807301
  58.1786948 102.7690274  99.5424150  58.1398190 100.7787931  98.5514408
  56.1389832 100.5585468  94.8323703  56.9045348  99.5535024  94.7111848
  55.1612826 100.8114786  93.9613554  54.6877231 101.6925178  94.1016514
  54.9810328  99.9414139  92.7458207  54.8257699  98.9007551  93.0305520
  53.6964483 100.4076844  92.0671195  53.7935302 101.3714138  91.5672188
  53.5384168  99.5804677  91.3751371  52.4481306 100.4396509  92.9610257
  52.2840947  99.4827346  93.4564318  52.4854708 101.2951918  93.6353823
  50.9294683 100.5033285  92.0509594  50.8934115  98.7318714  91.4896137
  51.7740441  98.4558085  90.9097341  50.8517064  98.1215940  92.3917900
  50.0216280  98.5897636  90.8509401  56.2042798  99.9497061  91.8662865
  56.5390640  98.9161424  91.3160173  56.7348807 101.1041307  91.6292255
  56.3701396 101.9618286  92.0183506  57.9889004 101.2848648  90.8047744
  57.8502550 100.9413572  89.7796107  58.2639286 102.7848664  90.6102475
  58.1852159 103.2794604  91.5783814  59.7143942 103.2244283  90.2869265
  59.8808322 104.3011171  90.2530663  60.4476555 102.9463096  91.0439456
  59.9046330 102.7620684  89.3182972  57.3352547 103.5840277  89.6969147
  57.4862615 103.3613611  88.6406399  56.3087173 103.2917001  89.9181527
  57.2684621 105.0870613  90.0183902  58.2412929 105.4993405  89.7504840
  56.6641638 105.5516092  89.2392120  56.8235308 105.2829997  90.9939680
  59.2146079 100.6168786  91.5391603  59.9692831 100.0219634  90.8927029
  59.3128556 100.8019769  92.8831554  58.5503849 101.3051731  93.3138896
  60.3504370 100.0960110  93.6166419  61.3209321 100.4135735  93.2353372
  60.2658296 100.3617898  95.1815216  59.1880239 100.4682838  95.3043791
  60.7288079  99.5525317  95.7462563  61.0100347 101.7014458  95.4719150
  62.0822118 101.6598663  95.2800626  60.5631719 102.4586308  94.8276432
  60.7331702 102.2214798  96.8870139  61.0474337 103.2493188  97.0683574
  59.6439072 102.2571657  96.9055944  61.3256550 101.3474258  98.0105079
  61.1187123 100.3043844  97.7710516  62.4128363 101.3509902  97.9320621
  60.8113476 101.7665999  99.3023123  61.2214257 102.6454222  99.5845117
  59.8045772 101.7356566  99.2277725  60.9987560 101.1195133 100.0548676
  60.1317204  98.5736748  93.5222463  61.1578268  97.9578400  93.3077016
  58.9013731  97.9790040  93.5158928  58.0757425  98.4531308  93.8530284
  58.7514377  96.5960825  93.2139243  59.5650456  96.1221241  93.7630223
  57.4304567  96.0934546  93.7910845  56.5312668  96.5270556  93.3534228
  57.2913246  95.0254105  93.6235918  57.3377511  96.1680817  94.8745651
  58.9904013  96.2922190  91.6993049  58.9341832  95.0973703  91.3100818
  59.1777449  97.3227997  90.8680534  59.1493058  98.2610088  91.2409542
  59.8049276  97.1415394  89.5394640  60.1972890  98.1203147  89.2635084
  60.6700007  96.4806154  89.5940937  58.8002162  96.6916527  88.4967878
  59.1723072  95.9716931  87.5919204  57.5250579  97.0661658  88.6455811
  57.3303481  97.7509182  89.3620431  56.5758209  97.0988273  87.5238242
  56.5960844  96.0422196  87.2567746  55.2748067  97.6836647  88.0708592
  54.4803913  97.5744676  87.3325299  54.9138200  97.3298263  89.0365648
  55.3989944  99.1571662  88.4216747  54.6702525  99.3830610  89.2001391
  56.3905224  99.4384334  88.7764641  55.1778961 100.2526480  86.9769971
  53.3452900 100.0644713  86.8044066  52.8829863 100.4002771  87.7326244
  52.9812825 100.6644234  85.9703948  53.1262918  99.0064187  86.6606497
  57.1666412  97.9414780  86.2699572  58.1398358  98.5934745  86.3751822
  56.4970438  97.8146853  85.1010539  55.7581542  97.1262205  85.0853953
  56.9548127  98.4337276  83.8426066  57.8098530  99.0966392  83.9750989
  57.2741315  97.2378854  82.9811754  56.3592857  96.6582334  82.8580471
  57.6143734  97.7746509  82.0956089  58.3749186  96.2783486  83.4974880
  58.1673718  95.3674990  84.3307317  59.5946049  96.5268059  83.0594179
  60.3699961  95.9275592  83.3039011  59.7577336  97.3301977  82.4693892
  55.9502969  99.3516174  83.1079421  56.3326546 100.2842858  82.3746341
  54.6364970  99.1333599  83.2702163  54.3127531  98.4176581  83.9050869
  53.6341108  99.8095629  82.4622726  53.9703319 100.7295282  81.9839669
  53.1756549  98.8698540  81.3330046  52.8648778  97.9076783  81.7401108
  52.0800024  99.5979046  80.5159868  52.4742594 100.2893618  79.7713118
  51.5610460  98.7414359  80.0855852  51.4430172 100.1378811  81.2165414
  54.3429043  98.5309023  80.4267903  54.8109921  99.4219156  80.0084310
  55.0783271  98.0057971  81.0363156  54.1528065  97.6630718  79.2306807
  55.0504227  97.6175830  78.6139832  53.8508918  96.6388074  79.4494449
  53.3735488  98.0868334  78.5972090  52.4817290  99.9786845  83.4369753
  52.0895865  99.0680217  84.1376842  51.9699262 101.2057359  83.4992593
  52.4869339 101.8940704  82.9710562  50.7006252 101.5619524  84.1565106
  50.4564350 100.8203562  84.9171072  50.7352986 102.9238165  84.8813136
  49.7939382 103.2693605  85.3085606  51.4371916 102.8886343  85.7145231
  51.2458929 103.7006553  84.3121856  49.5951377 101.5594640  83.1156301
  49.6865031 102.2818645  82.1190501  48.5422095 100.7407179  83.3461756
  48.6428379 100.0622230  84.0875383  47.3231465 100.7389776  82.4558318
  47.7106606 101.2026154  81.5486470  46.8325438  99.2492001  82.1452926
  47.5822994  98.7551016  81.5273661  46.8152286  98.8321581  83.1522125
  45.5153124  99.0494806  81.4422238  44.7553766  99.2440141  82.1990292
  45.4295925  99.6201625  80.5174646  45.3020344  97.6332483  81.0069510
  46.0311514  97.4944370  80.2086905  45.4948611  97.0247351  81.8904956
  43.9449246  97.3334442  80.6669960  43.6767931  97.4238271  79.6973971
  42.9294146  97.0245985  81.4809588  42.9794054  96.9107424  82.7582079
  43.8382014  96.7474305  83.2640721  42.2494280  97.1911461  83.3974356
  41.6993219  96.8565572  80.9450745  41.7790595  96.6875620  79.9525109
  40.9679508  96.3883787  81.4608514  46.1472029 101.5929219  83.0165768
  45.7620309 101.4594086  84.2129480  45.6952148 102.5654297  82.2209449
  46.1724040 102.7974940  81.3615352  44.5450831 103.3908470  82.5742337
  44.5791260 103.3444390  83.6627167  44.6863477 104.8397770  82.0394264
  44.6819025 104.8107229  80.9498227  43.7494171 105.3112939  82.3360196
  45.9809926 105.5265492  82.5800585  46.8186030 105.1485521  81.9938590
  45.9469201 106.9783231  82.2396811  46.9611812 107.3770402  82.2596585
  45.5219119 106.9663625  81.2359883  45.2497364 107.5829036  82.8197895
  46.5052924 105.2777925  83.9522075  46.5304987 104.2076210  84.1576281
  47.5502578 105.5841763  84.0008467  45.7788925 105.6814619  84.6575448
  43.2515443 102.7615503  82.0457493  43.2000864 102.2429254  80.9616637
  42.2050177 102.7761791  82.8340021  42.2306053 103.2361015  83.7328909
  40.8810809 102.1689407  82.3863293  41.0089437 101.3610292  81.6658918
  40.2978214 101.6177209  83.6663067  41.0280277 101.0436302  84.2366737
  39.9831117 102.3884324  84.3699331  39.0460896 100.7403141  83.5098192
  38.4719848 100.5772443  82.4386278  38.5893116 100.1696995  84.5941935
  37.7501928  99.6083615  84.5645405  39.1539157 100.3428828  85.4135871
  39.9234954 103.2396637  81.8124083  39.3676642 104.1278797  82.4224987
  39.8523815 103.1215077  80.4574612  40.3612445 102.4448575  79.9066467
  39.1298763 104.1279673  79.6523646  39.0351172 105.0043052  80.2936074
  39.9058282 104.5468509  78.4086048  40.6859377 103.8271568  78.1604725
  39.3369684 104.5641906  77.4789720  40.5549717 105.8531014  78.6821310
  41.5587488 105.9901044  79.7174789  41.9543391 105.1476789  80.2654415
  42.0887089 107.2765906  79.9386951  42.8781018 107.3971005  80.6658515
  41.5075319 108.3856864  79.2935000  41.8918640 109.3654899  79.5357739
  40.4209462 108.2104079  78.4424926  40.0572658 109.1427193  78.0363460
  40.0101894 106.9535381  78.0441855  39.3084751 106.7297835  77.2542894
  37.7173640 103.6466828  79.2596597  36.9853849 104.3742406  78.5918041
  37.1696462 102.6550108  79.9590537  37.7855704 102.3224855  80.6871990
  35.6927595 102.3115303  80.0853919  35.3547454 102.2462306  79.0511840
  35.5713346 100.9078297  80.7195835  36.2321507 100.8186477  81.5818298
  34.5384665 100.8585194  81.0643646  35.9288394  99.9619591  79.7774944
  35.1313830  99.8329893  79.2588130  34.8872029 103.4201504  80.7905253
  33.7016560 103.4479668  80.5666235  35.5425165 104.2366551  81.6643056
  36.5344530 104.1123181  81.8082365  34.9189695 105.1214078  82.6584192
  33.9541007 105.4146035  82.2446218  34.7566529 104.3613113  83.9839133
  35.7158497 104.0056354  84.3601263  34.1723038 105.0049887  84.6414343
  33.9595106 103.1242319  83.8879094  32.5896196 103.0089565  83.6791133
  31.9632790 103.7920659  83.5585433  32.2475897 101.7370264  83.6445665
  31.2347577 101.3920777  83.4974290  33.3035661 101.0042357  83.9593051
  34.4428139 101.8369330  83.9749602  35.4870651 101.6117609  84.1340137
  35.7302919 106.4061625  82.9267286  36.8976241 106.5212520  82.5646631
  35.1737250 107.2921506  83.7281054  34.2479171 107.1162133  84.0914851
  35.8360738 108.4342458  84.3146857  35.5945622 108.5997483  85.3646290
  36.9118522 108.2769260  84.3925921  35.6250588 109.6819210  83.4745900
  34.6284667 109.8746895  82.7666346  36.6102144 110.5355672  83.6003059
  37.4466126 110.2849318  84.1079776  36.7290635 111.8219928  82.7919498
  36.1204921 111.8700673  81.8888783  36.2231392 113.0047960  83.6539932
  36.1693492 113.8106176  82.9219699  35.2416109 112.8589564  84.1051223
  37.1815135 113.3126228  84.5869378  36.6138922 113.6332847  85.2916237
  38.2091235 112.0720704  82.4257328  39.1029744 111.4816414  83.0546346
  38.4153210 113.0582206  81.5130215  37.6089393 113.5256046  81.1238280
  39.7579400 113.3522505  80.9830205  40.2893391 112.4709742  80.6237569
  39.5903977 114.2675636  79.7190650  39.0015419 115.1508839  79.9663419
  40.5850688 114.6186577  79.4443590  38.8838525 113.5463172  78.5492908
  39.3139573 112.4993834  77.7678205  40.1960797 112.0134703  77.8444630
  38.4085802 112.2989019  76.8140488  38.4767181 111.5273634  76.0613961
  37.5237421 113.2793471  76.7866152  37.7551225 114.0474351  77.9244303
  37.2165971 114.9459942  78.1870994  40.6050444 114.0270151  82.0134609
  41.8212165 113.8125002  81.9493601  39.9669364 114.8227576  82.9100489
  38.9621257 114.8722912  82.8200668  40.6787633 115.5347970  83.9955452
  41.6269465 115.9498862  83.6538472  39.8268686 116.7296784  84.3499505
  40.3710082 117.3950847  85.0202091  39.6384540 117.3724574  83.4900353
  38.5078659 116.4126940  84.9915585  37.8493777 115.9129410  84.2811077
  38.6417424 115.7662318  85.8588951  37.7971431 117.6030054  85.4162019
  38.4254086 118.2145707  86.3839310  37.0027294 118.1804956  84.6703932
  41.0866878 114.6189690  85.1811996  42.0611809 114.8053127  85.9285754
  40.2926845 113.5556553  85.3069423  39.5572788 113.3924196  84.6341308
  40.5415946 112.4749594  86.3094223  40.9841410 112.9043643  87.2082349
  39.2198512 111.7783791  86.6946061  38.6348976 112.4911389  87.2760018
  38.6021231 111.6227132  85.8101352  39.3132024 110.4259444  87.5437889
  39.7237994 109.1737182  86.8877562  39.8886324 109.1778836  85.8203995
  39.6987646 107.9776024  87.6267367  39.7886964 107.0021858  87.1718699
  39.4102173 108.0759902  88.9777903  39.3906055 106.8629897  89.6951143
  38.8719711 106.7930586  90.4999298  38.9999019 109.2619793  89.6345927
  38.6882297 109.3037331  90.6678079  38.9685885 110.4491286  88.9145328
  38.7201723 111.4234864  89.3087685  41.6177133 111.5491652  85.6859110
  42.5142690 111.0924117  86.4814220  41.7145224 111.2482292  84.3966390
  40.8064963 111.4479910  84.0020709  42.8637405 110.6083411  83.8061090
  43.1022542 109.8231615  84.5235615  42.3990805 110.0185694  82.4842795
  41.8809172 110.6900455  81.7995644  43.2891040 109.6420945  81.9800624
  41.4849537 108.8266676  82.8232043  41.7166552 107.7358609  83.6512979
  40.6112714 106.9715274  83.5260088  40.3673732 106.0301048  83.9957292
  39.7053909 107.5646139  82.6967151  38.8541744 107.1056425  82.4053809
  40.2577020 108.7208039  82.2644551  39.8775454 109.4484202  81.5626822
  44.1022308 111.5001029  83.6755529  45.2116285 110.9268820  83.8261867
  43.9544400 112.8164664  83.5756232  43.0389304 113.2025738  83.3940710
  45.1306874 113.7293937  83.5485836  45.8478832 113.4219970  82.7874993
  44.6430645 115.1271293  83.2972930  43.8610153 115.2804171  84.0409373
  45.5394068 115.7401682  83.3913873  44.1446242 115.2801369  82.3400790
  45.8543594 113.6694038  84.9019570  47.1121126 113.5122750  85.0114802
  45.0922210 113.7235708  85.9916412  44.1339703 114.0020417  85.8356301
  45.5480293 113.5129776  87.3341717  46.3749166 114.2132454  87.4524694
  44.3571166 113.6917398  88.2056481  43.9827841 114.7020445  88.0403550
  43.6216878 113.0142682  87.7717383  44.6642272 113.5357374  89.7281044
  43.7360268 113.2656210  90.2317738  45.2820799 112.6635788  89.9418930
  45.2807690 114.8671571  90.2830756  45.9013864 115.6857991  89.5687811
  45.0343345 115.2098146  91.4311348  46.2088142 112.1632072  87.4953610
  47.2515389 112.0993716  88.1594676  45.8162596 111.1239353  86.7339584
  44.9112339 111.1628137  86.2872677  46.5451817 109.8586815  86.8996121
  46.8368912 109.8528027  87.9498477  45.9349029 108.5348121  86.2928576
  45.6923195 108.7155813  85.2456824  46.6638369 107.7400518  86.4513764
  44.7423037 108.3258704  87.0003857  44.2391070 107.5937021  86.6366225
  47.8949954 109.9733346  86.2478726  48.8837377 109.4652994  86.7748467
  47.9570522 110.6419387  85.0740592  47.1130043 111.0991000  84.7599149
  49.2041207 110.7163319  84.3795967  49.5739946 109.6928460  84.4413928
  48.9133862 111.2133384  82.8771888  48.3389113 112.1329812  82.7656956
  50.2359266 111.4241444  82.1081272  49.9654745 111.7164392  81.0935250
  50.8037011 112.2223036  82.5863258  50.8280687 110.5104238  82.0571071
  48.1432010 110.1077533  82.1147812  48.8222956 109.2909093  81.8704528
  47.4261728 109.7422244  82.8498837  47.2211652 110.5345250  80.9299953
  46.5965239 111.3301706  81.3360307  47.7752021 110.9212434  80.0746638
  46.6188727 109.6994634  80.5721880  50.2130189 111.5785610  85.1064458
  51.3266526 111.0524205  85.3461761  49.8730725 112.6668008  85.7350057
  48.9733767 113.0436238  85.4728855  50.8043811 113.5051701  86.3828548
  51.5851906 113.7773572  85.6726739  50.1049258 114.8020295  86.6236310
  49.6789960 115.1807865  85.6945309  49.2930539 114.7838940  87.3506396
  50.8315929 115.5527349  86.9342647  51.3052322 112.9818589  87.7420179
  52.4525866 113.2933571  88.1036076  50.5219384 112.2610102  88.4936404
  49.5415344 112.2200141  88.2544169  50.8958723 111.4735608  89.6604738
  51.3074382 112.1492220  90.4102369  49.5611258 110.8864783  90.2939846
  48.9472535 110.5436842  89.4610663  50.0342745 110.0456472  90.8012437
  48.7442083 111.8212298  91.2173175  48.7466767 113.0402463  91.1665454
  48.1858481 111.2518328  92.2820224  47.9112016 111.8135230  93.0752270
  48.1141021 110.2456898  92.2298448  51.9764468 110.4255869  89.2807689
  53.0581774 110.3676179  89.8373052  51.6702147 109.5758589  88.2566629
  50.7521330 109.6439022  87.8410951  52.4642351 108.4298576  87.8745056
  52.5562889 107.7125688  88.6900736  51.9051812 107.6943994  86.6553989
  51.3960476 108.3807422  85.9787668  52.9235949 106.8724411  85.7397790
  53.6485237 107.4880865  85.2072765  53.4143830 106.1588932  86.4016921
  52.4388063 106.2702735  84.9713523  50.7705333 106.7772604  87.1536417
  50.4393871 106.0870106  86.3777456  51.0710423 106.0703653  87.9270104
  49.9130010 107.3435389  87.5170517  53.8379410 109.0939743  87.3919365
  54.8885703 108.7153581  87.9664720  53.8389999 110.1171889  86.5133735
  52.9738142 110.3561376  86.0502781  55.1343086 110.7666307  86.1031467
  55.8477245 110.0036630  85.7916694  54.8771623 111.7231692  84.9602142
  53.9467009 112.2174339  85.2395779  55.6920256 112.4373494  84.8415733
  54.5516441 110.9477005  83.6419851  55.4530104 110.4311580  83.3121024
  53.9076510 110.0949273  83.8568770  54.1276959 111.9255881  82.5522652
  53.1561618 112.3709279  82.7664941  54.8979725 112.6769660  82.3782933
  53.9517146 111.1825086  81.3139943  54.3313162 110.2569632  81.1748230
  53.2198055 111.6403844  80.2651733  52.7346158 112.7977236  80.2895806
  53.0418342 113.4425918  81.0036268  52.1626594 113.1877986  79.5541824
  53.0220001 110.9935865  79.1119471  53.5197737 110.1363987  78.9181349
  52.4124474 111.4978386  78.4840315  55.8956368 111.4736887  87.2619076
  57.1115952 111.3786909  87.2048437  55.2423832 112.1715503  88.2337347
  54.2599854 112.3457094  88.0766898  55.8796086 112.7184908  89.4291643
  56.6765845 113.4368021  89.2369177  54.7798250 113.4801390  90.1736160
  54.4743631 114.1973785  89.4118241  53.8322514 112.9627038  90.3235055
  55.1403898 114.2149128  91.5254605  54.2372164 114.6887569  91.9099727
  55.5388344 113.4566450  92.1995367  56.2636381 115.2373072  91.3995128
  57.0944993 115.4080879  92.3624428  56.4065941 115.9048867  90.3167522
  56.5374420 111.6592541  90.3010795  57.5920859 111.9041169  90.9003237
  55.9222323 110.4947728  90.3048145  55.0174012 110.3557760  89.8781288
  56.4995515 109.3977010  91.0057981  56.8380952 109.6646774  92.0069076
  55.4525125 108.2976034  91.2984769  55.8962253 107.4311618  91.7888827
  54.7513564 108.7191885  92.0186809  54.9807168 108.0750687  90.3414068
  57.7177718 108.7885656  90.3085210  58.7529692 108.4784325  90.9144899
  57.7088735 108.6113958  88.9776203  56.8464644 108.8080986  88.4901179
  58.8869549 108.2574850  88.0840012  59.3322122 107.3469484  88.4849617
  58.3961479 108.0132260  86.6874991  57.8213141 108.8548065  86.3009477
  59.5617947 107.9061904  85.6768222  60.0694702 108.8692715  85.6234709
  60.2828166 107.1261524  85.9212976  59.1287355 107.8152033  84.6806788
  57.5101680 106.8137687  86.5859262  57.1799191 106.6591341  85.5587323
  58.1518888 105.9342354  86.6380368  56.7178961 106.7306356  87.3299380
  59.9871495 109.3174093  88.1764367  61.1348504 109.0388349  88.6071196
  59.6135191 110.6102481  88.0662955  58.6329760 110.7902670  87.9041152
  60.4779419 111.7639846  88.3488141  61.2747380 111.7630859  87.6050249
  59.7276158 113.1069997  88.1784718  58.7966735 113.0433667  88.7418520
  60.2713048 113.9037393  88.6861420  59.4631238 113.4713803  86.7118657
  58.9660605 112.6383211  86.2147596  58.6989175 114.2440489  86.6277547
  60.6002963 113.9766005  85.8382724  61.7198993 113.9812032  86.3873892
  60.4459432 114.3959181  84.6853548  61.1445739 111.7009765  89.7016056
  62.2441458 112.2433933  89.7759432  60.6951714 111.0978481  90.8062332
  59.7703452 110.7086758  90.6907266  61.3384167 111.2471032  92.1896109
  61.6974001 112.2650114  92.3416209  60.3799930 110.6920756  93.2378319
  60.6891288 110.9524601  94.2500887  59.4028618 111.1429319  93.0644960
  60.2688553 109.2768418  93.2081686  59.7369786 109.0973997  92.4293825
  62.6318524 110.4307374  92.2312605  63.3978733 110.5591272  93.2127128
  62.8752712 109.5438967  91.2764430  62.1265077 109.3910114  90.6160592
  64.0515103 108.7463995  91.2262023  64.5691859 108.6678410  92.1822047
  63.6873707 107.2868637  90.8078401  63.3254816 107.3652386  89.7826603
  64.5783105 106.6607597  90.7592096  62.7636079 106.5714098  91.8031206
  63.3821460 105.9400069  92.8350713  64.4559816 106.0499975  92.7997459
  62.6654460 105.2458043  93.8299158  63.1813997 104.7733831  94.6527875
  61.2409660 105.2253267  93.7168874  60.6726528 104.6612563  94.4416383
  60.6164717 105.9014269  92.6467076  59.5442817 105.7840148  92.5917204
  61.3616539 106.5701813  91.6959271  60.8302094 107.1370555  90.9458459
  65.1189928 109.2353721  90.1689091  66.1721760 108.5896657  89.9993545
  64.8711699 110.3883117  89.4834858  63.9798254 110.7949380  89.7291506
  65.7166264 111.1439125  88.6102061  65.8945319 110.5297591  87.7274456
  64.9473097 112.4164794  88.2026970  64.0554945 112.2024716  87.6136523
  64.6351403 113.0214106  89.0539952  65.6267924 113.0396916  87.6212532
  67.0988426 111.5619103  89.1350132  67.9470123 111.9504407  88.3310584
  67.3140379 111.4629177  90.4637599  66.4743044 111.3662864  91.0166270
  68.5482706 111.6058442  91.2151771  69.0632374 112.5308133  90.9558738
  68.3898238 111.5599747  92.2926268  69.5396755 110.5019487  91.0014063
  70.7503717 110.7282655  91.0953306  69.1462348 109.4046828  90.4322409
  68.1809892 109.2556120  90.1749747  69.8475588 108.1232046  90.1858356
  70.8784027 108.2286532  90.5240476  69.2155085 107.0479047  91.0294353
  68.1643935 106.9620312  90.7539663  69.7389367 106.1263953  90.7745751
  69.3757035 107.1652788  92.3616952  70.3110416 107.3343599  92.4964327
  69.8903889 107.7123101  88.6885177  69.2859792 106.6941203  88.4181500
  70.6118371 108.3418020  87.7676574  71.3992899 109.5165243  88.0328360
  71.9806360 109.2971214  88.9283831  70.6985117 110.3508194  88.0638461
  72.3302446 109.6415565  86.8315210  73.2439736 109.0899149  87.0526217
  72.6246288 110.6308189  86.4810958  71.6129694 108.9674070  85.7335233
  72.3217887 108.4565470  85.0818352  71.0802844 109.7236469  85.1569306
  70.6683655 107.9568621  86.3615606  69.6824593 107.9920085  85.8980365
  71.0972687 106.5213795  85.9805164  70.9291639 106.1500876  84.8166456
  71.6721470 105.6560615  86.8204361  72.0169768 105.9746822  87.7147152
  72.0144128 104.2600477  86.3697233  72.1509063 104.1686361  85.2921193
  73.4091999 103.8499650  86.9471458  73.4448311 103.7099763  88.0275749
  73.4903800 102.7829923  86.7395397  74.5687725 104.6863672  86.3353627
  74.4854575 104.6263324  85.2502030  74.7228507 106.1374755  86.7076021
  75.1769912 106.0847513  87.6970781  75.3677292 106.6573192  85.9990844
  73.8194782 106.7439270  86.7726776  75.8402123 103.8762501  86.5261446
  75.9012328 103.7963759  87.6115030  75.7482445 102.8395341  86.2023207
  76.7914553 104.2890847  86.1902064  70.9056721 103.2191698  86.8725550
  70.6281144 102.1929061  86.2551125  70.1821619 103.4900404  88.0341416
  70.3243454 104.3658231  88.5167267  69.1195827 102.7149291  88.6473304
  69.0369156 101.7086760  88.2365521  69.3083144 102.8391225  90.1610622
  70.3106318 102.4686826  90.3760925  69.1378906 103.8746296  90.4556482
  68.4239040 101.9509514  90.8074150  68.8553933 101.2321564  91.2751235
  67.7637649 103.2323548  88.1867237  66.8156289 102.4792490  88.4443356
  67.6478741 104.4013368  87.5295834  68.4273284 105.0410761  87.5874949
  66.3436591 104.9538287  87.0902172  65.5974718 105.0680184  87.8765180
  66.4913422 106.4106802  86.5626633  66.7226460 107.0896912  87.3833598
  67.2154915 106.4624147  85.7496165  65.2633811 107.0656540  85.8281882
  64.3932272 107.8955926  86.5910043  64.6570827 108.1210996  87.6137336
  63.3264592 108.5462696  85.9442554  62.7862693 109.2057796  86.6073126
  63.0683422 108.3933633  84.5486648  62.2059758 109.2332004  83.9166784
  62.0817467 110.0878733  84.3358458  63.9948017 107.6348185  83.8307419
  63.9266462 107.7251625  82.7566869  64.9745444 106.9007782  84.4893980
  65.5881011 106.2424521  83.8922439  65.7057081 104.1465388  85.9628990
  66.1679199 104.0734434  84.8533608  64.5178669 103.6008093  86.2975725
  64.1187705 103.8385983  87.1943882  63.6939765 102.8113398  85.3871656
  64.3335845 102.4800271  84.5690982  63.0510610 101.5948291  86.1457425
  62.4454869 101.8052011  87.0272811  62.3860213 101.0347116  85.4884064
  64.1800635 100.6230031  86.6074467  64.5423072 100.0068930  85.7844533
  64.9329803 101.3181510  86.9789111  63.7390683  99.6176085  87.7627227
  62.8654443  99.0802193  87.3938134  64.5716820  98.9517591  87.9897836
  63.3976412 100.4261513  88.9781355  63.2937353 101.4268292  88.8889874
  63.2231342  99.9924221  90.2086475  63.0130991  98.7231633  90.5600160
  63.3053202  97.9098295  90.0373356  62.5462647  98.5469361  91.4381810
  63.4210435 100.8147510  91.1860122  63.8985971 101.6834744  90.9927184
  63.5279896 100.4150673  92.1074236  62.5320900 103.6878760  84.6772734
  61.7526977 104.3019502  85.4284995  62.4349752 103.6508126  83.3541020
  63.3164448 103.1558047  82.2948875  62.9191701 102.1611012  82.0928041
  64.3491340 103.2151605  82.6386456  63.0322227 104.0824669  81.0989361
  63.3554179 103.7868601  80.1008071  63.4442381 105.0469893  81.3956656
  61.4533917 104.1194720  81.2129063  61.0050239 103.1854933  80.8741583
  61.0588046 104.9649049  80.6492957  61.2207953 104.2305379  82.7244645
  61.2820609 105.2829861  83.0014135  59.9233348 103.5587661  83.1824905
  59.9726116 102.3272173  83.4688892  58.7164612 104.1175399  83.1538864
  58.5969880 105.1054026  82.9808023  57.4161920 103.3446831  83.2919043
  57.4360367 102.2659885  83.1365760  56.7537891 103.4967397  84.6703382
  56.9226836 104.5286646  84.9781038  55.2355664 103.3499245  84.7201070
  54.8378752 102.4411718  84.2683045  54.9557868 103.4610328  85.7677131
  54.8433134 104.2047202  84.1690663  57.3741810 102.6009903  85.7751038
  58.3795259 103.0143809  85.8556631  56.8263978 102.6649280  86.7153201
  57.4596236 101.5376445  85.5512673  56.5938075 103.8524871  82.1125189
  56.3583551 105.0988629  82.1249888  56.2570336 103.0079359  81.1499158
  56.4398809 102.0278341  81.3114906  55.2244450 103.3649490  80.1452022
  55.5422061 104.3390497  79.7733690  55.2288690 102.3536795  79.0035792
  54.7211044 102.7890987  78.1430055  56.2469035 102.1239404  78.6889059
  54.6242649 101.4790275  79.2434537  53.7965742 103.7015467  80.7318144
  53.4158639 103.2399426  81.8298791  53.1088061 104.5160218  80.0055734
  53.4843620 105.0172374  79.2132095  51.6812291 104.6489203  80.2994390
  51.2944852 104.2022484  81.2154329  51.4688848 106.1175438  80.5399115
  51.9583068 106.6133922  79.7016178  50.0499418 106.5706532  80.5774094
  49.5206178 106.4017697  79.6396548  49.4456482 106.0538902  81.3229866
  49.9893908 107.6446351  80.7537176  52.2376156 106.5179477  81.8260527
  52.1621918 105.6696899  82.5063982  53.2671665 106.7890211  81.5922686
  51.8798438 107.8669212  82.5390026  51.8455441 108.6269684  81.7584568
  50.8320541 107.8316681  82.8373836  52.6003882 108.1194858  83.3168991
  50.8454375 104.0849855  79.1388515  51.3660360 104.1510206  78.0192290
  49.6564359 103.6070429  79.4248411  49.3737398 103.6466514  80.3936683
  48.7843675 102.9349708  78.4968543  49.0106652 103.1709778  77.4570474
  49.0282089 101.4383151  78.6266197  48.6841695 100.9487885  79.5377015
  48.4594831 101.0265981  77.7928691  50.0624999 101.1408089  78.4538492
  47.2758343 103.2943821  78.7342309  46.8988152 103.4705649  79.8759618
  46.4281393 103.3681975  77.6568991  46.7783934 103.5021867  76.7190990
  44.9638910 103.5337762  77.7397767  44.6864970 103.3751385  78.7818842
  44.4596101 104.9261964  77.6313295  43.4480291 104.9296139  78.0373293
  45.0575596 105.5704808  78.2758873  44.3437810 105.4899980  76.2571527
  43.6995622 104.7923980  75.7219443  43.7733877 106.8416850  76.2564184
  43.1703053 106.8949666  77.1628176  44.3993872 107.7295941  76.1678626
  42.9659998 106.9119677  75.5274992  45.7036854 105.3909075  75.5288492
  46.4541982 105.5095431  76.3103844  45.8328879 104.4513687  74.9914937
  45.7735526 106.2339521  74.8414651  44.0866115 102.4794044  77.0287486
  44.2884864 102.2046626  75.8318391  43.1382845 101.8389185  77.7717589
  43.0455156 102.0534029  78.7543526  42.3089370 100.6637615  77.2478000
  42.7790624 100.3324158  76.3218932  42.3318633  99.5863011  78.2331010
  43.3517891  99.4162093  78.5779784  41.8811772  99.9109355  79.1709681
  41.6789934  98.2581319  77.7276202  40.8939116  98.2362028  76.7460278
  42.1127978  97.2345932  78.2906940  40.8812432 101.2427994  76.8967814
  40.0224398 101.3473534  77.8051030  40.7774364 101.6946144  75.6281797
  41.4499756 101.3212472  74.9736324  39.6530611 102.4293838  74.9687162
  39.3650326 103.2103397  75.6724552  40.0420957 103.0706370  73.6348344
  39.2164514 103.6628112  73.2401574  41.2072616 104.0124223  73.8404137
  40.9974418 104.8559486  74.4981021  41.9983107 103.3663941  74.2211879
  41.5004620 104.3710152  72.8536963  40.4141765 101.9609486  72.7229260
  41.0356996 101.4040199  73.1974147  38.4102713 101.5116470  74.7172409
  38.5482658 100.3444483  74.3511922  37.2008877 102.0653453  74.9234938
  37.2097354 103.0405480  75.1861752  36.0148412 101.3943489  75.3699369
  36.3191741 100.6937886  76.1475594  35.0551917 102.4512530  76.0066282
  35.6364533 102.8357762  76.8447075  34.9949985 103.2580665  75.2761802
  33.6907007 101.9093748  76.5447299  33.1372605 101.4351687  75.7341684
  33.8267849 101.1122743  77.2756300  32.7895263 103.0692753  77.1089327
  33.2991910 103.8138437  77.7204553  32.4612712 103.5420095  76.1832220
  31.5520720 102.5443810  77.8694548  30.7769273 103.2977591  78.0097124
  31.0967062 101.8071612  77.2081840  31.8686680 101.7704855  79.1367437
  31.0013459 101.4245845  79.5217360  32.3453738 100.8992955  78.9526686
  32.3206502 102.3559245  79.8245470  35.3703220 100.6875820  74.2437328
  35.1273298  99.4755216  74.3391672  35.0681533 101.4717938  73.2207005
  35.1800446 102.4638439  73.3737262  34.3727410 101.0172879  72.0320601
  34.2196124 101.8694570  71.3699067  35.0406547 100.3208335  71.5251649
  33.0551614 100.3106731  72.1978946  32.2602847 100.8730805  73.0099903
  32.7130118  99.1633226  71.5577153  33.5020956  98.7744460  70.4070730
  34.4144458  98.2404166  70.6726471  33.6968393  99.6930876  69.8536414
  32.5480659  97.9092494  69.5198320  33.0061765  96.9453488  69.2981780
  32.2569304  98.4154435  68.5994429  31.3975458  97.6232881  70.5023328
  31.5641321  96.6126307  70.8750534  30.4421190  97.7498187  69.9931502
  31.4174195  98.4748925  71.7208424  30.7046129  99.2995205  71.7245275
  31.1008579  97.7274098  73.0320791  30.2754644  96.7870045  73.0657487
  31.6917902  98.1434966  74.1944933  32.2337447  98.9952141  74.1634668
  31.1282155  97.6941002  75.4859142  31.2155880  96.6076441  75.4756673
  32.1911392  98.2255674  76.5594598  33.2404143  98.0180728  76.3495363
  32.1037308  99.3087890  76.6438203  31.9885432  97.7045317  77.9789306
  31.0092658  98.0271946  78.3323895  32.1023396  96.6257309  78.0854229
  33.1505502  98.1608862  78.9341920  33.2646004  99.4444400  79.2189158
  33.9158719  97.2894773  79.4674249  29.6903395  98.0395203  75.9311837
  29.1441551  99.0735247  75.5768515  29.0539211  97.1596548  76.6866583
  29.6203584  96.3666491  76.9519714  27.7662752  97.2740398  77.3647569
  27.4078239  98.2870155  77.1817460  26.7145063  96.3237028  76.7336689
  26.9576704  95.2786146  76.9254030  25.3067642  96.6221485  77.2729654
  25.3247317  96.3369980  78.3248525  25.0149466  97.6570225  77.0939411
  24.5409491  96.0147037  76.7906328  26.7446500  96.3959709  75.1534284
  26.7616248  97.4341790  74.8218627  27.6753857  95.9090359  74.8623128
  25.6727854  95.6486565  74.3178335  25.6655800  94.6287016  74.7022032
  24.6510772  96.0226851  74.3838951  26.0377925  95.5000280  73.3015739
  27.9660378  96.9571165  78.8105602  28.6935419  96.0471194  79.2910401
  27.2013989  97.7119490  79.6351126  26.6383317  98.4541962  79.2450812
  27.1479276  97.5075539  81.0682410  27.4513757  96.4888356  81.3095584
  28.0927451  98.4575368  81.7758844  27.7850217  99.4501245  81.4469832
  28.0353449  98.4109161  82.8633781  29.5150305  98.0667392  81.4103204
  29.6759219  97.0422663  81.7459790  29.7425463  98.1422453  80.3470069
  30.4955016  99.1082890  82.1183173  30.2368999 100.0354948  81.6069324
  30.2966523  99.2463766  83.1811036  31.9301292  98.7369443  81.8816327
  32.3411438  99.2663225  81.1260345  32.6555814  97.8542399  82.5361307
  32.2686096  97.1179948  83.5308926  31.3789279  97.2339822  83.9946959
  32.8766163  96.3768657  83.8490237  33.9542144  97.7905890  82.2144031
  34.0835987  97.8353850  81.2137267  34.4801358  97.1373027  82.7772724
  25.6711343  97.6796422  81.5535395  24.9201018  98.3730878  80.9076785
  25.3425378  97.1702061  82.7328452  25.9592877  96.5056976  83.1779846
  24.1967647  97.5953343  83.5152455  23.3385859  97.3559163  82.8873033
  24.0708123  96.7441538  84.8119963  23.2113791  97.0706296  85.3975925
  23.7787461  95.2681909  84.4998725  24.4009102  94.8228485  83.7235455
  24.0552415  94.6466827  85.3515637  22.7047576  95.0854283  84.4643008
  25.2628482  96.7449922  85.5385612  24.9991182  96.3305635  86.3633621
  24.2756398  99.0954685  83.8801126  25.3158303  99.7568114  83.6124939
  23.2482192  99.6693818  84.5167572  22.4017228  99.1291026  84.6247009
  23.1666159 101.0909596  84.8052468  23.2905432 101.6358855  83.8694061
  22.1790935 101.3375001  85.1952852  24.1695546 101.5210844  85.8459340
  25.0427248 100.7669172  86.2881464  24.1908817 102.7639417  86.1714101
  23.3684266 103.2866545  85.9060018  25.2466186 103.4466984  86.9108799
  26.1833510 102.9088026  86.7648736  25.4241065 104.8546821  86.4251167
  26.3983288 105.2033934  86.7677858  25.4262061 104.9878811  84.9066345
  25.9789622 105.9033107  84.6955504  25.9655203 104.1493224  84.4661127
  24.4437179 105.0015435  84.4347695  24.3744980 105.7070857  87.0391692
  23.3738421 105.3530235  86.7913126  24.6448531 105.6420673  88.0931051
  24.3429397 107.2236340  86.6935449  23.6654714 107.7422462  87.3719092
  25.3869729 107.5338668  86.6511453  23.9326570 107.2657603  85.6845838
  25.2225906 103.3591630  88.4819117  26.1286114 103.8411029  89.1520488
  24.0889802 102.9387998  89.0846761  23.3121270 102.7029129  88.4838578
  23.7027736 102.7002153  90.4593255  24.4863760 102.3170795  91.1130723
  23.1848161 104.0848575  91.0641849  22.3697008 104.3850780  90.4058158
  22.8882313 103.8440109  92.0850339  24.2011216 105.2696211  91.1911916
  24.6551743 105.4267574  90.2128030  23.4753514 106.5273209  91.6351804
  23.2742145 106.4637792  92.7045773  24.1534826 107.3730220  91.5210409
  22.5328677 106.5787242  91.0900207  25.3257677 105.0306319  92.2317669
  24.8021128 104.7575827  93.1478783  26.0835255 104.3007613  91.9470085
  25.8645185 105.9676722  92.3725046  22.4955160 101.6685080  90.4871293
  21.8535913 101.4205882  89.4672009  22.2795272 101.0382516  91.6283779
  22.8910930 101.2340040  92.4080051  21.2854203 100.0002041  91.8296986
  20.5014385 100.1515356  91.0876922  21.8913171  98.5453525  91.7939170
  22.5875211  98.4018254  90.9675998  22.4320601  98.3698736  92.7239244
  20.8809571  97.4890493  91.7060060  21.2723653  96.6035889  91.2051019
  20.5449720  97.1006670  92.6674493  19.5921056  97.7443569  90.9264264
  19.5266016  98.1494483  89.7660728  18.4695373  97.5892084  91.5200539
  17.6527939  97.6603314  90.9301626  18.3845890  97.2539416  92.4690216
  20.4594959 100.2773784  93.1132899  20.2209423  99.2527620  93.8621886
  20.1430872 101.5479988  93.3916157  20.2855720 102.2294774  92.6599156
  20.1873285 102.1540932  94.7698174  19.3861954 102.8803229  94.9072082
  20.0993950 101.3767134  95.5288088  21.4946166 102.9413149  94.9999128
  21.6871218 103.9991134  94.3580529  22.3654260 102.4157094  95.8557699
  22.1461217 101.5603663  96.3461399  23.7530239 102.8430013  95.8398011
  23.8268094 103.8437390  95.4141488  24.2261425 102.7941386  96.8205524
  24.6760016 102.1743394  94.8043049  24.2643318 101.2919092  94.0726883
  25.9755449 102.4774202  94.8524817  26.6368679 103.6521046  95.4485902
  26.9008426 103.3426078  96.4598869  25.9477770 104.4947213  95.5056267
  27.9004213 103.9635156  94.6934106  28.6236879 104.4270862  95.3642964
  27.7698614 104.4521845  93.7278722  28.4020664 102.5704919  94.3675405
  28.7341555 102.1367395  95.3107668  29.0852613 102.5919067  93.5184653
  27.0084646 101.9308797  94.0248808  26.7133051 101.9880157  92.9771579
  27.0905449 100.4058003  94.2678117  27.3137953  99.6620135  93.2921620
  27.1409314 100.0233383  95.5445027  27.2235533 100.7032546  96.2868326
  27.2431457  98.6052413  95.9438251  27.8772339  98.0849878  95.2258804
  28.0842726  98.6183723  97.1978976  27.4606948  99.0790992  97.9640243
  28.2237860  97.6541490  97.6866940  29.4383386  99.2873644  97.1720057
  29.3749130 100.3537851  96.9556170  29.8929500  99.0309350  98.1289238
  30.4688247  98.7339652  96.1742738  30.2759738  97.6044823  95.6827949
  31.4396220  99.4644661  95.8283288  25.9869366  97.7482312  96.0187737
  26.0747817  96.5121386  96.1893437  24.8450272  98.3708524  95.9929777
  24.9138977  99.3716128  95.8753403  23.5233738  97.6895416  96.0721791
  23.4698814  97.1838466  97.0362916  22.3944770  98.6980272  95.8437436
  22.5808077  98.9991177  94.8128579  21.4701610  98.1259324  95.9242008
  22.4929451  99.7797204  96.7763728  22.5913032  99.3962304  97.6509369
  23.4243594  96.5305049  95.0216130  24.0332807  96.5838829  94.0017161
  22.4693502  95.5793744  95.2690766  22.0693572  95.7603583  96.1787056
  22.1873850  94.4309150  94.4748134  22.5319537  94.6559449  93.4654883
  22.9293473  93.1877404  94.9715084  22.9221353  92.4834523  94.1395775
  23.9383889  93.4373408  95.2995866  22.3655782  92.6566228  96.3139513
  22.1035781  93.4641747  96.9976191  21.4209171  92.1522756  96.1106031
  23.3425869  91.7515132  97.0541256  23.0418253  91.1739804  98.1408571
  24.4839086  91.4626337  96.6044260  20.6925383  94.1037875  94.4829424
  19.9809748  94.6336541  95.3046122  20.2914951  93.4055807  93.4091201
  20.9480056  93.2212977  92.6639805  18.9806468  92.8586390  93.1262244
  18.5193438  92.8064896  94.1124408  18.1534090  93.9132425  92.3779620
  18.2063961  94.8470744  92.9376621  18.6761716  94.0312703  90.8924029
  18.1115750  94.8651198  90.4752329  19.7560751  94.1704424  90.9427959
  18.4213343  93.1468393  90.3084883  16.7280325  93.4042192  92.2030711
  16.3258126  93.0314097  93.1450542  16.0620034  94.1255875  91.7296875
  16.7230641  92.5934604  91.4745502  19.0099982  91.4851549  92.4921928
  19.7345888  91.3319901  91.5179985  18.2303117  90.5006110  92.9852356
  17.6457500  90.8522661  93.7300537  18.4639060  89.0810835  92.7818979
  19.4938713  88.8249935  92.5335173  18.3143531  88.2872351  94.0488706
  18.8584180  88.8191494  94.8293868  17.2917036  88.1321132  94.3927103
  18.9587278  86.8610472  93.9236894  18.5042643  86.2850329  93.1175756
  19.9754013  87.0897436  93.6038764  19.0151232  86.0623380  95.2279063
  19.8600748  85.2106715  95.4968972  18.1787060  86.4228331  96.1270427
  17.5415375  88.5908249  91.6744437  16.3662073  88.3159708  91.8607292
  18.0704083  88.2180221  90.5607241  19.0694928  88.3394438  90.4759009
  17.4196130  87.4952184  89.4647763  16.3937117  87.8569354  89.3953346
  18.0882299  87.7325340  88.0497203  19.0426445  87.2069820  88.0811508
  17.3685750  87.3883608  87.3068962  18.4030433  89.1860929  87.7380014
  18.9980479  89.5296297  88.5842031  19.2166218  89.2464332  86.4434817
  19.2210889  90.2974503  86.1546074  20.2210415  88.8287666  86.5127333
  18.6298847  88.7502047  85.6704266  17.2021707  90.1477679  87.6291335
  16.8174219  90.3901055  88.6197624  17.6605215  91.0662474  87.2625137
  16.5472326  89.7831281  86.8377791  17.4723098  85.9758006  89.8091379
  18.5465407  85.4754396  90.2465920  16.3667336  85.2181393  89.6555341
  15.5826631  85.7559276  89.3146570  16.3015371  83.7762130  89.8884901
  17.3198597  83.4805883  90.1409523  15.4097387  83.3923478  91.1028855
  14.4681315  83.9177002  90.9432371  14.9528745  81.9173486  91.2237025
  15.8079451  81.3050254  91.5100937  14.3522479  81.7959230  92.1251478
  14.4790493  81.5903079  90.2981295  16.0542524  83.8488814  92.4117888
  16.9473472  83.2901395  92.6916020  16.2834197  84.9126412  92.3485634
  15.1469215  83.7737028  93.0111624  15.9721248  82.9044433  88.6192442
  15.1279005  83.3169901  87.7370960  16.5289833  81.6187654  88.5680677
  17.3188737  81.4363193  89.1704684  16.3557631  80.7138404  87.3473735
  16.8666601  81.2344030  86.5373740  17.1817974  79.4836374  87.5842078
  18.2146696  79.8318607  87.5881483  16.8513065  79.0373970  88.5221946
  17.0007470  78.2811721  86.5726459  17.7016638  77.5221067  86.9199898
  15.9926714  77.8893313  86.4372042  17.5660271  78.6268267  85.1444148
  17.2620632  79.6306867  84.8478155  18.6522623  78.5414861  85.1762866
  17.0263923  77.5670421  84.2404675  16.5663420  76.8043571  84.8687711
  16.2051295  77.9231223  83.6184730  18.0766795  77.0861454  83.3673978
  18.6372920  77.7612141  82.8672810  18.7755327  76.6908508  83.9801428
  17.7456364  76.4034719  82.7007139  14.8642892  80.4610812  86.9177877
  13.9442520  80.3089656  87.7115908  14.5269227  80.5289945  85.6184452
  15.3083619  80.7886306  85.0335271  13.2209633  80.4184085  85.0292023
  13.4155951  80.2624069  83.9681264  12.7602433  79.5815457  85.5540809
  12.2120558  81.4985765  85.0460689  11.1914524  81.3520839  84.3583051
  12.4802068  82.5334781  85.8229280  13.2877332  82.4364767  86.4217547
  11.6028898  83.7115808  85.9774968  10.5829358  83.3545478  85.8349061
  11.9290839  84.3323909  87.3833021  11.2243719  85.1439102  87.5647344
  11.9940709  83.4905694  88.0727340  13.1872950  84.9409483  87.4238488
  13.9521753  84.3618786  87.3886717  11.8616313  84.7201601  84.8117883
  12.5891948  84.5492249  83.8351127  11.1846605  85.9062958  84.7977478
  10.5829805  86.0698321  85.5923433  11.1089083  86.9336903  83.7223211
  11.8190927  86.7402317  82.9183836   9.8018364  86.7983010  82.9460638
   8.9378490  86.6948916  83.6024894   9.5681048  87.7159336  82.4062297
   9.8133886  85.6889453  81.9133984  10.6132752  85.9073650  81.2058857
  10.0736767  84.7990155  82.4864465   8.5264961  85.4658530  81.1658989
   7.7094901  86.3362355  80.9715846   8.3066165  84.2611931  80.6448051
   7.5094911  84.3135927  80.0267818   8.9676796  83.5040399  80.7438745
  11.4620711  88.3386425  84.2017831  11.0162148  88.7829918  85.2643089
  12.1816066  88.9837371  83.3662088  12.4487643  88.4504160  82.5511656
  12.7404922  90.3286453  83.5813730  12.0542121  90.8913287  84.2142318
  14.1405273  90.1874533  84.3941252  13.9440512  89.6212843  85.3045921
  15.2051887  89.4548683  83.5669503  14.8412201  88.5376072  83.1040607
  15.6583441  90.1901741  82.9020626  15.9545823  89.1762573  84.3078400
  14.8818381  91.4959869  84.7219604  15.7277741  91.2417404  85.3605974
  15.1285521  92.0595460  83.8221642  14.2008489  92.1358294  85.2831943
  12.8002844  91.2144279  82.2569511  13.2864421  90.7377164  81.2020345
  12.3695049  92.4718661  82.3357846  11.8599340  92.9002547  83.0953376
  12.5298630  93.3581929  81.1644891  12.5123220  92.8126864  80.2209493
  11.4078723  94.3407945  81.0248076  10.4963419  93.7431259  81.0269557
  11.3345143  95.0088227  81.8829920  11.4900056  95.2139596  79.7208527
  12.5277815  95.2474707  79.3891397  10.6228293  94.5656517  78.6427927
  10.7190403  95.0521334  77.6721307  10.9828700  93.5375011  78.6056853
   9.5809268  94.5945392  78.9616881  11.0412304  96.7264793  79.8734465
  11.6768556  97.3138988  80.5360228  10.9454578  97.2664539  78.9314488
  10.0369802  96.6857738  80.2952576  13.8987451  94.0923267  81.1972343
  14.1351809  95.0784982  81.9358115  14.7526055  93.7557263  80.2817577
  14.4706869  92.9038101  79.8182043  15.9049580  94.5003858  79.9556824
  16.4144407  94.9531472  80.8062907  16.9678041  93.6004704  79.2973796
  16.4762316  92.8858182  78.6372813  18.1052452  94.3423810  78.5180715
  18.7923130  93.6741664  77.9989113  17.5560391  94.8862223  77.7495413
  18.5271495  95.0338658  79.2474147  17.6206816  92.7797029  80.3369442
  18.1439308  93.4323605  81.0358013  16.8920323  92.1905574  80.8938654
  18.2670444  92.0331534  79.8754443  15.5088453  95.5364890  78.9557954
  14.8792514  95.2587610  77.9541076  15.8725931  96.7832058  79.3266728
  16.4353631  96.8746985  80.1603509  15.2524197  98.0397088  78.7886750
  14.8166514  97.8047382  77.8175889  14.1492323  98.4341081  79.7885587
  13.5728943  97.5441992  80.0415934  14.6458240  99.1866215  81.0325177
  13.7499433  99.3335092  81.6357830  15.4174074  98.7010187  81.6299698
  15.0363220 100.1854462  80.8376942  13.1929265  99.2944777  79.1906897
  12.8643724  98.9916770  78.3410051  16.2059661  99.2409198  78.4662807
  17.2398816  99.4375760  79.1273903  15.7905511 100.0696173  77.4826451
  14.9255449  99.8195959  77.0249999  16.4188815 101.3077926  77.0433856
  17.5075264 101.3009737  76.9893909  16.0089282 101.5315128  75.5801032
  14.9350019 101.7144385  75.5429965  16.5691017 102.8793295  75.0020315
  16.3897556 102.9858693  73.9321753  16.0224026 103.7029856  75.4611727
  17.6380795 102.8549385  75.2138178  16.3292084 100.3692043  74.5977632
  16.0036587  99.4116664  75.0042661  15.6453732 100.5304216  73.7644094
  17.3542126 100.3388776  74.2281486  15.9372986 102.5203294  77.9375746
  16.6358273 103.5586796  78.0997271  14.8059892 102.4335765  78.5589641
  14.4510138 101.4888069  78.5981981  14.2075611 103.5005336  79.4485843
  13.9968879 104.2607655  78.6964065  12.8158292 103.0737531  80.0170266
  12.1942080 102.6345610  79.2368414  12.9769479 102.3536662  80.8192855
  12.0308678 104.2569955  80.6245322  10.8709671 104.0513348  81.0722398
  12.3797365 105.4326743  80.4974438  15.0960316 104.0840823  80.6183518
  15.3139432 103.4267539  81.6642385  15.5268114 105.3981514  80.5760657
  15.3695629 106.3502081  79.5003031  14.5276705 107.0295022  79.6340067
  15.2187462 105.8510016  78.5431364  16.6867767 107.1108053  79.4270461
  16.6066504 108.1305056  79.0503616  17.4256002 106.4675966  78.9489801
  16.9976755 107.2142036  80.9463516  16.3267877 108.0228038  81.2364811
  18.0123453 107.4998274  81.2238075  16.4916511 105.9118271  81.5234630
  17.3298992 105.2153358  81.5419113  15.9025726 106.0292292  83.0061581
  16.6414012 106.1893098  83.9520748  14.5468541 105.9131724  83.1786971
  14.0523449 105.7694235  82.3098327  13.8470918 105.7098381  84.4426721
  13.9935487 106.6238586  85.0181894  12.3544729 105.5240466  84.0775835
  12.1975128 104.5122288  83.7038345  11.7423846 105.6232875  84.9739756
  12.1384504 106.2261739  83.2723215  14.3754842 104.5488390  85.2995837
  14.1999820 104.5624761  86.5516566  15.1779656 103.5844495  84.7907190
  15.3646256 103.6913032  83.8038855  15.7556683 102.4626087  85.4713904
  15.5132204 102.5530809  86.5302296  15.1120736 101.1733688  84.9639694
  15.5497841 100.8606433  84.0159358  15.4107502 100.4381767  85.7112219
  13.6091028 101.1657313  84.9810025  12.9089522 100.9051972  86.1408460
  13.3049071 100.5557811  87.0829351  11.5448660 100.9407136  86.1895147
  11.0331591 100.7203838  87.1147343  10.8570346 101.2842940  84.9792761
   9.7806679 101.3607652  85.0238508  11.4832396 101.5909170  83.7834095
  10.9945387 101.8987556  82.8707860  12.8893816 101.4451680  83.8056418
  13.4035839 101.7365647  82.9017149  17.3228929 102.4886104  85.3664768
  17.9948040 101.4837290  85.6832953  17.9762449 103.6234910  85.1440130
  17.3927103 104.4475754  85.1669132  19.5221805 103.8391454  85.0725282
  19.9293261 103.0930716  84.3900981  19.7502841 105.2283349  84.3766723
  19.3309857 105.1508175  83.3735373  19.1312037 105.9496338  84.9101999
  21.1680310 105.8452901  84.3271000  21.5269425 106.1434081  85.3121454
  21.8732009 105.1330527  83.8986646  21.1467356 107.1342932  83.5333040
  20.7839748 106.8934889  82.5340819  20.4068215 107.7959905  83.9836225
  22.4371417 107.7850388  83.2423540  23.0862476 107.1376901  82.8184070
  22.9461185 108.9843204  83.4131785  22.3870976 109.8716905  84.0871938
  21.4535348 109.6627427  84.4110786  22.7681958 110.8025722  83.9956071
  24.0662201 109.3074969  82.8399780  24.6355381 108.6184926  82.3696055
  24.3379131 110.2708203  82.9752765  20.1909089 103.7441090  86.4757452
  21.3267312 103.3553555  86.5559947  19.4658724 104.0009989  87.5148532
  18.4842282 104.1535653  87.3326104  19.9884260 104.1183925  88.9019728
  21.0272681 103.7913115  88.8578988  19.7489016 105.5072652  89.4368652
  20.1506521 105.4808667  90.4497869  20.5853546 106.5421332  88.7021868
  20.6538377 107.4939639  89.2288772  21.6047230 106.1563093  88.7122187
  20.2271875 106.7283433  87.6896936  18.3982213 105.9528785  89.3919453
  18.2062281 105.8710691  88.4549040  19.2774089 103.1134799  89.8008748
  19.8157633 102.7966934  90.8713257  18.0919483 102.5425881  89.4271332
  17.6929481 102.8288580  88.5444973  17.4875670 101.3927572  90.1410297
  18.2690588 100.7335499  90.5189781  16.6426373 101.9766506  91.3174547
  17.3380559 102.5730774  91.9080206  15.8049255 102.5696389  90.9503719
  16.1844388 100.8907072  92.3166889  15.3697932 100.3408415  91.8454138
  16.9749325 100.2040025  92.6194680  15.4890649 101.4952881  93.6298194
  14.5821034 101.9773428  93.2649303  15.1966603 100.7032796  94.3192811
  16.3656597 102.4001244  94.4076508  17.0234543 101.9732951  95.0442792
  16.2379831 103.7319154  94.4519371  15.3427237 104.3679465  93.7972555
  14.6701526 103.8268236  93.2729139  15.1583429 105.3506553  93.9401175
  16.9794993 104.4658046  95.2554531  17.8363384 104.1330120  95.6739931
  16.8407236 105.4650669  95.3036830  16.6276537 100.5442479  89.2442570
  15.4680457 100.8843627  88.9637149  17.1087985  99.3719033  88.7607011
  17.9939023  98.9651058  89.0277104  16.2146174  98.3312772  88.2226827
  15.4520592  98.7986770  87.5996044  16.7086401  97.6256325  87.5547680
  15.5091618  97.6692251  89.4331692  15.8853527  97.9044671  90.5870350
  14.6129386  96.6972228  89.1413504  14.4152861  96.5360138  88.1640863
  13.9335509  95.7767473  89.9813895  14.5479968  95.5645751  90.8563591
  12.5673619  96.2972941  90.4238541  12.0821035  95.6865742  91.1851987
  12.6574994  97.2645935  90.9181731  11.4034991  96.3839058  89.4643159
  10.8993722  95.4120994  88.9172755  10.8916449  97.5856647  89.2739046
  10.2023650  97.6379890  88.5375246  11.3562896  98.4229110  89.5953326
  13.7652533  94.4350880  89.2668665  14.0459157  94.2802989  88.0752757
  13.1257517  93.4789721  89.9506248  12.7305134  93.6210203  90.8691612
  13.0112994  92.1385118  89.4140143  14.0009689  91.8521242  89.0581172
  12.6152793  91.1120839  90.5371216  13.3235724  91.3049971  91.3428651
  11.5352978  91.0761163  90.6801123  12.9468716  90.1522764  90.1409186
  12.0816873  91.9333440  88.1783683  12.4200323  91.1297013  87.3500606
  11.0168222  92.8064579  87.9591463  10.9529344  93.5859402  88.5983072
  10.4281622  92.9747867  86.6934564  10.3817325  91.9768770  86.2573519
   8.9742381  93.5507350  86.8897195   8.9626538  94.6363388  86.7926504
   8.3985351  93.1922276  86.0364087   8.1988432  93.1042083  88.1275556
   8.0254272  93.8201139  89.0994819   7.9341780  91.8351996  88.2058151
   7.3616864  91.5772795  88.9969197   8.1649874  91.1796986  87.4729130
  11.1622119  93.8540658  85.6814043  10.8621997  93.6210339  84.4958526
  12.1403945  94.7371357  85.9897095  12.3914983  94.9588734  86.9425402
  12.7166497  95.6967570  85.0365631  12.6708922  95.2254128  84.0548068
  11.8664729  96.9625575  84.9558973  11.8734000  97.6192004  85.8259222
  12.2537831  97.8966504  83.8136859  13.1608851  98.3723752  84.1865095
  12.4517348  97.3003960  82.9229522  11.4953860  98.6795488  83.8116791
  10.6112559  96.5124847  84.6785646  10.1500554  96.5590533  85.5192343
  14.1877631  96.2468641  85.3601490  14.3236105  96.9757986  86.3025309
  15.0843865  96.0834356  84.4261124  14.8660731  95.5694558  83.5845281
  16.5006318  96.5506197  84.4420001  16.5891897  97.3481569  85.1796997
  17.4212112  95.4317732  85.0082424  16.8279954  94.9571893  85.7898894
  17.8308988  94.2986544  84.0602883  18.4839634  94.7016558  83.2862105
  18.2548814  93.4130939  84.5337918  16.9646917  93.8772435  83.5501756
  18.6708736  96.0105036  85.6607454  19.3525879  96.3586131  84.8847444
  18.4290610  96.8547706  86.3063768  19.1069120  95.1664694  86.1951467
  17.0926422  97.0882008  83.1782480  16.7588546  96.7270561  82.1087574
  18.1167980  98.0014659  83.3251817  18.3895355  98.2569204  84.2635105
  18.6277980  98.7800373  82.2619173  17.9532973  98.7415449  81.4065401
  18.5200159 100.2299996  82.6642103  17.4636571 100.3150400  82.9191001
  19.2008442 100.4662748  83.4819798  18.8301426 101.3444556  81.7473245
  17.9912400 101.8351072  80.8865536  16.9627678 101.5298625  80.7621630
  18.4825088 103.0534592  80.3030586  17.9021622 103.5727402  79.6599060
  19.7333497 103.2990639  80.7433929  20.6412839 104.3152413  80.4013406
  20.4101247 104.9736100  79.5769961  21.9418904 104.2269111  80.9627715
  22.7454676 104.9180126  80.7552908  22.2727066 103.2245357  81.8895997
  23.2944593 103.1288179  82.2261613  21.3551258 102.1935899  82.2126756
  21.6255669 101.3709362  82.8580933  20.0485723 102.2377910  81.6624499
  20.0445477  98.3878251  81.8916788  20.8986418  97.9943486  82.7032774
  20.3747575  98.6801569  80.5656806  19.6502747  98.9003704  79.8973013
  21.7469166  98.6635478  80.0179705  22.4004925  98.5413009  80.8817389
  21.9111013  97.3911027  79.1015551  22.9823411  97.3583106  78.9028796
  21.5738502  96.1343442  79.8345673  20.5110171  96.0176838  80.0462698
  21.8741020  95.3076636  79.1907825  22.1707429  96.1184618  80.7464716
  21.2034827  97.3928233  77.6895766  21.5099537  98.3125360  77.1912651
  21.4906778  96.5093300  77.1194374  20.1291959  97.4489397  77.8653837
  22.0918039  99.9470718  79.3196998  21.1468693 100.5034429  78.7609427
  23.3420479 100.2567778  79.1555814  23.9953981  99.6301563  79.6034419
  23.7516681 101.5581044  78.6872740  22.9303958 102.2463969  78.8869380
  24.9252914 102.1321685  79.4598807  25.0579527 103.1765117  79.1773063
  24.5248015 102.1989700  80.4714461  26.2392287 101.3636499  79.5007839
  26.2769222 100.2919664  78.8918937  27.2460578 101.9014092  80.1016269
  23.9651316 101.6717560  77.1182145  24.1512746 102.7706797  76.5877127
  23.6239149 100.5876506  76.3731883  23.4143511  99.7491275  76.8957490
  23.7287012 100.5460807  74.8967811  24.4792122 101.2993321  74.6570728
  24.2996676  99.1518689  74.5591392  25.2374240  99.1310147  75.1143672
  23.6503862  98.3758633  74.9645519  24.4939775  98.7538808  73.1317105
  25.6515583  99.1309756  72.4288547  26.3839493  99.6861744  72.9960916
  25.8479231  98.6157608  71.0987282  26.7524261  98.8331683  70.5500860
  24.8970294  97.9328277  70.3988192  25.1305846  97.4747698  69.1074004
  26.0756587  97.3470216  68.9973298  23.6429931  97.7166132  71.1000968
  22.9101156  97.1231602  70.5736888  23.4357285  98.1472675  72.4199753
  22.5325217  97.8857685  72.9512524  22.4278853 100.8037369  74.0923876
  21.4173762 100.1074128  74.3742112  22.3776258 101.7594782  73.1647263
  23.5091541 102.6194548  72.8475034  24.3576242 102.0952177  72.4076751
  23.8740557 103.0671879  73.7718856  23.0548250 103.7762504  71.9802971
  23.5050859 103.8602513  70.9912020  23.2181529 104.7375486  72.4675109
  21.5347257 103.4889190  71.8222178  21.2853418 103.4160390  70.7636356
  21.1422127 104.4141851  72.2440439  21.1440820 102.2433670  72.6010978
  20.5224716 102.6503333  73.3986438  20.3301694 101.2796612  71.7224671
  19.1233251 101.3505290  71.6199117  20.9505632 100.3427729  71.0073881
  21.9358931 100.1877366  71.1660990  20.4688890  99.5158096  69.9508804
  19.4832517  99.8766616  69.6569330  21.4134067  99.6602559  68.6684209
  22.3454308  99.1118964  68.8052728  20.8923918  99.1171607  67.8799470
  21.5691567 101.1009022  68.1402967  20.8900511 102.0387966  68.6344526
  22.4441210 101.3316561  67.1596887  22.5572681 102.3003349  66.8970879
  22.8022187 100.5349664  66.6525119  20.1407872  98.0642432  70.3320229
  20.0798782  97.2155175  69.4074850  19.9750503  97.7351923  71.5990907
  20.2010611  98.4543102  72.2713557  19.9278107  96.3062093  72.1030060
  20.6802300  95.5936115  71.7650974  20.0749723  96.3297532  73.6781759
  20.9055163  96.9211402  74.0636132  18.8690468  97.0809763  74.2676526
[truncated: 13,013,784 more chars]
