# Supplementary material for: Alanine Rewires the Communication Pathways Established During the Allosteric Activation of Liver Pyruvate Kinase by Fructose Bisphosphate
Source: J Chem Inf Model. 2026 May 26;66(11):6637–43. doi: 10.1021/acs.jcim.6c00643 (PMC13250992; doi:10.1021/acs.jcim.6c00643)
Supplement: Supplementary file 2 [file ci6c00643_si_002.zip › MD_Inputfiles/hlpyk_pep_fbp/production.0.restrt]

default_name                                                                    
183788  0.1500000E+04
  51.9237100  74.7492510  50.3620440  52.0589578  75.5263271  50.9929627
  52.5633750  74.9435198  49.6049520  52.3129992  73.9414317  50.8268092
  50.4631160  74.5684488  50.0876050  50.2669926  73.9898961  49.1848777
  49.5927489  74.0647466  51.2720365  48.5491922  74.2804815  51.0428034
  49.6898011  72.9896629  51.4233510  49.9390114  74.7033205  52.6495495
  50.9910760  74.4588282  52.7961221  49.6697114  75.7416343  52.4559057
  48.8741244  74.1814155  54.0559302  49.5883164  75.4450461  55.1327543
  49.2028849  75.4253084  56.1520978  50.6566744  75.3066182  55.2984404
  49.4397499  76.4323920  54.6955122  49.9947179  75.9145244  49.6528278
  50.3952430  76.9371828  50.2153220  49.1582734  75.9980240  48.6269681
  48.6879815  75.1545671  48.3311470  48.8077047  77.2263870  48.0221698
  49.7408723  77.7727357  47.8850449  48.0291927  77.0705403  46.7070608
  48.5916934  76.4380479  46.0203054  47.1699027  76.4198906  46.8694679
  47.5443317  78.2546089  45.9552159  46.7743583  77.9852165  45.2322576
  46.9158040  78.8602426  46.6081346  48.6588911  78.9561469  45.2835246
  48.3797877  79.5547577  44.2132968  49.8519416  78.8699567  45.7301357
  48.0265154  78.1122651  49.0215571  47.0525313  77.7523776  49.7025242
  48.3732196  79.3542696  49.1086253  49.0714811  79.6255808  48.4311874
  48.0100036  80.3210756  50.1518453  46.9494768  80.5271989  50.0072905
  48.0110775  79.9509635  51.1771058  48.8515482  81.5873818  50.1563767
  49.7504168  81.7286130  49.3201961  48.6245073  82.4591200  51.1632476
  47.6108069  82.3344337  52.2126296  48.0539764  81.7447718  53.0151255
  46.7174367  81.9403719  51.7281237  47.4716910  83.7426257  52.6910619
  47.2642853  83.7790353  53.7605278  46.6350147  84.2234044  52.1841780
  48.7746845  84.5120142  52.4037825  49.4376449  84.5183575  53.2689665
  48.5189071  85.5126632  52.0553627  49.3265820  83.7548481  51.2369562
  49.0011680  84.2794077  50.3386005  50.8829470  83.7808977  51.3005079
  51.4807571  84.5134343  50.5687326  51.5580515  82.8049248  51.8967351
  51.0050829  82.0579353  52.2921267  53.0602472  82.5616917  51.7968072
  53.5805213  83.5110197  51.9240522  53.6059949  81.5316770  52.8017709
  53.4548975  81.9355922  53.8028346  52.9468503  80.6918381  52.5820009
  54.6253026  81.2129620  52.5836823  53.5549815  82.2560080  50.4120341
  54.6489024  82.7587083  50.0213779  52.7711985  81.5653008  49.5505388
  51.8815992  81.2277745  49.8893443  53.0009352  81.4795334  48.0992551
  53.8577078  80.8498044  47.8594394  52.2388810  80.7892023  47.7375660
  52.7739819  82.8724026  47.3263415  53.6515314  83.3027896  46.5115993
  51.8400348  83.7151871  47.7527787  51.3429838  83.4720033  48.5977178
  51.7935804  85.0480938  47.2316217  51.8445805  84.9618159  46.1462384
  50.3822167  85.5839269  47.6831172  50.4926931  85.6216652  48.7668157
  50.2097755  86.5939985  47.3114697  49.0793476  84.8667433  47.3441980
  48.9957767  83.8112598  46.3796454  49.8629225  83.3982744  45.8857818
  47.7429509  83.2289233  46.0589595  47.7004743  82.4616227  45.3001139
  46.5807205  83.6973734  46.7691960  45.3820767  83.1909839  46.3238173
  44.6075627  83.2127233  46.8906113  46.6133876  84.7661629  47.6920400
  45.7043661  85.2047700  48.0763712  47.8966681  85.3954378  47.9059077
  47.8977533  86.2123586  48.6123349  53.0329913  85.9083808  47.5951558
  53.5207965  86.6044512  46.6875551  53.6044268  85.7698618  48.7936448
  53.1431941  85.2217425  49.5056348  54.8956008  86.4519844  49.2081013
  54.9473067  87.5088448  48.9462361  55.1016036  86.2405463  50.7588011
  55.0367656  85.1713543  50.9608691  56.1566138  86.4225866  50.9635629
  54.0848511  86.8747365  51.7045038  53.0742833  86.8976978  51.2966436
  54.0609961  86.1537440  53.0341507  53.5785792  86.7632248  53.7982888
  53.6039271  85.1681306  52.9457541  55.0958389  86.0133362  53.3463567
  54.5425328  88.3158903  51.9816368  55.5145891  88.2948264  52.4743466
  54.5352516  88.9302629  51.0813014  53.8451438  88.7673942  52.6872569
  56.0518928  85.8637528  48.3741603  56.8433382  86.5812972  47.7567533
  55.9801883  84.5264407  48.1683791  55.2113221  84.0714541  48.6394756
  56.9005206  83.8180082  47.2823338  57.9174671  83.9882976  47.6357770
  56.7792819  82.3340989  47.5181259  57.1222699  82.0799894  48.5210883
  55.7376011  82.0659251  47.3418188  57.5426945  81.4117745  46.5448614
  57.2283373  80.3921221  46.7675464  57.1842002  81.7086676  45.5592409
  59.0528837  81.5281223  46.5384873  59.6395750  80.9541941  45.8212729
  59.3166549  82.5706832  46.3607267  59.6680331  81.1814548  47.8034587
  59.8409448  81.9569683  48.4269887  60.2518935  80.0632251  48.2070878
  60.1434377  78.9412840  47.5154882  59.5571878  78.7466797  46.7164011
  60.6649826  78.1565535  47.8792444  60.7883458  79.9501774  49.4140783
  60.7954684  80.7775163  49.9933673  61.0279784  79.0334386  49.7637441
  56.9082075  84.3203992  45.8741188  57.9541437  84.6226198  45.3245379
  55.7841245  84.3666164  45.1134198  54.9828980  83.9143704  45.5302000
  55.7321415  84.8369551  43.6896631  56.5087298  84.3265612  43.1200009
  54.4731864  84.3052001  43.0380370  54.5867347  84.2718548  41.9544804
  54.4143577  83.2651743  43.3590093  53.1745387  84.7696790  43.5263104
  53.2440836  84.9560436  44.5979748  52.8726189  85.7188776  43.0836241
  51.9613799  83.8178063  43.3059761  51.0446575  84.2571323  43.6993115
  51.7713944  83.6568889  42.2447715  52.1998452  82.5903841  43.9490981
  53.0061197  82.4555358  44.5422570  51.3355113  81.5959915  44.0898895
  50.1701927  81.6485124  43.6069139  49.7653000  82.4073462  43.0774489
  49.5622341  80.8714313  43.8230846  51.6464092  80.6418319  44.8683897
  52.6351577  80.6165329  45.0729691  50.9364175  80.0091550  45.2085835
  55.9172980  86.3488399  43.5093907  56.4861889  86.7031343  42.5048561
  55.5758673  87.1231986  44.5228428  55.0009177  86.7558295  45.2676028
  56.0024601  88.4706231  44.6436158  55.7441629  89.0493084  43.7567595
  55.2222043  89.0020967  45.7915986  54.1885753  89.1052915  45.4613535
  55.3985423  88.3664455  46.6593260  55.5684426  90.0276714  45.9197599
  57.5431457  88.6005637  44.8282073  58.1308621  89.3905091  44.1157155
  58.1600137  87.7388301  45.6057682  57.6339151  87.1488877  46.2345457
  59.6157129  87.6035401  45.7087455  59.9531448  88.6145382  45.9370516
  60.0033139  86.6594939  46.8409075  59.6355386  85.6338662  46.8088334
  61.0764407  86.5032787  46.9509481  59.6282033  87.1957265  48.1246120
  58.7341231  87.5155025  47.9833183  60.3233210  87.2175702  44.4399995
  61.2540280  87.9368811  43.9951572  59.7462707  86.2094517  43.7123216
  59.1694017  85.4810505  44.1082432  60.1442035  85.9612872  42.2768446
  61.1972424  85.6821303  42.3128988  59.3700225  84.7134951  41.6958300
  58.2899847  84.8582179  41.7217909  59.7209073  84.4180178  40.2226964
  60.7794483  84.1914642  40.0951540  59.2871611  83.5070119  39.8103465
  59.4618277  85.2759909  39.6023132  59.5382346  83.4276661  42.5425742
  60.5897535  83.1712264  42.4137514  59.3206509  83.6952701  43.5765691
  58.8558641  82.6643939  42.1685254  60.1531808  87.1921592  41.2755426
  61.1786412  87.4923057  40.6212158  59.0372457  87.9553108  41.2688427
  58.2189315  87.5615546  41.7109553  58.8683693  89.2447442  40.5832527
  59.0553000  89.0416148  39.5287762  57.4540548  89.8078018  40.7693148
  57.0530735  89.7373313  41.7804270  57.2960851  90.7365537  40.2210565
  56.8150759  89.1492341  40.1810086  59.9199878  90.3166970  40.9984350
  60.6218769  90.8512664  40.1707669  59.9854803  90.5658052  42.2738105
  59.3954613  89.9392414  42.8023891  60.8842662  91.5567881  42.8643014
  60.7650855  92.5423179  42.4141593  60.4917899  91.8099553  44.3364259
  60.5931663  90.8219514  44.7855040  61.2846135  92.4515511  44.7210475
  59.1552080  92.4168080  44.7550829  59.2573165  93.4792168  44.5338108
  58.3865455  92.0245735  44.0891853  58.8951097  92.2587612  46.2333013
  59.7600357  92.3054753  47.1446439  57.6658722  92.2173144  46.6052164
  57.5298002  92.4926989  47.5673743  56.9476532  92.3256482  45.9033737
  62.3880395  91.2953373  42.6707711  63.1487048  92.1879620  42.3483132
  62.8341428  90.0684751  42.7815705  62.1910458  89.4018454  43.1843433
  64.1622443  89.6100917  42.4951159  64.9013537  90.3100794  42.8848831
  64.3455616  88.1759165  43.1014761  63.3984216  87.6514841  42.9749989
  65.0463497  87.6002956  42.4967516  64.7384060  88.0708873  44.6053004
  64.0181436  88.6554693  45.1776523  64.7952053  86.6410028  45.0382028
  65.7330335  86.1565173  44.7664287  64.7906684  86.6797690  46.1275038
  63.9854944  86.0570350  44.6005601  66.0972633  88.7218915  44.6319133
  66.4859594  88.5720767  45.6391724  66.7331987  88.2514532  43.8819550
  66.2192865  89.8014319  44.5435443  64.4756523  89.4680502  40.9811389
  65.6363881  89.5883623  40.4778916  63.4534174  89.3496078  40.1802483
  62.4772781  89.3725436  40.4387012  63.6081515  89.6545861  38.7253154
  64.3531078  88.9867318  38.2927465  62.3530705  89.3178620  37.9337999
  61.3999983  89.7960478  38.1599619  62.4587106  89.5092708  36.5060172
  62.7298038  90.5434191  36.2933882  63.3153564  88.9029452  36.2116919
  61.5583234  89.1990172  35.9757673  62.2068656  87.8992336  37.9705449
  61.9227285  87.6022860  38.8381210  64.0689030  91.0964073  38.4137564
  64.9887589  91.3799885  37.6498913  63.4767363  91.9835883  39.1866694
  62.7211971  91.7045106  39.7960759  63.7522277  93.4057308  39.2048604
  63.9575829  93.5799782  38.1486563  62.5667718  94.2473346  39.7457369
  61.6205577  94.0730067  39.2335031  62.4114338  93.8716982  40.7571062
  62.8912862  95.6985555  39.9759784  63.6398226  95.6184650  40.7642542
  63.3675190  96.2092716  39.1389894  61.7330466  96.5236869  40.5380787
  60.7794875  96.0654676  41.1162932  61.8337738  97.8709767  40.4167190
  61.0310923  98.4596323  40.5878732  62.7241176  98.2246326  40.0968511
  65.0469803  93.7380610  39.9642383  65.8303142  94.6428915  39.5470197
  65.2969155  93.0105656  40.9913341  64.6548385  92.2829724  41.2714563
  66.5935617  93.1489680  41.6028370  66.6222350  94.2226917  41.7883483
  66.6239272  92.3475799  42.9151342  65.6640147  92.1488061  43.3918386
  66.9124770  91.3141998  42.7228483  67.6190930  92.9181948  43.9270805
  67.6578515  92.1862751  44.7338588  68.6074863  92.9313747  43.4676677
  67.1589487  94.2558107  44.4440614  65.9468493  94.4322219  44.5479956
  67.8788897  95.2407333  44.5725257  67.8131122  92.9155843  40.6276930
  68.6392925  93.8533700  40.5261885  67.9287248  91.7534440  39.9992940
  67.1829426  91.0864634  40.1375037  69.1825712  91.3861272  39.3721004
  69.9312097  92.1775688  39.3361672  69.7694981  90.1823600  40.1893186
  69.1340832  89.3010472  40.1019358  70.7387272  89.9132797  39.7694360
  70.1311952  90.3955511  41.6716677  69.2794978  90.7045060  42.2777062
  70.5540217  89.2488799  42.4586306  69.7863839  88.4859569  42.5878177
  71.3671515  88.7273424  41.9537032  70.8338575  89.5337258  43.4728568
  71.2292940  91.4798016  41.8702612  72.1731626  91.0014892  41.6086711
  71.0157456  92.3810708  41.2955618  71.2698770  91.7221723  42.9321999
  69.0808250  90.8909224  37.8695985  69.9914133  91.0974359  37.1609853
  67.8997774  90.4034354  37.5138898  67.1588110  90.4221196  38.1999801
  67.4049300  89.9525140  36.1362337  66.5222361  90.5422642  35.8889560
  68.1073654  90.2457082  35.3560149  67.1655562  88.4765222  36.1015265
  67.6497111  87.6951390  36.9647708  66.2983159  88.0076280  35.2190442
  65.9177518  88.6634133  34.5517986  65.7522742  86.5818046  35.2591281
  65.1255325  86.5532656  36.1504751  64.8642596  86.4224786  34.0034531
  65.4647651  86.6654082  33.1268233  64.3477952  84.9620712  33.7591350
  63.6891170  84.9821709  32.8908925  65.2166624  84.4001659  33.4164513
  63.8477479  84.5704665  34.6449940  63.7024198  87.2888181  34.0351804
  64.0386911  88.1879368  34.0455807  66.7830499  85.4422219  35.3158562
  66.4968609  84.3373008  35.7525874  68.0377517  85.6512364  34.9571886
  68.3168245  86.5706988  34.6460007  69.2400460  84.7667476  35.0962393
  69.0301438  83.8148152  34.6084890  70.4421484  85.4932114  34.4956285
  71.3229907  84.8648383  34.6274012  70.3040243  85.7369901  33.4422468
  70.7347866  86.3971136  35.0298894  69.5035504  84.4422338  36.6024473
  70.2509650  83.4857470  36.9229233  68.9566160  85.1930956  37.5473748
  68.5143312  86.0694905  37.3098541  69.0105454  84.9078489  39.0003997
  70.0712276  84.8850645  39.2504923  68.1947624  85.8671100  39.8120078
  68.4757284  86.9097397  39.6634092  67.1286676  85.6871843  39.6731587
  68.5142748  85.5882998  41.3390996  67.5361834  84.9964433  42.1771108
  66.6170863  84.6096137  41.7623283  67.7760788  84.9047097  43.6043318
  67.1837580  84.3399022  44.3090044  68.9665434  85.4440532  44.1132920
  69.1683732  85.2869937  45.1625779  70.0077887  85.8906692  43.2850029
  71.0037011  86.0133285  43.6844989  69.7536248  85.9351965  41.9039915
  70.5366355  86.2585272  41.2341003  68.5075929  83.4420637  39.3236096
  69.1982992  82.8140053  40.1784940  67.4272203  83.0155892  38.7052768
  67.0193844  83.5695539  37.9656937  66.7356027  81.7542102  39.0039813
  66.8159700  81.5870766  40.0781116  65.2896809  81.9365700  38.6817223
  65.2178398  81.9596093  37.5943364  64.6089267  81.1026860  38.8530480
  64.6008294  83.0714556  39.4302724  64.4480223  84.3390016  38.7976134
  64.6837076  84.3909550  37.7449109  63.9511063  85.4388196  39.5920465
  63.6931760  86.4060428  39.1866436  63.5150551  85.2315636  40.8995272
  63.0556460  86.0665548  41.4076095  63.5992180  83.9774952  41.5191086
  63.1867103  83.7762630  42.4967462  64.1126676  82.9522602  40.7412535
  64.2018501  81.9882043  41.2198430  67.3808221  80.5498410  38.3602263
  68.1360909  80.6604259  37.3890405  67.1666412  79.4338658  38.9302295
  66.4712101  79.4072388  39.6621903  67.6330580  78.1256616  38.5191300
  67.0589038  77.5206098  39.2208132  67.0804575  77.7835988  37.1527478
  66.0036946  77.9310675  37.2359056  67.4663172  78.4806935  36.4089240
  67.2817285  76.2677093  36.7950126  68.2890128  75.8612040  36.8855626
  66.7509971  75.8225831  37.6366123  66.5680838  75.9422915  35.4677350
  65.8624356  76.8041055  34.9460137  66.7718517  74.7376835  35.0055202
  66.2002419  74.4344063  34.2300159  67.1730723  74.0014253  35.5685885
  69.1497830  77.8392427  38.7816964  69.4756985  76.7457191  39.3315515
  70.0678353  78.7963821  38.4997711  69.7075062  79.7058482  38.2484082
  71.4918646  78.6135325  38.4128231  71.7846961  77.7274552  37.8495853
  72.1167948  79.8334844  37.6185320  72.1139761  80.7183335  38.2550335
  73.1673151  79.6539617  37.3897793  71.4345484  80.2153309  36.3013043
  70.5082309  80.7160827  36.5828776  72.1137039  80.9418640  35.8551953
  71.2702535  79.0381585  35.2734333  71.6982773  77.8858115  35.4257521
  70.8483344  79.2236575  34.0155311  71.2508505  78.5792209  33.3501061
  70.6960433  80.1497596  33.6423792  72.1742446  78.4082206  39.8142877
  71.5699653  78.7315755  40.8590149  73.3538008  77.8381115  39.8129691
  73.8162608  77.8629559  38.9154093  74.1862773  77.3645576  40.9987330
  74.9351831  76.7001315  40.5677128  75.0256497  78.4585033  41.6405131
  75.5394879  78.0082497  42.4898841  75.7099776  78.8002902  40.8639968
  74.3104666  79.7430771  42.0442255  73.7390186  80.1837752  41.2272869
  73.5822749  79.4884675  42.8142982  75.2474261  80.8183273  42.6817509
  76.2988359  80.4724433  43.1933766  74.9494905  82.1022841  42.6670026
  75.6784668  82.7943616  42.5683752  74.0755706  82.3667209  42.2352178
  73.3769186  76.5290858  41.9981288  73.6747026  76.4689152  43.2004831
  72.4379412  75.7666705  41.4465423  72.2879471  75.8700079  40.4530982
  71.5178443  74.7916235  42.0833923  70.9012673  74.4164651  41.2665753
  72.2650815  73.5495594  42.5471376  72.8536240  73.8235303  43.4227271
  71.6257915  72.8206190  43.0451881  73.1276597  72.7467419  41.5618581
  73.7907796  73.4143179  41.0117019  73.6988680  71.9934002  42.1043508
  72.3412700  71.9944815  40.5869057  71.1386502  71.8740143  40.7261259
  72.9323363  71.3674559  39.5582435  72.3564465  71.1179045  38.7669313
  73.9254145  71.4590505  39.3983897  70.5796610  75.4181860  43.1099822
  70.4125840  74.9775882  44.2255056  69.9698684  76.5555616  42.8055969
  70.0603370  76.8597073  41.8467372  69.0476043  77.4019651  43.6669478
  69.7000058  77.6182889  44.5129278  68.6956090  78.7590338  43.0145101
  69.5688729  79.3447594  42.7274693  68.2887940  78.5214244  42.0315827
  67.6642132  79.6665041  43.7099714  66.7466189  79.1232247  43.9359196
  68.1630329  80.1422054  45.0861610  67.6470546  80.9660963  45.5791824
  68.0005059  79.3026278  45.7619394  69.2303707  80.3633124  45.0849411
  67.4795259  80.9436531  42.8628013  66.5508914  81.4144821  43.1853698
  68.2961745  81.6408432  43.0501805  67.3658430  80.6997652  41.8065043
  67.9343008  76.6134179  44.3211316  67.7694358  76.7928105  45.5563584
  67.1592222  75.8135272  43.5818618  67.2141275  75.6991638  42.1169297
  68.0582006  75.1229880  41.7379020  67.2477831  76.6965426  41.6783997
  65.9080570  75.1142253  41.6375446  65.9479043  74.4395006  40.7824078
  65.1475928  75.8942970  41.6740666  65.5210411  74.2888244  42.8676340
  66.0213257  73.3258378  42.7653004  64.4499900  74.1053635  42.9531547
  66.0611383  74.9624086  44.1342123  65.2952274  75.6420772  44.5077671
  66.5256689  74.0305119  45.1994861  65.7982248  73.8384260  46.1654129
  67.7094924  73.3985814  45.0549211  68.2153621  73.4603710  44.1829246
  68.2604202  72.3493195  46.0320666  67.4472994  71.6825405  46.3190263
  69.3326911  71.6004322  45.2466244  69.9249806  70.9517504  45.8920071
  68.8557931  71.1001970  44.4037525  70.0251717  72.3602942  44.8844287
  68.9059331  72.9884542  47.2685719  69.0137352  72.3465128  48.2972563
  69.1917807  74.2592488  47.1792835  69.0264950  74.5635124  46.2304423
  69.5372547  75.0451727  48.3603749  70.2453721  74.4768559  48.9634394
  70.3337166  76.3012733  47.9390548  71.3024141  75.9899924  47.5481157
  69.9343859  76.8886326  47.1122271  70.5802279  76.9418884  48.7857981
  68.3054617  75.3407717  49.2974007  68.3947795  75.3259821  50.5194283
  67.1688654  75.6602209  48.6370412  67.0762240  75.6052471  47.6327759
  65.9484122  76.0902462  49.3094581  66.1297543  76.8945696  50.0223993
  65.0921782  76.6287847  48.1318250  65.0791030  75.8690717  47.3502989
  64.1044453  76.8783028  48.5194129  65.5607424  78.0499861  47.6374177
  66.5549756  78.0214572  47.1915631  64.8186800  78.2264737  46.8587527
  65.6056591  79.3916976  48.8331289  63.8179738  79.5473021  49.0965033
  63.7552711  80.2678068  49.9120040  63.3408268  79.9095230  48.1858245
  63.3517318  78.6122603  49.4070337  65.1615878  74.9061859  50.0211576
  64.1630705  74.9780011  50.7266624  65.6876105  73.7168748  49.7102920
  66.5205062  73.6696158  49.1409471  65.1464575  72.4983795  50.2166902
  64.1052974  72.3722297  49.9197527  65.8648596  71.3310220  49.5603117
  65.7648920  71.3428261  48.4749678  66.8999230  71.2708698  49.8966528
  65.2973597  70.4916213  49.9621294  65.2821180  72.3764324  51.7729727
  66.1395229  73.0709905  52.3491586  64.4714753  71.5123595  52.4000244
  63.8395413  70.9095551  51.8926919  64.3146652  71.3421926  53.8656424
  64.8084073  72.1897305  54.3410369  62.8183060  71.5175575  54.2768343
  62.2319723  70.7974931  53.7060278  62.8105667  71.2252435  55.3268840
  62.2121543  72.9455751  54.0950567  60.9633549  72.9247673  54.0452046
  62.9149461  73.9493385  54.0404189  65.0142984  70.0969106  54.4857263
  65.5665799  70.2625780  55.5618803  65.0369827  68.9442030  53.7804132
  64.6850187  68.9522099  52.8337334  65.8135320  67.7556695  54.1573236
  66.3315088  67.9042438  55.1048192  64.9709341  66.5170552  54.3836539
  65.6550414  65.7311303  54.7036872  63.8891081  66.6700164  55.4570909
  63.3228126  65.7498467  55.6009240  64.4639142  66.7685718  56.3779518
  63.2020856  67.4917847  55.2550564  64.3663055  66.0363773  53.1601861
  63.5840214  66.5703426  53.0036212  66.8534360  67.3860664  53.0931829
  66.8055126  67.8082033  51.9463785  67.8643713  66.5741739  53.4608395
  67.8342263  66.4150517  54.4577838  68.8958154  66.0980806  52.5177415
  69.3296861  66.9996386  52.0852460  69.9952145  65.4179780  53.2909888
  70.5569823  66.1483384  53.8733037  69.5321728  64.7055983  53.9737986
  71.0400392  64.7445173  52.3817300  71.7019592  65.4431930  51.3625716
  71.4679950  66.4736596  51.1393984  72.7855835  64.8551151  50.6279765
  73.1921401  65.3906613  49.7827744  73.1949305  63.4829554  50.8868170
  73.9819079  63.0234488  50.3072305  72.5137245  62.8211318  51.9430376
  72.8414171  61.8476287  52.2766738  71.4727988  63.4372670  52.6676074
  70.9800606  62.8416271  53.4218110  68.3785431  65.3463537  51.2792496
  68.7615142  65.6297848  50.1694900  67.4939547  64.3865830  51.4692452
  67.1769149  64.1368476  52.3951153  67.0167574  63.5466966  50.3673642
  67.8971315  63.3669367  49.7503319  66.4179726  62.1933732  50.7934496
  67.1088485  61.7885384  51.5329760  65.4692106  62.3779598  51.2973221
  66.1715241  61.1904311  49.6621869  65.3979266  61.5363724  48.9766141
  67.3724905  60.7386727  48.7456495  67.2907483  61.3348467  47.8367527
  68.2769418  61.0643975  49.2594309  67.3555055  59.6887945  48.4530970
  65.6030842  59.8771839  50.4311274  65.3341187  59.0408331  49.7858655
  66.3570561  59.5886110  51.1634692  64.8079261  60.2037065  51.1013567
  66.0633481  64.3468430  49.4435974  65.9850068  64.1211370  48.2334763
  65.3633284  65.3001107  50.0157359  65.4338646  65.4463642  51.0126004
  64.6295169  66.2319011  49.2469136  63.9151521  65.7850934  48.5554225
  63.8651178  67.1957729  50.1319718  63.0629026  66.7126797  50.6897995
  64.5658098  67.6350236  50.8420467  63.2404279  68.3860492  49.3564087
  64.0929175  68.9487347  48.9759529  62.5785677  68.0582756  48.5547153
  62.4800806  69.3894850  50.3029614  62.8536000  69.4129028  51.4889753
  61.5176216  70.0598148  49.9506830  65.5453662  67.1550816  48.3979158
  65.2843844  67.4611541  47.2237264  66.7152812  67.6384926  48.9401253
  66.9375751  67.4517283  49.9074952  67.6893158  68.4631411  48.1665416
  67.2625307  69.3669273  47.7316238  68.7599598  68.8804825  49.1534840
  68.5709078  69.8878912  49.5242767  68.7232855  68.2110400  50.0129112
  70.1439908  68.8306675  48.6497877  70.7706865  69.9087998  48.0566841
  70.4157400  70.8542224  48.0736897  71.9878868  69.4488363  47.6315672
  72.7448735  69.9602446  47.0554634  72.1727508  68.1597178  47.9212156
  71.0315674  67.7644316  48.5847628  70.7764837  66.8137445  49.0292032
  68.2238086  67.7257864  46.9401358  68.5568192  68.2690312  45.8656006
  68.2936570  66.3832233  47.0079861  67.8904136  65.9312997  47.8162310
  68.8046837  65.5751531  45.8675928  69.7233777  66.0118336  45.4759022
  69.1210470  64.1147740  46.2946699  68.2231149  63.6681276  46.7217232
  69.2846985  63.5067138  45.4049607  70.3546420  64.0107239  47.2640037
  70.1125432  64.4873875  48.2138890  70.5935573  62.6118741  47.5797423
  71.5357371  62.5486563  48.1241654  69.7699453  62.3213183  48.2319237
  70.5547055  62.0035942  46.6760939  71.6686971  64.5663391  46.7224113
  72.5322946  64.4837427  47.3823141  71.9710334  64.1644521  45.7553645
  71.4831200  65.6261351  46.5477189  67.7615253  65.5247759  44.7602823
  68.0412596  65.7641746  43.5605941  66.5015453  65.4547516  45.0980612
  66.2441844  65.5907962  46.0652026  65.3211743  65.5969872  44.2513608
  65.4238339  64.8303695  43.4833252  64.0369161  65.3415665  45.1090113
  63.8898998  66.0407843  45.9322096  63.1442515  65.6219513  44.5498738
  63.9646741  63.6963670  45.6146550  64.6878508  63.8692849  46.7246790
  65.0780923  66.8794704  43.4902375  64.3373877  66.8777345  42.5029238
  65.8049978  67.9624637  43.8602455  66.4045211  67.9124293  44.6715331
  65.9105224  69.3298993  43.2676069  65.2200908  69.3882059  42.4261689
  65.5586836  70.2894360  44.3614726  66.3267631  70.4067262  45.1259311
  65.5038976  71.2259894  43.8065169  64.1364995  69.9902158  45.0223703
  64.2497700  69.0310153  45.5275536  63.7629916  71.0561048  45.9949159
  63.0516123  70.5886483  46.6757128  64.6290678  71.3867686  46.5682164
  63.3305771  71.9235510  45.4962390  62.9702451  69.9005798  44.0198803
  61.9888104  69.6616649  44.4295210  62.9230907  70.7820218  43.3804019
  63.0819748  69.0052972  43.4082268  67.2572192  69.6221268  42.6359673
  67.3386864  70.5799659  41.9192639  68.2089887  68.6924374  42.5350443
  68.0132747  67.8461589  43.0504520  69.5041533  68.8707307  41.7742686
  69.9805572  69.8268916  41.9908424  70.5438141  67.7982228  42.0716141
  70.0644126  66.8284987  42.2054400  71.3088848  67.8301035  41.2958353
  71.2185477  68.1034120  43.4674138  70.5196143  68.0528001  44.3023191
  72.2332424  66.9407282  43.8250911  72.5091413  66.9905504  44.8784201
  71.7090821  66.0043107  43.6340984  73.1097189  67.0238126  43.1824331
  71.9624049  69.4173130  43.6735716  72.4713317  69.4139782  44.6374608
  72.7664869  69.5327154  42.9467819  71.2960695  70.2792160  43.6387162
  69.1903910  68.7335125  40.2660441  68.4003176  67.8796704  39.8836357
  69.8894872  69.5822808  39.4238599  70.4423286  70.2586727  39.9308413
  69.3391230  69.9280244  38.0955882  68.7023261  69.1015861  37.7798343
  68.4391084  71.2573496  38.2391007  67.6377061  71.1439445  38.9691671
  69.0490765  72.0965274  38.5733942  67.9227313  71.6371682  36.9086261
  68.1183555  70.9331314  35.8764197  67.3720296  72.7772720  36.8499115
  70.4197751  70.0852925  37.0868055  71.0967960  71.1237851  37.0429066
  70.6272679  69.1315725  36.1745124  70.2628400  68.2287021  36.4431921
  71.6100068  69.2767825  35.0727943  72.6009698  69.4722355  35.4825398
  71.8565090  67.9061522  34.4144095  72.7534898  67.9166266  33.7952006
  72.2147305  66.7504097  35.3936754  73.2397191  66.8820967  35.7403000
  71.5337503  66.6517014  36.2390289  72.3915650  65.8379607  34.8242263
  70.6482494  67.4947052  33.6268497  69.9102436  66.9972349  34.2561119
  70.0648012  68.3290684  33.2374630  70.9307468  66.6266762  32.4504948
  71.6389079  67.1512818  31.8090925  71.3539559  65.7055685  32.8512668
  70.0463253  66.3250149  31.8893400  71.3987692  70.4053058  34.0052381
  72.1732074  70.5114912  33.0432309  70.3277719  71.1277709  34.1379369
  69.6330041  70.8733062  34.8254291  70.1401788  72.3636353  33.4057501
  70.7436956  72.3432088  32.4982987  68.7400250  72.4950820  32.9276662
  68.0203943  72.3353645  33.7306590  68.6947011  73.5342789  32.6019095
  68.3730183  71.5892716  31.7149820  68.6981613  70.3922032  31.8462405
  67.7765158  72.0088949  30.7489630  70.6134539  73.5959812  34.2006349
  70.7886899  74.6532364  33.5468666  70.8808690  73.4529913  35.4991504
  70.9683869  72.4903558  35.7921321  71.3393342  74.5594389  36.3701431
  70.9394416  75.5368832  36.1002488  70.9114205  74.2336283  37.7919787
  69.8398861  74.4306855  37.8248819  70.9982934  73.1834859  38.0708488
  71.5559134  75.0587405  38.6638274  70.8029970  75.5194241  39.0413027
  72.8635026  74.6422964  36.3762922  73.5496373  73.7105580  36.7434002
  73.3848807  75.7092558  35.7215425  72.7289099  76.4333056  35.4655069
  74.8047418  75.9606448  35.4697361  75.2746799  74.9954430  35.2809147
  74.9479023  76.8943530  34.2620232  74.1246963  77.6070601  34.2122170
  75.9309942  77.3649260  34.2471754  74.6891040  76.0187640  32.9608801
  73.6198952  75.8087982  32.9892852  74.8654900  76.6777049  32.1107041
  75.6045802  74.8142855  32.7671908  75.1488281  73.6957534  32.4346867
  76.8407854  74.9688909  32.7734783  75.5950099  76.5850873  36.6982852
  75.0563357  77.5452241  37.3631090  76.8636818  76.3246050  36.9319291
  77.6620206  75.2206310  36.5050656  78.2046591  75.5347930  35.6134567
  77.0983545  74.3226001  36.2522394  78.6298260  74.8390870  37.6638344
  79.5588810  74.3548223  37.3631215  78.0831904  74.2374483  38.3900029
  78.8558989  76.1288002  38.3965375  79.6983859  76.6376278  37.9281252
  79.1723253  75.9574691  39.4254354  77.5409086  76.9042901  38.0990920
  76.9126992  76.8944937  38.9897993  77.9467436  78.3608110  37.9166346
  78.2926921  78.7205293  36.7933238  77.9187107  79.1857459  38.9307990
  77.4933884  78.7646826  39.7444347  78.2366278  80.5929770  38.8762734
  78.3801385  80.9073572  37.8424883  77.0111636  81.4160229  39.3902191
  76.7520765  81.1537181  40.4159739  77.1952613  82.9598938  39.5384857
  77.9924617  83.1508646  40.2568902  77.4051976  83.4389465  38.5821723
  76.2699723  83.4317175  39.8691491  75.7893237  81.2325987  38.5298587
  75.9560813  81.6611037  37.5415838  75.5887580  80.1621903  38.4840405
  74.9410118  81.8208810  38.8797631  79.5448374  80.8711619  39.6312223
  80.2022490  81.7856718  39.2118765  79.9858098  80.0715919  40.5401267
  79.3808492  79.3437353  40.8927848  81.3530258  80.2982999  41.0922638
  81.6137554  81.3439376  41.2560161  81.3344943  79.4953771  42.3872323
  82.1892202  79.6544257  43.0446891  80.5211390  79.8591300  43.0151153
  81.3468000  78.4291845  42.1609692  82.3934798  79.7538099  40.1786733
  82.1654769  79.0630754  39.1631021  83.6420972  80.0928356  40.4670041
  83.6976426  80.6796159  41.2871892  84.8677881  79.4576482  39.8903335
  84.8572440  79.2541983  38.8195224  86.0065884  80.4692573  40.0127320
  86.9691632  80.0297902  39.7511625  85.8302263  81.3354494  39.3749368
  86.0316480  80.7768679  41.0581296  85.0243397  78.1475305  40.6195980
  84.7429248  78.0678448  41.8238308  85.3966628  77.1123316  39.8316777
  85.4365074  77.2812248  38.8366966  85.8692310  75.8457727  40.3848475
  85.1428462  75.2799903  40.9682892  86.4617096  75.0321290  39.2188629
  85.7004636  74.9974014  38.4395020  87.2521541  75.6912948  38.8599787
  86.8313469  73.6177685  39.6363940  86.0441122  73.3745853  40.3499930
  86.8248168  73.1446337  38.6544438  88.2551061  73.4001422  40.2399983
  88.3063957  73.9118310  41.2010623  88.3664379  72.3301677  40.4158192
  89.3146570  73.9638758  39.3666070  89.1108525  74.1496282  38.3949632
  90.5799006  73.9435963  39.5802759  91.0298992  73.5796763  40.7407606
  90.4120347  73.2510925  41.4690299  92.0218324  73.6804128  40.9021851
  91.4322392  74.2099762  38.5543457  91.0008921  74.4976983  37.6875957
  92.4186835  74.0015832  38.6148590  86.9039774  76.1042285  41.4815168
  87.8075200  76.9215835  41.1888866  86.8500807  75.5192875  42.6685853
  86.1169848  74.8474523  42.8457081  87.5369718  75.9357233  43.8930944
  88.3930626  76.5265688  43.5673489  86.4889564  76.7427673  44.7497884
  87.1801399  77.2206739  45.4440294  86.1047755  77.5501590  44.1263375
  85.5634493  75.8480647  45.4123650  84.8309710  75.6071862  44.8404780
  88.0865325  74.6929910  44.6068685  88.9736531  74.8648441  45.4217318
  87.7315611  73.4616991  44.3462816  86.8747912  73.3417616  43.8250711
  88.3496642  72.2676389  44.9039765  88.4249513  72.2410605  45.9910486
  87.6028467  70.9848694  44.4744915  87.8597004  70.8813668  43.4202426
  88.1426812  69.7078335  45.1360170  87.8110339  69.6388552  46.1720485
  87.7846961  68.8753150  44.5303278  89.2259495  69.6204753  45.2199530
  86.2099137  70.9836576  44.7687071  85.7834270  71.6074273  44.1765738
  89.7549172  72.1877259  44.3258262  89.8045038  72.3775004  43.0657530
  90.7269705  71.9935473  45.1541708  90.5466331  71.9332837  46.1461382
  92.1098761  71.9713398  44.7697833  92.1564865  72.8288405  44.0984888
  93.0307582  72.3550227  45.9458483  92.5880489  73.1683566  46.5208621
  93.0311675  71.5386704  46.6681153  94.4180878  72.5609663  45.6338073
  94.6740497  73.3466228  46.1225071  92.5569838  70.7335407  43.9712008
  92.0998232  69.6057209  44.2277956  93.3254831  70.9172522  42.8734630
  93.6231259  71.8606500  42.6695714  93.7933472  69.7194704  41.9993960
  93.2495771  68.8340448  42.3287283  93.3470425  69.9679032  40.5807374
  93.6224291  70.9771146  40.2744969  94.0135287  68.8512990  39.5964426
  93.7670331  68.9536665  38.5396188  95.1005465  68.9040479  39.6573512
  93.6238726  67.8679119  39.8597066  91.8136649  69.7869622  40.3818255
  91.5021468  68.7795585  40.6579097  91.2129565  70.3436164  41.1011212
  91.3267002  70.1575795  38.9452574  90.2460251  70.2255152  39.0703264
  91.8337738  71.0834710  38.6737773  91.6181581  69.3206778  38.3105790
  95.3506007  69.5661676  42.1940411  96.1035090  70.4219099  41.7980185
  95.7577458  68.3825412  42.6686345  95.0791119  67.6499333  42.8197693
  97.1378466  67.8105196  42.6020114  97.8986042  68.5910705  42.5915751
  97.4044870  66.8130903  43.7617915  96.6635856  66.0154867  43.8165641
  98.7725277  66.0586901  43.6147581  99.5277038  66.8440218  43.5821492
  98.9707910  65.4504824  44.4973058  98.7906174  65.5028702  42.6772887
  97.4151475  67.5213436  45.1094015  98.3534418  68.0204498  45.3514691
  96.6467340  68.2888621  45.2021439  97.1723361  66.4717006  46.1999918
  96.6765379  66.9592457  47.0393853  96.5514352  65.5843527  46.0767208
  98.0903149  66.0914127  46.6481097  97.3362546  67.0788466  41.2466566
  96.6502299  66.0903352  40.9262096  98.4166460  67.4477075  40.5417257
  99.0287384  68.1125789  40.9927126  98.9769837  66.6977996  39.3967646
  98.2657591  65.9382557  39.0721659  99.1765676  67.6491409  38.2022021
  98.1718253  67.9144472  37.8732449  99.6018354  68.6043769  38.5100518
  99.7572511  67.2714998  37.3605571 100.2730274  66.0347285  39.7836507
 101.1976527  66.7906292  40.1865698 100.4995427  64.7240870  39.6263462
  99.7222178  64.1704322  39.2956624 101.7835585  64.0485749  39.5877880
 102.3485558  64.4782260  40.4150677 101.5864041  62.5051631  39.8423099
 101.2406514  62.1321665  38.8782187 102.9011598  61.7075395  40.1404444
 102.7698713  60.6337243  40.2741665 103.5697498  61.7449607  39.2803341
 103.3407950  62.1161043  41.0503338 100.6752923  62.2794446  40.9374141
  99.7842250  62.3641570  40.5903934 102.6041110  64.3175220  38.3270453
 102.1207105  64.0513482  37.2273986 103.8752611  64.7461683  38.4384151
 104.2931665  65.0004314  39.3220886 104.7967073  65.1602348  37.3609859
 104.1937937  65.3986041  36.4847580 105.6016434  66.4113166  37.7800068
 106.2569480  66.1657391  38.6157366 106.4924445  66.8334924  36.5859021
 105.8834573  66.7706310  35.6840800 106.8739855  67.8467419  36.7116808
 107.2993093  66.1147110  36.4429754 104.6721300  67.6358342  38.1852652
 104.0221527  67.3611255  39.0160003 105.2874232  68.4944608  38.4541058
 103.7713291  68.1039748  37.0344547 103.1745618  67.3152780  36.5762723
 103.0435900  68.7755805  37.4899123 104.4176950  68.6132953  36.3196510
 105.7206744  64.1027395  36.8627018 106.4508003  63.4920857  37.6311525
 105.6965030  63.7725738  35.5439768 105.1370206  64.3626409  34.9448274
 106.5318688  62.7740614  34.8755793 107.4869748  62.7368144  35.3994927
 106.1728092  61.7519059  34.9956243 106.7829857  63.1472155  33.4778492
 106.6352623  64.2791679  33.0413150 107.0965067  62.1238391  32.6460191
 107.4494587  60.7282856  32.9328953 106.6335043  60.0546157  32.6711943
 107.7734059  60.6624651  33.9715703 108.6687253  60.4959222  31.9660184
 108.8522348  59.4296865  31.8334825 109.6484334  60.9087185  32.2066196
 108.1548882  61.2221552  30.7692442 107.3665939  60.5861908  30.3664521
 108.9409607  61.4882661  30.0625802 107.5687395  62.4764523  31.3490381
 108.4381084  63.1131031  31.5132881 106.5476037  63.1694856  30.3804800
 106.8984105  64.0420922  29.5531939 105.2547594  62.8908376  30.6628244
 105.0037640  62.5094962  31.5637572 104.2684219  63.5443334  29.9252002
 104.6671182  63.7621705  28.9343904 103.0902264  62.5530635  29.8696426
 102.2785741  63.0337364  29.3234979 103.4005450  61.6287340  29.3822692
 102.7098918  62.3833606  30.8769430 103.8585893  64.8625372  30.5444923
 102.8831253  65.4713453  30.1009907 104.6521167  65.4384435  31.4326555
 105.3565024  64.8394033  31.8390372 104.3904908  66.7964823  32.0899861
 103.9104801  67.4974181  31.4070597 103.3726201  66.6327701  33.2607915
 103.4223857  67.5747813  33.8069034 102.3840987  66.3840443  32.8746884
 103.7455708  65.6150892  34.2003503 103.3040736  64.8131997  33.9111210
 105.7122472  67.4491399  32.5470107 105.8001427  68.0780698  33.6300357
 106.7621701  67.3957068  31.7327865 106.5977214  66.9813812  30.8264595
 108.0316558  68.2318042  31.8643860 107.9573873  68.7717116  32.8083615
 109.2161925  67.2070812  32.0903988 109.0794737  66.2982143  31.5044218
 110.1470501  67.7170578  31.8423336 109.3824780  66.8724310  33.6232513
 109.7523196  67.7364530  34.1753230 108.3588630  66.6852726  33.9477560
 110.2214143  65.5882060  33.7222698 110.3329397  65.2745083  34.7601792
 109.6758003  64.8501762  33.1342022 111.5515029  65.8126284  33.1681677
 111.5901520  65.6385335  32.1740331 112.6629403  66.2315372  33.7036736
 112.7495031  66.6421847  34.9250960 111.8747350  66.6913818  35.4275504
 113.6296456  66.7593756  35.4064825 113.7057807  66.1561007  32.9779491
 113.6352170  66.0496223  31.9760565 114.6052377  66.4892219  33.2943467
 108.3473023  69.3890469  30.9295235 108.9210848  70.4204442  31.2993854
 107.9425773  69.2421693  29.6525746 107.4917647  68.3919118  29.3459821
 107.9986971  70.3869199  28.6949968 109.0476413  70.6520720  28.8273499
 107.6445464  69.9583199  27.2741277 108.4841236  69.4936643  26.7570109
 106.9509251  69.1243817  27.3815503 107.1215400  70.9278188  26.4335249
 107.8362514  71.5471484  26.2685428 107.1917586  71.5915868  29.0511263
 106.0354795  71.4496308  29.5583098 107.8333614  72.7651920  28.9485055
 108.7933688  72.7406767  28.6356201 107.2036438  74.0680950  29.3087896
 106.9669389  73.9401574  30.3650683 108.2557705  75.2319384  29.0631449
 108.7353394  74.9090500  28.1390753 107.5623358  76.5541233  28.8740764
 107.0658854  76.5278762  27.9040516 106.9024315  76.8062125  29.7041281
 108.3364633  77.3039539  28.7109733 109.2075531  75.3232427  30.3078873
 108.5707733  75.5945766  31.1499025 109.7614975  74.3917516  30.4245143
 109.9258988  76.1243396  30.1337175 105.9765046  74.1818300  28.4465988
 104.9390962  74.5766739  28.9719691 106.0029777  73.7294372  27.1478897
 106.8653596  73.4673851  26.6921113 104.7941864  73.8811357  26.3555532
 104.3864383  74.8834388  26.4868249 105.1010031  73.7037376  24.8513937
 105.3998337  72.6892298  24.5876246 104.1548324  73.8298661  24.3250586
 106.2014848  74.7331303  24.3494744 107.1462746  74.4291234  24.8001037
 106.3189350  74.5862778  23.2758171 105.9029153  76.1666381  24.7751304
 104.7755132  76.6951623  24.6125183 106.8000871  76.8893920  25.2867189
 103.6257211  72.8743307  26.6411143 102.4876926  73.1714904  26.4040856
 103.9517715  71.7751176  27.3610722 104.8856119  71.5157258  27.6452517
 102.9330181  70.8543539  27.9634849 102.0519954  70.8208951  27.3225559
 103.5805106  69.3861950  28.1387227 103.7365516  68.9793614  27.1396043
 104.5705963  69.5249431  28.5730214 102.8031127  68.3495703  28.9066070
 103.3761101  67.4232006  28.8664411 102.7836872  68.6882802  29.9424670
 101.3178985  68.0107251  28.4005993 101.0575053  67.1506149  29.0174559
 100.5737704  68.8006227  28.5027516 101.3140184  67.6055055  26.9990324
 100.8692871  68.2349783  26.3462398 101.9248114  66.6058717  26.4019596
 102.3143231  65.5528428  27.1041559 102.1697973  65.6214516  28.1014047
 102.8970521  64.8039125  26.7581748 102.1024246  66.6301457  25.0588300
 102.0193250  67.4638511  24.4947999 102.6870723  65.9221665  24.6380456
 102.4329080  71.3745216  29.2581823 101.2360399  71.3345435  29.5255988
 103.3066739  71.9180886  30.1064792 104.2795208  72.0148484  29.8528921
 102.8649928  72.5768714  31.3489501 102.2617666  71.9050365  31.9595698
 104.0952898  72.9438361  32.1287479 104.7872356  73.4503673  31.4558905
 103.8122489  73.5889262  32.9605360 104.8591407  71.6711144  32.7198650
 104.8389721  70.8547019  31.9979132 106.2196127  72.1582535  33.2180905
 106.8085266  71.5164245  33.8733329 106.7731296  72.1094893  32.2803585
 106.0924294  73.1510356  33.6497678 104.0885830  71.2834765  33.9634297
 104.5952292  70.5092833  34.5396578 104.0305238  72.1126738  34.6685262
 103.0786157  70.9035907  33.8091701 101.9875367  73.8077903  31.1520075
 101.0393573  73.9917154  31.9504617 102.1335534  74.5226361  30.0454626
 102.9928742  74.3059586  29.5609848 101.2907372  75.7246264  29.8041593
 101.5308897  76.3518753  30.6626411 101.8283823  76.4582794  28.5778497
 101.9317297  75.7191958  27.7833163 101.1481278  77.2399597  28.2397191
 103.0192558  77.3016291  28.8444119 102.6967862  78.1140738  29.4956009
 103.7942992  76.7781277  29.4042254 103.5148999  77.7849221  27.4743828
 103.6902042  76.9362438  26.8132077 102.7178372  78.4338002  27.1114110
 104.7991300  78.5614026  27.6240848 104.5445575  79.4826897  28.1480342
 105.5503821  78.0572964  28.2321200 105.3217405  78.8424299  26.2689746
 106.2305896  79.2666875  26.3877675 105.3456629  78.0175319  25.6866766
 104.7036363  79.4866416  25.7966546  99.7513085  75.5260438  29.7411186
  99.0305870  76.2630018  30.4637694  99.4159032  74.5113518  28.9559933
 100.1089359  73.9482096  28.4840921  98.0758997  73.9179382  28.9219689
  97.3981292  74.6476978  28.4790392  98.1485408  72.7849310  27.8569012
  98.9675523  72.1050065  28.0914642  97.1912265  72.2654557  27.8992658
  98.3374472  73.2404459  26.3867789  99.2691164  73.7349537  26.1119069
  98.2969636  72.4472254  25.6402269  97.1807661  74.2051934  26.0127204
  97.4183570  75.2683399  25.3090305  96.0452762  73.8126146  26.3739286
  97.5197220  73.2532310  30.2259373  96.3144958  73.4490299  30.5255633
  98.3572993  72.5233908  31.0219842  99.3207465  72.2926316  30.8252217
  97.9196812  72.1372650  32.3466805  96.9611641  71.6283693  32.2448369
  98.9645319  71.2227038  32.9732723  99.8398079  71.8377239  33.1822174
  98.6985139  70.7837207  33.9348503  99.3061152  70.0281034  32.0451740
  98.4047549  69.4152169  32.0407262  99.5777822  70.4915190  31.0967136
 100.7094367  68.9279731  32.5662476 100.0639685  68.6118259  34.1551538
 100.6737695  67.7922868  34.5354195 100.1268866  69.3997450  34.9057035
  99.0118572  68.3494139  34.0441262  97.5849704  73.3439301  33.3157732
  96.5355926  73.3982627  34.0007052  98.4162676  74.3851252  33.2952784
  99.2860408  74.3013428  32.7887461  98.3196084  75.5740557  34.1498545
  98.1830615  75.3251869  35.2022420  99.6519421  76.3547375  34.1445224
  99.9481418  76.5640773  33.1166311  99.4576096  77.7017250  34.8889633
  98.7732509  78.4565327  34.5016400  99.1692237  77.5347684  35.9268066
 100.4608909  78.1144521  34.9947201 100.7650957  75.5462092  34.7805017
 100.7206827  75.6038276  35.8680713 100.7337075  74.4703385  34.6083553
 102.1760149  75.9328335  34.3509067 102.2108044  76.0841628  33.2720211
 102.3834933  76.8182696  34.9517857 102.9568780  75.2158261  34.6043942
  97.1060436  76.3755175  33.5876190  96.3916022  76.9223865  34.4502142
  96.8128822  76.3910357  32.3135637  97.5483930  76.0637954  31.7036147
  95.6042310  77.0010987  31.7618964  95.5228300  77.9826863  32.2287580
  95.6968558  77.2253914  30.2456654  96.1488399  76.3035228  29.8796481
  94.6984333  77.4089455  29.8486540  96.6483395  78.3220436  29.8027488
  96.2642274  79.3109960  30.0528163  97.4887180  78.2458836  30.4927225
  97.0927203  78.2285346  28.2944489  97.3940394  77.2059743  28.0671226
  96.2409522  78.6447470  27.7565136  98.3337395  79.0880726  27.9996451
  98.2500169  80.1054998  28.3816990  99.1663455  78.6766146  28.5702326
  98.6351341  79.0744221  26.5961633  99.3988701  79.7057778  26.4007050
  98.8715270  78.1741853  26.2040000  97.8952929  79.4804307  26.0412666
  94.3408898  76.2988711  32.1969228  93.2742005  76.8923914  32.2076889
  94.4652797  74.9947549  32.4289391  95.3967322  74.6131341  32.3460977
  93.4167338  74.0896837  33.0011219  92.4325446  74.3704289  32.6260813
  93.7347076  72.6714156  32.3868517  93.7198150  72.6711449  31.2969535
  94.7560806  72.4071103  32.6608486  93.0095170  71.9380515  32.7395111
  93.2996566  74.0850236  34.5284977  92.3111946  73.6832935  35.1763551
  94.2472257  74.8254985  35.1116141  95.0731542  75.0512938  34.5758819
  94.1772392  75.2817108  36.5423543  94.7624572  76.1918277  36.6739116
  93.1308881  75.5352527  36.7125797  94.6851446  74.3201967  37.5713946
  94.1201865  74.2240955  38.5774202  95.6538475  73.4645632  37.1316968
  96.0075091  73.5859725  36.1934627  96.3379340  72.7137570  38.2008452
  95.5785266  72.0850632  38.6657604  97.4770478  71.8606209  37.6915461
  97.8339429  71.1758280  38.4608162  96.9903029  71.3027029  36.8916043
  98.5561139  72.7894224  37.1301358  98.1095347  73.4652883  36.4008598
  99.0137429  73.3754951  37.9271269 100.0049412  71.9935343  36.3516655
 100.7069602  71.3909878  37.8695210 100.9685462  72.1854018  38.5685015
 100.0608446  70.5764979  38.1969974 101.6526048  70.8993091  37.6412438
  96.7647681  73.5870159  39.4131054  97.2087065  74.7364196  39.2705081
  96.4526540  73.1232570  40.6178630  96.1559293  72.1740549  40.7941295
  96.8728317  73.8832339  41.8390064  96.9027710  74.9604420  41.6751464
  95.7728573  73.8609293  42.9915343  95.7197820  72.8377503  43.3634951
  96.0210309  74.4199991  43.8937274  94.3210458  74.2748480  42.7306756
  93.6920499  73.8286727  41.7737592  93.7741659  75.0958947  43.5396111
  92.7895108  75.3165714  43.4965297  94.3747450  75.6273401  44.1536116
  98.2793972  73.4369842  42.3063733  99.1459642  74.1949843  42.6214644
  98.4782284  72.1162175  42.3863299  97.7166235  71.4619969  42.2761807
  99.6490563  71.5214460  43.0048342 100.3659272  72.3165843  43.2096551
  99.2124737  70.8304705  44.2658226  98.6084167  70.0067588  43.8854074
 100.4569387  70.1672741  44.8984006 100.8905852  69.3632315  44.3037862
 101.3416083  70.7920273  45.0217348 100.2083951  69.8560438  45.9130277
  98.4967032  71.7410600  45.3113400  99.1799287  71.7988872  46.1586592
  98.3223816  72.7583253  44.9607926  97.1472864  71.1392282  45.8820157
  96.6712331  71.7410889  46.6561212  96.3322076  71.0549003  45.1632422
  97.4607613  70.1656945  46.2589543 100.3336203  70.6093721  41.9714055
  99.6941557  69.8666120  41.2018803 101.6490991  70.6418442  41.9329574
 102.0632294  71.3321612  42.5429235 102.5724105  69.6022864  41.2827301
 101.9454270  69.0019817  40.6234672 103.6102303  70.3631860  40.5566103
 103.2127129  70.9901918  39.7585266 104.1676054  70.9585159  41.2798083
 104.3501462  69.6774502  40.1438004 103.1077427  68.7683855  42.4554049
 103.9360769  69.2945328  43.2415242 102.7266985  67.4675277  42.4348591
 102.1712619  67.2348016  41.6240036 103.3670071  66.3560177  43.1162918
 103.6532859  66.7356341  44.0971326 102.3352156  65.1716033  43.2924413
 101.4064210  65.3965224  43.8166667 101.9043298  64.9785433  42.3100095
 103.0239776  63.9687498  43.9686771 103.6572768  63.4053814  43.2833683
 103.6138825  64.3300873  44.8110279 101.9716993  62.9769567  44.4579902
 101.2356279  63.4661952  45.0959123 101.3862748  62.6830441  43.5867771
 102.4553409  61.7673555  45.0335753 102.7219602  61.7922897  46.0074718
 102.6855052  60.5747622  44.4813394 102.5481546  60.4134604  43.2109590
 102.0914396  61.1479823  42.6894201 102.7044857  59.5222693  42.7621394
 103.2943464  59.6630801  45.1310325 103.4245473  59.7825760  46.1254631
 103.4095750  58.7486653  44.7179125 104.5749049  66.0558040  42.2784120
 104.4311959  65.4902983  41.2048674 105.7502536  66.1751791  42.8853691
 105.6889178  66.7223265  43.7321515 106.9644896  65.4011697  42.6667962
 106.8862215  64.9745551  41.6667856 108.1515040  66.3612596  42.7389539
 108.0782191  66.9786195  43.6342866 109.0258491  65.7240829  42.8717182
 108.4783874  67.3413216  41.5612149 108.8160956  66.7121330  40.7376849
 107.3248629  68.2506271  41.1361783 106.6761611  67.6043891  40.5448502
 106.7986197  68.5713688  42.0352293 107.6996553  69.1054245  40.5731645
 109.6266902  68.3347341  41.8973900 109.1808373  69.0339435  42.6047996
 110.5466687  67.8911826  42.2781806 109.8964536  68.9710450  41.0544956
 106.9915285  64.1983071  43.6930150 106.5040777  64.2904476  44.8001987
 107.5092189  63.0088237  43.2955475 107.7778341  62.9053251  42.3274390
 107.7871087  61.9105335  44.2699234 107.5942880  62.3158685  45.2632302
 106.7908241  60.7425525  44.1140203 105.8015503  61.1797710  44.2491767
 106.8523180  60.2788305  43.1294997 106.9453592  59.6162628  45.1883236
 107.6655003  59.7008372  46.1942038 106.3853739  58.4268482  44.9491836
 106.3854497  57.7576243  45.7056554 105.7631317  58.2091233  44.1839970
 109.3184379  61.5224013  44.2249397 109.8497642  61.2704060  43.0892441
 110.0643708  61.6221300  45.3397717 109.6206702  61.7682220  46.2352530
 111.5113112  61.2875150  45.2877839 111.9650752  61.6188282  44.3537392
 112.3242459  61.9728348  46.4147700 111.8347373  62.8551091  46.8271696
 112.4047216  61.2822253  47.2542345 113.6859752  62.4743429  46.0390196
 114.8064360  61.7225508  46.4981574 114.6012258  60.8268060  47.0655538
 116.1115899  62.1164144  46.1091140 117.0083164  61.6378852  46.4742667
 116.2783517  63.2432650  45.3168348 117.2836624  63.6150309  45.1843339
 115.2062168  63.9695366  44.8418311 115.4187443  64.7830545  44.1640217
 113.9077789  63.6248211  45.2179552 113.0534882  64.2109939  44.9130083
 111.7240453  59.7752341  45.2155238 112.8275798  59.4128837  45.0256995
 110.7217459  58.8926902  45.2860038 109.8179181  59.2852976  45.5075629
 110.9482589  57.4382487  45.1833978 111.6816724  57.2125807  45.9575286
 109.6146807  56.6684705  45.3652164 109.0524870  57.0051641  46.2362661
 109.0889324  56.6614390  44.4104184 110.0232145  55.3775316  45.5776918
 109.3989350  54.8868082  46.1171979 111.6422717  56.9766982  43.9179357
 112.3671921  55.9794554  43.9489454 111.5415551  57.7174972  42.7697371
 111.0996533  58.6167385  42.8969799 112.2698025  57.4896440  41.5391430
 113.2160015  57.0321083  41.8280538 111.3684099  56.7151265  40.6108342
 110.3401369  57.0673936  40.6924587 111.7622289  56.8658458  39.6056974
 111.1814966  55.2518120  40.8904044 112.0890818  54.2949841  40.5278122
 112.9593910  54.3501855  40.0182547 111.7713849  53.1537308  41.1875518
 112.3096270  52.2392451  40.9863995 110.7760379  53.2909741  42.0609709
 110.4117382  54.6271669  41.8799156 109.7396823  55.1371780  42.5541975
 112.6991304  58.8759206  40.8915320 111.9497982  59.8493444  41.0083379
 113.7812499  58.9629417  40.1018265 114.3315461  58.1337673  39.9293441
 114.1767316  60.2205070  39.5205885 114.5347851  60.0193968  38.5109091
 113.4036638  60.9828952  39.6171847 115.3365742  60.8322929  40.2911195
 115.1441165  61.2002431  41.4791320 116.4871252  61.0966918  39.6075098
 116.5721656  60.9727321  38.6087594 117.6462983  61.5893197  40.2545223
 117.8990555  60.9613211  41.1088251 118.7779275  61.4603597  39.2743088
 119.6923720  61.8763402  39.6972171 118.9191943  60.3829532  39.1881746
 118.4064693  62.1211765  38.0881665 119.1982621  62.4837166  37.6841499
 117.5301633  63.0717714  40.7941172 116.6333779  63.8060825  40.4889352
 118.4599595  63.4259619  41.6804325 119.1767228  62.7780341  41.9746841
 118.4115403  64.7159338  42.3450151 117.5308948  64.7981127  42.9820894
 119.5858135  64.7554772  43.2754700 119.5951437  65.7218867  43.7794678
 119.3749437  64.0620131  44.0895611 120.8765437  64.3627052  42.6545303
 121.5141033  65.0611879  41.6722793 121.3304749  66.0053270  41.3640881
 122.7185517  64.5156599  41.3642975 123.4184713  64.8905789  40.6322126
 122.8056014  63.3511468  42.0747765 121.7076048  63.3061441  42.9035506
 121.5380014  62.5730529  43.6782842 118.3572200  65.8742029  41.3418026
 117.6040706  66.8430534  41.4766487 118.9637144  65.6797128  40.1787400
 119.3108214  64.7320471  40.1393100 118.9685514  66.5581558  38.9839503
 119.1490315  67.5677514  39.3530890 120.0787115  66.3174725  37.9803384
 120.0697353  65.2642172  37.6998518 119.8736740  66.9408438  37.1099859
 121.5276781  66.7258876  38.4157223 122.1531064  65.8927201  38.7363277
 121.9118504  67.1793801  37.5020120 121.6352294  67.8826361  39.4620748
 121.6714527  69.1022473  39.0969696 121.6707041  67.4628297  40.6387813
 117.6178571  66.5509894  38.2502906 117.1817828  67.6040494  37.8336062
 116.9629682  65.4206418  38.0615414 117.2051240  64.7155665  38.7429846
 115.7171149  65.3093163  37.2446213 115.8259426  65.8557774  36.3077415
 115.3963563  63.8158765  36.9769469 116.1510780  63.5731520  36.2288961
 115.4276025  63.2213072  37.8899991 113.9770538  63.4710987  36.4678584
 112.9360155  63.4889163  37.4215032 113.1790642  63.6529332  38.4609553
 111.6434847  63.1112851  37.0012897 110.8602261  63.0531521  37.7426176
 111.3388087  62.8935620  35.6900253 110.0602513  62.4456983  35.3708251
 109.6443935  61.9375721  36.0711608 112.3941346  62.9308259  34.7212237
 112.1808458  62.8659861  33.6644801 113.6749108  63.2966909  35.0861772
 114.4463191  63.2669767  34.3308966 114.6497046  66.0471306  38.0387148
 113.9907690  66.8753666  37.4573018 114.5263438  65.8512909  39.3716132
 115.1576074  65.2065087  39.8254130 113.5258937  66.6080841  40.1515450
 112.5551368  66.5568880  39.6583658 113.3733785  66.0139768  41.5313801
 114.3567501  65.7694402  41.9329795 112.8360761  66.6532334  42.2319259
 112.5309405  64.8200294  41.3736145 111.1565239  64.6259673  41.0992985
 110.9344057  63.2969311  41.2161630 109.9312395  62.9169869  41.0908258
 112.0536186  62.6172141  41.5514871 112.1393665  61.6142575  41.6341034
 113.0548852  63.5850439  41.6299858 114.1076617  63.4965260  41.8543101
 113.8249394  68.1070785  40.2540923 112.7587300  68.7707559  40.2816180
 115.0643849  68.5080997  40.2311985 115.8598410  67.9205214  40.4364365
 115.3465082  69.9150996  40.2194609 114.8277872  70.4253308  41.0310651
 116.7881444  70.1018429  40.4874895 117.4146533  69.7401269  39.6721604
 116.9459231  71.1762227  40.5819031 116.9432272  69.5523551  41.4160423
 114.8131022  70.5854011  38.8852544 114.2706521  71.7044752  38.9612030
 114.9182110  69.8862245  37.8031631 115.4215121  69.0175975  37.9139561
 114.2831625  70.2868494  36.5427442 114.5344577  71.2828337  36.1780975
 114.6613477  69.3438122  35.4048947 114.5740973  68.3418043  35.8249751
 113.9661909  69.4320405  34.5699574 116.0857003  69.5321705  34.9400828
 116.3597279  70.5756804  34.7849337 116.6971929  69.1347825  35.7501826
 116.3682448  68.6011701  33.7777067 116.9394989  69.0995033  32.8494011
 115.9750264  67.4482738  33.7950683 112.7948250  70.2868799  36.6290610
 112.1005828  71.1230655  36.0627626 112.2025941  69.3599035  37.3369400
 112.7092198  68.4945863  37.4581890 110.6870427  69.2482558  37.5408420
 110.2763897  69.2928683  36.5321426 110.3176987  67.8840254  38.1325809
 110.8528830  67.7143728  39.0669290 109.2842084  67.8937204  38.4788598
 110.6306832  66.7842864  37.2553657 110.1588258  66.0275685  37.6107942
 110.1113616  70.3369586  38.4557017 108.9797978  70.7108308  38.2382649
 110.9186719  70.9944516  39.3781965 111.8152752  70.5498523  39.5147050
 110.6876266  72.3043227  40.1096825 109.6551245  72.4205253  40.4391388
 111.6373358  72.3944471  41.3360929 112.6519240  72.3364275  40.9418832
 111.2569917  73.6625232  42.1452535 111.3921030  74.5728989  41.5612491
 110.2767778  73.5896777  42.6162757 111.9931982  73.7981030  42.9375527
 111.4895156  71.2071535  42.3089656 110.5016453  71.2149330  42.7695650
 111.6084224  70.3084176  41.7037427 112.5394399  71.1953279  43.3722881
 112.2884957  71.9257085  44.1414954 112.7065086  70.2496063  43.8879445
 113.4975665  71.4507806  42.9196949 110.9554475  73.5047592  39.1468291
 110.0674777  74.3723114  38.8934524 112.0705555  73.5281123  38.4144172
 112.8490997  72.8850938  38.4366917 112.4220740  74.6052430  37.4677742
 112.3718872  75.5369134  38.0313191 113.8409891  74.3436138  36.8464095
 114.6503380  74.2131781  37.5647740 113.7553747  73.4049818  36.2989242
 114.1402659  75.1953635  36.2356017 111.4163548  74.8350740  36.3452773
 110.9339289  75.9283954  36.1564796 110.9638576  73.8213822  35.6936089
 111.3475823  72.8901846  35.7692823 110.0208997  73.9187881  34.5626462
 110.3530050  74.7069917  33.8869679 110.0404861  72.6669739  33.7153815
 109.9137629  71.8438721  34.4186174 109.1967717  72.7672613  33.0326015
 111.3467220  72.4276054  32.9764591 112.3888836  72.8746457  33.3713852
 111.2912979  71.6969055  31.8974243 112.1405172  71.3324689  31.4898551
 110.4584374  71.2796219  31.5070231 108.5772683  74.2785666  34.9339075
 107.9689148  75.0354501  34.2169705 108.1228364  73.8708922  36.1247838
 108.5312619  73.1106271  36.6495230 106.8113549  74.3352465  36.6761843
 106.0229815  74.1936924  35.9368357 106.3488353  73.4665200  37.8584455
 107.0424722  73.6428506  38.6805682 105.0435802  73.9988978  38.3900877
 104.3614627  73.9756985  37.5402150 104.6820632  73.3035219  39.1476217
 105.0446352  74.9920607  38.8392806 106.1383868  72.0139873  37.4307124
 106.9664721  71.5471740  36.8973583 105.9883402  71.3653297  38.2937490
 105.1966114  71.8930961  36.8954139 106.9335823  75.8056708  37.0817926
 106.0801682  76.5638930  36.8492960 107.9995168  76.1979029  37.7580053
 108.7243420  75.5071589  37.8908556 108.2079154  77.5507885  38.1687108
 107.3497346  77.8926658  38.7473483 109.4151422  77.6124771  39.1065928
 110.2547774  77.0205661  38.7421567 109.9259878  78.5696800  39.2110052
 109.0353840  77.1589834  40.4744535 108.3334455  77.9401596  40.7663984
 108.4722322  76.2258718  40.4580519 110.1697161  77.1993603  41.5238449
 111.0186996  76.5283953  41.3929525 110.5086614  78.2239895  41.3710033
 109.7318067  76.9514913  42.9474390 108.7518411  77.0920311  43.1474842
 110.5040817  76.6422466  43.9806371 111.7847528  76.4668576  43.9427822
 112.2966803  76.5103308  43.0732188 112.2413129  76.1785457  44.7963792
 109.8850279  76.5322687  45.0955056 108.8971639  76.7417913  45.1135399
 110.2926481  76.3808151  46.0071260 108.4462981  78.4609803  36.9536633
 108.2144696  79.6316608  37.1022598 109.1042421  77.9669731  35.8243966
 109.3985619  77.0047356  35.9114303 109.0905714  78.6658426  34.4333990
 109.4543669  79.6713191  34.6450411 110.1663328  77.9260723  33.6091339
 111.0239643  77.6390856  34.2175802 109.6959514  76.9687767  33.3845262
 110.5511238  78.6030919  32.2566093 111.1870196  77.9158491  31.6985467
 109.6847109  78.8058038  31.6270435 111.3670417  79.8587383  32.4565173
 112.3192081  79.7131214  33.3012956 111.1770671  80.8974486  31.7820637
 107.8019465  78.6910259  33.6553893 107.4944821  79.6410791  32.9716417
 106.9673931  77.6593583  33.6389384 107.3450139  76.8330937  34.0802900
 105.7995048  77.6206154  32.8921669 106.0664183  78.0475439  31.9254118
 105.3899254  76.1774940  32.6848151 105.3981309  75.6543563  33.6410442
 104.4169262  76.1846869  32.1935710 106.0732997  75.5941130  32.0676691
 104.6530958  78.4946446  33.5413446 103.9329223  79.1250810  32.7818859
 104.6014400  78.5423799  34.8697150 105.0830022  77.8523653  35.4283542
 103.6474492  79.3857473  35.5737799 102.6886182  79.2248198  35.0809735
 103.5267727  78.9384413  37.0880968 103.4510243  77.8534910  37.1607322
 104.7318768  79.3347037  37.8772528 105.6483655  78.7954285  37.6378148
 104.9645710  80.3671984  37.6165933 104.5340104  79.1914767  38.9395336
 102.2968178  79.4971526  37.8684067 102.4128579  80.5764504  37.9671533
 101.3018099  79.3017769  37.4684687 102.3108061  79.1117875  38.8879196
 103.8652243  80.9091393  35.3894877 102.8872530  81.6980407  35.4096117
 105.0722254  81.2750149  34.9905099 105.7849123  80.5637648  34.9111245
 105.4257336  82.6942569  34.7566600 104.8243688  83.2751260  35.4559935
 106.9361044  82.9634444  35.0525353 107.5410940  82.2821312  34.4542810
 107.2121891  83.9590862  34.7052967 107.3989061  82.8208520  36.4729686
 107.2156346  81.8045286  36.8215756 108.4535883  83.0863707  36.5454279
 106.7143540  83.7488260  37.4199825 106.6315813  84.9533213  37.1369314
 106.1723621  83.3187099  38.4729466 105.1375202  83.2123974  33.4171048
 105.1217119  84.4430542  33.3360811 104.8531818  82.3556496  32.4358771
 104.7012867  81.3819290  32.6571228 104.7160456  82.6912104  30.9630894
 105.6495397  83.2000552  30.7227426 104.6457059  81.3243348  30.2220148
 104.8059521  81.5612365  29.1701598 105.4480823  80.7390027  30.6711040
 103.4127006  80.6940266  30.5648303 103.4959391  80.2801608  31.4270290
 103.5405666  83.5533737  30.4188393 103.6241021  84.0818091  29.3422902
 102.5641122  83.7468387  31.3091137 102.7150368  83.2369706  32.1678518
 101.3677451  84.5724074  31.0765224 100.9050551  84.3286880  30.1201424
 100.3891648  84.2101500  32.2353856 100.8622657  84.4460132  33.1886520
  99.4843369  84.8179028  32.2305027 100.0292174  82.7782299  32.1469262
  98.9568902  82.4536171  31.3448343  98.2911086  83.2032380  30.9433322
  98.7372977  81.1158035  31.0377802  97.8894746  80.8697573  30.4155630
  99.4982350  80.0992404  31.6070901  99.1539142  79.0972109  31.3978484
 100.4602375  80.4283933  32.5409667 101.0651517  79.6510495  32.9839361
 100.8057707  81.7984947  32.7867131 101.6478908  82.0885995  33.3975101
 101.7329845  86.1097456  30.9697900 102.8592587  86.6444193  31.1342522
 100.6822030  86.8874192  30.9198265  99.8003990  86.4429169  30.7077313
 100.4993613  88.3533020  30.8294018 101.0750879  88.6527507  29.9535909
  99.0247238  88.6903775  30.4629253  99.0870181  89.7770783  30.5204560
  98.7430822  88.3177088  29.4780923  98.3653354  88.1998324  31.1789965
 101.0366174  89.1622704  31.9916102 101.4479539  90.3381570  31.7541590
 101.1629304  88.5183189  33.1464292 100.7031411  87.6332859  33.3058353
 101.8932926  89.1907169  34.2761844 102.4419804  88.4752952  34.8887312
 102.5282362  89.9445301  33.8105817 100.8753671  89.9407621  35.1787545
 101.2470858  90.7325086  36.0660744  99.6045788  89.9648307  34.8613941
  99.3145950  89.2358933  34.2252641  98.6129239  90.9558238  35.3938294
  99.1413945  91.8889007  35.1984102  97.4207878  90.9569557  34.5115064
  97.7705959  91.4117328  33.5847312  97.1803590  89.9286579  34.2414825
  96.4459224  91.6868764  35.1269621  95.8347788  91.8690484  34.4093849
  98.4161703  90.6950027  36.9010995  98.0603123  89.5838511  37.2562732
  98.5684761  91.6982824  37.7839741  98.8692202  93.1027483  37.5002420
  98.2442315  93.6459016  36.7913882  99.9160975  93.2275942  37.2234642
  98.8288789  93.7868861  38.8642683  97.7890603  94.0596671  39.0444565
  99.5789406  94.5747203  38.7945383  99.1933882  92.6610906  39.8603298
  98.8168217  92.8246708  40.8700370 100.2766880  92.5588416  39.9244219
  98.6117410  91.4128647  39.2107779  99.2773144  90.5628253  39.3609331
  97.2685792  91.0329073  39.7521383  97.1357207  90.1622933  40.6620898
  96.2056869  91.5305592  39.1060071  96.4198144  91.9594438  38.2170147
  94.8280412  91.1147307  39.4020419  94.5901039  91.2141728  40.4610978
  93.8001245  92.1110897  38.7666998  93.8741006  92.1112964  37.6792130
  92.8299649  91.7609098  39.1193191  94.0950591  93.5641645  39.2027807
  95.1226712  93.8420077  38.9684080  93.2083678  94.5105627  38.4090175
  93.2377579  95.5288945  38.7964733  93.6163971  94.6750254  37.4117391
  92.1987359  94.1022666  38.3638519  93.7508245  93.7297207  40.7773555
  94.3886922  93.1414263  41.4370487  94.1087862  94.7494298  40.9192718
  92.7079384  93.6066508  41.0694897  94.4073298  89.7149892  38.8541284
  93.2803724  89.2688795  39.0952425  95.3221962  88.9985754  38.1627287
  96.2939696  89.2738226  38.1714884  94.9964072  87.7966248  37.3699655
  94.0464178  87.4744543  37.7964115  94.7381424  88.1119992  35.8932975
  94.0878027  87.2757424  35.6367185  94.1939858  89.0414346  35.7254975
  96.0071488  88.0866757  35.1467450  95.7997698  87.8474304  34.2404581
  95.9146930  86.5619936  37.5220516  95.5105411  85.4568864  37.1814967
  97.1548976  86.7979287  38.0152002  97.4509768  87.7128428  38.3240231
  98.1953539  85.7934961  38.0122993  98.4085924  85.4647677  36.9951502
  99.5110625  86.4007074  38.5200761  99.8145778  87.1171699  37.7567545
  99.3891888  86.8915685  39.4856469 100.6142654  85.3483736  38.7297597
 101.4526548  84.9067776  37.6954925 101.3660463  85.2432775  36.6729017
 102.4564359  83.9054656  37.9236994 103.1127100  83.5488824  37.1435794
 102.7006957  83.5239783  39.2645953 103.7157550  82.6956525  39.5161431
 104.5482129  82.9935581  39.1421557 101.8866958  84.0048230  40.3632780
 102.0187250  83.6946669  41.3893246 100.8474718  84.8060728  40.0693010
 100.2382665  85.1218244  40.9033127  97.8139451  84.6497393  38.9481266
  97.3341558  84.8863708  40.0692317  97.9253665  83.4282057  38.3900108
  98.2734885  83.2842112  37.4529000  97.4778725  82.1862987  39.1307483
  96.8866015  82.4777146  39.9988386  96.6277413  81.1927274  38.2278971
  97.2107981  80.9498605  37.3395501  96.4443827  80.2480854  38.7399546
  95.3564618  81.8854566  37.8613515  94.7546101  81.8914232  38.7701082
  95.4708839  82.8726314  37.4135808  94.5668654  81.0609887  36.7993507
  94.8375116  80.0069167  36.8608556  93.4947398  81.1859883  36.9512766
  94.8348656  81.3688674  35.4128657  95.7041417  81.8586908  35.2561952
  94.2119665  80.9578039  34.3123132  93.0849934  80.3795632  34.3467756
  92.6420469  80.3055412  35.2514408  92.7493170  80.0928875  33.4383351
  94.7667855  81.1053642  33.1724358  95.6334616  81.6099868  33.2921664
  94.2966960  80.9602887  32.2903536  98.7118956  81.4256329  39.6580613
  99.5454662  81.0783854  38.7709225  98.8407516  81.2275753  40.9871631
  98.1566333  81.8901239  42.0136158  97.2557624  81.3313698  42.2672418
  97.9264290  82.9129882  41.7154818  99.1021950  81.9221733  43.2184109
  98.4216367  81.8174365  44.0633787  99.7128369  82.8247892  43.2421247
 100.0329592  80.7191650  42.9993463  99.6437616  79.9281239  43.6403043
 100.9747377  80.8876668  43.5216153  99.9424340  80.3602552  41.5341813
 100.8757445  80.6686147  41.0630683  99.7016110  78.8911617  41.3001426
  98.6317109  78.4413930  40.9206255 100.8296828  78.1779004  41.5486847
 101.6505208  78.6645396  41.8796037 101.0779736  76.7245152  41.4343087
 100.0993700  76.2974633  41.6535948 101.3933603  76.2904592  39.9936050
 102.3349313  76.7492737  39.6918729 101.7224267  74.7827834  39.9464692
 100.9194982  74.2778051  40.4836017 101.6567598  74.4963728  38.8968232
 102.7392624  74.5755528  40.2799727 100.3006545  76.5901407  38.9632635
 100.2985982  77.6348788  38.6524290 100.4962736  76.0450259  38.0397927
  99.3209606  76.3632071  39.3837335 102.0403574  76.2504154  42.5176751
 103.2031173  76.6779274  42.5400268 101.5447204  75.4672396  43.4296878
 100.6813344  74.9794986  43.2378874 102.2997920  75.0036885  44.5842249
 102.7558034  75.9540235  44.8619292 101.3343758  74.4468383  45.6489623
 101.9383743  74.4716387  46.5559761 100.5196780  75.1529391  45.8095523
 100.9820967  73.4334353  45.4565300 103.2243694  73.8812150  44.1101865
 102.8830048  73.1515141  43.1778726 104.3108529  73.6480135  44.8333539
 104.3917348  74.1974027  45.6769946 105.1508125  72.4382543  44.5393373
 104.6820385  71.8043767  43.7865880 106.4641371  72.7886051  43.9009920
 107.0713698  73.4941371  44.4681359 107.3469104  71.5215055  43.5685589
 108.1419793  71.7466780  42.8577308 107.6225721  71.0676497  44.5204733
 106.7709935  70.6909992  43.1602953 106.0814217  73.3752817  42.4862726
 105.4454335  72.6398511  41.9935381 105.3895197  74.2026249  42.6439902
 107.0843933  73.9114159  41.4740660 107.5900881  73.0454703  41.0468529
 106.5412441  74.5473382  40.7750674 107.7798374  74.4666418  42.1035034
 105.3188420  71.6821137  45.8619170 105.8739898  72.1462960  46.8784216
 104.7784770  70.4824088  45.8034824 104.4452722  70.1114816  44.9250827
 104.7271143  69.4891816  46.8926185 105.1303830  69.8846032  47.8248944
 103.2371962  69.0887265  47.1589753 102.8574615  68.6053600  46.2588214
 103.3207617  68.3315647  47.9386078 102.5927946  69.9163682  47.4553802
 105.5405723  68.2676137  46.5159954 105.2466450  67.5684565  45.5482023
 106.5864533  67.9977752  47.3055267 106.7306573  68.5737024  48.1226362
 107.4084843  66.8125516  47.2114889 107.3667726  66.5734771  46.1488417
 108.9330546  67.1446715  47.4547832 109.2562687  67.9250995  46.7658966
 109.0289790  67.6171021  48.4324157 109.8594803  65.9343494  47.1313235
 109.6707459  65.1333845  47.8461204 109.8679061  65.4148438  45.7481640
 108.9246690  64.9206394  45.5154283 110.0478285  66.2049627  45.0190876
 110.5789188  64.6317800  45.4847600 111.2777585  66.5971946  47.4527749
 111.3477792  67.0127126  48.4580350 112.1009054  65.9274695  47.2037821
 111.3424401  67.4075922  46.7266883 107.0028829  65.5936834  48.1035184
 107.0158729  65.7552651  49.3438322 106.5174631  64.4987425  47.5578535
 106.4909792  64.4967675  46.5481856 106.2935470  63.1745660  48.1518920
 105.7169317  63.3628257  49.0575478 105.2390051  62.3751425  47.3369682
 104.5029076  63.1202062  47.0350736 105.8499287  62.0950218  46.4788254
 104.4032353  61.3222276  48.0581917 103.3036501  60.9463237  47.5509617
 104.9531546  60.7175232  48.9915574 107.5935187  62.3051968  48.3373329
 108.5304048  62.3659726  47.5254193 107.5704918  61.4409781  49.2946197
 106.6462246  61.2499822  49.6542735 108.7033000  60.6720719  49.8272261
 109.3965392  60.6078708  48.9885356 109.3693233  61.3480309  50.9947843
 110.2281372  60.7542646  51.3078998 109.9744645  62.7492729  50.7209098
 109.2433810  63.5276761  50.5025007 110.5373775  63.1521774  51.5628700
 110.5856604  62.7362818  49.8184863 108.5441802  61.5902903  52.1451158
 107.7607822  62.0887284  51.9012983 108.3460849  59.2252229  50.0778297
 107.2216173  58.8893851  50.2273099 109.3420593  58.3310622  50.1005349
 110.2552428  58.7387942  49.9592523 109.4160662  56.8396180  50.0688709
 108.7998416  56.4257157  49.2707121 110.8539194  56.4708597  49.5943959
 111.0601239  56.7686522  48.5663398 111.6487013  56.8995346  50.2048838
 111.1022879  54.9656252  49.4417905 111.1519475  54.3278140  50.3243044
 110.3037845  54.4791517  48.8815203 112.3344286  54.6044914  48.6056562
 112.3461556  55.1234499  47.6471967 113.2106643  54.9386413  49.1612388
 112.5130020  53.0928832  48.3550614 113.5596266  52.9290635  48.0984683
 112.2426754  52.6912701  49.3316588 111.5065408  52.6718783  47.3917118
 110.6328150  53.1385450  47.5890433 111.7601246  52.8947598  46.4398075
 111.3627522  51.6759239  47.3051112 108.9783126  56.2623220  51.4342183
 108.0503068  55.4630231  51.4392121 109.5919950  56.6469379  52.5634031
 110.4247561  57.1945856  52.3998030 109.2340179  56.1650395  53.9272359
 109.8082700  56.6256848  54.7311378 108.2023806  56.4401710  54.1466244
 109.4531667  54.6285641  54.0875828 110.4550306  54.1536738  53.5633402
 108.5483606  53.9207415  54.7701736 107.7811987  54.4868813  55.9117033
 106.8425098  54.9028956  55.5457862 108.3546165  55.2492586  56.4390410
 107.6418261  53.2843390  56.9031732 106.8056202  53.5532299  57.5485858
 108.5570338  53.2194646  57.4916589 107.4777212  52.0895941  55.9336836
 106.4633930  52.1747613  55.5438314 107.6847337  51.1124108  56.3699939
 108.5665551  52.4668260  54.8141092 109.5212549  52.0555889  55.1420426
 108.2056804  51.6970406  53.5569866 107.8392811  50.5323733  53.6332048
 108.3369912  52.3021496  52.3293742 108.7577951  53.2202753  52.3209535
 108.0361869  51.6327519  51.1087677 107.0632800  51.1611710  51.2472250
 107.9949844  52.6032813  49.9124692 107.3600979  53.4507281  50.1710286
 109.0268770  52.9439398  49.8272584 107.5732190  52.1034442  48.5791755
 108.2385032  51.2772658  48.3282226 106.5209618  51.8441639  48.6959189
 107.6982003  53.1788552  47.5056197 108.8153663  53.6328224  47.0773964
 106.6579857  53.4192435  46.7834569 108.9745294  50.3894042  50.7849289
 110.1678311  50.4423870  50.9001674 108.2839656  49.3244934  50.2752678
 107.2866487  49.3908854  50.4206345 108.8774723  48.0934738  49.6773726
 109.9373385  48.2639280  49.8665551 108.5268016  46.8385076  50.4395330
 107.5111706  46.5308322  50.1906679 109.5107266  45.6498627  50.0494883
 110.5077475  45.9619285  50.3605413 109.2236336  44.7643605  50.6165831
 109.5399650  45.3581651  48.9996512 108.6371383  47.0291265  51.9811216
 109.6296965  47.3264128  52.3194283 108.0144431  47.8825862  52.2493905
 108.1002718  45.9476210  52.8813451 107.0359385  45.7701953  52.7270252
 108.7724541  45.0906153  52.8397169 107.9854990  46.2465721  53.9232446
 108.6843649  47.8517155  48.2067815 107.5983731  48.1221682  47.6457407
 109.6790707  47.3313861  47.4581148 110.5941176  47.2005301  47.8652152
 109.8246531  47.2159515  46.0181811 108.8560957  47.0397129  45.5502745
 110.3202203  48.4637385  45.3302949 111.2736275  48.7425138  45.7790700
 110.5307086  48.2509376  44.2821902 109.3278858  49.5827574  45.1853310
 108.5983639  49.2435995  44.4499722 108.8471392  49.8108898  46.1366160
 109.8738139  50.8847341  44.8505062 110.6908633  51.1029695  45.5381862
 110.3149706  50.9038954  43.8539453 108.8923904  51.9251989  44.8491118
 108.8722549  52.4721839  45.6979366 108.2054485  52.4113052  43.8882422
 108.0645076  51.8387989  42.7577456 108.6141795  51.0164599  42.5534927
 107.5992693  52.3617575  42.0296073 107.6040193  53.5065192  44.1032694
 107.4993928  53.7814246  45.0694890 106.8279142  53.7891048  43.5219409
 110.5984388  45.9710764  45.5845712 111.6131817  45.6463441  46.2344774
 110.2608905  45.3542249  44.4368295 109.3361420  45.5208534  44.0664577
 111.1118511  44.3380712  43.7752205 111.3119709  43.5507627  44.5020112
 110.4308457  43.6129778  42.6133728 111.0212042  42.7385255  42.3396128
 109.0154199  43.1405079  42.8699452 108.3323307  43.9809305  42.9931903
 108.6274471  42.5498674  42.0400531 108.9253193  42.6424025  43.8353213
 110.3757523  44.5274378  41.5986319 110.4657430  44.0650948  40.7621268
 112.5017870  44.7822191  43.3051784 112.7049852  46.0111616  43.1382300
 113.3693091  43.8611665  42.9733819 113.0734156  42.9163478  43.1732398
 114.5672739  44.0541373  42.1054202 115.2248671  44.8453889  42.4652605
 115.1209704  43.1262191  42.2485757 114.3685384  44.3056075  40.6578942
 113.3451027  44.7706382  40.2472717 115.3409202  44.0194474  39.8423128
 116.2155462  43.8113141  40.3026311 115.2842140  43.9840036  38.3583725
 114.4590190  44.6476020  38.0998934 116.4871478  44.5193445  37.6261324
 117.2415504  43.7638371  37.8458707 116.3314132  44.6810859  36.1916322
 117.2538325  44.9206737  35.6626327 116.0279083  43.7307874  35.7523696
 115.5697548  45.4119165  35.9198648 117.0235941  45.8160121  38.2532251
 117.3839654  45.6132314  39.2617451 117.8766590  46.1469281  37.6608708
 116.0821119  47.0705894  38.2472130 116.7693371  47.8686712  38.5280906
 115.8618786  47.2735864  37.1991722 115.2359067  46.8784725  38.9068839
 114.8962211  42.5559612  37.8499904 115.4494294  41.5261588  38.2439352
 114.0706448  42.4313509  36.7481937 113.7687849  43.2853886  36.3014272
 113.7878029  41.0930602  36.0940437 113.6522536  40.3825253  36.9094722
 112.6186501  41.1934402  35.1545921 112.7381230  42.0559941  34.4989802
 112.6350996  40.4034367  34.4037396 111.2517286  41.3589049  35.8379071
 111.2978255  42.1959561  36.5345566 110.1179112  41.5420905  34.7672472
 110.2141173  42.5231277  34.3020439 110.1987901  40.8300514  33.9459318
 109.1830096  41.3824844  35.3044706 110.8180837  40.2125674  36.7032964
 109.8719497  40.4520291  37.1886148 110.4900161  39.4103532  36.0423785
 111.5271039  39.8862421  37.4641542 115.0216456  40.6427137  35.3053003
 115.5820315  39.6146613  35.6805922 115.3390773  41.3381503  34.2259760
 114.9154847  42.2294098  34.0107413 116.3258094  40.9088770  33.1934974
 117.1762201  40.4127584  33.6612929 115.6394704  39.7853610  32.3344679
 116.3551747  39.3781427  31.6202966 115.3946526  39.0138991  33.0645569
 114.4048264  40.2014671  31.6067303 113.7353662  40.8134496  32.2112139
 114.6257543  40.9102974  30.8086647 113.5569751  39.0444959  31.1804591
 113.8444788  37.7946887  31.1942553 112.3394478  39.3558985  30.8531599
 111.7428906  38.6931715  30.3788052 111.9924272  40.3036662  30.8146514
 116.7896764  42.1250796  32.3307726 115.9066941  42.9261356  31.8569368
 118.0776750  42.3291992  32.0366097 118.8104662  41.7227062  32.3761446
 118.6316972  43.5371626  31.3729393 119.7008392  43.3431300  31.2869938
 118.0208696  43.6178259  30.4737622 118.2897734  44.8261669  32.1163016
 118.5326369  44.8400863  33.3691364 117.7647719  45.8868771  31.5116615
 117.5567141  45.8245092  30.5252891 117.1873883  46.9809659  32.2387017
 117.8028706  47.2163502  33.1068948 117.2518739  47.8838085  31.6313926
 115.7274508  46.7108843  32.6039156 115.1585458  45.6477928  32.2224656
 115.1103595  47.6408371  33.3153165 115.7379467  48.9336384  33.5870063
 116.1178117  49.5175865  32.7486703 116.4816849  48.9096081  34.3834925
 114.5711541  49.8140189  34.0639743 114.1146243  50.2385727  33.1698632
 114.9990060  50.5912088  34.6972705 113.6412820  48.8566879  34.8334673
 112.5833369  49.1188532  34.8224421 113.9245716  48.6785529  35.8708379
 113.7984226  47.5422643  34.0262816 113.8981890  46.7218870  34.7370447
 112.5454198  47.2636304  33.1693995 111.6047963  46.5937776  33.6459426
 112.4247911  47.9259952  31.9887540 113.2738825  48.3880038  31.6960203
 111.2149523  47.9835080  31.0990110 110.3219316  48.1680682  31.6962200
 111.3746350  49.0349411  29.9858463 111.9722676  48.7266900  29.1279883
 110.4241210  49.2557759  29.5001971 111.8342147  50.4443252  30.4125919
 112.8906340  50.3597734  30.6674041 111.8069908  51.1683412  29.5982033
 111.0790879  50.9992657  31.6203468 111.7204773  51.8122716  32.3316365
 109.9660412  50.6074461  31.9381851 110.7020188  46.6710784  30.4701328
 109.7892207  46.7975350  29.6513277 111.1213880  45.4965204  30.9962585
 111.7881152  45.5548894  31.7526828 110.4638506  44.2074637  30.7514603
 109.9070889  44.2368687  29.8148374 111.5904978  43.2042827  30.6517657
 112.4086309  43.6842041  30.1146561 111.9021432  43.0329673  31.6821195
 111.2054622  41.9712635  30.1904916 110.6958454  42.1245675  29.3914991
 109.4030768  44.0124392  31.7682716 109.5004039  44.3440705  32.9669050
 108.3552442  43.2816962  31.3887491 108.4480862  42.9713879  30.4320803
 107.3819229  42.6673901  32.2733977 107.6990756  42.7114955  33.3153205
 106.0107760  43.4057790  32.2229309 105.4667573  43.2670297  31.2885911
 105.4003622  43.0635201  33.0586081 106.1162708  44.9310120  32.6258476
 105.1147447  45.2571953  32.9063013 106.6502614  44.9734582  33.5751381
 106.6658045  45.8742368  31.5985058 107.3055920  46.8388472  32.0215613
 106.3861456  45.7307581  30.4034186 107.1816687  41.2047023  31.8582074
 107.4030093  40.9457477  30.6782064 106.7743793  40.3690021  32.7997979
 106.5830672  40.6963728  33.7359218 106.4201836  38.9276633  32.5108235
 106.0879375  38.8408978  31.4762993 107.6379892  38.0113261  32.7000357
 108.3499152  38.3885019  31.9658231 108.3704847  37.9653904  34.0874987
 108.4889578  38.9854097  34.4530500 107.8028596  37.4239400  34.8442900
 109.3426000  37.4798758  34.0015516 107.1259659  36.6838646  32.2552858
 106.4781074  36.2392900  33.0107544 106.6425058  36.6810065  31.2784315
 107.9743888  36.0488607  32.0001777 105.2272899  38.5445123  33.4260739
 105.1289012  38.9689423  34.6090583 104.2525096  37.8559578  32.8339412
 104.3024865  37.6470638  31.8469986 103.1033534  37.3167652  33.6043041
 102.7545279  38.1740235  34.1801016 102.0157842  37.0221481  32.6496037
 101.8985681  37.8445183  31.9439319 102.1870264  36.0749755  32.1380934
 100.6146659  36.8783487  33.3291941 100.5758076  36.1450285  34.1347223
 100.4343473  37.8968441  33.6730728  99.5038093  36.4648593  32.2888816
  98.3857546  36.1353823  32.7423894  99.7194117  36.3281019  31.1401228
 103.3435604  36.2500102  34.6154573 103.8525537  35.2102557  34.2820076
 102.9145333  36.5282609  35.8755178 102.4421449  37.3803871  36.1416572
 102.9559019  35.3888810  36.8320729 103.8890415  34.8480396  36.6744494
 102.9881173  35.9148187  38.2860352 102.0220302  36.3887012  38.4598489
 103.1594037  35.0324472  38.9026699 104.0193785  37.0200911  38.6533273
 103.7477850  37.9318933  38.1213887 103.9926806  37.3891713  40.1205352
 102.9686711  37.3620138  40.4930020 104.5204980  36.6291890  40.6965814
 104.4870574  38.3395692  40.3216309 105.4401457  36.6390975  38.2373324
 106.0858221  37.5162283  38.2812220 105.8083499  35.8510960  38.8943411
 105.4441644  36.4140574  37.1708230 101.7819554  34.3677671  36.6532729
 100.6916148  34.7643948  36.3458260 102.0443029  33.1336063  37.0389961
 102.9853662  32.9904183  37.3767260 101.1265600  31.9665055  36.8222081
 100.4534556  32.1027873  35.9757639 101.9835728  30.7374583  36.4000696
 102.8501340  30.5922723  37.0451224 101.0795096  29.4800943  36.4715249
 101.4710923  28.7132554  35.8031704 101.0977038  29.1346949  37.5052163
 100.0589918  29.7170338  36.1706865 102.5832399  31.0135307  35.0053470
 101.8291082  31.3074758  34.2752852 103.4540693  31.6591367  35.1191403
 102.9624746  30.0785261  34.5929433 100.2824509  31.7295529  38.0631722
 100.8406789  31.5128824  39.1317992  98.9387142  31.6561677  37.9273103
  98.4865906  31.8025295  37.0360420  98.0262021  31.2707902  39.0306238
  98.0634781  32.0910961  39.7474300  96.5414137  31.2696119  38.5233811
  96.3179383  32.2700289  38.1528079  96.5725929  30.4611451  37.7929489
  95.5132843  30.8661818  39.6662510  95.4117702  29.7823426  39.6106860
  95.8973364  31.0966091  40.6600230  94.1221120  31.3252756  39.4505099
  93.5770155  31.1944534  40.3852630  94.1590119  32.4054820  39.3094503
  93.3024117  30.6761572  38.2534369  93.8716482  30.8656067  37.3433911
  93.2584127  29.5915751  38.3526625  91.9687564  31.2983381  37.9719602
  91.3052712  31.2608896  38.7325523  91.9939477  32.2095802  37.5371000
  91.5614910  30.6684242  37.2955503  98.3081964  29.9054365  39.5745234
  98.5181178  29.0260372  38.7316663  98.3646074  29.7441532  40.8939325
  98.0975002  30.5030630  41.5045216  98.7105395  28.4828428  41.5152788
  98.3474239  28.3843248  42.5382848  98.2969984  27.6923311  40.8889885
 100.2381793  28.1499917  41.5846607 100.6106162  27.1483764  42.2659015
 101.1368211  28.8269123  40.8512712 100.7564733  29.6094751  40.3384040
 102.5373673  28.5756033  40.7814659 102.6911134  27.5095233  40.6141335
 103.2371016  29.2443140  39.5524365 104.2613812  28.8758789  39.4957982
 102.7494741  28.9561597  38.6212136 103.2164328  30.6317147  39.7749714
 102.3791096  31.0544394  39.5705322 103.2640135  28.7935383  42.0549211
 102.7928692  29.5711687  42.8742247 104.3752457  28.1318682  42.3262416
 104.6646292  27.4830591  41.6083109 105.3417286  28.4401893  43.4605857
 104.7181471  28.7989371  44.2794546 106.3232769  27.3229706  43.8635563
 106.9836282  26.9744383  43.0694773 107.0381827  27.6236494  44.6294668
 105.7263448  26.0747418  44.4696097 105.0458037  25.6082214  43.7573532
 106.5614615  25.4068174  44.6806956 105.0126449  26.2340816  45.8051933
 105.5260068  26.7161300  46.7969724 103.8060151  25.7070474  45.9027417
 103.3671654  25.5902742  46.8048920 103.3825612  25.3581030  45.0547454
 106.2086602  29.5903491  42.9632723 106.6564902  29.5559278  41.7973691
 106.5939392  30.4806936  43.8440982 106.0567446  30.5233530  44.6983438
 107.4561568  31.6896739  43.5917776 108.1035888  31.4428921  42.7503275
 106.6853341  33.0178190  43.2561528 106.1183050  33.4786417  44.0649928
 107.6964501  34.1157519  42.8726993 107.1786718  35.0091145  42.5235407
 108.2691573  34.4045937  43.7539920 108.3080263  33.7277263  42.0581301
 105.7536629  32.7282443  42.0999780 106.2613142  32.2525350  41.2608768
 104.8839728  32.1067282  42.3133009 105.4011376  33.7071620  41.7751065
 108.3475060  31.9295398  44.7851047 107.8112886  32.0632718  45.9062472
 109.6755344  31.9683701  44.6223455 109.9896954  31.8431737  43.6706224
 110.5826830  32.3376493  45.7207983 110.2573427  31.8660678  46.6481021
 111.9107543  31.6388500  45.3812746 111.7487430  30.5612867  45.4091739
 112.1527806  32.0073042  44.3843971 113.1097007  31.9428782  46.4033660
 113.2111346  33.0212437  46.5256224 112.7260659  31.2767714  47.7942560
 112.4825425  30.2336722  47.5924237 113.5499437  31.3413846  48.5049954
 111.9038720  31.8117137  48.2695803 114.4687844  31.3535127  46.0249129
 114.7701431  31.6560088  45.0219825 115.3081423  31.6325956  46.6618509
 114.3907992  30.2667382  45.9942627 110.7345877  33.8781710  45.9155114
 111.1613779  34.5992711  45.0660360 110.4764237  34.3444323  47.1569902
 110.0653493  33.8105179  47.9093553 110.8026637  35.7539638  47.5093880
 110.9261720  36.3133685  46.5820663 109.6541964  36.5303710  48.1974525
 109.2364180  36.0232189  49.0671433 110.0863615  37.9483510  48.6427971
 110.8349621  38.1258211  49.4149332 110.2981112  38.4782391  47.7140987
 109.1930796  38.3902696  49.0842362 108.4718230  36.6202548  47.2084559
 108.1333939  35.5874308  47.1257844 107.8076370  37.3649950  47.6469978
 108.8121624  36.9485152  46.2263516 112.0491703  35.7257174  48.3618827
 111.9992491  35.2703486  49.5028548 113.1298199  36.3927253  47.9281571
 113.0103642  36.9004814  47.0632616 114.4581995  36.1719927  48.5101798
 114.2277889  35.7513839  49.4890365 115.2841590  35.1293568  47.7460274
 114.7170299  34.1997638  47.7942150 115.3533098  35.3514571  46.2718363
 114.4010398  35.7048384  45.8764188 116.1768570  36.0471030  46.1107565
 115.5481966  34.3982096  45.7804614 116.5840975  35.0055708  48.3435413
 116.4954491  34.7127012  49.2534693 115.1911686  37.4768904  48.6660772
 114.8932318  38.5081371  47.9802840 116.1133762  37.5247991  49.5948108
 116.4185657  36.7019043  50.0946265 116.9108658  38.7337583  49.9556659
 116.5010853  39.5905681  49.4208167 116.6130010  39.1307292  51.3809627
 116.7256358  40.2078211  51.5046198 115.1348525  39.0001016  51.7895493
 115.0657106  39.0165362  52.8772512 114.5031601  39.8127211  51.4307816
 114.7224395  38.0321585  51.5047452 117.4908714  38.4216638  52.4442936
 117.2682369  38.6230376  53.4921426 117.3210134  37.3674223  52.2256084
 118.5685665  38.5500176  52.3432647 118.3363321  38.5827384  49.6136619
 119.1295712  39.4992863  49.8532342 118.7053277  37.4456280  49.0204171
 117.9906838  36.7322792  48.9976511 119.9547589  37.1904072  48.3609800
 120.7103964  37.4923463  49.0862226 120.2166470  35.7236515  48.1394084
 120.1745663  35.2163359  49.1032342 119.4900448  35.2985613  47.4469485
 121.6899722  35.3974288  47.8085464 122.5554918  36.2873720  47.7127719
 121.9736709  34.1708167  47.8146637 120.1542688  38.0565823  47.1329937
 119.5062151  37.7646868  46.1470928 121.0625164  39.0596202  47.1665343
 121.9173226  39.4391112  48.2119402 122.7046552  38.7347258  48.4803705
 121.2780289  39.6108794  49.0779074 122.4885452  40.8015070  47.9597317
 123.4827027  40.8596216  48.4027823 121.7807215  41.5655957  48.2810655
 122.5616564  40.7770026  46.4339434 123.4333677  40.1461492  46.2600375
 122.7556930  41.7485188  45.9793669 121.3620663  39.9571706  45.9725612
 120.5434612  40.6581423  45.8093871 121.5748410  39.1772801  44.6845137
 121.5095317  39.8767018  43.6026551 121.9106736  37.8795949  44.6386636
 121.9540462  37.4095671  45.5315950 121.9880454  37.0622870  43.4612713
 122.9030897  37.4487756  43.0124686 122.1891756  35.6257440  43.8180597
 122.9641938  35.5041491  44.5748160 121.2112608  35.3347265  44.2015885
 122.3164916  34.8856314  43.0280445 120.8090630  37.1411628  42.4481190
 121.0247485  37.2161982  41.2372579 119.5825659  37.3126703  42.9052909
 119.5401361  37.3604039  43.9133027 118.3586117  37.5384611  42.0896119
 118.5108064  37.0363642  41.1341661 117.2661603  36.6991259  42.8074755
 117.2566238  37.0579238  43.8366855 116.2543209  36.8013475  42.4152442
 117.6453816  35.1962580  42.8617158 117.9633934  34.5817468  44.1060110
 118.0688577  35.2635021  44.9370254 118.2333593  33.1693867  44.0413102
 118.5946973  32.6210661  44.8987460 118.0240185  32.4292577  42.8247598
 118.1238363  31.3542562  42.7960418 117.7628267  33.1299002  41.6628983
 117.5826084  32.5849546  40.7480441 117.5182291  34.5151161  41.6472850
 117.0462486  34.9194817  40.7640004 118.0345739  39.0739363  41.8433755
 117.1009798  39.2212064  41.0675563 118.7277861  40.0762906  42.4261108
 119.5463840  39.8554333  42.9749455 118.3747792  41.5270494  42.3410803
 117.3643814  41.6999218  42.7116358 119.5395423  42.1491731  43.0976519
 119.3918737  41.6986775  44.0791301 120.5324349  41.9840066  42.6793389
 119.4101399  43.6448235  43.4035910 119.3570381  44.2278318  42.4841447
 118.4615392  43.7701864  43.9256735 120.4604830  44.1450406  44.3689969
 120.0290500  44.2218254  45.3670298 121.2721097  43.4195770  44.3134808
 120.8574558  45.4559131  43.9411488 120.4100986  46.2620522  44.3536190
 121.6420107  45.7654009  42.9377904 122.4887025  44.8695873  42.4882048
 122.4892738  43.9699964  42.9473736 123.1729867  44.9469007  41.7493678
 121.7413175  46.9348090  42.3714268 121.0407674  47.6413886  42.5448477
 122.3109847  47.0512234  41.5455663 118.3562167  42.0556891  40.8353651
 117.9646355  43.1904781  40.5913566 119.0727000  41.3433401  39.9587984
 119.6278456  40.5733163  40.3037285 119.3475716  41.8486310  38.6374365
 118.8040193  42.7834976  38.5007785 120.8451991  42.2000791  38.5276222
 121.0788960  42.5257748  37.5140108 121.3508705  43.2844280  39.4876502
 121.1092218  43.1895724  40.5462853 122.4394373  43.3193266  39.4437624
 121.0133822  44.2477828  39.1053399 121.5729610  40.9654128  38.8455705
 122.3130944  41.0457513  38.2394778 118.9466091  40.8720069  37.5114598
 119.1747727  41.0458827  36.3357154 118.2922786  39.7918874  37.9584637
 118.2213658  39.7865135  38.9659870 118.3022612  38.5949046  37.1807873
 118.0652529  38.8594620  36.1502797 119.6519656  37.8376139  37.2148775
 119.8782684  37.6151608  38.2576630 119.4847534  36.8917604  36.6995507
 120.7891326  38.3966634  36.4160630 120.5662520  38.1476072  35.3785683
 121.0389190  39.4305650  36.6543112 122.0834281  37.5665072  36.7530616
 122.3899812  37.7993697  37.7728673 121.8666121  36.4991438  36.7958691
 123.1931300  37.8614780  35.8822909 123.9394983  38.4466296  36.2296680
 123.3523781  37.3754255  34.6682066 122.5212349  36.5469369  34.0913190
 121.7262056  36.1744442  34.5905961 122.5671200  36.3251762  33.1069914
 124.3554487  37.7537535  33.9239690 124.9520921  38.4757222  34.3019720
 124.4714380  37.3003918  33.0289218 117.1502851  37.7371017  37.7945740
 117.4620803  36.6163065  38.3028827 115.8920280  38.1700078  37.8853197
 115.6235231  39.0810224  37.5417248 114.8498264  37.2336500  38.4336652
 115.2681353  36.5369217  39.1600862 113.9600840  37.7080365  38.8477282
 114.1961510  36.3775029  37.3356006 114.6217556  36.2460943  36.1601345
 113.0644801  35.7223030  37.6554419 112.6421412  35.7962784  38.5699130
 112.1947677  34.9517194  36.7696281 112.1781733  35.5214815  35.8405355
 112.6883190  33.5394408  36.4385878 112.0594780  32.9962435  35.7331832
 113.6119268  33.7554730  35.9015660 113.0234263  32.7544294  37.7017423
 112.1125661  32.0853993  38.2092407 114.2581594  32.6287914  38.1918086
 114.3422442  31.9453484  38.9306831 115.0372599  33.1613004  37.8318043
 110.7263295  34.9332707  37.4235475 110.6873055  35.1845108  38.6414860
 109.6953525  34.5955456  36.6827388 109.8432039  34.3804242  35.7070436
 108.3370148  34.4335761  37.1793673 108.0569444  35.3844827  37.6326211
 107.4778651  34.1455615  35.9522833 107.5778134  33.1372557  35.5505001
 106.4597196  34.2566242  36.3254256 107.6582946  34.8364342  35.1287254
 108.1107248  33.4395236  38.2406554 106.9940152  33.3921776  38.7006782
 109.1327087  32.6729561  38.6932025 109.9997083  32.8030626  38.1917181
 109.1545397  31.9331709  39.8809309 108.2073942  32.0735762  40.4017972
 109.1799726  30.4408295  39.5665244 110.1505870  30.0969157  39.2091298
 108.8671384  29.8928978  40.4553538 108.1492950  29.9936430  38.5487839
 108.1406720  30.3506637  37.3890826 107.1678163  29.2890888  39.0570373
 106.3511345  29.1049632  38.4920277 107.2026484  29.0764163  40.0437780
 110.3092976  32.2622946  40.8785536 110.4581730  31.5251982  41.8816327
 111.1016592  33.3504866  40.6850763 111.0909301  33.7586961  39.7613069
 112.0044175  33.9147553  41.7911820 111.5763276  33.7666209  42.7825989
 113.3821571  33.2143913  41.8943751 113.9305445  33.5339643  41.0082349
 114.0638846  33.7236205  43.1620800 113.3638129  33.7514754  43.9970793
 114.9651453  33.1393947  43.3476083 114.3789232  34.7500248  42.9740980
 113.2903916  31.7924081  41.8650564 112.3557417  31.5988444  41.7622820
 112.2658076  35.4546522  41.6783560 112.5928480  35.9192022  40.5915333
 111.9541141  36.2515587  42.7100560 111.4667783  35.8920187  43.5184086
 112.1082850  37.6832565  42.6732189 112.7021291  37.9586944  41.8016780
 110.7217208  38.3447689  42.6041365 110.2118232  37.8800364  41.7602495
 109.7495762  38.2863536  43.8689470 110.1274872  38.7292996  44.7904001
 108.8218527  38.7775265  43.5753857 109.4795209  37.2478266  44.0603573
 110.7796707  39.8688516  42.3254023 111.0772872  40.4749959  43.1810442
 111.5204510  40.0998493  41.5599058 109.7405294  40.1472100  42.1497859
 112.9274239  38.0730422  44.0254608 112.5765961  37.6398801  45.0931695
 113.9479530  38.8837276  43.8588536 114.2582459  39.2056847  42.9531776
 114.4184170  39.6122106  45.0410918 114.2829222  38.9716384  45.9125878
 115.8716330  39.9661884  44.8959019 116.3577654  38.9938916  44.8163693
 115.9953009  40.3697109  43.8909231 116.6206275  40.8139678  45.8867210
 117.3530499  40.2990828  46.8889334 117.5030351  39.2475159  47.0841921
 117.8990915  41.2937618  47.6834927 118.4102849  41.2014978  48.5497063
 117.7125065  42.5309338  47.1298575 117.9813058  43.8203225  47.5890047
 118.5959536  43.9772266  48.4630772 117.3777700  44.9525167  46.9270478
 117.4350852  45.9879919  47.2286138 116.4808115  44.7685085  45.8699103
 116.0801833  45.6439177  45.3803569 116.2125627  43.4392480  45.4460354
 115.4872554  43.2072883  44.6801827 116.7871808  42.2970187  46.0778511
 113.5659768  40.9090375  45.2840550 112.8924482  41.5283514  44.4392474
 113.6356659  41.2630971  46.5825471 114.2279307  40.6129866  47.0792148
 112.9650322  42.4413891  47.2414259 112.8007327  43.1787672  46.4556872
 111.5397233  42.1020463  47.7662746 111.0348566  43.0093579  48.0979300
 110.6070005  41.3604508  46.7791158 110.9635505  40.3872963  46.4415672
 109.6516566  41.0581632  47.2081150 110.4387440  41.8786505  45.8350465
 111.5423406  41.1698183  48.9826956 110.5562575  41.1119961  49.4435608
 111.9503432  40.1998498  48.6985546 112.1029346  41.6030921  49.8110179
 113.8047994  43.1706107  48.3673712 114.6681658  42.5447388  48.9123294
 113.5413129  44.4477313  48.6876692 112.7272504  44.8556805  48.2506329
 114.4762245  45.3454057  49.3687403 115.4988875  45.0306848  49.1608320
 114.4836953  46.6625545  48.4792774 115.2445549  47.3533555  48.8425770
 114.6042921  46.4487377  47.4172449 113.2317573  47.5439771  48.6588378
 112.3594571  47.3320621  49.5110947 113.1015408  48.4204053  47.8036378
 114.2339249  45.6267260  50.8289106 114.9257921  46.4697678  51.4372087
 113.2091742  45.0050389  51.4586794 112.6333473  44.3687358  50.9260993
 113.0481626  45.0125623  52.8982167 113.6873846  45.7680232  53.3551645
 111.6483283  45.4139217  53.1602667 111.6275079  46.4130196  52.7250915
 110.9963811  44.7266201  52.6211154 111.0665771  45.5031558  54.6086306
 111.5990883  46.6191733  55.3132318 112.3363095  47.3747497  55.0851768
 111.2102883  46.6597969  56.7070318 111.5770169  47.4861372  57.2978548
 110.3895400  45.6646525  57.2765016 110.0468955  45.6836753  58.5683736
 109.8273145  44.7957633  58.8599153 109.8232089  44.6389056  56.4222369
 109.2276211  43.8650991  56.8836487 110.2239404  44.5144683  55.0946455
 109.8611961  43.7467525  54.4271901 113.5330000  43.6409451  53.6259843
 112.7156754  42.7652634  53.7363267 114.8172842  43.4759513  53.9512256
 115.9189388  44.4339767  53.9162153 115.6390062  45.4869040  53.9483023
 116.4311647  44.3693889  52.9562339 116.8885540  43.9544737  54.8961813
 116.6600598  44.2356672  55.9241872 117.9175410  44.2454376  54.6849129
 116.9140174  42.4128315  54.7904197 117.2112310  41.9535935  55.7332176
 117.5543508  42.1358119  53.9529634 115.4558420  42.1882714  54.3750027
 115.5498466  41.6960930  53.4069892 114.7109190  41.4038095  55.3922324
 114.7841746  40.1952635  55.4653111 113.9434310  42.1769899  56.2545186
 113.9065762  43.1696687  56.0716964 113.1447355  41.5954946  57.3381397
 113.7364076  40.9615040  57.9985052 112.6456199  42.7549246  58.1698551
 113.5204534  43.2776386  58.5565510 112.2296804  43.5263361  57.5217666
 111.5550885  42.5017500  59.2093520 110.4468002  42.9488048  58.9626428
 111.7942034  41.9083623  60.3522008 111.0359058  41.5590326  60.9205830
 112.7745249  41.7620130  60.5462413 111.9526527  40.7574229  56.8676790
 111.3878927  40.0923900  57.6564585 111.5837204  40.7345362  55.5781380
 112.0341065  41.4117465  54.9792737 110.3625088  40.1430269  55.0770331
 109.5641957  40.7208036  55.5428367 110.2808525  40.4312078  53.5700409
 110.3393544  41.4997291  53.3627396 111.3234611  39.7272646  52.7286370
 111.2961446  40.0756380  51.6961262 112.3509892  39.8699135  53.0631857
 111.1779184  38.6503543  52.6438911 108.9393026  39.8986390  53.1446213
 108.8431780  38.8294231  53.3334004 108.2230536  40.3634002  53.8221894
 108.4261024  40.1765336  51.7134557 109.0954051  39.8970787  50.8997959
 107.5777940  39.5303645  51.4878387 107.9372935  41.1405178  51.5723762
 110.1805419  38.6266469  55.4603994 109.0337458  38.1937082  55.8736433
 111.3323556  37.9096046  55.4077364 112.1439788  38.4878574  55.2434423
 111.6227526  36.4926164  55.8663971 111.0167256  35.8079254  55.2730722
 113.1482772  36.2061588  55.5540673 113.6832145  37.0224477  56.0395001
 113.7583797  34.8718973  55.8763177 114.8321043  34.9956504  56.0173873
 113.2962119  34.5362746  56.8047263 113.4357310  34.1979090  55.0827626
 113.4184311  36.3591882  54.0160717 113.1734770  37.3779232  53.7156057
 114.4759733  36.3324876  53.7534090 112.9370760  35.6077149  53.3901970
 111.2265082  36.2783873  57.3079864 110.8941040  35.1509528  57.5908526
 111.1158825  37.3518856  58.1134017 111.2747329  38.2740386  57.7331434
 110.9114449  37.3344760  59.5747616 110.6531205  36.2946437  59.7750556
 112.2297814  37.5677659  60.2723512 112.5816450  38.5931547  60.1589067
 112.0711729  37.4259365  61.3413991 113.4867740  36.7458140  60.0089559
 113.7078061  36.8120894  58.9436614 114.2706115  37.2384887  60.5842923
 113.4541777  35.2534593  60.2494841 112.5374158  34.9456868  59.7465687
 114.3655200  34.7595584  59.9123968 113.4651634  34.9993887  61.7684235
 114.3550988  35.1824254  62.2095726 112.4804791  34.6742809  62.5992325
 111.3946344  34.1843479  62.1799431 111.2458115  33.9574243  61.2070769
 110.7008236  33.9499013  62.8754727 112.5996343  34.7245426  63.8806100
 113.3167250  35.2183561  64.3924979 111.8785770  34.2929908  64.4409171
 109.8350038  38.2104113  60.1373956 110.0353105  38.8047124  61.2205537
 108.7303060  38.3305551  59.3813996 108.7685547  37.8333148  58.5031064
 107.4829210  39.0675451  59.7469956 107.3618980  38.8586628  60.8099732
 107.5926275  40.6272757  59.3925881 108.5328361  40.8871894  59.8790085
 107.5838648  40.9319346  57.8698947 108.4088963  40.4143841  57.3804415
 106.6523795  40.6125271  57.4025428 107.7796617  41.9853275  57.6695692
 106.3729180  41.4624148  59.9534726 106.5596800  42.5166785  59.7491378
 105.5108282  41.3163599  59.3026507 106.1406762  41.2902858  61.0044699
 106.1713444  38.3881715  59.2219683 105.1578800  38.2470442  59.9282940
 106.1584970  37.9725188  57.9216003 106.9513426  37.9837537  57.2959402
 104.9925129  37.3783488  57.3039021 104.0779342  37.9440042  57.4819679
 105.1211740  37.2260246  55.7824432 105.9522081  36.5400355  55.6183784
 103.8668922  36.6239146  55.1062181 103.9553477  36.7773787  54.0307068
 103.7331440  35.5641332  55.3233915 102.9839946  37.1931148  55.3971100
 105.2855897  38.5615584  55.0458925 104.5596208  39.2973156  55.3919136
 106.2823543  38.9613538  55.2324043 105.3436234  38.4386320  53.9643949
 104.7827340  35.9468788  57.9334411 105.7317928  35.1437502  58.0760745
 103.6163461  35.5694130  58.4991915 102.4955119  36.3520627  58.6799992
 102.2510686  36.8341072  57.7334399 102.7236198  37.0541668  59.4819447
 101.3373382  35.5123090  59.1225189 100.6567534  35.2762782  58.3045451
 100.9540476  36.0488304  59.9904678 102.0454935  34.2781301  59.6962549
 101.4746117  33.3520335  59.6288819 102.1850740  34.4149696  60.7685997
 103.3243204  34.1660519  58.9228962 104.1242840  33.8709211  59.6019106
 103.3029814  33.1374802  57.7929124 103.2496768  33.4388056  56.5834868
 103.4164555  31.8757664  58.2245208 103.3756333  31.5996811  59.1952352
 103.0675773  30.7762181  57.3087088 103.7500095  30.9752506  56.4823994
 103.2955306  29.4155087  57.9699388 102.6425323  29.2005858  58.8158215
 103.0120296  28.2495428  57.0204243 101.9336688  28.1109759  56.9427243
 103.4516255  28.4485580  56.0430396 103.3659435  27.3071385  57.4384216
 104.7500919  29.3409249  58.3371978 105.4010457  29.5735809  57.4944112
 105.0434790  30.0476202  59.1134746 105.1823923  28.4078056  58.6984676
 101.6716369  30.9149911  56.8080264 100.7387731  30.8727186  57.5645667
 101.4465612  31.0743394  55.4790613 102.2535730  31.0539750  54.8720815
 100.1325748  31.2938091  54.8899886 100.1430242  30.9648553  53.8508638
  99.3694425  30.7770075  55.4719379  99.5764217  32.6999630  54.9976536
  98.4838281  32.9790571  54.4709945 100.3993343  33.5769154  55.6060711
 101.2507138  33.1965957  55.9942019 100.3257924  35.0130519  55.3783551
  99.3764287  35.3176780  55.8187887 101.1183596  35.5282182  55.9210717
 100.3694604  35.4271343  53.8667307 100.9516840  34.7464873  53.0182286
  99.6852988  36.5283786  53.5250086  99.1043858  36.9704783  54.2230539
  99.5937004  37.0919208  52.2232571  99.7563314  36.2569116  51.5417739
  98.1430797  37.5799256  52.0006041  97.4585064  36.7581121  52.2107046
  97.8217849  38.2352300  52.8102034  97.8467373  38.1720350  50.6082375
  98.5978586  38.9470083  50.4554849  98.0029069  37.3793756  49.8765020
  96.4466120  38.7962212  50.4895305  96.2838023  39.4747496  51.3268808
  96.5097718  39.3651951  49.5619635  95.4637014  37.7138183  50.2250320
  95.3789182  37.3656959  49.2807213  94.6862769  37.1012048  51.1483905
  94.7408915  37.5631123  52.3916538  95.2197131  38.4339202  52.5719966
  94.0948931  37.1039389  53.0177225  93.9255808  36.1061964  50.8476168
  93.9633683  35.7694860  49.8961452  93.0341749  35.9874176  51.3074325
 100.6415379  38.1683500  51.9417012 101.0415437  38.8565709  52.8756837
 101.0863491  38.1724967  50.6529292 100.9197285  37.4439504  49.9735487
 101.8893382  39.2960286  50.0752882 102.0272399  40.0987390  50.7996822
 103.2158243  38.6518865  49.7811409 102.9151057  37.7675299  49.2193565
 104.1231796  39.5196424  48.8954155 104.9802429  38.9284340  48.5727804
 103.6432051  39.8113307  47.9612365 104.4730513  40.3826360  49.4619246
 104.0126513  38.0739545  51.0165745 104.8015387  38.7202950  51.4012013
 103.3173256  37.9841124  51.8511717 104.6882568  36.7288797  50.8186427
 105.3917271  36.8037074  49.9894323 105.1946262  36.4075090  51.7287691
 103.8672596  36.0465867  50.5983198 101.2253910  39.9133140  48.8233621
 100.8981887  39.1069919  47.9567752 100.9461526  41.1989021  48.7558191
 101.3850678  41.8086155  49.4309468 100.4097887  41.8041526  47.5347812
  99.9078957  41.0244942  46.9617729  99.2692076  42.7084723  47.9096294
  99.5715890  43.4674458  48.6311756  99.0103978  43.2694419  47.0116146
  97.9157529  42.1045371  48.2147364  97.1747559  41.4755113  47.1291099
  97.6058981  41.3485919  46.1470672  95.8133490  41.1081359  47.4214011
  95.2442447  40.6855874  46.6065555  95.2396137  41.3269855  48.7024531
  93.9816050  40.9697687  48.9495444  93.7182436  40.2390931  48.3853157
  95.9704294  42.0388808  49.6806742  95.6551658  42.1756390  50.7045605
  97.2654035  42.4098619  49.4047632  97.7968586  43.0358409  50.1062723
 101.5371981  42.4016795  46.7263288 102.4589005  42.9550412  47.4430193
 101.5355860  42.4684117  45.3672601 100.6765541  42.1317884  44.9562909
 102.5262116  43.1461860  44.5423601 103.0325566  43.9007943  45.1442583
 103.6573155  42.1918907  44.0725733 103.2138491  41.6309914  43.2498746
 104.7019268  43.0285501  43.3433999 105.6653654  42.5447092  43.1828256
 104.1758440  43.3318402  42.4381717 105.0332158  43.9626317  43.7970952
 104.2345943  41.3430862  45.2206644 104.6096755  42.0151779  45.9924199
 103.3813834  40.7877640  45.6102274 105.4244846  40.3299691  45.0042566
 105.4737490  39.6814207  45.8789439 105.1576595  39.7074094  44.1502494
 106.3317927  40.8854210  44.7668432 101.8325048  43.9468604  43.3304400
 100.8644235  43.4789187  42.8009655 102.2800581  45.1789997  43.0793999
 103.0852271  45.4877416  43.6052148 101.6848525  46.1344682  42.1028639
 102.2470174  47.0602728  42.2251610 102.2187353  45.7814055  40.7114688
 103.2922015  45.6347644  40.8309124 101.8384098  44.8320056  40.3344611
 101.8346761  46.8917352  39.7099943 102.0305379  48.1421539  40.0469695
 101.4955935  46.5227789  38.5627341 100.1730773  46.3919495  41.9591816
  99.5014106  45.7104644  41.1616484  99.5675263  47.3747699  42.6712371
 100.2086562  47.9784489  43.1658320  98.1647567  47.5758768  43.0062949
  98.0549146  48.4093775  43.7000787  97.4029332  47.9975392  41.7291926
  97.8899700  48.8559460  41.2665556  97.3843845  47.1895906  40.9977647
  95.9527851  48.4394250  41.9047609  95.6062308  48.9570692  43.0007573
  95.1954189  48.4595201  40.8924887  97.5628352  46.4555762  43.7812574
  96.4151646  46.5113192  44.1391241  98.3748107  45.4570363  44.1312547
  99.3246073  45.5432750  43.7987650  97.9684544  44.2117125  44.6930991
  98.7505090  43.5827598  45.1184333  97.2793839  44.5114316  45.4826996
  97.1260712  43.3207981  43.7425068  96.3194596  42.4875023  44.2090892
  97.3003737  43.4823709  42.4585798  97.9445444  44.2005497  42.1594786
  96.7645630  42.6015095  41.4743766  95.7638508  42.3025620  41.7863565
  96.7342851  43.3762673  40.1360550  97.7447808  43.5860505  39.7853565
  96.2860442  42.6999082  39.4082336  95.8848072  44.6379376  40.2157979
  96.2547568  45.2892720  41.0076359  95.8486568  45.3687892  38.9129777
  95.3604491  44.7506310  38.1595656  95.2791448  46.2952497  38.9866461
  96.8649208  45.6372141  38.6244163  94.3974240  44.2832478  40.5660581
  93.7889596  45.1702991  40.3898301  94.0428545  43.5130007  39.8812021
  94.2567185  43.9946295  41.6076929  97.4734563  41.2914585  41.3380614
  96.8944975  40.2548010  41.1184107  98.7811868  41.3228773  41.6457108
  99.2569446  42.1855355  41.8683657  99.5059377  40.1435923  42.1028587
  99.1530988  39.2990703  41.5109224 101.0442279  40.2375304  41.8259008
 101.3117000  41.2192252  42.2169747 101.9271825  39.1648165  42.5318398
 103.0110126  39.2309599  42.4367746 101.6380495  39.2418966  43.5800167
 101.6595536  38.1960097  42.1100732 101.3334417  40.1501331  40.3016080
 102.3100670  39.6895031  40.1528693 100.5913314  39.4871179  39.8568597
 101.2464483  41.5490104  39.5531007 100.5737010  42.2507728  40.0460891
 102.2216811  42.0275582  39.4635848 100.8935456  41.4306691  38.5286219
  99.2153471  39.9833869  43.6428464  99.4568120  40.8892994  44.4082721
  98.9079382  38.7295417  44.0728112  98.8754513  37.9876093  43.3882815
  98.9393434  38.2940166  45.4329083  99.4592781  39.0285586  46.0479044
  97.4907630  38.0997170  45.8591434  96.9282566  39.0266739  45.7476200
  97.0920365  37.2512792  45.3029857  97.5082752  37.7401313  47.2524176
  96.6972100  37.2689782  47.4568432  99.6483111  36.9159709  45.4807823
  99.6742668  36.1389899  44.5253713 100.2652647  36.6384312  46.6491510
 100.1733842  37.3402082  47.3696833 100.8690223  35.3214696  46.9559013
 100.4404179  34.5424891  46.3253363 102.4099343  35.4747800  46.8264703
 102.7235087  36.0621087  47.6894290 102.9296100  34.5390324  47.0324566
 102.8570094  36.0508103  45.4723559 102.0509791  35.9284928  44.7488147
 103.2616999  37.5149031  45.6931630 102.4699322  38.1058936  46.1535581
 104.1287748  37.5318048  46.3534626 103.4542305  37.8657056  44.6792677
 104.1020350  35.3723597  44.8430685 103.7539108  34.3675429  44.6037769
 104.4139273  35.7937464  43.8874239 104.8365633  35.4568579  45.6439963
 100.5737684  35.0036356  48.4501018 100.7317329  35.8770791  49.2935071
 100.2950234  33.7944262  48.7567567 100.2717413  33.2106691  47.9328722
 100.3800151  33.2354667  50.1160198 100.2570049  34.0215328  50.8610497
  99.1749574  32.2505074  50.4130181  99.2403726  31.7701732  51.3892949
  97.8957033  33.0464385  50.3147083  97.0938059  32.3551222  50.5738270
  98.0006937  33.9022973  50.9814921  97.8162092  33.4063376  49.2889096
  99.0557920  31.0594502  49.4526778  99.9173718  30.3918235  49.4600874
  98.1309572  30.5179733  49.6518710  98.8354712  31.5489171  48.5039947
 101.6862124  32.5121365  50.3386688 102.2214830  31.7146867  49.5971169
 102.2560635  32.5891141  51.5110695 101.8197033  33.2701432  52.1159573
 103.4348047  31.7543676  51.8913101 104.1844466  31.8618398  51.1073536
 104.0385137  32.3681712  53.1784070 103.3274476  32.4500617  54.0004661
 105.2090015  31.6653198  53.8030016 105.9854030  31.4511174  53.0685507
 105.5595739  32.2134611  54.6774924 104.7581741  30.7432852  54.1700492
 104.3964228  33.8149456  52.9953804 103.6239794  34.5042684  52.6545646
 104.7348138  34.2455007  53.9378314 105.1660122  33.9372951  52.2332321
 103.2215043  30.2434355  52.1401098 102.2813535  29.9641502  52.8689003
 104.0759030  29.3585218  51.6702701 104.8735981  29.5986069  51.0991217
 104.2499233  27.9183517  52.2077875 103.3587781  27.6789452  52.7880235
 104.5032071  26.8709908  51.0502762 105.4648019  27.1196138  50.6012527
 104.5624320  25.8651916  51.4662868 103.4376937  26.8320953  49.9215173
 103.5413355  27.6832575  49.2485498 103.5172462  25.8690448  49.4172307
 101.9583819  26.9579828  50.4560540 101.6010832  26.3493665  51.4411855
 101.1007524  27.6554207  49.8480196 100.1947913  27.6913960  50.2930483
 101.3960747  28.1323333  49.0081154 105.3481579  27.6019529  53.2258657
 105.0713660  26.7598783  54.0703390 106.5428660  28.2045872  53.1521138
 106.6328959  29.0518727  52.6098005 107.7605885  27.9168992  53.9339022
 107.3978361  27.8887321  54.9613854 108.2271634  26.4548548  53.6787509
 109.0489947  26.2452304  54.3634020 107.3656363  25.8384144  53.9354065
 108.6575341  26.0399746  52.3099174 107.7256849  25.7699826  51.8130658
 109.1655527  26.8431274  51.7760505 109.3605391  24.6322310  52.4671762
 110.1460586  24.7651340  53.2110820 108.6784812  23.8460363  52.7910504
 110.0439946  24.2431640  51.1724710 110.6140349  25.0903625  50.7911425
 110.8697886  23.5737950  51.4135298 109.1480343  23.5950641  50.1308924
 108.5963675  24.3030438  49.6676998 109.6810907  23.0623489  49.4584568
 108.4535030  22.9583468  50.4946470 108.7892671  29.0406967  53.8222174
 108.8356782  29.8508246  52.8882276 109.7583865  29.0326340  54.7807669
 109.6944550  28.2609486  55.4292436 110.6182816  30.1794875  55.0590476
 110.7767350  30.7700023  54.1566646 109.9738485  31.0169892  56.2112083
 109.7196740  30.4080084  57.0787592 111.0074108  32.0884546  56.5984743
 110.9609396  32.3504809  57.6554937 111.9874043  31.7944183  56.2226348
 110.7069251  32.9976074  56.0776213 108.7254928  31.7986887  55.8747101
 108.9205722  32.4282301  55.0065386 108.0130225  31.0775163  55.4741462
 108.1155931  32.6546023  56.9738601 108.0739313  32.0325135  57.8679364
 108.8208089  33.4189196  57.3003411 107.1157868  32.9740402  56.6798044
 112.0116893  29.5350454  55.1714034 112.2924787  28.7993671  56.0786318
 112.8906015  29.9341587  54.2758481 112.7288129  30.6674237  53.6003845
 114.2899845  29.5190979  54.4131440 114.4155142  28.5781039  54.9486690
 114.6206627  29.3472104  53.3888338 115.1932583  30.5530141  55.0649607
 114.7915479  31.5068346  55.7853433 116.4943063  30.2930880  55.0974048
 117.1487530  29.2837091  54.2438866 117.3069213  29.6732076  53.2381950
 116.6217026  28.3386108  54.1130893 118.5010360  29.0411152  54.9699989
 119.2416530  28.6212851  54.2892898 118.3224241  28.3279064  55.7746922
 118.8721222  30.4300008  55.4575013 119.5169263  30.9995918  54.7882028
 119.4386497  30.4247351  56.3886943 117.5661639  31.1497653  55.6282432
 117.4079067  31.3557924  56.6868310 117.6396707  32.5237693  54.9606099
 118.0172716  33.4547395  55.6378465 117.0856224  32.7238501  53.7486365
 116.9234804  31.9320010  53.1430086 117.0566112  34.0912199  53.0781294
 116.8829669  34.9272337  53.7556686 118.4634213  34.3742239  52.4503247
 118.4665716  35.4627209  52.3939381 119.2329092  34.2749544  53.2159194
 118.9578104  33.8028764  51.1508562 118.4538763  34.3215669  50.3353130
 120.0441706  33.8846919  51.1870861 118.6049285  32.3131530  51.0466735
 117.7413730  32.0082939  50.1634521 119.1430870  31.4253584  51.7695142
 115.8565952  34.3047164  52.0770170 115.9848414  35.0513996  51.0792422
 114.7627516  33.5104616  52.2941941 114.6834265  32.8431810  53.0482128
 113.6110788  33.5518362  51.3830776 113.4934201  34.6200020  51.2007357
 113.8634028  33.0502556  50.4488133 112.3461206  32.8666292  51.8663401
 112.3627726  32.1756612  52.9006987 111.2696909  33.0568413  51.1040966
 111.4333608  33.6216828  50.2829594 109.9715843  32.5444283  51.3291713
 110.0169276  31.7827722  52.1075877 108.9035926  33.6211229  51.7679784
 108.6765672  34.2240336  50.8887411 107.9759827  33.0761961  51.9432805
 109.3887623  34.5502074  52.9329432 110.0653298  33.9877531  53.5763727
 109.9915885  35.8494876  52.4133149 110.1390632  36.5534273  53.2323878
 110.8266340  35.7563284  51.7190071 109.2648473  36.3999459  51.8158648
 108.1250845  35.0286803  53.6244971 108.5162114  35.4492309  54.5509225
 107.6338859  35.8560750  53.1124015 107.3716209  34.2483285  53.7316891
 109.5292537  31.8208747  50.1000461 109.4478552  32.4597881  49.0351943
 109.1558912  30.5361600  50.1730592 109.2260726  30.1002568  51.0814879
 108.5715297  29.7574916  49.0558447 108.8602858  30.3260461  48.1718373
 109.0076762  28.2835746  48.8096721 108.4226012  27.5934612  49.4175626
 108.8921521  27.8622256  47.3623069 108.0248849  28.2636994  46.8381129
 109.7309390  28.2900061  46.8131771 109.0415022  26.7864786  47.2697699
 110.4233464  28.1205977  49.3174424 110.7918613  27.1019728  49.1961987
 111.1837204  28.6088504  48.7078336 110.5436531  28.2709919  50.3902949
 107.1181878  30.0937988  49.2754453 106.5099432  29.7388013  50.3041638
 106.6563043  30.9064790  48.3218382 107.1477257  31.0399086  47.4495508
 105.2552038  31.2502956  48.2421223 104.7628095  31.0194211  49.1867669
 105.1326306  32.7333461  48.0656658 104.1033269  32.9473283  48.3534950
 106.0703550  33.5427733  49.0060931 105.7824885  34.5936074  49.0381013
 105.8887318  33.1211190  49.9947257 107.1278434  33.4953880  48.7461421
 105.3565635  33.0278933  46.7017813 106.0506776  32.4713647  46.3411130
 104.5360051  30.4367477  47.1902829 105.2305239  29.8738673  46.3208612
 103.1875484  30.5729007  47.1904510 102.8418334  30.9904330  48.0426683
 102.2846080  30.0888100  46.1536650 102.9468916  29.8320852  45.3268803
 101.7154722  28.7616980  46.5598475 102.5594191  28.0908144  46.7203747
 101.1401733  28.8344512  47.4828018 100.8663153  28.1727492  45.3974907
 100.0468662  28.8696153  45.2212649 101.4244553  28.1878534  44.4613527
 100.2683932  26.7962137  45.7528759 100.2183472  26.3725465  46.8656286
  99.8726614  25.9971200  44.8094623  99.6906780  25.0131250  44.9463415
  99.8147868  26.3451552  43.8630740 101.2385641  31.1619282  45.7641582
 100.5596469  31.7487263  46.5672541 101.1763564  31.4309325  44.4676026
 101.7823114  30.9205906  43.8411286 100.4481847  32.5756252  43.9767417
 100.7962324  33.4713677  44.4911653 100.7934975  32.8511861  42.5093637
 100.6977318  31.8771280  42.0296278  99.9831446  33.8819353  41.6855197
 100.4483835  33.9804688  40.7047295  98.9543644  33.5881262  41.4772230
 100.0442749  34.8176501  42.2412544 102.2784941  33.1960707  42.4081126
 102.6203664  32.8885551  41.4198557 102.5420148  34.2354173  42.6041114
 102.9087532  32.5725384  43.0422196  98.9764278  32.4298139  44.0826336
  98.4806769  31.3956146  43.6454816  98.2831148  33.3879657  44.6625889
  98.8040323  34.2182556  44.9063976  96.7932196  33.4038406  44.7799533
  96.4156723  32.3909041  44.9197243  96.5115855  34.2111157  46.0884713
  96.8579231  33.5360624  46.8710652  97.0764707  35.1432025  46.0730766
  95.0493264  34.5910934  46.2845478  94.7809835  35.3022961  45.5033418
  94.3667370  33.7501618  46.1620174  94.7908927  35.3262299  47.6305875
  95.2593920  36.4910392  47.7189542  94.1049995  34.7888246  48.5130007
  96.1254205  34.0532200  43.5776600  95.2683902  33.4482814  43.0460655
  96.6002555  35.1801902  43.0917892  97.4260131  35.5327129  43.5543776
  96.2356772  35.7415383  41.8454232  95.7207007  34.9959304  41.2396416
  95.1928892  36.8506157  42.0871156  95.6502830  37.5406695  42.7961407
  94.9517508  37.4401094  41.2025421  93.7992841  36.4079924  42.5340133
  93.4203540  36.5799918  43.6792446  93.0686671  35.7754460  41.6069695
  92.1400339  35.5384827  41.9257092  93.4567819  35.5519394  40.7017006
  97.4364181  36.1898502  41.0427369  98.2428776  36.9953418  41.5235060
  97.4127786  35.8055414  39.7512178  96.6570997  35.2594808  39.3626959
  98.5697579  36.1316813  38.8872063  99.4836414  36.2843748  39.4613157
  98.7658875  35.2925212  38.2197718  98.2623507  37.3451933  37.9594897
  97.0787841  37.6694188  37.7666164  99.3470460  37.9754075  37.4153282
 100.2603684  37.5847108  37.5978064  99.2431919  39.2620025  36.7117672
  98.5089458  39.1277181  35.9174434  98.8172877  40.0545865  37.3270317
 100.6259524  39.6451850  36.1788658 101.6860229  39.2027487  36.5565203
 100.6234983  40.5363266  35.1865989  99.7124324  40.9208121  34.9809455
 101.7800495  41.0972069  34.4662658 102.3599938  40.2770035  34.0431395
 101.2975424  41.9470256  33.2704119 100.4600786  42.5934865  33.5329063
 102.3995567  42.8221854  32.6226938 101.9198355  43.5364710  31.9535454
 102.9648548  43.4201503  33.3374956 103.1034814  42.1995555  32.0704958
 100.7229692  40.8948834  32.2709131 100.0242466  40.1661643  32.6818260
 100.2270581  41.5337213  31.5401201 101.5101153  40.4187310  31.6862794
 102.7464483  41.8851833  35.4270458 102.3372730  43.0067256  35.8238029
 103.8711902  41.3170769  35.8352427 104.0137588  40.3656319  35.5276264
 104.8689374  41.9345056  36.8240270 104.3697551  42.6428877  37.4851900
 105.4193312  40.8205930  37.7112640 104.5688482  40.2967914  38.1476247
 106.0328619  40.0682051  37.2156773 106.4236092  41.2083058  38.7491858
 107.3200370  41.5316594  38.2200612 105.8612039  42.2282998  39.7443853
 105.0521217  41.9563986  40.4222238 106.6369253  42.6188196  40.4030586
 105.6657612  43.2152110  39.3249550 106.8795371  40.0656424  39.5543529
 107.6593533  40.3747022  40.2503909 106.0522261  39.6879511  40.1551999
 107.2420355  39.2339386  38.9502446 106.0140943  42.6887383  36.1581520
 106.7382216  42.1155806  35.3568369 106.2445469  43.9710458  36.4615941
 105.6371667  44.5389830  37.0348997 107.4450548  44.6793438  35.9432517
 107.7748910  44.2361177  35.0036177 107.3276862  45.7391498  35.7171191
 108.6542444  44.5504009  36.9101549 108.5223470  43.8987908  37.9803556
 109.7155421  45.3013935  36.6924672 109.6641338  45.8906127  35.8737512
 110.7669067  45.5838023  37.6542998 111.0009401  44.6361818  38.1394493
 112.0042012  46.0208362  36.8848969 111.6904055  46.8152760  36.2077724
 112.7875789  46.4545111  37.5064755 112.5486378  44.9686812  36.1330176
 111.9259116  44.8619649  35.4102287 110.4318892  46.7423395  38.5974307
 109.6935635  47.6339998  38.2008036 111.1090362  46.7777866  39.7931599
 111.6818962  45.9971961  40.0805796 110.9982747  47.9328566  40.7733953
 111.5944400  47.6377597  41.6368810 111.8409876  49.1605011  40.3760989
 111.4384833  49.6651894  39.4977981 111.7122842  49.8991625  41.1672467
 113.3475493  48.9526491  40.2080537 113.5666669  47.9145961  39.9579868
 113.7758412  49.4968984  39.3663304 114.0276619  49.4799989  41.4621990
 115.0776072  49.5086217  41.1708301 113.7074168  50.4938305  41.7026067
 113.9560431  48.5521552  42.6077072 113.4462643  47.6839118  42.5275716
 114.2775259  48.8265998  43.8452178 114.9574437  49.9376042  44.1788884
 115.3757052  50.5328656  43.4783020 115.1512621  50.1688080  45.1428076
 113.8886791  47.9973939  44.8060061 113.2987955  47.2584575  44.4508859
 113.9118774  48.2127928  45.7925434 109.6678908  48.2223634  41.3685872
 109.4014594  49.2683569  41.9242124 108.7320242  47.2658918  41.1407790
 109.0444923  46.3895241  40.7477859 107.3303141  47.4443485  41.4958185
 106.9682363  48.4352035  41.2214992 106.4121419  46.3325313  40.9073751
 106.8352701  45.3611137  41.1631382 105.3769843  46.4438723  41.2301010
 106.5328348  46.2348307  39.4213192 107.5577143  46.1173672  39.0692809
 105.9705748  45.3190303  39.2389091 105.7808700  47.4704358  38.7818094
 104.7887069  47.4543631  39.2328685 106.3531827  48.3813049  38.9578341
 105.6451336  47.3748265  37.2660710 106.6264481  47.3373951  36.7930798
 105.0973575  46.4815247  36.9659646 104.9028065  48.5388956  36.6706629
 105.3082661  49.4551034  36.7982993 104.8271167  48.3389622  35.6835431
 104.0042768  48.5783288  37.1302165 107.1090128  47.3466781  42.9974464
 107.7586541  46.4866845  43.6122407 106.1667022  48.0365597  43.5336051
 105.5512373  48.5490980  42.9182296 105.8304249  48.1244461  44.9753385
 106.7255293  48.1770276  45.5951154 105.2504487  49.0310727  45.1480635
 104.9628369  46.9792618  45.5480733 104.1392466  46.3569631  44.8924022
 105.3702776  46.6171070  46.7282139 106.1526615  47.1774870  47.0347399
 105.2125304  45.4022436  47.5402704 104.5544748  44.7577556  46.9574278
 106.4977017  44.5245612  47.8289379 106.9903381  45.0698111  48.6340093
 106.1805300  43.1886424  48.4279122 105.8291181  42.4950656  47.6640006
 107.1032318  42.7897698  48.8494202 105.5155912  43.1640215  49.2912534
 107.2834072  44.2527237  46.5435428 108.1576852  43.6287445  46.7287800
 106.6641565  43.6692479  45.8622320 107.5571637  45.2079262  46.0954855
 104.5946583  45.8451372  48.8478876 104.9886976  46.8940786  49.4271356
 103.5772211  45.0923841  49.2473944 103.2940614  44.2480140  48.7709915
 102.7435270  45.4820366  50.3860462 103.3174516  46.1315241  51.0470180
 101.4849076  46.1735955  49.8289470 100.9934709  45.6096044  49.0361579
 100.8038297  46.2455392  50.6769193 101.7768596  47.5778249  49.2853614
 102.0125957  47.7940566  48.1242301 101.6310660  48.6056769  50.0826998
 101.7114366  49.4883323  49.5983858 101.4076947  48.4848740  51.0602622
 102.3969230  44.2575013  51.2255150 101.9372038  43.2679234  50.6772349
 102.4702348  44.3336389  52.6046001 102.8349173  45.1701254  53.0374940
 102.2541080  43.1781407  53.5075269 102.0717409  42.3291929  52.8486358
 103.5445585  42.9884667  54.3705364 103.6271210  43.8914839  54.9753863
 103.4308731  42.1020529  54.9946178 104.8293319  42.7927205  53.5158625
 105.0604795  43.5234623  52.7408024 106.0680763  42.6793710  54.5103287
 106.1178184  43.4866477  55.2410339 105.9787079  41.7138644  55.0082139
 106.9772768  42.6409962  53.9103398 104.8069385  41.4801419  52.7659049
 104.0779623  41.5198895  51.9565160 105.7261626  41.1746690  52.2660916
 104.4932369  40.6205838  53.3582381 101.0445011  43.3927621  54.4624894
 101.1985132  43.9637849  55.5635280  99.7873682  43.0237779  54.1358829
  99.4617468  42.1712002  52.9971052 100.1179530  41.3100141  52.8712004
  99.4615403  42.8053665  52.1105760  98.0888155  41.6559526  53.2316403
  98.1486929  40.7724656  53.8672231  97.5648407  41.4578836  52.2965722
  97.3863203  42.8578295  54.0382183  96.6355034  42.4499048  54.7149542
  96.9963593  43.5775727  53.3184787  98.5754772  43.3611482  54.8559070
  98.4608804  44.4434208  54.9163549  98.4959898  42.8036509  56.3110218
  97.9633758  43.5223079  57.1625746  99.1239729  41.6623373  56.6878032
  99.6193342  41.1354231  55.9827651  99.1169352  41.0879098  58.0635749
  98.2800958  41.4866462  58.6369938  99.0108843  40.0087773  57.9521527
 100.3636850  41.4755624  58.8765520 100.4694060  40.9807452  59.9991952
 101.2561038  42.2465324  58.3299832 101.0809641  42.6174775  57.4070308
 102.4880188  42.6250122  59.0244563 102.9620735  41.7486236  59.4664034
 103.5156511  43.0998000  58.0132789 104.3818427  43.5159702  58.5276973
 103.7419539  42.2541037  57.3638998 103.0738117  43.8368932  57.3427780
 102.2613590  43.5428956  60.2971154 101.9495422  44.7454674  60.1599602
 102.6368345  43.0700144  61.5150228 102.9734172  42.1182851  61.5470166
 102.6231100  43.8459199  62.7709890 102.3878850  44.8792513  62.5160152
 101.4058449  43.3923656  63.6841681 100.4242605  43.5117977  63.2255529
 101.4952595  42.3344628  63.9311075 101.4095704  44.0897608  65.0184328
 101.7951102  45.0789900  64.7715857 100.3771704  44.2604866  65.3235613
 102.1839855  43.3879904  66.1789606 101.7765872  42.2776211  66.4972593
 103.2185350  43.9814541  66.6835487 103.7790152  43.4809880  67.3584562
 103.5222284  44.8775650  66.3301996 103.9853632  43.7935332  63.4268608
 104.5312712  42.8055397  63.7554732 104.6109744  44.9658538  63.4010972
 104.1110816  45.7761573  63.0639840 106.0425929  45.1266392  63.5318343
 106.3455968  44.4883258  64.3618484 106.6442417  44.6725274  62.1562418
 106.4744255  43.6053489  62.0134305 106.2149936  45.4992188  60.9021671
 105.1338335  45.3780575  60.8349907 106.6454898  46.4933661  61.0226184
 106.8017718  45.0443541  60.1041052 108.1817017  44.6666342  62.2717447
 108.5940865  45.6756460  62.2777075 108.4443355  44.0626767  63.1402831
 108.5982784  44.1554321  61.4038486 106.5233146  46.5625423  63.8659179
 105.9108864  47.5389097  63.4484354 107.6087971  46.7875036  64.6161674
 108.1446746  45.9748369  64.8854409 108.1636706  48.0540026  65.0722384
 107.4940351  48.8498401  64.7461533 108.2147751  47.9787379  66.5901076
 108.9141829  47.1968431  66.8859519 108.6824113  48.8890168  66.9653574
 106.8495644  47.8339169  67.2468667 105.8341566  48.3142961  66.6717375
 106.7759430  47.2752153  68.3789013 109.4849594  48.3387196  64.4624759
 110.2228978  49.2401366  64.7708749 109.9137863  47.5566867  63.4369359
 109.3884158  46.7081997  63.2815137 111.2519764  47.7093518  62.8273182
 112.0709099  47.8449836  63.5337773 111.6151578  46.3214632  62.2613754
 111.4960869  45.5501246  63.0222689 111.0432703  46.2103453  61.3401200
 113.0820229  46.3690768  61.7153514 113.4879304  47.3517998  61.4753607
 114.0627014  45.6415548  62.7323670 113.9700477  46.1737333  63.6791217
 113.8042385  44.5991263  62.9184166 115.0750273  45.7022012  62.3328441
 113.2148078  45.5092501  60.4408447 112.4789404  45.8047562  59.6929883
 114.1763762  45.7212022  59.9733378 113.0834316  44.4845800  60.7886334
 111.3239844  48.8379892  61.7616411 112.3468417  49.5410870  61.7233231
 110.2654932  49.1061467  60.9248669 109.0560792  48.2426054  60.7295973
 108.3979677  48.4579564  61.5713890 109.3686065  47.1988237  60.6986974
 108.3492838  48.6896983  59.4328938 107.2663736  48.6237013  59.5380135
 108.6887501  48.0136227  58.6481134 108.8891787  50.0588409  59.1001336
 108.1965374  50.7479244  59.5833643 109.0166458  50.2546429  58.0354527
 110.3035699  50.1771177  59.8474670 111.1835632  50.0191904  59.2239264
 110.5417044  51.5845505  60.3207229 110.2114439  51.8820907  61.4629581
 111.0438347  52.4681293  59.4112250 111.3505383  52.1903041  58.4898966
 111.4487765  53.8902200  59.7772863 110.5456767  54.2546405  60.2668921
 112.3361520  53.9065187  60.4100572 111.7589713  54.7002650  58.5162412
 111.6205773  54.2696929  57.3573275 112.2085147  55.9183493  58.7535541
 112.0816257  56.1061838  59.7378009 113.1705843  56.6755253  58.0035412
 112.8016987  56.7411417  56.9799410 113.1794712  58.1436542  58.4642066
 113.6098771  58.2027312  59.4638869 113.7728780  58.7578914  57.7869320
 111.8012849  58.9197184  58.6643557 111.2568934  58.4127679  59.4610680
 112.1688142  60.3969375  59.0600344 111.2805087  60.9905165  59.2761086
 112.7756364  60.3096939  59.9612866 112.7792190  60.8455949  58.2762671
 110.8583220  58.8526566  57.4604560 110.5882918  57.8303793  57.1954428
 109.9298254  59.3155632  57.7948353 111.2634638  59.4173212  56.6207438
 114.5788266  56.0763648  57.9764099 114.8115408  54.9269724  58.3171831
 115.5863524  56.8065694  57.4598558 115.2824326  57.7259479  57.1726434
 117.0065993  56.4312272  57.1520272 117.4268851  55.9156719  58.0155452
 117.0366193  55.5259949  55.9141511 118.0151660  55.0506632  55.8462827
 116.2940449  54.7464096  56.0844742 116.7174259  56.2730561  54.7789145
 115.7871971  56.4907674  54.6846708 117.8722092  57.6382574  56.9289391
 117.3234862  58.7408980  56.7475209 119.1956719  57.5546938  56.9449764
 119.6016199  56.6987615  57.2952424 120.1602968  58.6214377  56.5363404
 119.9932710  59.4933091  57.1688324 121.5983945  58.1794408  56.7324934
 121.8434812  57.2597572  56.2012547 122.2548189  58.9777133  56.3861034
 122.0000592  58.1069778  58.2622012 123.0804445  58.2247274  58.3458833
 121.5663985  58.9024919  58.8681815 121.6126312  56.8095108  58.9612458
 121.0098990  56.7919451  60.0549030 121.8717429  55.7446651  58.4211629
 119.8683974  59.2386028  55.1168121 120.0722889  60.4704293  54.9558882
 119.3386033  58.4362481  54.2100726 119.1106639  57.5091359  54.5396309
 118.9645021  58.8412858  52.8619983 119.7768277  59.5590757  52.7479364
 118.8719069  57.6983682  51.9070678 119.7570406  57.0634011  51.8701961
 117.9622145  57.1506811  52.1532393 118.5998456  58.1627235  50.4883171
 118.5966067  57.2765306  49.8536025 117.6420023  58.6800519  50.5431784
 119.6656597  59.0981067  49.9596914 120.9157355  59.0074386  50.1084035
 119.3524114  60.1284860  49.2357651 120.2059861  60.5933171  48.9610174
 118.4108238  60.4847948  49.3167416 117.6618083  59.7569632  52.7836418
 117.6869910  60.8724246  52.2605936 116.6419784  59.4302727  53.5274005
 116.6656096  58.6102248  54.1165218 115.4137100  60.1811980  53.7701642
 114.9365432  60.2980294  52.7971089 114.4748544  59.3680761  54.6457499
 114.8988884  59.1532857  55.6266475 113.5592889  59.9352784  54.8134866
 114.0999742  58.0444002  53.9732332 113.5248672  58.0433835  52.7967164
 114.2899917  56.9470310  54.5663763 115.6445126  61.5962084  54.3851353
 115.1176097  62.5620607  53.7946864 116.6213644  61.7366046  55.2738157
 116.9688414  60.9053832  55.7303689 117.1952824  63.0581984  55.6882215
 116.2863570  63.6459632  55.8166385 118.1124905  62.9720792  56.9308038
 119.0475996  62.4788305  56.6655116 118.2267017  64.3635474  57.6233263
 118.3215119  65.1718580  56.8982320 117.3166166  64.5580427  58.1908817
 118.9818541  64.2452837  58.4004150 117.4989219  62.0771669  58.0216572
 117.5027842  61.0550225  57.6430995 118.0178238  62.1406704  58.9780877
 116.5028028  62.4692536  58.2268648 117.9331776  63.8383278  54.5629586
 117.7567645  65.0603288  54.5056392 118.6927126  63.1034533  53.6978602
 118.7196550  62.1077547  53.8650678 119.3175960  63.7098321  52.4714333
 119.9135683  64.5900843  52.7124204 120.3568178  62.7703843  51.6675449
 120.0530051  61.7361082  51.8290094 120.2779270  62.9838967  50.6015702
 121.7859828  62.8938712  52.2563383 122.0928102  63.9263036  52.0888859
 121.6570765  62.5659832  53.2878791 122.8665773  61.9928040  51.6043303
 123.0231524  62.3684729  50.5931641 123.7782402  62.1681805  52.1754966
 122.5682323  60.5500580  51.6560311 122.0959374  60.0994511  50.8852613
 123.1213366  59.6532239  52.5189004 124.0231704  59.8637445  53.4403694
 124.3009450  60.8203462  53.6072660 124.4253153  59.0529454  53.8886797
 122.7616243  58.3947024  52.3597833 122.0188150  58.1390418  51.7249791
 123.2066959  57.5964114  52.7896003 118.2546783  64.3046165  51.5422383
 118.4638289  65.4178810  51.1173577 117.1596504  63.5611515  51.3076043
 117.1009685  62.6456509  51.7301150 116.0699990  63.9241495  50.4598239
 116.3869241  64.0288498  49.4221834 115.1043673  62.7269186  50.3077830
 114.6443670  62.5952174  51.2871473 114.3005777  63.0367714  49.6398969
 115.7811353  61.4133208  49.7452240 116.8686307  61.5772852  49.1519568
 115.1504566  60.3248276  49.6926937 115.2873258  65.1362641  50.9391119
 114.9215414  66.0161763  50.0979250 114.9679040  65.2064480  52.2164487
 115.2366124  64.4263834  52.7990249 114.3269410  66.3409281  52.8046727
 113.5858105  66.6263519  52.0581080 113.7028701  66.0846779  54.1919532
 114.5078713  65.8969046  54.9024623 113.1704036  66.9993440  54.4526547
 112.6072827  64.9339333  54.2726432 113.1235496  63.9885225  54.1059369
 111.9497729  64.9058201  55.6691052 112.7546244  65.0217876  56.3949706
 111.3157362  65.7795474  55.8197768 111.3510196  64.0373059  55.9434727
 111.4487180  65.0823519  53.2992292 110.7497238  64.2545202  53.4183446
 111.0326366  66.0826123  53.4194600 111.7650324  65.0000321  52.2593702
 115.2281337  67.5699304  52.8936220 114.7840008  68.6242966  52.4252989
 116.5506150  67.4084790  53.1036254 116.8333474  66.5248187  53.5027580
 117.4919897  68.5741172  52.9782404 117.2421280  69.4456403  53.5833161
 118.9506201  68.2321994  53.3820817 119.1236895  67.1619014  53.4943940
 119.6570807  68.5775876  52.6272835 119.3386189  68.9301766  54.6940169
 120.3825936  68.6828955  54.8865498 119.3688463  70.0050843  54.5157870
 118.6020533  68.4454651  55.9680838 117.5775060  68.7855117  55.8171827
 118.5871859  67.3556529  55.9527798 119.2469996  68.9025052  57.1689922
 120.1121230  69.4236077  57.1574860 118.9439079  68.6643462  58.3737531
 117.8302721  68.0895067  58.7525541 117.0908781  67.8560633  58.1053907
 117.7077985  68.0010431  59.7511917 119.6473559  69.1137764  59.3301432
 120.4684494  69.6540559  59.0976153 119.3164973  68.9573905  60.2715128
 117.5357787  69.0551431  51.5081577 117.5548240  70.2735495  51.2925104
 117.4972205  68.1715245  50.4825453 117.4893145  67.1773089  50.6603375
 117.3818186  68.5462301  49.0739177 118.2249046  69.1814500  48.8022055
 117.4965974  67.3036589  48.1772557 118.5393599  66.9929192  48.1125463
 116.9250329  66.5369440  48.7003325 116.8836964  67.4522070  46.8143869
 115.5859727  67.0061374  46.4486650 114.9012250  66.6229432  47.1907461
 115.0448677  67.2752509  45.2210757 114.0255464  66.9937499  45.0016243
 115.7166536  67.8763431  44.2001005 115.3123618  67.9908825  43.2051988
 117.0149528  68.3156739  44.4571622 117.6438208  68.7998715  43.7247153
 117.6212495  68.0448210  45.7237290 118.6575623  68.2866263  45.9081074
 116.1262622  69.3673437  48.8572668 116.1006498  70.4390929  48.1931740
 115.0094159  69.0123831  49.5106766 114.9594796  68.1630403  50.0549851
 113.7203426  69.5964980  49.2375913 113.6577081  69.6609950  48.1513054
 112.9141641  68.8956840  49.4544964 113.5419602  70.9877508  49.9305135
 113.1163768  71.9287311  49.2849129 114.1056657  71.1176704  51.1263877
 114.6468066  70.3198572  51.4276814 114.4487916  72.4030142  51.7083114
 113.4912482  72.9227762  51.7410918 114.8908486  72.2802196  53.1842439
 115.8730973  71.8080419  53.2026313 115.1662293  73.5601786  53.9385119
 115.7224427  73.3986290  54.8618663 115.8588237  74.0748743  53.2725530
 114.2352746  74.1047189  54.0963049 113.8955647  71.4488008  54.0255662
 113.7877857  70.4329046  53.6455154 114.2616075  71.2948780  55.0406704
 112.9224953  71.9367679  54.0821237 115.4201611  73.2636535  50.8571586
 115.0682672  74.4005819  50.6863432 116.5499973  72.7055115  50.3528529
 116.6823192  71.7057981  50.4091020 117.4777745  73.4742950  49.5156050
 117.8698531  74.2902079  50.1227792 118.6778762  72.5427381  49.1773332
 119.1556336  72.0327396  50.0138823 118.3094025  71.6970722  48.5966642
 119.7938442  73.2200548  48.3903804 120.6190030  72.5243012  48.2382621
 119.4248352  73.4593967  47.3930438 120.3804821  74.5518573  49.0311726
 121.2453522  75.2068351  48.4362014 120.0573700  74.8506503  50.2046782
 116.8062464  74.1690505  48.3523836 117.1070500  75.3499118  48.0146934
 115.8383565  73.5331332  47.6910270 115.5236434  72.6366008  48.0336387
 115.0954240  74.1414758  46.5532032 115.6622880  74.9565417  46.1032446
 114.8739348  73.1149057  45.3976228 114.4822344  72.1441757  45.7015211
 114.2127399  73.5464151  44.6461411 116.2396620  72.8123887  44.8036763
 116.8807723  73.5903846  43.8312212 118.1377985  73.0771175  43.7163418
 118.9635968  73.2665015  43.0464920 118.2081577  71.9642523  44.4966070
 118.9736302  71.3264584  44.6620484 117.0340836  71.8019763  45.1854820
 116.8078518  71.1149909  45.9875233 113.8164447  74.9078439  46.9984587
 113.1745580  75.4799906  46.1077758 113.5568884  74.9910187  48.3270708
 114.1989385  74.4391906  48.8778922 112.4596788  75.7194506  48.9047386
 112.4527523  75.5520700  49.9817882 112.5456405  76.7876277  48.7054138
 111.1338385  75.2719917  48.3479746 110.3847469  76.0896597  47.8166252
 110.7641133  73.9894986  48.4060972 111.3631872  73.3507101  48.9092470
 109.4163794  73.5301527  48.0597249 109.1814826  73.9234644  47.0706617
 109.2425863  71.9541792  48.0471456 108.1867849  71.8492554  47.7973721
 110.1613484  71.3443692  46.9271998 110.0150870  70.2677212  46.8402894
 109.8337433  71.8579309  46.0233029 111.2056508  71.5097814  47.1922742
 109.5617522  71.1920183  49.3982158 110.5876708  70.8387243  49.5017621
 109.3340031  71.8776225  50.2143906 108.9080056  70.3202866  49.4264938
 108.3459443  74.1209643  48.9473684 108.6282203  74.4908613  50.0215490
 107.0577613  74.1571152  48.5647337 106.8147734  73.8872115  47.6222664
 106.0858519  74.6320964  49.5209144 106.4734130  75.5660223  49.9279561
 104.8165814  75.1601243  48.8052378 104.2513772  74.3620647  48.3237708
 104.1265588  75.6248033  49.5095418 105.2934629  76.1916883  47.7628907
 105.9312761  77.2053256  48.1105643 104.8965668  75.9790736  46.5698650
 105.6096500  73.6184382  50.5933119 105.2438298  74.0470568  51.7161351
 105.4153818  72.3294609  50.2296037 105.6643307  72.1741574  49.2631642
 104.7559437  71.2206005  51.0083806 104.8470054  71.4799702  52.0631498
 103.3054193  71.1525149  50.5544679 103.1783141  71.0811419  49.4742595
 102.6858792  69.8555986  51.0688464 101.7604367  69.6507042  50.5306238
 103.1971374  69.0258262  50.5807896 102.4901740  69.9440661  52.1374777
 102.4321575  72.2669689  51.1577204 102.3216798  72.1416786  52.2348448
 102.9567058  73.2038998  50.9702741 101.1101248  72.3195786  50.3959828
 100.4040198  73.0188380  50.8438132 101.2685165  72.5132662  49.3351008
 100.5952168  71.3629739  50.3072025 105.5537318  69.9170940  50.8679114
 106.1541855  69.6808052  49.7875430 105.5203675  69.0194977  51.8390681
 105.2648104  69.2726475  52.7828647 105.9291213  67.5687831  51.7395858
 106.0636162  67.4496420  50.6644808 107.2709728  67.3179733  52.5300834
 107.1576199  67.9618993  53.4022146 107.5770526  65.8793212  53.0165369
 107.4688021  65.3114168  52.0924842 108.5854550  65.8375512  53.4282163
 106.8469355  65.5362206  53.7495729 108.5317400  67.7371336  51.7271094
 109.2577798  68.1055882  52.4518270 108.8898005  66.8307771  51.2388363
 108.2914718  68.5274690  51.0159297 104.7168959  66.6881322  52.0481484
 104.0826909  66.8718253  53.0799028 104.5018617  65.5967141  51.2910447
 105.1435832  65.4269312  50.5298173 103.6885770  64.4389447  51.8357685
 103.0378159  64.7390050  52.6570935 102.8610222  63.6808782  50.7810550
 103.4682029  62.9425411  50.2572287 102.0343166  63.1938849  51.2982561
 102.2230743  64.6183412  49.7509789 100.8876189  65.0861801  49.9939034
 100.3781722  64.8066588  50.9042648 100.2160018  66.0738371  49.1967806
  99.2662800  66.5228789  49.4475561 100.8519585  66.3340984  47.9732593
 100.2906264  66.8506269  47.2087252 102.1657831  65.8704525  47.7099551
 102.5468737  66.0787067  46.7211162 102.8351505  64.9848299  48.5615015
 103.7675285  64.4732199  48.3735479 104.5979521  63.3632585  52.5002638
 105.5047202  62.8524412  51.8585160 104.3785012  63.1362454  53.7716596
 103.5014491  63.3661207  54.2166731 105.1274449  62.0660296  54.4884117
 106.1475094  61.9923613  54.1112972 105.0986942  62.4459710  55.9940977
 105.6779088  63.3500764  56.1817361 104.0643979  62.6023049  56.3005141
 105.6055210  61.6477294  56.5363664 104.3579231  60.7409882  54.2995554
 103.1789885  60.7471689  54.2402765 105.0463322  59.6622725  54.0426306
 106.0561689  59.6752356  54.0553740 104.2812081  58.4343715  53.7486979
 103.2615953  58.6739568  53.4467863 104.8836783  57.6948902  52.5369478
 105.9294082  57.4643766  52.7403281 104.2640000  56.8195025  52.3425371
 104.9377713  58.2622102  51.3342125 105.8611878  58.4279382  51.1306523
 104.0494862  57.4401971  54.8787007 104.9110307  57.2942337  55.8034128
 103.1014206  56.5256726  54.8434533 102.4243750  56.4791219  54.0954276
 102.8930644  55.4591234  55.8814025 101.9176565  55.0036590  55.7103640
 103.9517853  54.3565372  55.6625141 104.9444417  54.7434874  55.8928473
 103.8300361  53.5590069  56.3954841 103.8854679  53.6833333  54.2822805
 104.6749489  54.1035843  53.2322571 105.4285734  54.8548308  53.4168635
 104.5971652  53.5843688  51.9105667 105.2066986  53.9755056  51.1093547
 103.5299197  52.6890761  51.6918216 103.3034173  52.3446923  50.6935750
 102.8036975  52.2039151  52.7323066 102.0035545  51.4980945  52.5649966
 102.9221434  52.7390513  54.0064793 102.1851211  52.3758578  54.7073992
 102.8870124  55.9837704  57.3991734 103.4973943  55.2429321  58.2252764
 102.3491731  57.1198518  57.7071514 101.6357210  57.4875788  57.0940556
 102.4588165  57.7362637  59.0327428 103.5119101  57.6661300  59.3051049
 102.0676652  59.2026152  58.9667383 101.0593382  59.2277525  58.5535188
 102.0155390  59.7601384  60.4354921 103.0255005  59.8980504  60.8215724
 101.4618739  60.6888590  60.5731891 101.5367436  59.1044933  61.1628052
 103.0208352  60.0020706  58.0475736 102.7677313  61.0622349  58.0371622
 103.9353289  60.0166344  58.6405289 103.0568424  59.6179865  57.0281214
 101.5694842  56.8561649  59.9847021 100.3543129  56.7253437  59.7364779
 102.2322345  56.3632874  61.0610515 103.2307108  56.4952062  61.1368307
 101.6011042  55.4373466  62.0716729 100.6853578  54.9783676  61.6990221
 102.5809543  54.3150964  62.4678465 103.4954461  54.7218134  62.8995711
 102.0294361  53.7015362  63.1802392 103.0155117  53.4604166  61.2861375
 102.1699731  52.8959152  60.8929826 103.3644706  54.0882124  60.4662575
 104.2743045  52.7144979  61.7417578 103.9796622  52.1411900  62.6207821
 104.4709350  51.9970467  60.9450758 105.4379158  53.5601684  61.9236497
 105.3801701  54.5603439  62.0517688 106.7112520  53.2784638  62.0390205
 107.1540418  52.1064867  61.7227808 106.5207553  51.3220065  61.6624561
 108.1269652  51.9026983  61.9016864 107.5639335  54.1626449  62.3666860
 107.2266768  55.1026576  62.5174641 108.5598666  54.0045859  62.3097537
 101.1689702  56.1060779  63.3035378 100.2036844  55.7216561  63.9435842
 101.9009357  57.1825898  63.7278638 102.5344679  57.5607069  63.0381070
 101.7199161  57.9246662  65.0076591 100.6580072  58.1469219  65.1128116
 102.2276558  57.1167066  66.2180212 102.0974849  57.7925957  67.0632479
 101.5895822  56.2892370  66.5282776 103.6687760  56.5664507  66.0610742
 103.6939936  56.0162481  65.1204674 104.3991233  57.3749849  66.0281509
 103.9296331  55.5410272  67.1717394 103.4906498  55.9277077  68.0914523
 103.4694357  54.5661669  67.0105562 105.4503287  55.4043324  67.2287031
 105.6913363  55.0681857  66.2202286 105.9234041  56.3610191  67.4504126
 105.9457012  54.3061730  68.1388267 105.4263889  54.2281215  69.0015721
 105.7566505  53.4087469  67.7157588 106.9265197  54.3709326  68.3711425
 102.4017001  59.2740204  65.0179070 103.1539314  59.6334525  64.1145395
 102.1520814  60.1374878  66.0540821 101.5593888  59.8144163  66.8053745
 102.6111693  61.5108480  66.0837759 102.2351871  62.0463291  65.2119976
 102.0564367  62.1410651  67.4256753 102.5398016  61.6876070  68.2910418
 102.2824641  63.2068755  67.4583096 101.0077484  61.8459742  67.4613734
 104.1628031  61.5213702  66.1070493 104.6941382  62.5290268  65.7955926
 104.9051047  60.4897371  66.5347778 104.5006268  59.6786564  66.9804938
 106.4077524  60.4774156  66.4150708 106.7753244  61.3960839  66.8722790
 106.9644313  59.3777758  67.3669352 106.5385899  58.3987511  67.1472314
 108.0479189  59.4001850  67.2499934 106.6247716  59.6528521  68.6864571
 105.6722594  59.5365824  68.7147751 107.0011841  60.2073047  64.9880113
 108.1444382  60.5358706  64.6489712 106.1336404  59.7746260  63.9864867
 105.1514152  59.6658264  64.1951896 106.5082031  59.6739247  62.5483626
 107.5627609  59.3996005  62.5758243 105.5861817  58.6902594  61.7792807
 104.5804013  58.9272716  62.1261684 105.8244615  58.8076191  60.7221035
 105.8889965  57.2701242  62.2486578 106.9523342  56.8723508  62.8019466
 104.9837463  56.4264735  61.8544372 106.4464571  61.0823031  61.9231821
 107.4232516  61.4681223  61.2986017 105.4280192  61.8975999  62.2907129
 104.6747842  61.5171678  62.8456992 105.2801570  63.2716681  61.7669702
 105.4863613  63.3896282  60.7031368 103.9744509  63.9167793  62.2111761
 103.9257759  64.0547053  63.2913193 103.8620512  65.3700553  61.6108967
 102.9008682  65.7596189  61.9462582 104.6823444  66.0037156  61.9481446
 103.7520011  65.2579999  60.5322662 102.7762458  62.9584034  61.9650802
 102.7883740  62.1222859  62.6642682 101.8836871  63.5525604  62.1610812
 102.7737802  62.7204298  60.9013668 106.4993059  64.1593572  62.3428757
 107.1280837  64.8578305  61.5461045 106.8280408  64.0132606  63.6643928
 106.3156593  63.3021857  64.1663887 107.9203471  64.7179937  64.4099526
 107.7518829  65.7794318  64.2281023 107.8733381  64.1616680  65.8444589
 108.5436576  64.7510819  66.4700605 106.8377688  64.2761312  66.1647625
 108.2699407  63.1465223  65.8629809 109.2205963  64.3272191  63.7509939
 110.0904401  65.1838583  63.5594489 109.4913194  63.1142061  63.2138391
 108.7387780  62.4483565  63.3161393 110.7637735  62.7293794  62.5538802
 111.5506219  63.0818865  63.2207454 110.8699571  61.1572405  62.5934575
 109.9478641  60.7583981  62.1706464 111.7843597  60.8534371  62.0839277
 110.8586702  60.7489910  63.6040519 110.8907910  63.2865865  61.1778082
 112.0283642  63.6653668  60.8803662 109.7887454  63.4781292  60.4879966
 108.9100192  63.1051636  60.8179011 109.7931470  64.0857665  59.1563932
 110.5858366  63.6252394  58.5667676 108.4179305  63.8960112  58.4078035
 107.7053417  64.3040258  59.1246309 108.3843581  64.5860199  57.0631756
 109.0594630  63.9835849  56.4553835 107.4240564  64.4952543  56.5555515
 108.5405295  65.6642467  57.0285770 108.2390740  62.3204816  58.1488213
 107.3120308  62.0596157  57.6382921 109.0012983  61.9076628  57.4880608
 108.0921561  61.6969090  59.0306867 110.1735589  65.6179360  59.3031834
 110.9489711  66.1209802  58.4923787 109.6234250  66.2572245  60.3531704
 108.8520112  65.7647420  60.7803492 109.8787888  67.6448068  60.8196249
 109.6510465  68.3812622  60.0489923 108.9638819  68.0077206  62.0453231
 108.6771171  67.1490224  62.6523678 109.5695362  68.6561238  62.6784780
 107.6912084  68.4883391  61.3952808 107.9616717  69.4429372  60.9439582
 107.3699527  67.7711280  60.6399236 106.5509760  68.6889692  62.4567534
 106.2493095  67.7266943  62.8704254 107.0333328  69.2927751  63.2254542
 105.2728420  69.2355718  61.8922505 105.3085518  69.6874872  60.9896847
 104.1353893  69.3146751  62.5349549 103.9489450  68.8642944  63.7042579
 104.6700132  68.2910966  64.1185155 103.1199501  69.0203301  64.2597040
 103.1413497  69.9457472  62.0003827 103.2288368  70.2294304  61.0349968
 102.2843410  69.9505820  62.5348595 111.3426283  67.8929901  61.1363001
 111.8970715  68.8770641  60.7067625 111.9977608  66.9605725  61.8728537
 111.3787423  66.2145543  62.1563805 113.3924256  67.0780941  62.2482201
 113.5633713  68.0964676  62.5972380 113.7362299  66.0666956  63.4589030
 113.6398658  65.0303347  63.1352209 114.7557688  66.2595495  63.7927052
 113.0896269  66.1492148  64.3325162 114.2188814  66.7673682  61.0545539
 115.3298194  67.3300570  60.8162435 113.7826141  65.8015262  60.2327413
 112.9679535  65.2865243  60.5347859 114.5011466  65.4513096  59.0693479
 115.5463065  65.3367792  59.3568670 114.0403160  64.1551931  58.4889641
 114.6116921  64.0194367  57.5706985 114.2561407  63.2499165  59.0564117
 113.0064491  64.0676507  58.1549645 114.5611160  66.6359552  58.0376705
 115.6930388  66.8487158  57.5073282 113.5774408  67.5574404  57.9333338
 112.6578515  67.1842968  58.1210019 113.6897282  68.8778610  57.2541263
 114.0819393  68.7108190  56.2509375 112.2840192  69.5504660  57.2103942
 111.9723882  69.5958745  58.2539122 112.5802093  70.5277000  56.8291001
 111.1495879  68.9491439  56.4544103 111.0793654  67.9506210  56.8859475
 109.8489518  69.6170093  56.5861757 109.1195894  69.2630249  55.8575979
 109.4097456  69.5108337  57.5781011 109.8579934  70.6857366  56.3720820
 111.4815813  68.9981945  54.9204782 111.2943968  69.9906500  54.5104779
 112.5349501  68.8303677  54.6960939 110.9023624  68.2158720  54.4299990
 114.5859325  69.8824982  57.9723032 115.2273252  70.6234578  57.2745072
 114.7098191  69.7262302  59.3506076 114.1129752  69.0222633  59.7609551
 115.5288292  70.6139594  60.2164555 115.3033628  70.3428522  61.2478995
 116.5404305  70.3098034  59.9476524 115.3933157  72.1054838  60.0820989
 114.4570108  72.5766562  59.4995666 116.2659617  73.0139280  60.6669831
 117.3901725  72.4635978  61.3587957 118.2600329  72.3866564  60.7064746
 117.2142569  71.5410344  61.9120637 117.8942051  73.5323918  62.3195707
 118.9813325  73.4834733  62.3811514 117.4076964  73.3333474  63.2744491
 117.2789421  74.8353746  61.8125934 118.0104594  75.2100276  61.0966201
 117.0316478  75.4871601  62.6505893 116.0160257  74.3504998  61.0622314
 115.1899644  74.3428162  61.7733329 115.5655097  75.3548447  59.9948032
 114.7608558  76.2601762  60.2977294 116.0769709  75.1455135  58.8003719
 116.5940507  74.2856620  58.6846837 115.8286859  75.9588392  57.5924995
 115.5824012  76.9851153  57.8649192 116.9904147  75.9757138  56.5559172
 117.0683391  74.9662998  56.1520469 116.6460644  76.6460052  55.7683618
 118.3476981  76.4004431  57.1078266 118.7567527  75.5103040  57.5857667
 118.9038536  76.7563420  56.2405209 118.3095106  77.5420493  58.2064532
 119.1380647  77.4800222  59.1699513 117.4894583  78.4733567  57.9751658
 114.4711498  75.5863765  56.9215023 114.0083616  76.3425658  56.0557999
 113.8682926  74.5251980  57.4372185 114.2441060  73.8900867  58.1267821
 112.6555869  73.9428976  56.8301621 112.5591378  74.3945583  55.8428423
 112.8145811  72.8870521  56.6110158 111.3233441  74.1726663  57.5877329
 110.3228914  73.5730559  57.2757624 111.3930283  75.1352510  58.5525024
 112.2984004  75.5505738  58.7196573 110.2141669  75.5010379  59.4217655
 109.9293476  74.6408135  60.0276207 110.6680944  76.6630686  60.3543185
 109.8953581  76.9691256  61.0595684 111.5491558  76.3693091  60.9248763
 111.0904703  77.9042928  59.5644362 110.2093741  78.8577127  59.1804926
 109.2922032  78.8933559  59.6019511 110.8192371  79.7313519  58.3628344
 110.2976444  80.5314090  57.8585789 112.1254091  79.3977478  58.1845325
 112.3137406  78.2614864  58.9609406 113.1981931  77.6422918  58.9886261
 108.9478087  75.9785120  58.6210739 107.8368970  75.8945469  59.1037868
 109.1565493  76.3755647  57.3909351 110.0709285  76.2801750  56.9726982
 108.0660228  76.8990051  56.6006655 107.4738948  77.4986900  57.2919415
 108.5324041  77.5867052  55.8952116 107.2016235  75.8967595  55.8425959
 105.9980907  75.9573299  55.7967280 107.8405461  74.8431454  55.3247846
 108.8280482  74.7532942  55.5168992 107.2291217  73.7031826  54.6560329
 106.7060581  74.0696617  53.7727281 108.2851210  72.7470971  54.0377254
 109.0390075  72.5634173  54.8032481 107.7498103  71.3758938  53.4493671
 108.5894196  70.7397348  53.1692530 107.2608388  70.8543504  54.2721668
 107.0747133  71.5216049  52.6060731 109.0252509  73.4003467  52.8993718
 108.4335109  73.1529601  52.0180767 109.0593537  74.4887885  52.9466383
 110.4683610  72.9635384  52.7065422 110.9027413  73.4771541  51.8488621
 111.0689002  73.2811813  53.5589245 110.6404486  71.9173901  52.4534218
 106.1619526  72.9946387  55.4881009 106.4887678  72.5468950  56.5573840
 104.8621790  72.8771377  55.0302658 104.5476635  73.2636521  54.1517312
 103.8432818  72.0191509  55.7820965 104.1222379  72.0568640  56.8351214
 102.4220623  72.7265867  55.6780016 102.0958080  72.8388482  54.6440501
 101.6679646  72.1607886  56.2251365 102.4946392  74.1006908  56.3505146
 103.1078437  74.0673843  57.2510052 103.0996653  74.7532212  55.7210268
 101.1082299  74.6548015  56.6066529 100.7039533  75.2488333  55.7870270
 100.4058916  73.8299984  56.7272452 101.0793418  75.5115700  57.8636615
 101.0183261  74.7811024  58.6703887 102.0604553  75.9810901  57.9348468
 100.0208888  76.5181358  57.7233652  99.9843067  77.0245010  58.5965065
 100.2916926  77.2155747  57.0448724  99.0714310  76.1788608  57.6640156
 103.7458824  70.5344447  55.4587815 103.7497210  70.2237279  54.3425329
 103.3947972  69.7156164  56.4499995 103.2391440  70.1340459  57.3560045
 103.3748772  68.2665675  56.3295564 103.8676099  67.9803714  55.4003564
 104.1875988  67.5958895  57.4256093 103.5659136  67.7923144  58.2991239
 104.2338412  66.0266181  57.2870927 104.7036848  65.7901261  56.3324071
 104.8267880  65.5439834  58.0639955 103.2598996  65.5371934  57.2923584
 105.5274279  68.3586188  57.7138094 105.2989286  69.3422467  58.1241316
 106.0214943  67.7956019  58.5056638 106.5107493  68.3635533  56.6365894
 106.9411870  67.3711237  56.5027724 106.0099296  68.4804990  55.6755696
 107.1264678  69.2488344  56.7955203 101.9650622  67.7037163  56.1850671
 101.0984523  67.7019974  57.1094181 101.7684828  67.1019171  54.9659150
 102.5271805  67.1337840  54.2999854 100.6056714  66.2686741  54.7637050
  99.8358056  66.6287490  55.4461684  99.9987532  66.4073449  53.3356881
 100.6863289  66.0276369  52.5799293  98.7074598  65.6314846  53.1688407
  97.9770034  65.9851478  53.8964778  98.2839523  65.7004245  52.1668137
  98.9265588  64.6106955  53.4820350  99.7225069  67.8615227  52.9461606
 100.6584656  68.4118562  52.8501690  99.3167486  67.7794283  51.9377917
  98.8399669  68.7127927  53.8073930  97.8750529  68.2648361  54.0448077
  99.4266440  69.0996455  54.6406142  98.6354739  69.6284601  53.2525636
 100.9365711  64.8501630  55.1183298 101.6572225  64.1363427  54.5066389
 100.3762722  64.4099660  56.2448569  99.6939658  64.9340644  56.7739144
 100.3717251  62.9742804  56.5653655 101.4127650  62.6584566  56.4973263
  99.9346998  62.8798047  58.0407680  98.9863774  63.4120425  58.1149815
  99.8318138  61.8287816  58.3107444 100.7752911  63.5785038  58.9693357
 100.1948484  64.0989429  59.5295419  99.4628330  62.0366077  55.7192631
  98.2084460  62.1111776  55.7156528 100.0601254  61.1700098  54.8728015
 101.0680375  61.2300571  54.8974485  99.3648993  60.0232028  54.1553808
  98.4735827  60.4465585  53.6923173 100.2625695  59.4519173  52.9700193
 101.2186112  59.0759948  53.3343907  99.7434204  58.6360550  52.4670631
 100.5943076  60.6433512  51.9485079  99.7260289  60.6753241  51.2903514
 100.8409004  61.5585184  52.4868487 101.7650882  60.3786122  51.0743384
 101.7024048  61.1201839  50.2779451 102.6868825  60.5057871  51.6420003
 101.8231021  58.9815313  50.5473253 102.0216490  58.2715455  51.3501948
 100.7882717  58.7447839  50.2999603 102.8132786  58.8454374  49.5096664
 102.5521735  57.9828179  49.0537648 102.7296425  59.6603679  48.9189028
 103.7165550  58.7389163  49.9488076  98.9079769  58.9760003  55.1640898
  99.7694867  58.5372469  55.9436357  97.5773183  58.6934321  55.3347595
  96.9413845  59.1783071  54.7178010  97.0973807  57.4680901  56.0065605
  97.8128864  57.2667138  56.8038054  95.7343736  57.6912822  56.7580836
  95.0258895  57.7507835  55.9318814  95.4859209  56.5281653  57.7080523
  94.4806178  56.6927003  58.0958624  95.4233288  55.5774158  57.1786587
  96.2336857  56.4488698  58.4971543  95.5653758  59.0843289  57.4707576
  95.6529788  59.9019511  56.7552720  94.5597788  59.0395677  57.8889500
  96.7045119  59.3350030  58.4446331  96.5523138  60.3204380  58.8849213
  96.8775798  58.5587503  59.1900542  97.6827166  59.4133470  57.9702109
  97.0339206  56.2940156  54.9717792  96.3260486  56.4038602  53.9968299
  97.8964325  55.3153911  55.2011613  98.5658189  55.4180092  55.9505266
  98.1531690  54.2126515  54.2695479  97.3298860  54.1800859  53.5559342
  99.4861628  54.4507250  53.5292074 100.2301335  54.7076167  54.2832811
  99.5933618  53.5889970  52.8703953  99.2525877  55.6434949  52.5577147
  98.5122004  55.2588233  51.8562505  98.9662981  56.5524900  53.0867390
 100.4871452  55.9352832  51.6800808 100.4011798  55.6473252  50.4709737
 101.5019213  56.4668783  52.1035165  98.1750932  52.8715323  55.0543645
  98.3897413  51.8617853  54.4701473  98.0163564  52.8668459  56.3902148
  97.9056005  53.6941409  56.9589794  98.2557950  51.6729471  57.2160523
  97.9275219  50.8778527  56.5465989  99.7713059  51.3991455  57.4540915
  99.9084724  50.4553669  57.9818564 100.2066592  51.2176658  56.4714250
 100.5667688  52.4762361  58.1412088 100.1814364  53.0067157  59.1578157
 101.7101651  52.7640992  57.6127052 102.3118933  53.4552698  58.0373302
 102.1814596  52.1234046  56.9901897  97.3844994  51.6219613  58.5574934
  97.0744736  52.6136401  59.1918376  97.0719767  50.4153835  58.9885943
  97.2518645  49.6599174  58.3427678  96.0607864  50.1701833  60.0086760
  95.1473705  50.7059272  59.7503145  95.7558697  48.6307964  60.0053903
  95.6560185  48.2673728  58.9825844  96.6635210  48.1483287  60.3680116
  94.5662327  48.1525148  60.8994309  94.3277069  46.8449813  61.3445989
  93.0297218  46.8232869  61.7298706  92.5243280  45.8690093  61.7493090
  92.4932500  48.0175318  61.6112862  91.5106838  48.2112782  61.7421531
  93.3971127  48.8992950  61.0440121  93.2771301  49.9716543  60.9976102
  96.3622753  50.7617913  61.3191430  95.5145203  51.4338879  61.8641697
  97.5485068  50.7536975  61.8729394  98.3036099  50.5868575  61.2232596
  97.8811156  51.4172930  63.1635822  97.2082891  50.9553669  63.8861102
  99.3444041  51.1152480  63.6199527  99.5416477  50.0500650  63.4987899
 100.0279283  51.6398858  62.9523793  99.6571767  51.4749964  65.0500035
 100.7389463  51.3618463  65.1218347  99.6548251  52.5130899  65.3823815
  98.9605614  50.5789353  66.0964805  98.1438968  49.7446765  65.7145870
  99.0418431  50.8154717  67.3144466  97.5935439  52.9078536  63.2354236
  97.0829722  53.5320805  64.1666384  97.7129928  53.5269373  62.0629889
  98.1230960  53.0984423  61.2454357  97.4218885  55.0035926  61.8787603
  97.7589186  55.5029471  62.7871412  98.0569413  55.4079286  61.0904909
  96.0007791  55.3451091  61.6374084  95.6256244  56.4286150  62.0287969
  95.1523353  54.4880074  61.0479738  95.6461486  53.6326733  60.8366640
  93.6694450  54.5971285  61.1386211  93.3961909  55.5866154  60.7720599
  92.9924071  53.6171093  60.1441052  93.1379263  52.6400056  60.6047567
  91.4361554  53.8699426  59.9704269  91.0451871  53.0717698  59.3394174
  90.8676291  53.9466694  60.8972445  91.2437625  54.8393879  59.5107188
  93.4865980  53.5148989  58.7373259  94.4835595  53.0751123  58.7100025
  92.7748068  53.0080472  58.0857473  93.5685625  54.5320249  58.3541060
  93.1353954  54.4696420  62.5144834  92.2831018  55.2403960  62.9765646
  93.7074813  53.5349214  63.2976587  94.2326941  52.8244677  62.8082014
  93.4991850  53.3137486  64.7301106  92.4388224  53.0804901  64.8268555
  94.1242284  51.9812924  65.2359119  95.2121405  52.0309254  65.1902614
  93.7846010  51.9488920  66.2711687  93.7062547  50.6827797  64.4954653
  92.6207465  50.5899103  64.5293342  93.9567334  50.7021010  63.4347836
  94.4167876  49.5708411  65.2403173  95.4911080  49.6358628  65.0679577
  94.2782872  49.6044852  66.3209900  94.0140374  48.2209915  64.6622332
  92.9302729  48.3092656  64.7381431  94.1974065  48.1431991  63.5905862
  94.6265823  47.1002480  65.3808696  95.6330186  47.1257060  65.2998923
  94.3455664  47.1747998  66.3481219  94.3787124  46.1805609  65.0449588
  93.8725544  54.5512071  65.5806558  93.0181579  55.0619786  66.3205434
  95.1187918  55.1074926  65.4810174  95.7644276  54.6199591  64.8763300
  95.7405298  56.3370520  66.0470254  95.4469897  56.4615644  67.0893468
  97.2431711  56.1270461  66.0302250  97.6189504  55.8004765  65.0605641
  97.7768274  57.0451581  66.2760197  97.7520680  55.0592852  67.0004747
  97.2536535  55.2812464  67.9440934  97.4847106  54.1033284  66.5501714
  99.2315710  54.8740053  67.2786206  99.3888135  53.9100068  67.7624406
  99.6618619  54.9747772  66.2822188  99.7845115  55.8936660  68.2194529
  99.2548049  56.7481498  68.3162428 100.7074557  55.7705672  69.1886693
 101.4693454  54.6924827  69.3414346 101.3151944  53.8899523  68.7478798
 102.1676919  54.6738897  70.0708636 100.9022481  56.7428315  70.0311856
 100.4128055  57.6165239  69.9000081 101.6203631  56.6146356  70.7297461
  95.2452703  57.5863179  65.3315334  95.7952204  58.6762861  65.6104847
  94.2673090  57.5797174  64.4322148  93.8423615  56.7452411  64.0538197
  94.1129146  58.6696810  63.4387049  94.9944253  58.7759264  62.8064340
  92.9343175  58.3913569  62.4642844  93.1947461  57.5689570  61.7979996
  92.0816052  58.1309212  63.0913434  92.5509208  59.5619673  61.5212587
  93.3829009  59.8703463  60.4118604  94.2257502  59.2309864  60.1945427
  93.1355029  61.0043999  59.6041477  93.7514174  61.2840468  58.7622169
  92.0703521  61.8717102  59.9134551  91.8511955  62.7128000  59.2724040
  91.1674953  61.4987058  60.9390361  90.2878011  62.0651184  61.2068561
  91.4266236  60.3621408  61.7419158  90.6832254  60.2619980  62.5189366
  93.8780811  60.1343989  64.0674276  94.1945397  61.1560425  63.4457853
  93.3430756  60.2348540  65.2539216  93.1552352  59.4918567  65.9117854
  93.1078517  61.5495464  65.8050913  92.6763984  62.2274687  65.0686089
  92.0703333  61.5420164  66.9340222  92.4982909  60.9298795  67.7278993
  91.8783404  62.5638077  67.2614325  90.8550013  60.8081842  66.4494501
  89.9571128  61.3783784  65.8402797  90.6841767  59.6160018  66.7903176
  94.4455217  62.0589783  66.4209808  94.5357323  63.3208180  66.4226153
  95.4802682  61.3003547  66.8658779  95.4681122  60.3037961  66.7020997
  96.7609374  61.9321337  67.1829789  96.5504081  62.8094040  67.7947465
  97.5632167  60.9273294  68.1019749  98.0547801  61.5646046  68.8369784
  96.8618875  60.3489299  68.7033928  98.5321762  59.9046763  67.4254704
  97.9941462  59.1161581  66.8992929  99.2306198  60.3168207  66.6971655
  99.4145708  59.2350848  68.4381513  98.8738018  58.4030631  69.1707330
 100.6710159  59.4362205  68.3812044  97.5285371  62.4098918  65.9348605
  98.2076876  63.4424741  65.9593601  97.3970841  61.7238464  64.8100757
  96.7525771  60.9462199  64.8046466  97.9932257  62.1058031  63.5289862
  99.0217751  62.4122548  63.7194990  97.9811538  60.9633846  62.4565353
  96.9790723  60.7136738  62.1078255  98.7065935  61.5063388  61.2208462
  98.6263383  60.7689399  60.4221585  98.2982957  62.4484046  60.8548723
  99.7396659  61.7169903  61.4973985  98.6201170  59.6969939  63.0100014
  99.6546921  59.9208110  63.2701721  98.0747566  59.4566965  63.9226566
  98.5133622  58.4456241  62.1280148  98.8240630  58.5180246  61.0857485
  99.0004716  57.5975429  62.6092452  97.4709834  58.1291352  62.0906465
  97.4238989  63.3899752  63.0681024  98.1207613  64.4138818  62.8234276
  96.0567358  63.4238270  63.0081166  95.5855735  62.5448529  63.1678372
  95.3097800  64.6356851  62.6421448  95.6075835  64.8758784  61.6214974
  93.8857806  64.2792457  62.6889292  93.8533076  63.3874873  62.0629800
  93.7126436  63.9569001  63.7157007  92.8143036  65.3774265  62.2678275
  92.8441357  66.2003879  62.9819316  92.9586171  65.9410256  60.8772836
  92.7455370  65.1233078  60.1887690  92.2154122  66.7375734  60.8418142
  93.9476929  66.3778229  60.7389798  91.3804448  64.8655488  62.3124496
  91.2400664  64.1118682  61.5376183  91.3681343  64.3329412  63.2633847
  90.6812582  65.7003678  62.2641374  95.6329330  65.8140863  63.6236839
  95.5890136  66.9680646  63.2276933  95.9852765  65.5564179  64.8791294
  96.1238719  64.5913618  65.1428850  96.3778197  66.6642614  65.7731506
  95.4316929  67.1953791  65.8773531  96.6384935  65.9948845  67.1497806
  95.7558404  65.4297310  67.4491549  97.5448096  65.3917669  67.0955264
  96.8805660  67.0328516  68.3325170  96.9825829  66.3591177  69.1832211
  97.8203598  67.5628624  68.1776544  95.8516134  68.0575539  68.2511178
  96.1894265  69.2691433  68.4378123  94.6472632  67.7051719  68.2098522
  97.6507281  67.4195088  65.3863709  97.6369608  68.6123796  65.3841130
  98.7502935  66.6950272  65.2211195  98.7576654  65.7097023  65.4430874
 100.0410515  67.3504457  64.9218896 100.0258080  68.2987692  65.4590794
 101.1510239  66.4964972  65.4166816 102.0675940  66.9846970  65.0855301
 101.2128854  66.4386275  66.9156749 101.7074490  67.3267936  67.3089533
 100.1954391  66.4467800  67.3066354 101.7678210  65.5822283  67.2987157
 101.1253967  65.0297820  64.9806357 100.2544452  64.5032289  65.3708785
 101.1835459  65.0320160  63.8921901 102.0789133  64.5858619  65.2667193
 100.2693995  67.5835752  63.4612446 101.0588514  68.4292256  63.1913107
  99.5795707  66.9206630  62.5184907  99.0378216  66.0861978  62.6925663
  99.5875402  67.1475449  61.0464090 100.6097695  67.0728326  60.6755087
  98.7450548  66.1225826  60.2107238  97.6812970  66.1845217  60.4402512
  98.9938905  66.3836802  59.1820957  99.1277156  64.7787984  60.5290269
  98.8339691  64.4890743  61.3958458  98.9100106  68.4337836  60.5911497
  97.8930770  68.8030867  61.1514728  99.5600750  69.2104986  59.7454617
 100.2603742  68.6899854  59.2367861  99.0249229  70.4449717  59.1264635
  98.6236061  71.2180582  59.7817538 100.1007729  71.1400534  58.2710033
 100.4073279  70.5514140  57.4064129  99.6434077  72.0132353  57.8057208
 101.3299906  71.5554918  59.0554672 101.3006185  72.3701078  59.9947881
 102.3704021  71.0081581  58.6351726  97.7680528  70.1732321  58.2169859
  96.7690347  70.9224517  58.1440028  97.7394764  69.0285868  57.5506712
  98.5816283  68.4734823  57.4983141  96.5477581  68.4027857  56.8482124
  95.7848125  68.5082048  57.6195525  96.3463942  68.8752191  55.8867761
  96.7715967  66.8755110  56.5249237  97.7857751  66.3036794  56.7610829
  95.8216746  66.2676578  55.8163616  95.1199972  66.8975468  55.4544379
  95.8366556  64.8194703  55.6122602  96.7707937  64.4236134  56.0107498
  94.6835624  64.2519420  56.4003965  93.7831550  64.7560905  56.0493673
  94.2771037  62.7533441  56.1494697  95.1543824  62.1243766  56.3007373
  93.4046256  62.5504363  56.7705901  93.8138405  62.7341892  55.1629937
  94.8283136  64.4688651  57.8943892  94.6580158  65.4680127  58.2952637
  93.9897290  63.9228032  58.3264868  96.0890948  63.7532110  58.4725572
  96.0328893  62.6800643  58.2900825  97.0137976  64.2656720  58.2071199
  96.0921813  63.9243078  59.5490430  95.8240336  64.3966143  54.0743839
  95.1868365  65.0960933  53.2562220  96.3032125  63.1850306  53.7531819
  96.9334141  62.7709284  54.4250935  95.9399328  62.5033050  52.5016989
  95.1468347  63.0838401  52.0304440  97.1425850  62.5031739  51.5756272
  97.6035498  63.4877509  51.4967632  97.9516999  61.9009484  51.9888797
  96.9531558  61.9229798  50.2197221  96.8158151  60.8488548  50.0952517
  96.1055139  62.4439001  49.7744560  98.4735908  62.2816905  49.2231065
  98.7746180  60.6426596  48.5482732  98.9072053  60.0040695  49.4216136
  98.0128515  60.2549841  47.8718605  99.6352335  60.7604392  47.8898102
  95.3917654  61.0574654  52.7708350  96.0495840  60.2013991  53.3706417
  94.2038011  60.9675179  52.2629247  93.9116698  61.8723537  51.9222906
  93.3351680  59.7824974  52.1678054  93.4463954  59.1893737  53.0755195
  91.8769666  60.2305329  52.1909392  91.6722997  60.7481790  51.2537845
  90.9565729  58.9959499  52.3317854  89.9451641  59.3900311  52.4310610
  91.0102745  58.4511804  51.3892132  91.1676705  58.3145204  53.1559291
  91.5669520  61.3126112  53.3258333  92.1788381  61.1926842  54.2198763
  91.7162553  62.3134747  52.9208925  90.5198937  61.0873710  53.5283998
  93.8028659  58.9969420  50.9445234  93.1381282  58.9121924  49.9402878
  95.0410352  58.4805541  50.9971772  95.5722907  58.6413314  51.8410007
  95.8393623  57.6383967  50.0644813  96.0653249  58.0542587  49.0825640
  97.1846060  57.5296343  50.8278469  97.4573580  58.5615555  51.0489879
  96.9606684  56.9760288  51.7396982  98.0007777  57.0860615  50.2575691
  95.2462479  56.2203020  49.8971842  95.7480937  55.2042547  50.4379820
  94.0604908  56.2042886  49.2371066  93.8929762  57.1261339  48.8599593
  93.2022616  54.9573578  49.0876338  92.9424068  54.4534107  50.0185651
  91.8940298  55.3494989  48.4196159  92.0356322  55.6723578  47.3882038
  91.2046941  54.5092778  48.3361575  91.1053623  56.3903979  49.1109092
  91.1458700  56.1336088  50.1694547  91.6950682  57.2920345  48.9453124
  89.6984633  56.6940001  48.4861732  88.9268492  55.9348282  48.6141175
  89.3775416  57.6319269  48.9394250  89.9587705  56.9703443  47.0574029
  90.9319979  56.9650817  46.7872824  89.0739771  57.1796487  46.0960379
  87.8256233  57.3733471  46.4707724  87.6011545  57.5538703  47.4388303
  87.0998583  57.6337450  45.8184242  89.4147680  57.1463565  44.8515461
  90.3839416  57.2360786  44.5818022  88.7612628  57.6477015  44.2670085
  93.9544778  53.9224348  48.3456689  93.4731720  52.7988472  48.2807663
  95.1352943  54.2151771  47.7342768  95.4337977  55.1668620  47.8933150
  96.0896215  53.3094725  47.0720097  95.6897844  52.9345339  46.1298572
  96.9794218  53.8874923  46.8224560  96.6273121  52.2417427  48.0068187
  96.0934438  51.1707790  48.1024023  97.7098530  52.5016483  48.7157246
  98.1402204  53.4147361  48.6812512  98.2749854  51.5592740  49.6204582
  98.6582859  50.6585606  49.1409586  99.5620159  52.1392863  50.3184132
  99.3258888  53.1494691  50.6528901  99.6325561  51.5315080  51.2205079
 100.7545852  52.1746076  49.3773981 101.3937626  51.1833539  48.9264570
 101.0422007  53.3212723  48.8277753  97.2337697  51.2115423  50.7414523
  97.2192765  50.0710503  51.2407786  96.3181528  52.0862817  51.1998653
  96.3143397  53.0731577  50.9848547  95.4616473  51.7219274  52.2705422
  96.0221590  51.3667373  53.1352785  94.6838672  53.0274818  52.7041032
  95.3809474  53.8591464  52.8063642  94.1128091  53.4067251  51.8566531
  93.5845755  53.0238872  53.7806337  92.7510771  52.4090652  53.4408186
  94.1814705  52.5023511  55.1004686  94.5014396  51.4714612  54.9488307
  95.0477532  53.0764980  55.4291168  93.4154953  52.5641065  55.8735494
  93.0678483  54.4286326  54.1327132  92.2404612  54.3172573  54.8335781
  93.7777301  54.9881824  54.7418159  92.7280644  54.8863760  53.2036713
  94.4865300  50.6039018  51.7945111  94.1663332  49.7580238  52.5888055
  94.0674612  50.6173220  50.5039406  94.3897657  51.3616158  49.9019887
  93.2972074  49.5463600  49.8635031  92.4306365  49.2701109  50.4641538
  92.9139771  49.8916034  48.9032724  93.9865675  48.2234865  49.8014471
  93.3682838  47.2432340  49.4165552  95.2733673  48.2658168  50.0431310
  95.7275125  48.9738644  50.6021665  96.0780586  47.0346301  49.9409162
  95.5590399  46.2542716  49.3843541  97.2900551  47.2654154  49.1097845
  97.9819682  47.9874850  49.5433906  98.1389279  45.8931948  49.0953376
  97.4740942  45.0681306  48.8396710  99.0103909  46.0025959  48.4497715
  98.5268217  45.7731261  50.1068742  96.8014709  47.6311395  47.6781464
  96.2503518  46.8287130  47.1877593  96.1114231  48.4586157  47.8432053
  98.0164061  48.2152624  46.8752146  98.3640744  49.1582780  47.2970492
  98.9293279  47.6198974  46.8605717  97.6533581  48.3606553  45.8577824
  96.3095250  46.4031785  51.2604816  96.0840194  45.1939970  51.4316309
  96.6515809  47.1800979  52.2645773  96.6563968  48.1591310  52.0164418
  97.0002117  46.8474290  53.6465627  97.6686660  45.9864599  53.6452038
  97.7076909  48.0099798  54.2783833  96.9741447  48.8088082  54.1689758
  97.9877991  47.7330005  55.2947115  99.0384494  48.5373356  53.6127097
  98.9626509  48.9066162  52.5899471  99.3388768  49.3986245  54.2093887
 100.1356890  47.5120281  53.6761021  99.9932609  46.4590191  54.2228552
 101.2992271  47.8717045  53.0574051 101.9937135  47.3648865  53.4845166
  95.6593285  46.4296541  54.3377189  95.6811187  45.4237310  55.0696735
  94.5550658  47.1824016  54.2388901  94.5727702  48.0559226  53.7321850
  93.2023571  46.8869228  54.7234793  93.3111419  46.1528331  55.5218420
  92.5119661  48.1189406  55.3769409  91.8855491  47.7972781  56.2090148
  93.5558492  48.9591943  56.1527222  93.0628222  49.7664947  56.6942736
  94.1848597  48.2788069  56.7267594  94.3044211  49.4590821  55.5379536
  91.5529274  48.9766592  54.4699724  92.1686968  49.6471740  53.8705082
  90.9419736  48.2360565  53.9538880  90.6192424  49.9617365  55.2455810
  89.6312728  49.6882891  54.8751073  90.6657782  49.6840705  56.2985938
  90.9158836  51.0053578  55.1404824  92.3318428  46.1729951  53.6019645
  92.5612711  46.4073665  52.4076348  91.1863563  45.5522216  53.9578452
  90.6731098  45.1284124  55.2881076  89.9461792  45.7977153  55.7481876
  91.4533441  44.8749556  56.0058091  89.8354747  43.8564435  54.9343122
  88.9893726  43.6427796  55.5874270  90.4520210  42.9625659  54.8392869
  89.2182990  44.3136232  53.6283030  88.3808570  44.9981415  53.7633052
  88.8789931  43.4124751  53.1175093  90.3234016  44.9998858  52.8944778
  90.8826171  44.2436448  52.3435815  89.7336138  46.0855757  51.9884790
  88.9720173  46.8763064  52.5685981  89.9559987  46.1497375  50.6966781
  90.4152047  45.3969094  50.2042301  89.6030334  47.3150554  49.8590619
  90.1565912  48.1525754  50.2836397  90.1571932  46.9617746  48.4977455
  91.1256401  46.4949412  48.6774041  89.4308735  46.3127543  48.0084874
  90.3133159  47.8611732  47.9020793  88.0884437  47.5266400  49.7093091
  87.7792870  48.6621109  49.4270240  87.2187182  46.6148017  50.0276271
  87.5441345  45.7166156  50.3554958  85.7944424  46.7866582  50.0623738
  85.5097012  47.4446378  49.2413457  85.0760821  45.4745507  50.2141847
  84.0416129  45.7886879  50.3530775  84.9939179  44.8425892  49.3298657
  85.4989156  44.5869981  51.4536684  85.8769351  45.2298637  52.2486056
  84.6299745  44.0549173  51.8410173  86.5217622  43.5134331  51.0769180
  87.4988441  43.8668193  50.4086086  86.2917191  42.3937440  51.5473683
  85.3795263  47.7097822  51.3333621  84.3069274  48.3140655  51.2768589
  86.2400523  47.8219483  52.3453544  87.1586644  47.4023855  52.3305587
  85.9716971  48.7373330  53.5174283  84.8975817  48.6855706  53.6955773
  86.5631060  48.0580262  54.7828612  87.6335583  47.9773653  54.5938488
  86.4907949  48.7470441  55.6243812  85.9745485  46.6845635  55.1456198
  84.8848110  46.7084273  55.1439993  86.2364485  45.8973112  54.4386885
  86.4483882  46.1356987  56.4551360  87.5371210  46.1513763  56.5052884
  86.2180498  46.6860059  57.3674432  85.8142055  44.7652641  56.7392071
  85.9122191  44.0963528  55.8841919  86.3973879  44.3219471  57.5463957
  84.4391033  44.9328476  57.1784984  84.3042014  45.6879106  57.8356082
  83.7486257  45.0556115  56.4516752  84.0974514  44.0931219  57.6237341
  86.5374209  50.1535170  53.3403378  86.4496044  50.9599120  54.2673073
  87.1078018  50.5432976  52.2313745  86.8735836  50.0397782  51.3877399
  87.8496543  51.8489580  52.1885606  88.4035462  51.8957996  53.1261803
  88.9269179  51.8929561  51.0584915  88.3505017  51.7021988  50.1532521
  89.6330563  53.1797406  50.7848637  88.9369541  53.9928883  50.5790972
  90.1384502  53.4689821  51.7062846  90.3908293  53.0042231  50.0212280
  89.9840023  50.7950912  51.3080274  90.7305420  50.9949911  52.0766746
  89.3602119  49.9262776  51.5182067  90.4766473  50.5214452  50.3750163
  86.9305187  53.0816290  52.1356010  87.3656544  54.0947444  52.6387594
  85.7020268  52.9737941  51.6843861  85.4076254  52.1057017  51.2602621
  84.7335221  54.0526535  51.7611501  85.0144206  55.0010550  51.3031457
  83.4812384  53.6928625  50.9550733  82.9337689  54.5956282  50.6841652
  83.7257939  53.2022274  50.0129585  82.4249592  52.8788873  51.6238148
  82.7030224  51.4947486  51.6855776  83.6343420  51.0448309  51.3747078
  81.9131930  50.7579422  52.5724081  82.1520164  49.7269776  52.7879916
  80.7942453  51.3304632  53.1718191  80.2266128  50.7051834  53.8451073
  80.4273423  52.6500534  52.9335807  79.5787651  53.0993766  53.4279840
  81.2374059  53.4809311  52.1584299  81.0643977  54.5418168  52.0534564
  84.4680099  54.4396764  53.2331420  84.4251314  55.6557190  53.5871050
  84.2786346  53.5047510  54.1580889  84.5412132  52.5502276  53.9579920
  84.2345246  53.8516006  55.5543687  83.3443619  54.4607202  55.7115890
  84.1510257  52.5656367  56.4505430  85.0132284  51.9185508  56.2893402
  84.1752421  52.9516479  57.4696204  82.9774642  51.6849051  56.1060218
  82.9513799  51.4804489  55.0356778  83.1636013  50.3980525  56.9098664
  83.3449991  50.6714261  57.9493168  82.3570475  49.6689700  56.8323434
  84.0651611  49.9101847  56.5393367  81.7081953  52.2887249  56.5361718
  80.8244707  51.7177748  56.2514728  81.7675273  52.6688749  57.5560079
  81.4278051  53.1561301  55.9385827  85.5134427  54.5935832  56.1110624
  85.2304339  55.6370168  56.7072359  86.7060330  54.0365093  55.7873063
  86.7009177  53.1765184  55.2576661  87.9012533  54.7638126  56.2886472
  87.8084785  54.8529053  57.3710313  89.1429588  53.9169443  55.7891097
  90.0028826  54.3637998  56.2880598  89.1543927  52.8401859  55.9584488
  89.2228548  53.9834588  54.7040721  87.9808159  56.2027433  55.6504649
  88.3957578  57.1074893  56.3416359  87.5824450  56.3489013  54.3968499
  87.3814227  55.4991010  53.8893763  87.5978209  57.6536120  53.7166359
  88.6374004  57.9806103  53.7389718  87.0604835  57.4307286  52.2830745
  87.8898904  57.0479960  51.6882943  86.1883051  56.7871720  52.3981389
  86.5655561  58.7587563  51.6109523  85.6526531  59.1436863  52.0654157
  87.3694929  59.4876286  51.7136439  86.1989750  58.5274668  50.1422306
  86.7784634  57.6240129  49.4830924  85.2676765  59.2486024  49.5567541
  85.0207135  59.1430005  48.5831210  84.6671689  59.8566930  50.0950072
  86.6494404  58.7230986  54.3933568  87.1542546  59.7317804  54.8995024
  85.3494825  58.4159223  54.5905043  85.0140868  57.5196262  54.2676066
  84.3513204  59.2962463  55.2056084  84.3466780  60.1756243  54.5615592
  83.0090423  58.4852887  55.0706449  83.3202325  57.4704460  55.3183443
  82.2045179  58.6789775  55.7801139  82.3543061  58.6969943  53.7119870
  82.0313381  59.7350520  53.6330701  83.2089167  58.4830120  53.0701381
  81.1642608  57.7586302  53.4673910  81.4700255  56.8111365  53.9110650
  80.3123237  58.2055271  53.9798238  80.8895419  57.5504547  51.9624459
  81.8434483  57.2169593  51.5538586  80.2531589  56.6702094  51.8712800
  80.4157434  58.7197942  51.2205236  81.0869677  59.4744895  51.2231191
  80.2706784  58.5346758  50.2382862  79.5850753  59.1115310  51.6408006
  84.7169664  59.6346358  56.6114756  84.5354836  60.7890989  57.0139925
  85.3094078  58.6828222  57.3822039  85.2820506  57.7660696  56.9591847
  85.7674276  58.9287748  58.7231761  84.9800290  59.1762898  59.4351032
  86.2795265  57.6184021  59.2547542  85.3821045  57.0092212  59.1467260
  87.1576170  57.3222126  58.6808821  86.7169106  57.5931299  60.7629401
  85.8919456  58.0298060  61.3257911  86.7686045  56.5453091  61.0587468
  88.3254914  58.2908216  61.2263399  89.5461744  56.9709841  60.8089533
  89.1991164  55.9825627  61.1100745  89.6494262  57.0304226  59.7255110
  90.5208353  57.2204535  61.2283423  86.8327890  60.0171035  58.7317503
  86.6615596  61.0112905  59.4913710  87.8018637  59.9652369  57.8591108
  87.8411676  59.1353321  57.2847934  88.9210832  60.8944476  57.8633540
  89.2950154  60.8705199  58.8869364  90.0331680  60.4585841  56.8898450
  89.5874803  60.1440691  55.9461593  90.7097792  61.3076033  56.7923390
  90.7805106  59.2119251  57.3784114  91.1569656  59.4419506  58.3751084
  89.9659464  58.5071797  57.5455124  92.0855870  58.4469962  56.3862556
  92.1191330  56.8348612  57.2115587  91.1199169  56.4077782  57.1262818
  92.6806260  56.0606933  56.6885963  92.3871642  56.9878836  58.2569701
  88.5003890  62.3171204  57.4616218  88.8475745  63.2539012  58.1459127
  87.7267517  62.3862147  56.3837239  87.2329758  61.5502765  56.1053489
  87.3233075  63.7146316  55.8338241  88.2665972  64.2571867  55.7704802
  86.6268716  63.5120889  54.4370643  85.7527816  62.8645358  54.5062951
  86.2248981  64.8886217  53.8702521  87.0636441  65.5269626  53.5925289
  85.7484958  64.7328529  52.9023281  85.4511086  65.3467762  54.4862696
  87.5603375  62.8030059  53.4197137  88.4092086  63.4703067  53.2706049
  87.8961926  61.8553151  53.8406456  86.8806425  62.4480895  52.0706206
  86.8389581  63.3704607  51.4913062  87.4570400  61.7041549  51.5206867
  85.8944184  62.0070908  52.2158368  86.3733696  64.4369931  56.7910516
  86.5677740  65.6140831  57.0969884  85.4186776  63.7157888  57.3176815
  85.4044111  62.7663825  56.9733814  84.4419712  64.2070756  58.2610621
  83.8991650  65.0123328  57.7660020  83.7009299  63.4457824  58.5047678
  85.2402859  64.8070861  59.4335155  85.1096688  66.0113977  59.7044628
  86.1337985  64.0175220  60.1002401  86.2386302  63.0736561  59.7563978
  86.9797894  64.6198245  61.1096065  86.2847716  64.9995943  61.8585175
  87.7294893  63.4652463  61.7961161  88.3118249  62.9120412  61.0592758
  88.3789665  63.9681098  62.5126409  86.8355451  62.5127846  62.5335590
  86.1755736  63.0102038  63.2442787  86.2690248  62.0134803  61.7475247
  87.6247946  61.5130267  63.3670696  88.3028644  61.0393177  62.6571955
  88.1259981  61.9740293  64.2181968  86.7828026  60.3901289  63.7452049
  86.3090301  59.9252957  62.9839074  86.8704590  59.6012551  64.8340269
  87.7530067  59.7377453  65.7948250  88.4469048  60.4716016  65.8026111
  87.6238839  59.2419072  66.6652419  85.9783718  58.5993378  64.9532115
  85.4009843  58.4705223  64.1346383  85.8409831  57.9981823  65.7531099
  87.9324374  65.8063690  60.7234791  88.2108658  66.6651268  61.4813007
  88.4724071  65.7878371  59.5385852  88.2146160  64.9637912  59.0145587
  89.2934051  66.8002442  58.9357892  90.2028301  66.8306040  59.5358930
  89.8503070  66.4699353  57.5712348  89.1340978  66.2783053  56.7722215
  90.2853868  67.4478044  57.3648578  91.1194620  65.1862894  57.6473280
  90.3381918  64.1350187  57.9107675  88.5975389  68.1398863  58.8742893
  89.2471046  69.1892013  59.1914869  87.2221818  68.1320274  58.8776123
  86.7443101  67.2461781  58.7938884  86.3838093  69.3488867  58.8297683
  86.8439212  70.1864254  58.3054173  85.0869092  69.0196873  57.9837375
  84.8042075  68.0052590  58.2650116  84.2905097  69.7123901  58.2558366
  85.1944149  69.0593500  56.4801586  84.9127644  70.1141077  55.8961532
  85.4743868  67.9557187  55.7497548  85.5661096  68.1402578  54.7609981
  85.7984615  67.1596109  56.2801207  86.0656118  69.8169296  60.2153743
  86.0499092  71.0295848  60.4109460  85.8280790  68.9575575  61.1854800
  85.7255273  68.0025195  60.8732948  85.6748850  69.2949447  62.5537792
  84.9867872  70.1365979  62.6329198  85.0479183  68.1139418  63.2655162
  85.6125700  67.2637835  62.8828237  85.2733154  68.1897751  64.3292580
  83.5308191  67.8731402  63.0512309  83.3914858  67.7979996  61.9727810
  83.1934665  66.5484848  63.7733550  82.1859276  66.1513620  63.6498285
  83.8730475  65.7329671  63.5259821  83.3104421  66.7432766  64.8394116
  82.6330489  68.9344543  63.5269353  82.7810078  69.8001522  62.8814341
  81.5813305  68.6777876  63.3998204  82.7884821  69.0688194  64.5973964
  87.0413108  69.7377364  63.2065528  86.9834598  70.4786918  64.1156669
  88.1543832  69.2127722  62.7782905  88.1123478  68.3959155  62.1856925
  89.4953517  69.7030398  63.1849012  89.3484720  69.9661707  64.2324166
  90.5645495  68.6471385  62.9807137  90.5142557  68.3398144  61.9361457
  91.5580017  69.0483261  63.1812666  90.3826171  67.8515655  63.7032584
  89.8964094  70.9896642  62.4509629  90.6005435  71.9142999  63.0214445
  89.4728353  71.1091560  61.2039280  88.9135715  70.3531579  60.8353940
  89.5681224  72.3443892  60.3479280  88.7347764  72.3191479  59.6457904
  89.5036324  73.1484810  61.0809964  90.8663014  72.4307859  59.6323948
  91.5272119  73.5126511  59.6277731  91.2537510  71.3368774  59.0063600
  90.5950439  70.5849148  59.1504341  92.4571848  71.0389831  58.2571698
  93.0935369  71.9202748  58.1766291  93.2307667  70.0494558  59.1149568
  92.7331126  69.0812189  59.0605720  94.1649407  69.8273835  58.5990898
  93.5713731  70.5231593  60.5286519  93.7123063  71.6025594  60.5850632
  92.7199607  70.2855917  61.1664282  94.7134640  69.7048026  61.1246441
  94.3863633  68.6806246  61.3039890  95.5717018  69.7383003  60.4535105
  95.0842297  70.3833985  62.4627086  95.4049155  71.3841232  62.1732078
  94.1874007  70.3766649  63.0822074  96.1257469  69.6964403  63.1365867
  96.9792689  69.6963527  62.5965775  96.3428439  70.0867825  64.0424582
  95.7452448  68.8078207  63.4292867  92.2988998  70.4695881  56.8264914
  91.5379399  69.5534349  56.6738521  93.0457407  70.9835840  55.8367307
  94.0548256  72.0196512  55.8656245  94.6907892  71.7939757  56.7216157
  93.5163048  72.9662297  55.8194932  94.8661440  71.9102135  54.5799866
  95.7219082  71.2593016  54.7593469  95.1642091  72.9048747  54.2484630
  93.8582474  71.3603670  53.5831351  94.2753345  70.8158484  52.7360000
  93.2249230  72.1437376  53.1667508  92.8948943  70.5682397  54.4555219
  91.9365382  70.9224976  54.0758438  93.1928648  69.0933315  54.2736537
  94.0405599  68.5133568  54.9008605  92.2911711  68.4769921  53.5440731
  91.5594118  68.9669242  53.0494673  92.2898907  67.0598298  53.2430476
  93.2439112  66.6744488  53.6028253  91.1941442  66.3524053  54.0085586
  91.2916258  66.6834513  55.0425003  89.7799411  66.8202745  53.5662701
  88.9851450  66.3322780  54.1304107  89.6694680  67.9046309  53.5744463
  89.6275241  66.5539009  52.5203653  91.3390770  64.8579008  54.0690699
  92.3567254  64.6454497  54.3966725  90.6174892  64.4949426  54.8009663
  91.2045933  64.3182617  53.1316197  92.2746223  66.7647729  51.7147837
  91.4934525  67.3344940  50.9619662  93.1299420  65.8154389  51.3406526
  93.6450574  65.3738114  52.0888182  93.4229998  65.3157891  49.9856085
  93.0578902  66.0732312  49.2920117  94.9432098  65.0971771  49.7013657
  95.4894274  64.3909501  50.3266770  95.1460637  64.5960750  48.2175149
  94.6705362  63.6217331  48.1051250  94.6829763  65.2201012  47.4530874
  96.1998039  64.3291901  48.1368438  95.7896090  66.4032339  49.8723908
  96.7880027  66.2054416  49.4822739  95.3479027  67.1158609  49.1758577
  95.8104824  66.6954412  50.9222914  92.6570684  64.0014312  49.8752963
  93.0051264  63.1373290  50.6189037  91.8606325  63.7426421  48.9044288
  91.6305849  64.5552887  48.3505103  91.4014236  62.4432441  48.5784886
  91.5241740  61.6712466  49.3381283  89.9124977  62.4207079  48.2716257
  89.3871243  62.7018342  49.1843498  89.6890454  63.2085149  47.5522306
  89.3112181  60.8326087  47.6856349  89.4912250  61.0512331  46.3799508
  92.2702672  61.9621594  47.3574166  92.4220094  62.7012077  46.3400863
  92.7969418  60.7144669  47.3830182  92.4953151  60.1227188  48.1439197
  93.8419326  60.1942923  46.5381312  93.8099533  60.8158396  45.6432795
  95.1871848  60.4081374  47.3309448  95.8983523  60.8801232  46.6530314
  95.0675535  61.2035567  48.0665374  95.5265025  59.4929267  47.8160877
  93.6352383  58.7848337  46.0079698  92.7477156  58.0132490  46.3539297
  94.5121549  58.5094974  44.9698174  95.2787778  59.1580758  44.8613608
  94.5446387  57.3320837  44.0671392  95.2548145  57.5332848  43.2650989
  95.0573123  56.0772594  44.8157035  94.5369649  55.9546376  45.7656277
  95.1299872  54.7975460  43.9773198  95.3102376  54.9708598  42.9163927
  95.9070348  54.1093903  44.3100943  94.1940905  54.2722377  44.1677668
  96.4607851  56.1889777  45.0349360  96.5611797  56.3347013  45.9784860
  93.2544773  56.9765056  43.2792444  92.1336846  56.9961954  43.8051459
  93.4163561  56.6473287  41.9793211  94.3250942  56.7924007  41.5630887
  92.4424230  55.9875875  41.1221155  92.7838026  56.1015151  40.0932400
  92.3220922  54.4818028  41.4184238  92.2936304  54.4521417  42.5076220
  91.4094475  54.1069735  40.9550829  93.3533849  53.5191532  40.8255045
  93.3468672  53.5082547  39.7356289  94.3448382  53.8070897  41.1751025
  93.0577567  52.0877779  41.3142584  92.3800530  51.8021110  42.2651713
  93.5032862  51.1396324  40.5844944  93.3708727  50.1944819  40.9150354
  94.2193757  51.3047061  39.8916260  91.0697604  56.5955493  41.0591259
  90.0273785  55.9673477  41.2210278  91.1415524  57.9126836  40.9761897
  91.9946019  58.4108131  40.7657771  89.9476476  58.7684118  40.8672420
  89.2382376  58.2919691  41.5439219  90.1645194  60.0880935  41.5435169
  90.8945975  60.6319550  40.9440737  89.1802710  60.5548622  41.5820176
  90.6495289  60.0027523  42.9620476  90.0299191  59.2087058  43.3789101
  91.6564637  59.5913912  43.0325341  90.3868200  61.4666544  44.0810613
  88.5417329  61.5184639  44.2490758  88.3138214  62.4887082  44.6904258
  87.9942800  61.4631989  43.3081501  88.1609974  60.6442146  44.7771894
  89.4848396  59.0384759  39.3993292  88.3764927  59.5017181  39.1923698
  90.3818744  58.8003893  38.4066142  91.3029917  58.7645146  38.8194541
  90.2603638  59.0598569  36.9422883  89.2270797  58.9180637  36.6255572
  90.6385187  60.5005489  36.7859103  90.4672513  61.0902375  37.6865154
  91.6918047  60.5721894  36.5146957  89.8935700  61.2323770  35.7107036
  89.6025266  60.4880259  34.9695299  88.5318755  61.7506466  36.1516050
  88.1258719  62.3440411  35.3323712  87.7951410  60.9494897  36.2097361
  88.6425168  62.2380074  37.1202816  90.6989765  62.2974611  35.1276149
  90.1828520  62.7485857  34.2801276  90.9120384  63.1002861  35.8333959
  91.5988027  61.8603770  34.6947514  91.0553127  58.1660910  35.9891747
  91.3482614  58.4819219  34.8754043  91.4943020  57.0630026  36.5251783
  91.2129844  56.9827512  37.4918978  92.7816018  56.4231250  36.0985278
  93.5201462  57.2184126  36.1993733  93.0808676  55.2517449  37.0045867
  92.8261297  55.4651621  38.0426712  92.3975455  54.4451066  36.7390552
  94.5070253  54.6790787  36.9778708  94.8576910  54.7128070  35.9463690
  95.0453681  55.3966639  37.5970463  94.6880861  53.2980005  37.5600001
  93.7972577  52.4654842  37.5417749  95.9780090  52.9453698  37.8038064
  96.0199909  52.0058540  37.9965439  92.7943050  55.9637491  34.6556852
  93.8717283  56.0189080  34.0431173  91.7003646  55.5606947  34.1146143
  90.8883490  55.3524462  34.6779813  91.4859209  55.1003787  32.7295402
  92.1973582  54.2803030  32.6323899  90.0734545  54.5911086  32.5421688
  89.7602392  54.3347170  31.5301117  89.8664900  53.6603584  33.0703773
  89.0916351  55.6103919  33.0066606  88.6216670  55.7418799  32.1799555
  91.8149916  56.2167574  31.6665804  92.2858058  55.8892906  30.5822514
  91.7073301  57.4865816  31.9969576  91.3457193  57.7632934  32.8984942
  92.2870703  58.6106945  31.1533436  91.9232064  58.3761482  30.1529968
  91.7356854  59.9426276  31.5562742  91.8199701  60.1543655  32.6221837
  92.2771572  60.6934437  30.9807837  90.2279324  59.9808182  31.2000604
  90.0918174  59.7985785  30.1340579  89.7082488  59.1660944  31.7043115
  89.3596816  61.5409093  31.5566271  90.1089813  62.5847604  30.2955732
  90.3051661  62.1032059  29.3375840  89.5021399  63.4669416  30.0915887
  91.0011261  62.9885711  30.7742324  93.8205371  58.6376398  30.9971498
  94.3678454  59.5495827  30.3165794  94.4961369  57.6110926  31.5176717
  94.0188802  56.8690846  32.0093527  95.8449754  57.3055486  30.9424605
  96.4670960  58.1973917  31.0178435  96.6176472  56.1600133  31.6836503
  95.8884383  55.3730690  31.8762371  97.9668215  55.6235148  31.0448055
  98.7924632  56.3351180  31.0376866  98.2225347  54.8230041  31.7389910
  97.7781890  55.2814160  30.0271808  96.9913063  56.6676093  33.1147316
  97.7169661  57.4590269  32.9271789  96.0277391  57.0050553  33.4965888
  97.5428526  55.6657130  34.1006318  98.5080803  55.2628769  33.7937788
  97.6551109  56.0297622  35.1219214  96.8749405  54.8069412  34.1677325
  95.7667325  57.0812654  29.4542613  96.5044195  57.5898903  28.6614853
  94.7396320  56.3426900  29.0586856  94.1672510  55.9220165  29.7767057
  94.6663438  55.7958538  27.6825025  95.5320290  56.0974362  27.0927214
  94.4591098  54.2339160  27.7525120  94.2857054  53.9505714  26.7143636
  95.6730752  53.3906099  28.1722029  95.7381943  52.5084367  27.5353004
  96.5368978  54.0375590  28.0193391  95.5585009  53.0658755  29.2064297
  93.4320585  53.9188139  28.6160163  92.9002837  53.2018700  28.2627358
  93.4252668  56.3644211  26.8575375  93.4380327  56.2766759  25.6406508
  92.4367990  56.9533877  27.5325342  92.4321691  56.9082176  28.5415330
  91.2506151  57.5688818  26.9700058  91.2960322  57.5211057  25.8819987
  90.0684037  56.7868518  27.6064598  90.1798002  56.9116705  28.6835444
  89.1258735  57.2067223  27.2550574  90.1244749  55.2669523  27.2021723
  89.7445220  55.0962269  26.1948998  91.1259354  54.8366304  27.2026032
  89.2592601  54.4629990  28.1637469  89.8114598  54.6101065  29.0918752
  88.2229022  54.7949987  28.2257578  89.3264358  52.9908788  27.7265548
  88.8564279  53.0047513  26.7431931  90.3734647  52.6934039  27.7847058
  88.5215252  52.1074008  28.5874171  88.9076977  52.0735261  29.5200751
  87.6280604  52.5778199  28.6105131  88.3328436  51.1718964  28.2567650
  91.0658971  59.0663244  27.2112171  91.5738115  59.6644716  28.1715207
  90.1917832  59.7264280  26.3575824  89.6664969  59.1975498  25.1075351
  88.9155767  58.4220296  25.2585073  90.5140108  59.0992923  24.4291800
  88.7679297  60.3327544  24.5265854  87.7553224  60.4045896  24.9235911
  88.7371971  60.2605402  23.4394140  89.4835959  61.5415108  25.0297234
  88.8566319  62.4292245  24.9468554  90.4162350  61.6700219  24.4803841
  89.8357257  61.1361667  26.4981329  90.6897893  61.7195482  26.8421410
  88.7247784  61.4123367  27.4548231  88.4246620  62.5971885  27.7024234
  88.0058723  60.3909172  27.8581590  88.3229389  59.5212960  27.4539934
  86.8517608  60.3273685  28.8112201  86.7167010  61.2976913  29.2891153
  85.6146319  59.8892063  28.1256643  85.7396701  58.8432266  27.8456790
  84.8012113  59.9196652  28.8506106  85.1338673  60.8904634  27.0512416
  84.8024903  61.8389559  27.4739472  85.9230613  60.9703361  26.3036497
  83.8920067  60.2959276  26.4158083  83.4374141  60.8895279  25.6226600
  84.1635002  59.3332337  25.9826484  82.7848148  60.0622420  27.3476240
  82.8296034  59.1250320  27.7215394  81.7929602  60.8788598  27.5986899
  81.4834245  61.9591186  27.0121723  81.9124170  62.2544822  26.1468251
  80.7671270  62.5453144  27.4164012  81.0502299  60.5506692  28.5693216
  81.3286349  59.8862403  29.2772234  80.1967239  61.0757025  28.6957806
  87.2171800  59.3397749  29.9616056  87.8184282  58.2727260  29.7251782
  86.6199542  59.6250869  31.1636732  85.8737265  60.8441120  31.5511905
  85.1031215  61.0311189  30.8033293  86.6681316  61.5895088  31.5886622
  85.3153009  60.5840909  32.9574646  84.3296982  60.1849913  32.7178673
  85.2121302  61.5318184  33.4859338  86.4529547  59.7020579  33.4721304
  86.1312745  59.1825469  34.3747545  87.3311107  60.3284300  33.6291943
  86.6240285  58.7054071  32.3231613  87.5276939  58.0990703  32.3853496
  85.4163720  57.8046575  32.2919020  84.5603507  57.9587642  31.4267040
  85.2895415  56.9257715  33.2994905  86.1119964  56.8323648  33.8782434
  84.2954810  55.8898991  33.5956497  83.7565804  55.6657823  32.6750746
  84.8885007  54.5528303  34.1166019  84.0817227  53.8399798  34.2870756
  85.7215648  53.9009997  33.0687991  86.4828764  54.5556908  32.6446714
  86.1794918  53.0088868  33.4960149  85.0522236  53.4678430  32.3255282
  85.7072237  54.8214277  35.1973340  85.7900541  53.9352199  35.5570211
  83.3232074  56.3353787  34.6906215  83.5803005  57.2050249  35.5067005
  82.1486859  55.6837025  34.7515416  81.9903055  54.8988275  34.1358416
  81.0341556  56.1732243  35.5821903  80.9608399  57.2480623  35.4164119
  79.6837030  55.5385075  35.3353646  79.6642931  54.5016870  35.6711122
  78.8476857  55.9818060  35.8764386  79.3585560  55.5769960  33.8085222
  80.0056634  54.8672234  33.2931739  78.3511974  55.1737087  33.7051331
  79.4226638  56.9829573  33.1913665  78.7592888  57.6370675  33.7571975
  80.3898543  57.4663047  33.3292817  79.1618821  56.8386727  31.7585859
  78.2358296  57.0486573  31.4143993  79.8818706  56.3331388  30.7613866
  80.9651070  55.6858495  30.9126224  81.2572731  55.4128507  31.8400979
  81.2701301  55.1896037  30.0874758  79.3798214  56.3709717  29.5651235
  78.4626822  56.7424372  29.3626948  79.8930986  55.8924123  28.8387438
  81.3489191  56.1188787  37.1178093  80.8463468  56.9966732  37.8866707
  82.3029360  55.3113582  37.5852476  82.8322113  54.7056036  36.9744674
  82.7562958  55.3139843  38.9812424  81.9296562  55.2737726  39.6905907
  83.4892704  53.9480802  39.0706375  84.2945459  53.8533416  38.3421563
  83.8972149  53.9067298  40.0805775  82.7642808  53.1860439  38.7846470
  83.5220201  56.5627870  39.2571591  83.4153576  57.1767441  40.3402873
  84.4300361  56.9737791  38.3384497  84.3187884  56.4894338  37.4591516
  85.2936848  58.1533883  38.4874346  85.8847825  58.0900490  39.4010516
  86.2489628  58.3015628  37.3403744  85.6482363  58.4615243  36.4450640
  86.7410861  59.2668637  37.4591850  87.1531319  57.0814630  37.2325607
  87.8548117  57.1403293  38.0645915  86.5400071  56.1956111  37.3982260
  87.8834789  56.9958194  35.8425362  87.8749021  57.8997433  35.0249258
  88.6965665  55.9638409  35.6736189  88.8511522  55.9570735  34.7261710
  84.5217693  59.4767515  38.5375978  84.8085552  60.3797577  39.3156575
  83.6660656  59.6974571  37.5445800  83.5643417  58.9895405  36.8314137
  82.8497041  60.9277830  37.4261376  83.5062730  61.7977748  37.4134339
  82.0049635  61.0068535  36.1584423  81.3528879  61.8767630  36.2369532
  82.8761909  61.3370547  34.9546748  83.9153581  61.4981250  35.2415337
  82.8191577  60.4822470  34.2808389  82.4991876  62.2160890  34.4319340
  81.2732851  59.8285145  35.8706189  80.5261162  59.8784651  36.4713220
  81.9191216  61.0381359  38.6613008  81.6281707  62.1975571  39.0387654
  81.4869489  59.9919644  39.3415173  81.6702154  59.1185715  38.8685437
  80.8167627  59.9850747  40.5983953  80.1303396  60.8313770  40.6251184
  80.1070892  58.6439906  40.9171153  80.8956187  57.8969979  40.8258843
  79.6368126  58.5993617  41.8994402  79.2206765  58.3025033  39.9567240
  79.6895779  57.7184133  39.3562488  81.8676504  60.2888932  41.6751246
  81.8106921  61.3294156  42.3427368  82.8611963  59.4217967  41.8936498
  82.8663052  58.5449444  41.3924473  83.7615263  59.4918167  43.0575992
  83.2982259  59.1602725  43.9868732  84.8664235  58.5261197  42.7083203
  84.4122189  57.5488119  42.5450176  85.5390581  58.8063272  41.8976382
  85.8276711  58.2769729  43.9134314  85.3063976  58.2101999  45.0794563
  87.0654279  58.3230165  43.7351514  84.3515170  60.9144109  43.3162142
  84.5536296  61.3507187  44.4362098  84.7210719  61.6050417  42.2189580
  84.6670735  61.1735347  41.3073737  85.3503028  62.9489331  42.2757093
  86.2336839  62.7801295  42.8915625  85.6548129  63.3200381  40.7622505
  84.8106454  62.9931119  40.1551125  85.9949961  64.7993044  40.4469018
  86.6468126  65.2259347  41.2092112  86.4958031  64.7551703  39.4797697
  85.0577307  65.3545229  40.4838589  86.9402963  62.4986707  40.5123662
  86.8098453  61.4303420  40.6848771  87.2813191  62.6626943  39.4901629
  87.7889520  62.8539701  41.0969075  84.3925994  63.9802835  42.9075900
  84.7474026  64.6091628  43.8328323  83.0777259  63.9158209  42.4635119
  82.8253577  63.2820121  41.7187322  81.9285481  64.6087678  43.1122971
  82.1698431  65.6700915  43.1716334  80.6990573  64.2953630  42.2672713
  79.8548935  64.8608890  42.6617245  80.8203965  64.7704543  41.2938471
  80.3985915  63.2542058  42.1497295  81.6480242  64.1133552  44.5677542
  81.5564273  64.9903126  45.3891335  81.7075165  62.7918055  44.8069019
  81.7720951  62.1653115  44.0172813  81.4529248  62.2258042  46.1207764
  80.5802108  62.8091433  46.4143677  80.9865331  60.7349301  46.0603017
  81.7756115  60.1975046  45.5343439  80.8741955  60.3557629  47.0760342
  79.6418850  60.5796308  45.3597567  78.7619741  61.4463901  45.3945322
  79.3157954  59.3708823  44.9302223  78.4121224  59.2143030  44.5071879
  79.9195721  58.5678795  45.0340059  82.5654037  62.5052920  47.1684389
  82.2314798  62.6853418  48.3547485  83.8297201  62.7021297  46.7332265
  84.0397391  62.5988338  45.7507185  84.8133402  63.2949476  47.6123307
  84.8041319  62.6664773  48.5028635  86.2506810  63.2297778  47.0548038
  86.4814463  64.0338994  46.3560651  86.9574661  63.2172505  47.8845716
  86.3589207  62.2730194  46.5439155  84.3808129  64.7225458  48.0643285
  84.1656096  65.0413662  49.2733868  84.1425878  65.6008352  47.1382550
  84.1004434  65.3578740  46.1587735  83.6639437  66.9988863  47.3620115
  84.4141007  67.6635328  47.7905085  83.4545315  67.7039674  46.0085954
  82.8131063  67.1281662  45.3414011  82.8440092  69.1019629  46.1833355
  83.5878531  69.6292199  46.7806598  82.6693169  69.6236188  45.2422947
  81.8392504  69.0817102  46.6054358  84.7709129  68.0117743  45.2657388
  85.3981093  67.1223884  45.2047128  84.4717408  68.1632088  44.2285967
  85.3800988  68.7711505  45.7560313  82.4874682  67.1379485  48.2759589
  82.4083198  67.7761985  49.3264914  81.5981182  66.2366173  48.0256264
  81.5753518  65.8357670  47.0988574  80.3378113  66.0796427  48.7710850
  79.9925048  67.0763748  49.0456830  79.2719428  65.5071786  47.8495000
  79.5908842  64.5336655  47.4770660  78.3556833  65.2709085  48.3905592
  78.8308212  66.3716752  46.6240970  79.6934442  66.8603219  46.1710997
  78.0072482  65.5929356  45.6548827  77.9363241  66.1885534  44.7447677
  78.5355831  64.6847345  45.3647573  77.0088725  65.3591141  46.0245830
  78.0700289  67.6163347  47.1137147  76.9978154  67.4744479  47.2490758
  78.4862276  68.0879866  48.0038962  78.1803751  68.4617524  46.4345897
  80.5397476  65.3361982  50.1302018  79.8199424  65.7078245  51.0468540
  81.5012838  64.4028680  50.3663142  82.1447761  64.3282670  49.5914245
  82.0188115  64.1055913  51.6976649  81.0895140  63.8831367  52.2220985
  82.9572659  62.9091916  51.6510720  83.8204058  63.0764408  51.0067558
  83.3221476  62.7484197  52.6655488  82.2240430  61.5891847  51.2727165
  81.0173973  61.4846773  51.4405532  82.8869056  60.5678390  50.9854097
  82.6943544  65.2331096  52.5139946  82.5127240  65.2941456  53.7393956
  83.3041631  66.1775538  51.7937032  83.4296665  66.0509983  50.7995058
  83.9429213  67.3776740  52.4360533  83.4562795  68.3155897  52.1683834
  83.8904634  67.2988074  53.5219305  85.3496472  67.5056589  52.0571661
  85.9087937  68.4295281  52.6269204  85.8131412  66.7266332  51.0442203
  85.2475188  66.1788863  50.4116505  87.1797490  66.9403460  50.5532987
  87.9319934  66.7572506  51.3206019  87.5088312  65.9086569  49.4793411
  88.4482377  66.0905967  48.9573939  87.5621940  64.9643345  50.0211045
  86.7208470  65.8427251  48.7290960  87.5682755  68.3700110  50.0967362
  86.8411821  68.9904846  49.3718396  88.7745132  68.8445634  50.4608039
  89.3339489  68.3147008  51.1137971  89.4177032  70.0322461  49.8713602
  88.6600790  70.8158554  49.8808158  90.4980853  70.5303773  50.8116860
  91.2969177  69.7922395  50.8838370  90.9879780  71.3930407  50.3601089
  89.9281248  71.0497754  52.1574864  89.8661299  70.3353603  53.1209455
  89.5617402  72.2757892  52.2407813  89.9713341  69.7625647  48.4605156
  89.9444906  70.6604763  47.6218273  90.5479346  68.5779618  48.3130868
  90.6616896  67.9977954  49.1319951  91.5629692  68.3158602  47.2516838
  91.3776027  69.0378303  46.4563861  92.9403879  68.5029669  47.7777894
  93.0116468  69.3473849  48.4633453  93.3328443  67.6609023  48.3478815
  94.1269805  68.6238817  46.4133617  93.8508319  69.8827605  46.0614143
  91.3803972  66.9237156  46.6296156  91.2229331  65.9116100  47.2634088
  91.4064716  66.8999591  45.3122440  91.5551296  67.7787430  44.8371233
  91.3021082  65.7445581  44.4270802  91.3581850  64.8769271  45.0845368
  89.9123529  65.6664271  43.7420256  89.8510394  64.7584793  43.1419965
  88.8315172  65.7254920  44.8635289  89.1516092  65.0747857  45.6773037
  88.7501777  66.7707150  45.1618455  87.8850668  65.4201073  44.4173196
  89.8250363  66.9501974  42.8293686  89.9429720  67.8769785  43.3907956
  90.6817293  66.9635178  42.1555693  88.6256990  66.8939861  41.9585437
  88.5817433  65.9164562  41.4783263  87.7904434  66.8456115  42.6571909
  88.5085989  67.7687317  41.3188102  92.5745669  65.5153321  43.5794338
  93.2661614  66.4879905  43.1898965  93.0864121  64.2904555  43.3593602
  92.5568113  63.5090927  43.7186801  94.3681125  63.9585596  42.7889532
  94.8324730  64.9374335  42.6693061  95.3095118  63.3521494  43.9033040
  95.3463729  64.1548848  44.6397531  94.9147722  62.4968246  44.4516883
  96.7023444  62.9643968  43.4448780  96.7703786  62.0532572  42.8504139
  97.1591892  63.7846489  42.8911819  97.7472628  62.4476118  44.8336659
  98.8303786  61.2945423  43.9369800  99.5918051  60.9995499  44.6589975
  98.1425988  60.4942150  43.6639179  99.2401870  61.7812565  43.0519541
  94.4713244  63.2199614  41.4513307  93.5367951  62.6351866  40.9838503
  95.5730047  63.2613431  40.7425042  96.2170263  63.9681900  41.0676364
  95.9691832  62.5108518  39.5436251  95.2823967  61.6645841  39.5272094
  95.8128907  63.3297140  38.2643624  96.6041565  64.0793443  38.2613640
  96.1975225  62.8286778  37.3760184  94.5044904  63.9117921  37.9121096
  93.9492654  64.0404407  38.8412354  94.5520890  65.2161920  37.1147870
  93.5493535  65.4704751  36.7713314  94.9508625  66.0308585  37.7191784
  95.1823027  65.1505220  36.2278643  93.6113963  62.9669167  37.1528257
  92.6217624  63.4158540  37.0680581  94.0568760  62.8670689  36.1630387
  93.5009802  62.0311806  37.7008319  97.3292069  61.9576363  39.6365774
  98.2508836  62.7421643  39.9496239  97.5517054  60.7218096  39.3523784
  96.7041031  60.1957596  39.1944493  98.8286089  60.0429790  39.3559868
  99.6168986  60.6240046  39.8346397  98.7781612  58.7719144  40.2816364
  98.0427033  58.1040355  39.8331506  99.7518172  58.2822344  40.2992165
  98.3685521  59.0813560  41.5952148  99.1337429  58.7789375  42.0898127
  99.3521126  59.7455465  37.9126982  99.9475498  60.6436118  37.2338153
  99.2688061  58.5021013  37.4362553  98.5316614  57.9370532  37.8331606
  99.7697645  58.0558569  36.0902242 100.8567305  58.0322445  36.1678557
  99.4475471  57.0168387  36.0215417  99.2223626  58.8912146  34.9280198
  99.8718585  59.1771178  33.9638167  98.0086683  59.4438114  35.1711231
  97.5968969  59.1999397  36.0605448  97.0994832  60.3542226  34.3648060
  96.8108675  59.9227994  33.4063259  95.7172018  60.6153669  34.9940081
  95.8499585  61.3183110  35.8164102  95.0632085  61.1536692  34.3079667
  94.9446005  59.4565136  35.5772818  93.9097739  59.7951256  35.6280361
  95.0256850  58.6550945  34.8429361  95.4748348  59.0229657  36.9983867
  96.3353288  58.1342075  37.0100255  95.0866809  59.6058654  38.0222998
  97.6598673  61.7229413  34.0959518  97.2879083  62.2633111  33.0088831
  98.6242332  62.3029099  34.8790768  98.9674762  61.6949315  35.6089032
  99.4871993  63.4129597  34.4407923  99.0823655  63.7194035  33.4762707
  99.2931763  64.5614136  35.3772999 100.0735045  65.3070032  35.2246940
  97.9257493  65.3093249  35.2778239  97.0949853  64.6260777  35.1014461
  97.6806242  65.7948450  36.2224317  97.9677117  66.0701046  34.4983523
  99.3893590  64.1568925  36.7199377 100.2923761  63.8874185  36.9030875
 100.9601973  63.0409722  34.3004080 101.6950047  63.7729820  33.7198085
 101.4121814  61.9090172  34.7959117 100.7008056  61.2617672  35.1043363
 102.8446977  61.5214886  34.8295447 103.3897215  62.4142332  35.1362307
 103.1287815  60.4681253  35.9329784 102.6729856  60.7855432  36.8708492
 102.5620654  59.5772145  35.6624032 104.1900275  60.2309465  36.0081211
 103.2668024  61.0834548  33.4016486 104.3085603  61.4863034  32.9588426
 102.4428862  60.2300332  32.8150889 101.5716991  60.0731802  33.3014326
 102.8958508  59.4140449  31.6822518 103.6697608  59.9601226  31.1428182
 103.4958133  58.1556611  32.1959205 104.0338777  57.6251384  31.4103342
 104.2876334  58.4693716  32.8761172 102.6041527  57.0522265  32.7223463
 102.5160193  57.3115691  33.7773695 101.7060530  57.0795467  32.1052788
 103.2773164  55.7421299  32.6277757 103.3849505  55.4411223  31.5857545
 104.1064578  55.7161886  33.3348491 102.4014560  54.7109514  33.3055194
 102.5106365  54.7283186  34.3898985 101.3588398  54.9687777  33.1194980
 102.7345499  53.4424304  32.7389764 102.1333883  52.6960521  33.0577707
 102.7646377  53.4485660  31.7294433 103.6801834  53.1741630  32.9712103
 101.7796154  59.1022238  30.6690516 102.0187949  58.4893642  29.6114969
 100.5200090  59.4507265  31.0060016 100.4679063  59.9430907  31.8863280
  99.2862365  59.2764914  30.1928759  99.2262789  58.2355553  29.8751383
  98.4119294  59.4780277  30.8118163  99.2041357  60.1049110  28.8831998
 100.1538404  60.8937895  28.6315933  98.2168292  59.7349453  27.9865824
  97.4777844  59.1292078  28.3136830  97.9859229  60.3003560  26.6979738
  98.9435126  60.6462072  26.3087219  97.5761462  59.1244558  25.6970285
  97.0377711  58.4060514  26.3152092  96.8918512  59.4827549  24.9279582
  98.7412204  58.5683556  24.9269086  99.5692626  57.9187234  25.4564400
  98.8221353  58.7840098  23.6437838  99.6380123  58.4218326  23.1712667
  98.0905333  59.2411066  23.1184690  97.0007924  61.5343591  26.7448888
  96.9488742  62.4335525  25.8041544  96.3707787  61.8131950  27.8982559
  96.1531056  61.0712152  28.5480484  95.4106233  62.9373081  28.0094408
  95.5788151  63.7224391  27.2722911  93.9615299  62.4679007  27.8446446
  93.5822805  61.8991082  28.6936202  93.2891291  63.3206483  27.7508428
  93.8255188  61.6756947  26.5418301  93.3222121  62.3624281  25.4698403
  93.2793781  63.4392537  25.3989850  93.0419945  61.6608897  24.2508174
  92.7743850  62.2278128  23.3713647  93.3082424  60.2712553  24.1224937
  93.1426561  59.7408066  23.1964058  93.8659630  59.5626975  25.2174104
  94.0114666  58.4929230  25.2460474  94.0182891  60.2906212  26.4289108
  94.3101859  59.6728431  27.2652997  95.7091971  63.8231517  29.2803837
  94.7806880  64.2284496  29.9655567  96.9712330  64.2007636  29.4944271
  98.0818954  64.2484750  28.5531871  97.7196093  64.4651000  27.5482123
  98.5521436  63.2652293  28.5671476  99.1809112  65.1594562  29.1010462
  99.1052431  66.1585787  28.6720559 100.1196704  64.7276280  28.7541160
  99.0230005  65.0293531  30.5963302  99.4513269  65.9300055  31.0361734
  99.3812859  64.0669067  30.9617172  97.4793026  64.8985640  30.6968658
  97.1980164  64.1828499  31.4693600  96.8392390  66.2625553  30.9452034
  96.7785287  66.7336582  32.1205587  96.3260840  66.9113177  29.8525164
  96.3489670  66.5260943  28.9191466  95.5483090  68.1558261  30.0197391
  95.8216592  68.6924726  30.9282642  95.8020497  69.0928038  28.8524398
  95.4075225  68.5195878  28.0134658  94.8924136  70.3409141  28.8881626
  95.0272086  70.8557161  29.8394297  95.0439530  70.9403865  27.9905378
  93.8577710  70.0326840  28.7378108  97.2696500  69.4211580  28.6412321
  97.7210188  68.4854568  28.3113387  97.2959973  70.1989097  27.8779570
  97.6831286  69.9337253  29.5097904  94.0196027  67.8930755  30.1991680
  93.3231403  68.4433059  31.0557259  93.4937363  66.9451742  29.4158307
  94.1251281  66.3453524  28.9042769  92.1292927  66.5767608  29.6667443
  91.4646451  67.4372968  29.5901086  91.7277908  65.5390955  28.5735722
  92.2192634  64.5767749  28.7167292  90.6465956  65.4077010  28.6171955
  92.1522861  66.0471301  27.1881449  93.2371433  66.0974373  27.0952409
  91.9101103  65.2109841  26.5321638  91.3609084  67.2327822  26.6909157
  91.7412605  67.9712448  25.7716809  90.2834702  67.6218032  27.2401431
  91.8115621  65.9239611  30.9877001  90.6691783  66.0060900  31.4956725
  92.7536243  65.2539204  31.6668950  93.5964228  65.0650442  31.1432434
  92.5412370  64.6475923  33.0129929  91.5796484  64.1372264  32.9583674
  93.7570052  63.7200613  33.3149551  94.6284568  64.2586650  33.6872161
  93.2825447  63.0078404  33.9900582  94.0552402  63.1151428  32.4586632
  92.3830182  65.7177415  34.0657525  91.4193896  65.6931072  34.8163417
  93.3140249  66.7093798  34.1274223  93.9375239  66.7412581  33.3334873
  93.0073551  67.9504799  34.8733634  92.7851336  67.6778655  35.9050605
  94.2085820  68.8923607  34.7665724  94.2929714  69.1208698  33.7041372
  93.9681038  70.1726515  35.5065755  93.5617146  69.8696775  36.4715125
  94.8696281  70.7653532  35.6616838  93.1789216  70.7259163  34.9974546
  95.4845929  68.4203053  35.4788299  96.4198775  68.9647272  35.3486468
  95.2982101  68.3634220  36.5512596  95.7734669  67.4313395  35.1230107
  91.6424356  68.6710545  34.3498601  90.8492319  69.0283175  35.2282207
  91.2352241  68.6987690  33.0785153  91.8705488  68.3406744  32.3797127
  89.9792883  69.4356465  32.7021653  90.0524854  70.3939253  33.2164201
  89.8912737  69.7789057  31.2364533  89.9969214  68.8149892  30.7386545
  88.9457583  70.2799856  31.0289198  91.0971486  70.7418480  30.8438307
  91.0814456  71.6599108  31.4312133  92.0718476  70.3538078  31.1396119
  90.9569060  71.0818311  29.3136048  91.0375586  70.1632234  28.7324378
  89.9762274  71.5313592  29.1574221  91.9943433  72.1337925  28.9222502
  91.9303333  72.9129310  29.6818725  92.9823448  71.6735462  28.9334935
  91.7189909  72.5612770  27.5562092  90.7625996  72.8773293  27.4817537
  92.2809236  73.3661956  27.3186330  91.9795275  71.8681666  26.8693187
  88.6371028  68.7337224  33.1004802  87.6482843  69.3400654  33.4377336
  88.6659153  67.3873545  33.1178951  89.4666427  66.9953094  32.6433045
  87.5406671  66.5473141  33.6305116  86.6514795  66.8661904  33.0866446
  87.7115639  65.1475200  33.0821513  87.9030010  65.1145527  32.0096006
  88.6245535  64.6948794  33.4690740  86.6010678  64.2479876  33.5732498
  86.7233676  63.3203988  33.0140728  86.7578553  63.9891700  34.6204041
  84.9253822  64.9485350  33.4017085  84.8485842  64.9686362  31.6208086
  84.9106551  63.9345553  31.2818114  83.9643952  65.4178936  31.1686165
  85.7166246  65.4945498  31.2232870  87.3105424  66.6381149  35.1723237
  86.2147950  66.8845574  35.6459889  88.4103541  66.6720128  35.9529966
  89.3021771  66.5189978  35.5041807  88.3537912  66.9567888  37.4236586
  87.6761368  66.2237383  37.8612916  89.7040345  66.6636184  38.0476851
  90.4550148  67.2262883  37.4931301  89.7286286  67.0334611  39.0727334
  90.1349408  65.2198207  38.0948026  89.2851408  64.5406415  38.1630347
  90.6813102  65.0257310  37.1718074  91.0744740  64.8947445  39.2685662
  91.6889679  65.8581339  39.7596149  91.2561208  63.6794780  39.7000035
  92.0073760  63.5785885  40.3674892  90.6439662  62.9310862  39.4078192
  87.8699043  68.3438032  37.7675437  87.0249078  68.4672769  38.6765738
  88.2765512  69.4015577  37.0453131  89.0479852  69.1711448  36.4354775
  87.7510608  70.7332510  37.0939552  87.9332211  71.1873307  38.0679857
  88.6264904  71.4975570  36.1346621  89.6559808  71.3973798  36.4784849
  88.6100864  70.9615908  35.1856559  88.2311026  72.9906638  35.9982433
  88.8715478  74.1459973  36.4647465  88.1023832  75.1991855  36.0811378
  88.3885244  76.2233716  36.2697271  86.9815013  74.6996687  35.5263311
  86.2952202  75.3286892  35.1346021  87.0833694  73.3612137  35.3222150
  86.4308329  72.7719200  34.6950038  86.2327616  70.6693360  36.8342474
  85.4858039  71.1820466  37.6171204  85.7430222  70.0252502  35.7066423
  86.4270508  69.6596583  35.0596900  84.3816521  70.1018225  35.2039674
  84.0375999  71.0873778  34.8902313  84.2562106  69.2063150  33.9608236
  83.2410337  69.3616404  33.5955842  84.8963074  69.6646107  33.2069395
  84.4497882  68.1430846  34.1030224  83.4520302  69.5039016  36.3052260
  82.4290474  70.1022338  36.6285871  83.8459896  68.3672952  36.9242199
  84.7099874  67.9309612  36.6357402  83.0288449  67.5804589  37.8680080
  82.0499089  67.4637454  37.4030668  83.5885668  66.1693582  38.1479530
  84.5954253  66.3588499  38.5200604  82.7587023  65.3823175  39.1434658
  83.1517934  64.3709081  39.2462149  82.7636056  65.8855559  40.1103576
  81.7046418  65.2047186  38.9301206  83.6803173  65.2435438  36.8850825
  82.8152906  64.6375580  36.6156203  83.7691760  65.8254143  35.9676496
  84.8182516  64.3087599  36.9624542  85.7896197  64.6805219  36.6364881
  84.9613323  63.7847873  37.9074716  84.6071790  63.4868900  36.2782914
  83.0079956  68.3827783  39.1601391  81.9405421  68.6212219  39.6438446
  84.1698117  68.8782666  39.5969468  84.9534897  68.8494300  38.9604082
  84.1749511  69.6190191  40.8387307  83.7400196  69.0452911  41.6571308
  85.5992851  69.9136104  41.2204642  86.0767365  70.4295861  40.3874505
  85.6062239  70.6219301  42.0489176  86.0498969  68.9291980  41.3469269
  83.3081769  70.9913125  40.8072477  82.6703325  71.3547951  41.8027642
  83.3215821  71.7543138  39.6892093  83.7662580  71.4464124  38.8362379
  82.5056277  72.9195476  39.4141350  82.6467001  73.6539030  40.2071900
  83.0114478  73.5098690  38.0543129  84.0936648  73.5430218  38.1800402
  82.5836784  73.0675554  37.1545769  82.6372942  74.9807025  37.9115111
  81.5521431  75.0587602  37.9782497  83.0260320  75.5698595  38.7421256
  83.1327903  75.5677900  36.5602440  82.9245423  76.6340539  36.6486402
  84.2057842  75.4082956  36.4536385  82.3779079  74.9784343  35.3773892
  82.6840177  74.1265958  34.9293176  81.3640888  75.4807584  34.7648109
  80.7779744  76.5655262  35.0204162  81.0403798  77.0219917  35.8823227
  80.0959952  76.9829645  34.4033190  80.8878124  74.8694092  33.7099179
  81.2780884  73.9658432  33.4832234  80.0577046  75.1841365  33.2282873
  81.0220313  72.6857768  39.4673543  80.2103246  73.4248237  40.0179445
  80.6549239  71.4654767  39.0768210  81.2276403  70.9532212  38.4213095
  79.3176132  70.9293415  39.2003857  78.5686852  71.6664066  38.9106368
  79.1139649  69.6722470  38.2575246  79.8887085  68.9435014  38.4959490
  78.1982678  69.1999221  38.6132042  79.0595027  69.9846406  36.7151459
  80.0670006  70.3408478  36.5002869  78.9425214  69.1143842  36.0693340
  78.0352615  70.9554051  36.2142738  76.9764426  71.0430090  36.8940797
  78.3001672  71.5899189  35.2224600  79.0143602  70.4692830  40.6771371
  77.9577287  70.8809662  41.1097985  79.9260554  69.7684329  41.3178017
  80.6677701  69.3101057  40.8080023  79.6997843  69.2641112  42.6496464
  78.7322564  68.7635361  42.6107162  80.8186180  68.2000765  42.8538765
  80.6346876  67.4076433  42.1283949  81.8376483  68.5829807  42.7985454
  80.7459809  67.7427605  43.8406404  79.6414369  70.2725894  43.7319536
  79.0015987  70.0860079  44.7544007  80.2464277  71.4721448  43.6199831
  80.8102288  71.4352596  42.7827570  80.3838425  72.4384534  44.6893572
  80.4929648  71.9402842  45.6527142  81.5199901  73.3674415  44.2492298
  81.3378703  73.6178629  43.2041358  81.4954204  74.2886753  44.8313428
  82.9502897  72.8392557  44.5004760  83.0856530  72.8883611  45.5809182
  82.9687974  71.7675444  44.3025047  84.0841340  73.5779911  43.7826019
  83.9701950  74.8415360  43.7143788  85.1302584  72.9629914  43.4324036
  79.0704987  73.2929402  44.8590793  78.6718958  73.5552027  46.0238152
  78.3436626  73.5295761  43.7638104  78.7772966  73.4079177  42.8597709
  77.0409190  73.9976277  43.8676030  76.9570247  74.9489999  44.3929158
  76.5656623  74.4488439  42.4857284  76.7077320  73.6488285  41.7591297
  75.5174526  74.7476277  42.4949798  77.1457150  75.2927390  42.1122048
  75.9923396  72.9848596  44.5283400  74.9466721  73.3524096  45.0751901
  76.3793833  71.7084426  44.3209947  77.2755213  71.4864664  43.9113207
  75.5898370  70.5963566  44.9421449  74.5943872  70.9843352  44.7261283
  75.8238579  69.3335519  44.1172949  75.5075266  69.3957034  43.0760583
  76.8451030  68.9561002  44.0654425  75.2370128  68.5726574  44.6318518
  75.7783537  70.4334040  46.5367931  75.1157819  69.5503209  47.1340148
  76.6721043  71.1608663  47.2393512  77.1942388  71.9009222  46.7923576
  76.8091548  71.1259691  48.6752516  76.7428866  70.0669053  48.9244585
  78.0741348  71.8380105  49.1853088  78.0565114  72.8495925  48.7797325
  78.0065073  71.9616552  50.7349842  77.0687842  72.4643528  50.9717842
  78.0464437  70.9712197  51.1883523  78.8791706  72.5072381  51.0940436
  79.3120755  71.0326297  48.8438387  80.2520226  71.4477098  49.2075694
  79.2159034  69.9961143  49.1670829  79.4676052  71.0346976  47.7649836
  75.5879454  71.8181745  49.2894372  75.2346497  73.0181487  49.0035753
  74.9072518  71.0325630  50.1148668  75.1480649  70.0737115  50.3215376
  73.7868742  71.5801574  50.8444088  73.2566893  72.3233017  50.2488016
  72.8191808  70.3804066  51.0867414  72.6523175  69.8483352  50.1501455
  73.3386683  69.6961288  51.7575594  71.5307081  70.7153130  51.7474748
  70.6332572  71.7048404  51.2200421  70.9644409  72.3932670  50.4566338
  69.4131062  71.9281493  51.7956986  68.7731408  72.7493622  51.5085508
  69.0352038  71.1712854  52.8927246  67.8749585  71.4020518  53.5475765
  67.2419584  71.9191742  53.0440932  69.8023941  70.1249410  53.3545922
  69.4542517  69.4507369  54.1231271  71.0951901  69.8782103  52.7848314
  71.7308050  69.1465776  53.2613937  74.2490395  72.3315025  52.1083329
  74.1021235  71.8187747  53.1981209  74.7264701  73.5524734  51.9801880
  74.7170039  73.9585727  51.0554635  75.2082261  74.3887639  53.1765628
  76.0297976  73.8697794  53.6703547  75.6858984  75.6399815  52.6281726
  74.9037835  76.2310103  52.1516421  75.8850196  76.2241312  53.5266364
  76.9104273  75.6086671  51.7880897  78.1574478  75.2412744  52.2293071
  78.4126751  75.1334302  53.2005582  79.0885986  75.3907197  51.2254207
  80.1594919  75.2545640  51.2584492  78.4076773  75.5930395  50.0918571
  77.0794861  75.9624187  50.4479990  76.2550161  76.2700190  49.8218559
  74.1194634  74.5290226  54.2788346  74.5209927  74.7417887  55.4386309
  72.8505202  74.4105585  53.9253890  72.5721945  74.1909848  52.9796418
  71.7212579  74.6639813  54.8568842  71.8866682  75.5980632  55.3937578
  70.3893957  74.6106056  54.0439354  70.4662303  75.3558383  53.2522128
  70.1688416  73.6289073  53.6247317  69.1706867  75.0426716  54.9105392
  68.5906085  74.2512874  55.3851872  69.5195745  75.5508979  55.8094756
  68.1887999  75.8945017  54.1534018  68.7364565  76.7386056  53.7342826
  67.9148754  75.3554808  53.2464605  67.0548309  76.4289392  54.9759648
  67.2455045  77.1627738  55.6432207  65.8166824  76.1295298  54.8504379
  65.3648509  75.1385776  54.0748391  66.0339524  74.4301796  53.8091563
  64.3714318  75.0230290  53.9338892  64.8867098  76.7814383  55.4146666
  65.1647517  77.5630143  55.9908018  63.9396910  76.4314639  55.3866533
  71.7065424  73.6145476  55.9653721  71.4161783  73.9210998  57.1224391
  71.9780084  72.4149104  55.5886065  72.1811128  72.1710996  54.6297497
  72.1995920  71.4293585  56.6528433  71.5168028  71.4967627  57.4998170
  71.8337424  70.0453352  56.1004295  70.7439441  70.0243693  56.1008765
  72.1624760  69.9451056  55.0659830  72.3522874  68.8629333  57.0204869
  73.4295051  68.7172734  56.9396510  72.3297681  69.1107509  58.0817033
  71.5990692  67.4585459  56.9586040  70.8267673  67.3451681  56.0137832
  71.7527862  66.5345732  57.8936408  71.1660025  65.7152389  57.8266669
  72.4773656  66.6116975  58.5930238  73.5994304  71.5230204  57.1851056
  73.8287685  71.7104678  58.3688275  74.6285279  71.4642796  56.2650751
  74.4002886  71.6668187  55.3022433  76.0460184  71.2437060  56.6229536
  75.9874602  70.2729786  57.1152568  76.8965459  71.1041786  55.3837380
  76.6733187  70.1086919  54.9999726  76.8101365  71.8404610  54.5846587
  78.4197172  71.0117756  55.7064307  78.7590985  71.8762779  56.2770075
  78.8214613  69.8508913  56.4850540  78.4987663  69.7974380  57.5248150
  78.6681646  68.8945991  55.9849488  79.8948084  70.0016023  56.6004954
  79.2527969  71.1579031  54.4381709  79.2256651  70.2223957  53.8794314
  79.0102527  72.0733145  53.8984584  80.2502394  71.3726972  54.8216888
  76.5871293  72.2541288  57.6388663  77.2304896  71.9378673  58.6257238
  76.4725436  73.5368130  57.2526826  75.9143526  73.8308266  56.4639628
  76.9002642  74.6394150  58.1842243  77.9730051  74.5785253  58.3675979
  76.6580379  75.9972208  57.5726582  77.3348553  76.1503852  56.7320396
  75.6227722  76.1394575  57.2626654  76.9120344  77.0929790  58.5918793
  78.2658338  77.3278526  58.9724972  79.1234043  76.8189642  58.5577614
  78.6163948  78.3955100  59.8388253  79.6240886  78.6934853  60.0882346
  77.5577282  79.0816618  60.4365481  77.8487911  79.9349320  61.0312347
  76.2031989  78.8567847  60.0509796  75.4532260  79.4224787  60.5838442
  75.8133794  77.7988852  59.1918209  74.7654181  77.5612116  59.0837082
  76.2191334  74.6112858  59.5658604  76.9758795  74.7256873  60.5409691
  75.0102844  74.1413371  59.6523244  74.4656696  73.9290882  58.8286465
  74.3755625  74.0183035  60.9467670  74.5281933  74.8913975  61.5812199
  72.8030887  74.0465906  60.6981127  72.3192578  74.7753078  61.3484809
  72.7016251  74.5072245  59.7154455  71.9574287  72.7121080  60.8262713
  72.5793733  71.8677191  60.5291311  71.9155459  72.4959651  61.8938181
  70.5879658  72.7301702  60.0857110  69.9105005  73.7505575  59.8723759
  70.1304276  71.4999891  59.7906886  69.2304398  71.5995818  59.4717791
  74.9804060  72.8717522  61.7101327  75.2089284  72.9926359  62.9213288
  75.2818018  71.7806432  61.0315434  75.2150734  71.7968287  60.0238573
  75.9430175  70.7020618  61.7243861  75.3370289  70.4632623  62.5983765
  75.8827954  69.5257736  60.8062832  76.1723729  69.7989157  59.7915801
  76.6011116  68.8401438  61.2557648  74.4581656  68.8636049  60.7304526
  73.9899034  68.8662789  61.7147662  73.8337875  69.5692348  60.1824212
  74.2564558  67.4548771  60.1352528  75.1425014  67.0029540  59.3950131
  73.1940073  66.8339905  60.4020968  77.4271484  71.1128706  62.2369685
  77.9008780  70.7611140  63.3512655  78.1476220  71.7864227  61.3360570
  77.8160110  71.8100569  60.3823403  79.4511903  72.3435360  61.6745271
  80.1009405  71.5091830  61.9387718  80.0849999  73.1148620  60.4622321
  79.2082520  73.5606850  59.9924928  80.8190685  73.8263078  60.8406217
  80.8101991  72.1060849  59.5125742  80.2011359  71.2392225  59.2562170
  81.2191582  72.6778542  58.1609529  80.3026948  72.9771601  57.6524085
  81.8555457  73.5599651  58.2316011  81.6859950  71.9313135  57.5184026
  82.0467642  71.4474295  60.1004877  82.7912369  72.2345485  60.2201207
  81.7195344  71.1358458  61.0924233  82.4883530  70.6304084  59.5298596
  79.3434255  73.1915419  62.9186447  79.9991411  72.8587343  63.9018316
  78.5309365  74.1984654  62.9674778  78.0190849  74.3272018  62.1063268
  78.1837219  75.0578299  64.0711913  79.0458977  75.6761814  64.3210006
  77.1459132  76.1076596  63.5813298  77.5096147  76.5720745  62.6647383
  76.2798175  75.4851360  63.3567267  76.6881027  77.2420715  64.5391836
  76.3809927  76.8218666  65.4969036  77.5332440  77.8929851  64.7631206
  75.4951290  78.0668960  63.9846735  75.6236763  79.1211824  64.2297364
  75.5910474  77.9255457  62.9081257  74.2251733  77.6610696  64.5244759
  73.4631170  77.3776829  63.9252579  73.9596489  77.6344405  65.8590910
  74.6166451  78.2295282  66.7729187  75.4163660  78.7958057  66.5282226
  74.0878436  78.3883923  67.6186459  72.8285365  77.1731168  66.2196223
  72.2774614  76.5413300  65.6563623  72.5663810  77.4457555  67.1561620
  77.7330511  74.3416099  65.3838947  78.0244206  74.8241295  66.4976279
  77.2124272  73.1296949  65.2279873  77.2991707  72.6805657  64.3274824
  76.5706749  72.3100492  66.2491607  76.2121728  73.0068702  67.0068003
  75.5148942  71.4109335  65.7028486  74.7406202  71.9669584  65.1742314
  75.9089509  70.7366407  64.9424752  74.8496725  70.6836532  66.8614737
  75.5111156  69.8914378  67.2121699  74.5772329  71.3264707  67.6985448
  73.4782329  70.1249307  66.4445783  72.7336389  70.9182552  66.5102745
  73.4272612  69.7096202  65.4380645  73.2276814  68.9527439  67.2391376
  74.0151178  68.3557613  67.4481260  72.0315028  68.4377781  67.3724959
  70.9512354  68.8994743  66.8576845  70.9688816  69.7078964  66.2524499
  70.0829851  68.4044191  67.0031767  71.9721457  67.4203172  68.0620338
  72.6801151  67.1763632  68.7398707  71.0509138  67.0610294  68.2678107
  77.7149824  71.4571253  66.8457039  77.6813240  71.1624216  68.1195729
  78.6556342  70.9616865  66.1092098  78.6533543  71.1704403  65.1210204
  79.5700808  69.9151089  66.4395453  79.1538509  69.3828611  67.2948643
  79.4219951  68.8415843  65.3708603  79.5808928  69.1609507  64.3408767
  80.2085020  68.1291890  65.6198579  78.4000054  68.4950634  65.5245034
  81.0149926  70.4428483  66.6702715  81.6804391  69.8998305  67.5601969
  81.4325938  71.4854952  66.0136817  80.7470241  71.8851301  65.3888408
  82.6495053  72.1601733  66.4760384  83.4363916  71.4362325  66.6877447
  83.1960901  73.2293654  65.4774708  83.6124688  72.6892393  64.6271780
  82.5213619  74.0642085  65.2880533  84.1564119  73.6142748  65.8206002
  82.4332432  72.7629766  67.9030729  81.3594655  73.2845828  68.2512603
  83.4719172  72.8416640  68.7730277  84.7605462  72.1678613  68.6179035
  85.3887209  72.7860545  67.9764684  84.6876034  71.2211697  68.0825919
  85.4366445  71.9468126  69.9502689  86.3410816  72.5455967  70.0577455
  85.6181175  70.8803905  70.0843093  84.3817861  72.4675158  70.9260303
  84.8605013  73.0198956  71.7346692  83.9034253  71.6600205  71.4803136
  83.3456892  73.3345224  70.1240697  82.3631652  73.1739960  70.5678959
  83.5232498  74.8581479  70.2723020  83.7418661  75.5268403  69.2995716
  83.3398274  75.2847727  71.5146665  83.0932333  74.6823835  72.2869480
  83.5133472  76.6826324  71.9414460  82.9454606  77.3650420  71.3090493
  82.9073304  76.8193978  73.3921016  83.4160161  76.0117161  73.9184483
  83.2177469  77.7896530  73.7798473  81.3367518  76.8194435  73.4446856
  80.8853776  75.9680287  72.9352963  80.8274285  76.6385445  74.8609600
  81.2291578  77.5077623  75.3817088  79.7544928  76.6425681  75.0530349
  81.2878349  75.7305375  75.2504243  80.6564300  78.0583099  72.9038525
  80.9083899  78.9589902  73.4637038  80.9973462  78.2124898  71.8800827
  79.5763683  78.0219641  72.7613772  84.9777551  77.0943953  71.9165276
  85.8343954  76.2187248  72.0776454  85.3805564  78.3401719  71.6114103
  84.6254941  78.9802645  71.4107553  86.7850922  78.7563394  71.2683670
  87.4854630  78.1273690  71.8178986  87.1394282  78.7630577  69.7667345
  87.0934761  77.7215014  69.4486953  86.4265562  79.3839496  69.2240908
  88.4547576  79.2510487  69.4828345  88.6738464  78.8905144  68.6205027
  86.9999946  80.1214799  71.6879050  86.1480385  81.0180544  71.6338802
  88.2032409  80.4524203  72.1754730  88.8731026  79.6976992  72.2184171
  88.6926768  81.7433958  72.6373498  87.9044020  82.4952682  72.6749226
  89.2332322  81.6676451  74.1162137  89.9452358  80.8577610  74.2750808
  89.8029196  82.5500452  74.4076963  87.9788984  81.5218486  75.0567463
  87.2589670  82.3002389  74.8039470  87.4791688  80.5615863  74.9288627
  88.2722266  81.6894364  76.5448121  87.3783807  81.7830176  77.1615935
  88.8119795  80.7716228  76.7780186  89.2086696  82.8866418  76.8565352
  90.0859874  83.0120220  76.3720818  89.1044596  83.8470470  77.7420313
  87.9319456  84.0502722  78.2971261  87.1323836  83.5791766  77.8985415
  87.8302583  84.8037669  78.9619609  90.0048287  84.6973396  78.0205494
  90.9449547  84.5880862  77.6679617  89.7790414  85.3820530  78.7278595
  89.6458412  82.4314340  71.6083755  90.2753348  83.4582993  71.9390606
  89.7228083  81.9971801  70.3800146  89.0905674  81.2259480  70.2200882
  90.5655420  82.5201085  69.3868177  91.4974874  82.8722907  69.8290232
  91.0646874  81.3945357  68.4418588  91.6111115  80.6534971  69.0252819
  90.1845627  80.8961964  68.0354765  91.9074887  81.9097257  67.2705454
  92.1178499  81.0403278  66.3635877  92.4325286  83.0473835  67.3057087
  89.8322649  83.6353066  68.6472843  88.7965835  83.3556103  67.9858123
  90.3391679  84.8838513  68.7475059  91.4346812  85.3633776  69.5456135
  92.3781153  85.3189840  69.0014983  91.4644145  84.8588829  70.5114268
  91.0853019  86.8461456  69.7149881  91.9560365  87.3746007  70.1031333
  90.2430423  86.9618844  70.3971358  90.5215909  87.2000371  68.2999825
  91.3433034  87.3690799  67.6040771  89.8406190  88.0511356  68.2969611
  89.6333154  85.9807674  68.0599317  88.6555234  86.1032866  68.5257833
  89.3407897  85.8653783  66.5701426  88.3291485  86.3003657  66.0432603
  90.2389060  85.1550482  65.8736999  91.1199473  84.7758013  66.1900978
  89.9855340  85.0018501  64.3782550  89.5967348  85.9583799  64.0289183
  91.2513868  84.6149614  63.6802602  91.5822215  83.6271630  64.0010480
  91.0767368  84.4810565  62.1670583  90.5358739  83.5525209  61.9843077
  90.5475690  85.2812333  61.6495657  92.1013899  84.4845935  61.7952866
  92.3991817  85.4074014  63.8929503  92.0404560  86.2872704  64.0298699
  88.9659122  83.9509323  64.1130992  88.1425359  84.1858891  63.2477353
  88.9790165  82.8438262  64.8229326  89.6727710  82.7095001  65.5445984
  88.0352077  81.6650355  64.5710682  87.9448399  81.4420778  63.5079460
  88.5178667  80.5336852  65.4498604  89.5814871  80.3514558  65.2959561
  88.5352551  80.8139140  66.5030792  87.7053078  79.1859721  65.2435752
  86.6620821  79.4705856  65.3805982  87.8945044  78.8972711  64.2096586
  87.9237837  78.0570582  66.2354528  87.2021254  77.1031416  65.9890929
  88.8421540  78.0348517  67.0700591  86.5952927  82.0587448  65.0423716
  85.5734168  81.7822397  64.3752612  86.5225687  82.8601159  66.1265693
  87.4154052  82.9067848  66.5964258  85.3567419  83.6576056  66.4970858
  84.5088469  82.9927779  66.6620216  85.6242291  84.3307884  67.8690146
  86.4893338  84.9916862  67.9231596  84.3589324  85.1917320  68.3658177
  84.1665229  86.0061236  67.6673587  83.5388509  84.4770152  68.4349644
  84.5688911  85.6026184  69.3533379  85.7498269  83.2154423  68.8424452
  86.5557960  82.5124696  68.6318670  86.0479803  83.6110846  69.8133646
  84.8008078  82.6800277  68.8704531  84.9509262  84.6068332  65.3916042
  83.7785141  84.5058701  65.1178676  85.8592257  85.3434690  64.8262175
  86.8468790  85.2336709  65.0067321  85.5163452  86.2228609  63.7655558
  84.6280197  86.7793823  64.0643287  86.6489442  87.2695360  63.4236233
  87.5814884  86.7719640  63.1573835  86.3354439  88.3934703  62.4568910
  85.4759459  88.9090749  62.8852776  87.1955089  89.0100717  62.1956469
  86.0046300  87.9090271  61.5382020  86.8339918  87.9620268  64.6295765
  87.4444868  87.4723180  65.1855273  85.1511468  85.4442762  62.4495759
  84.4983814  85.9569984  61.5525102  85.6207081  84.2377612  62.2531348
  86.3917691  83.9954619  62.8588211  85.4415785  83.4693110  61.0386897
  85.6474669  84.1699040  60.2294431  86.3623498  82.3355600  60.8990914
  87.3771951  82.7293531  60.9545155  86.2239949  81.5896398  61.6817439
  86.2644898  81.7963275  59.9568855  83.9865295  83.0123443  60.9706418
  83.4423276  83.1530079  59.8648883  83.3886366  82.5818199  62.0680618
  83.9668637  82.4581327  62.8868749  82.0105907  82.1090189  61.9605010
  81.8188812  81.4077976  61.1483125  81.7223122  81.1256887  63.1721950
  82.4046880  80.2802200  63.0844705  81.9207004  81.6377676  64.6583123
  81.3775718  82.5626950  64.8523546  81.5616204  80.8597939  65.3320803
  82.9938051  81.6429235  64.8494176  80.3164818  80.5437483  63.0288508
  79.5650646  81.1270568  63.5610382  80.0468554  80.3302580  61.9945275
  80.1573531  79.1567385  63.7294116  80.1178939  79.3325513  64.8044239
  79.1742852  78.8351175  63.3855548  80.9657451  78.4506316  63.5393735
  81.0711060  83.2891206  61.9570646  80.0687668  83.1754294  61.2782595
  81.4851931  84.3900473  62.5688119  82.2979067  84.4040315  63.1683270
  80.7614021  85.6913352  62.4837526  79.7296714  85.4514045  62.7407840
  81.0790276  86.5150290  63.1231394  80.8490864  86.1082617  61.0148157
  79.8336378  86.5036145  60.4590861  81.9912726  85.9132665  60.2943359
  82.8688706  85.8442004  60.7894638  82.0551355  86.2006567  58.8188487
  81.6310362  87.2006854  58.7283535  83.5287805  86.1879021  58.3780487
  84.1095774  86.8327442  59.0375179  84.0283681  85.2387404  58.5721929
  83.7119885  86.4853917  57.3455584  81.1955693  85.3603453  57.8720545
  80.4783154  85.9104423  57.0287150  81.2859667  84.0188621  58.0901433
  81.8765770  83.6995669  58.8446829  80.5257855  82.9961415  57.2990495
  80.6893527  83.2724477  56.2573898  81.1585802  81.5631565  57.6178927
  81.3631239  81.4512745  58.6826670  80.2139755  80.3656924  57.0746064
  80.7633843  79.4251424  57.0342995  79.4035427  80.1688116  57.7764159
  79.8233811  80.6238462  56.0902391  82.4491240  81.4499579  56.7465616
  82.2568016  81.7380403  55.7130614  83.1217228  82.2698926  56.9983907
  82.8909697  80.4762690  56.9582851  79.0623695  83.0831452  57.6296196
  78.2840368  82.9959153  56.7189685  78.6004714  83.2451642  58.8991789
  79.2620171  83.2537174  59.6623331  77.1541267  83.4454951  59.2438987
  76.5867105  82.5958246  58.8641258  76.9668551  83.4297299  60.7478362
  77.5295987  82.5943064  61.1643640  77.5256190  84.3083432  61.0702048
  75.5282750  83.4098864  61.3093761  75.5094493  83.1914669  62.3770804
  75.0649560  84.3836911  61.1508165  74.5357263  82.4219793  60.7518861
  73.6999193  81.9024688  61.4989466  74.5514771  82.0142618  59.5846539
  76.5563903  84.7937016  58.6453510  75.4297776  84.7695090  58.2226169
  77.4175386  85.8050216  58.5660837  78.3295336  85.7747426  58.9990368
  77.0526091  87.0302687  57.8159220  76.0708714  87.3505010  58.1648387
  78.0378441  88.1479047  58.1563967  77.9973981  88.2964732  59.2354730
  79.0325499  87.7800965  57.9046477  77.7231686  89.0551344  57.6405465
  76.9696449  86.8465662  56.3280595  76.0361430  87.2120697  55.7001237
  77.9103478  86.1708914  55.7255850  78.8136369  86.0590112  56.1634676
  77.8405381  85.7702877  54.3328266  77.8040076  86.6969303  53.7600142
  79.1646805  85.1213410  53.9614829  79.8130120  85.7285635  53.3297828
  79.8184686  84.8945488  54.8036387  79.0004807  84.1448306  53.5058837
  76.6188605  84.9860681  53.8567272  76.0030269  85.2955673  52.7844851
  76.2279137  84.0654743  54.7301609  76.7832546  83.9363126  55.5638358
  75.0106016  83.2209394  54.5959610  75.0439703  82.8750469  53.5627936
  74.9188383  81.9876986  55.4903517  75.1891092  82.3224327  56.4918559
  73.9658609  81.4588148  55.4756605  75.8528699  80.8996998  54.9961404
  75.7132375  80.3769636  53.6972642  74.9499781  80.7701670  53.0420645
  76.5648596  79.2830821  53.2756046  76.4568298  78.9283183  52.2612712
  77.4829260  78.6784385  54.1462052  77.9202546  77.7303422  53.8698879
  77.5464103  79.2349317  55.4336324  78.1635246  78.8587665  56.2361747
  76.8023325  80.3585506  55.8473519  76.8875563  80.7653322  56.8441991
  73.7614014  84.0456585  54.7800030  72.7217181  83.6671636  54.3115431
  73.8982125  85.2599875  55.3805981  74.8459575  85.4870706  55.6458446
  72.8004971  86.1554058  55.5981442  71.8854179  85.6497187  55.9064307
  73.0104374  87.1601227  56.7060506  73.4641234  86.6888571  57.5779182
  73.7340140  87.8343145  56.2477893  71.6499810  87.8793907  57.1643627
  72.0149783  88.4075695  58.0452169  71.2926098  88.4912510  56.3360748
  70.5728989  86.9529820  57.6078290  70.0357314  86.5670697  56.7414441
  70.9364888  86.1314577  58.2251187  69.5776599  87.5735727  58.5942118
  70.0854516  87.7647299  59.5395723  69.2606083  88.4893340  58.0951941
  68.4146604  86.7607234  58.8800445  68.4168993  86.4764355  59.8492104
  67.5359115  87.1798851  58.6113368  68.4766889  85.9287845  58.3106460
  72.3275806  86.8330973  54.2975249  71.1533408  86.7227860  53.9999290
  73.2038187  87.3959902  53.4602261  74.1332665  87.4091302  53.8553021
  73.0072145  87.9793587  52.1116358  71.9677574  88.2656104  51.9513483
  73.8910602  89.2171013  52.0507143  73.6263993  89.6474925  51.0849428
  73.5642134  90.0134878  52.7193398  75.6709359  88.9597928  52.2330598
  75.7779213  88.2338471  53.3495138  73.3221725  87.1878376  50.8906185
  73.3289251  87.7681414  49.7509644  73.7751016  85.9286949  51.0736156
  73.9119183  85.6415683  52.0322294  74.3871821  85.1302942  50.0530575
  74.7712169  84.2377446  50.5469961  73.4295757  84.8051981  49.0146401
  73.0932539  85.7538663  48.5962906  73.9538395  84.1928595  48.2809498
  72.0144484  83.8397505  49.6623204  72.7295518  82.7630125  50.0001984
  75.5483558  85.9216899  49.4024848  75.5395562  86.4174806  48.2315288
  76.6020725  86.0764238  50.1406737  76.6452111  85.6541170  51.0571615
  77.8679579  86.7979404  49.8101274  77.6379432  87.8482338  49.6310227
  78.7728134  86.9505769  50.9709694  79.0950543  85.9336156  51.1946896
  79.5986872  87.5972948  50.6745582  78.2363937  87.2935731  51.8556873
  78.4315668  86.1666130  48.6186264  78.6635997  84.9701418  48.5731854
  78.8070237  86.9469442  47.6443510  78.5757194  87.9230122  47.7622049
  79.5355313  86.5116182  46.4481949  78.9016817  85.7112914  46.0663207
  79.7252143  87.6086650  45.4978672  79.9193600  87.1698057  44.5191895
  78.8155236  88.2086199  45.4745514  80.5652480  88.2426847  45.7815116
  80.9393543  86.0514447  46.8295564  81.4368414  85.0619177  46.3080596
  81.7060608  86.8016715  47.6721648  81.3584112  87.7104561  47.9430257
  82.9563160  86.4411953  48.3205368  83.0938844  85.3618599  48.3854249
  84.0390269  87.0528453  47.4734941  84.0517179  86.4324522  46.5773680
  83.9537321  88.1373319  47.4048391  84.9811572  86.7580909  47.9356918
  83.1786118  86.9764574  49.7291233  82.5637038  87.9466573  50.1396567
  84.1689522  86.4249017  50.3941347  84.6806250  85.7831806  49.8054338
  84.8477461  87.0696711  51.5686996  84.2230677  87.9142661  51.8594508
  84.8341517  86.2035479  52.8672317  85.6041219  85.4328734  52.9045270
  85.3079230  87.0454043  54.0955434  85.3474677  86.4719717  55.0216948
  86.3512166  87.3533656  54.0262730  84.6715257  87.9193863  54.2343270
  83.4862464  85.5896202  53.2711540  83.0075982  86.1805318  54.0520219
  82.8195189  85.4878961  52.4148666  83.5730766  84.2011635  53.7887191
  83.8485409  83.5766205  52.9389159  84.3609889  84.1345832  54.5389396
  82.6579869  83.9017217  54.2996357  86.3289896  87.5333769  51.2463203
  87.1540792  86.6639478  50.9928187  86.6384982  88.8061832  51.3677603
  85.9557870  89.3842448  51.8366424  88.0270262  89.2816796  51.1103442
  88.6055637  88.6517812  50.4345480  87.9714559  90.6901682  50.5489543
  87.2329447  91.3130401  51.0536666  89.3821015  91.3625224  50.7082905
  89.4247457  91.8631579  51.6755807  90.1290113  90.5698663  50.7521300
  89.6784942  91.9053034  49.8106919  87.4277576  90.7185036  49.0968450
  87.8024235  91.6377275  48.6464889  87.9894378  89.9089177  48.6308099
  85.9247683  90.6687465  48.8683977  85.6635289  90.8590054  47.8274189
  85.5445777  89.6674485  49.0707769  85.4387159  91.3632309  49.5536598
  88.7769379  89.1345068  52.4948776  88.2947496  89.6711933  53.5398447
  89.8520915  88.3914121  52.4821141  90.1436896  87.9172589  51.6393512
  90.6804576  88.1837452  53.6787202  90.3362907  88.8715034  54.4512072
  90.3199452  86.7512683  54.2027362  89.3362025  86.9131957  54.6433464
  90.2013876  85.7422038  53.0295295  91.0486250  85.8136584  52.3474828
  90.2947476  84.7114280  53.3714144  89.3124491  85.9390222  52.4302156
  91.2487987  86.2714057  55.2524801  92.2269731  86.1983346  54.7771064
  91.3333675  87.0160609  56.0439985  90.8577696  85.3517783  55.6877775
  92.1758216  88.2834191  53.3563923  92.8251300  87.5730549  52.5920232
  92.6525245  89.2814223  54.1384357  92.0898526  89.8252666  54.7769760
  94.0818785  89.5383106  54.2568885  94.6133822  89.4600476  53.3084734
  94.4037338  91.0024681  54.8478029  93.7704118  91.1348553  55.7250013
  95.4625620  90.9246250  55.0947168  94.2727754  92.0681187  53.7598636
  94.8975107  91.7967370  52.9088732  92.7395263  92.2410596  53.3792657
  92.0918759  92.1405302  54.2502135  92.6436874  93.1784089  52.8312772
  92.6021746  91.3990964  52.7007765  94.8387485  93.3549286  54.4910961
  95.8703227  93.1583413  54.7832039  94.9700550  94.1493313  53.7563969
  94.1378716  93.7184371  55.2425906  94.6966327  88.5303221  55.2353218
  94.1832244  88.2092845  56.2822388  95.8937948  88.0603011  54.9114964
  96.1495814  88.2346619  53.9501059  96.6015030  87.0585787  55.7039424
  96.4092572  87.1466124  56.7732373  95.9945018  85.6584368  55.3592416
  94.9284349  85.7725812  55.5556461  96.2409321  85.2075023  53.9097484
  95.5432394  84.3985687  53.6933022  96.1912635  86.0425845  53.2109185
  97.2902205  84.9128658  53.9266686  96.4388588  84.5854313  56.1941806
  96.2377984  84.8048570  57.1068859  98.1372787  87.1826800  55.3871282
  98.5281890  87.5587450  54.3320454  99.0014357  86.9459472  56.3990561
  98.5032620  86.5381599  57.1773115 100.4749604  86.7639823  56.3958745
 100.9046921  87.2782816  55.5362635 101.1629116  87.3267947  57.6885048
 100.7003471  86.7954091  58.5202331 102.6854769  87.1786696  57.6597455
 103.1499397  87.7514877  58.4624021 102.9995053  86.1595090  57.8851290
 103.1230284  87.4293311  56.6933901 100.8007420  88.7109434  57.6225086
  99.8751792  88.8730710  57.8191003 100.8809874  85.2913209  56.2121414
 101.8671039  84.9502265  55.5474417 100.2074086  84.3525356  56.8799485
  99.4214099  84.5527001  57.4818125 100.6126823  82.8962459  56.9702488
 101.5895914  82.7940735  56.4976838 100.7578088  82.3174049  58.4002513
 101.0955628  81.2810660  58.3930191 101.9441665  83.0354567  59.0520160
 102.0490974  82.6901813  60.0805369 102.8096823  82.8583789  58.4135601
 101.6920953  84.0929146  59.1320201  99.6232729  82.4567017  59.2110840
  99.2806498  83.3447597  59.0863264  99.6102679  82.1215793  56.1527100
  99.6784601  80.8952487  56.1758914  98.6026475  82.6527695  55.4621565
  98.4431275  83.6442545  55.5701838  97.4285577  81.8241976  55.0231299
  96.8649927  82.3560301  54.2565474  97.8368727  80.9005387  54.6129007
  96.4042978  81.4446445  56.1531021  95.2897306  81.0869863  55.8494565
  96.7111592  81.5359346  57.4949853  97.5124157  82.0375494  57.8507311
  95.7238008  81.0113104  58.4995750  95.5260150  79.9552625  58.3156891
  96.4609029  81.1262641  59.8009581  97.4911593  80.7849755  59.7000683
  96.6980529  82.1431402  60.1137259  95.7140962  80.2766761  60.8550270
  94.6517041  80.5195330  60.8760903  95.8655451  79.2104162  60.6866844
  96.1380451  80.5486983  62.3197588  97.2143936  80.4238900  62.4380676
  95.7089885  81.4727558  62.7073269  95.4174736  79.5349298  63.1316807
  95.3492237  78.6466370  62.6558888  94.6290071  79.6654201  64.2027626
  94.3101439  80.8262742  64.7919043  94.6176643  81.6757950  64.3403870
  93.4646684  80.8704776  65.3426467  94.0001753  78.6052971  64.7064683
  93.9529202  77.7542217  64.1646772  93.3015655  78.6564642  65.4341365
  94.3080610  81.6622725  58.5839963  93.3114807  80.9489521  58.7487231
  94.2729970  83.0114246  58.4695147  95.0859863  83.6011243  58.3627305
  92.9824110  83.7346982  58.3383041  92.4222087  83.5961889  59.2630249
  93.1817936  85.1948940  58.0898993  93.8173399  85.4259296  57.2350290
  92.1959622  85.6268110  57.9175838  93.6905099  85.6514389  59.3258016
  94.6302764  85.5221413  59.1784059  92.0573778  83.1299593  57.2366033
  90.8262635  83.1241009  57.3587035  92.6417936  82.7236484  56.0967722
  93.6503192  82.7193311  56.0416910  91.8322671  82.2228615  54.9649604
  90.9721762  82.8747388  54.8119572  92.7856764  82.3174449  53.7474791
  92.4007772  81.9782042  52.7857479  93.1846678  83.2971652  53.4846977
  93.6030933  81.6369593  53.9859768  91.3312708  80.7829807  55.2325428
  90.2701289  80.3855154  54.8363203  92.1533767  79.9873874  56.0294358
  93.0492322  80.3929378  56.2599070  91.9197264  78.6422786  56.6343182
  91.6156454  78.0052428  55.8037513  93.1525620  77.9807513  57.1192350
  94.0301470  78.1250138  56.4890502  93.3713566  78.3733878  58.1122496
  92.9831896  76.4360143  57.3996998  92.3254905  76.2603943  58.2509868
  92.4945157  75.9024074  56.5844875  94.2524204  75.6621417  57.7247172
  95.3379118  75.8417231  57.1560043  94.0545616  74.6288436  58.4717330
  94.8327733  74.0972973  58.8349755  93.1486404  74.4628546  58.8863018
  90.8161045  78.5760670  57.7431999  90.0129674  77.5873658  57.7125612
  90.7839323  79.5312368  58.6764914  91.5313321  80.2100445  58.7032053
  89.7438026  79.6779774  59.6681055  89.4996122  78.7034749  60.0909840
  90.2207944  80.5870094  60.7912907  90.4841889  81.5890332  60.4525315
  89.3880890  80.7338370  61.4791461  91.3697636  79.9775119  61.5746216
  92.0780968  79.4218958  60.9600828  92.1014253  81.2219201  62.2324781
  92.4577293  81.9294750  61.4838233  91.4255872  81.7343093  62.9171767
  92.9851082  80.8760405  62.7687353  90.9078529  79.0726785  62.6800935
  90.1057809  78.4974037  62.2176905  91.7391146  78.4224321  62.9526520
  90.4155716  79.5764658  63.5119333  88.3138417  79.9969243  59.0893801
  87.2824272  79.5770266  59.6612448  88.3305198  80.5200129  57.8683104
  89.2048346  80.8891899  57.5227622  87.1151101  80.7294428  57.0312209
  86.3343843  81.0366024  57.7270943  87.2911359  81.9998838  56.1248838
  88.1764840  81.9705131  55.4897491  86.4194933  81.9555851  55.4718899
  87.4250399  83.3257638  56.8750922  88.0265461  83.0534411  57.7423643
  88.0268686  84.4645613  55.9875110  88.9482317  84.0343116  55.5949697
  87.4008736  84.6481595  55.1142859  88.2883630  85.2893925  56.6504428
  86.1604580  83.8961031  57.4296504  86.3332282  84.9086676  57.7942920
  85.4174891  83.8566423  56.6331292  85.7717193  83.1934386  58.1667015
  86.7162314  79.4590590  56.2661070  85.5067621  79.0221348  56.2901083
  87.7286882  78.9055064  55.5309263  88.5825962  79.4448220  55.5219922
  87.5008435  77.6079685  54.8044428  86.7392424  77.8300992  54.0569658
  88.8245635  77.1136809  54.2075167  89.3377474  77.9356918  53.7083891
  89.4051954  76.9455174  55.1145391  88.7350628  75.9335742  53.4104023
  88.2107391  76.0739710  52.6185857  86.9108045  76.4981541  55.7539472
  85.9921850  75.8013756  55.3314374  87.3161258  76.3389549  57.0599365
  88.1406667  76.8803251  57.2770782  86.7317208  75.2979903  57.9046041
  86.7045906  74.4701183  57.1960896  87.6183330  74.9960316  59.0581301
  87.1028770  74.2490406  59.6617936  88.6385116  74.8436039  58.7057719
  87.8065699  76.2350383  60.0090629  88.4920335  76.9085122  59.4945995
  86.9043804  76.7497264  60.3397158  88.3780447  75.6844860  61.3343256
  89.3542088  75.2142676  61.2155896  88.5608125  76.6002086  61.8966188
  87.4133670  74.7902572  62.0527750  86.5104444  74.6636555  61.6182605
  87.6648574  74.1980159  63.1665473  88.7994877  74.5252701  63.8094289
  89.4928749  75.2089479  63.5412889  88.9591568  74.2686538  64.7731854
  86.8052053  73.3618231  63.5948150  85.9910240  73.1180673  63.0491054
  86.8390430  72.9793206  64.5289706  85.2474709  75.3995460  58.3667136
  84.6286222  74.4236118  58.7608428  84.6282207  76.5127958  58.1467758
  85.1700839  77.3133092  57.8540925  83.1949740  76.6354364  58.4756584
  82.9722043  75.6976491  58.9846109  82.8905223  77.7441281  59.4306825
  83.1765203  78.7323435  59.0704942  81.8016897  77.7851665  59.4602331
  83.4260953  77.4693700  60.8120229  82.7131300  76.5679171  61.6993740
  81.9085429  75.9852473  61.2756249  83.2060303  76.2975248  62.9853576
  82.7187616  75.5842981  63.6336584  84.3972054  76.8743200  63.4016613
  84.9044396  76.4720815  64.5548317  85.7683552  76.8571749  64.7190058
  85.0663125  77.8308448  62.5966823  86.0420465  78.2301235  62.8310315
  84.5292375  78.1340016  61.3355524  85.0375898  78.8329046  60.6878545
  82.3912089  76.5227589  57.1426596  81.1494065  76.4238410  57.2352387
  83.0375223  76.4207830  55.9460762  84.0429906  76.4220882  56.0416364
  82.5268524  75.9540946  54.6467483  83.4578524  75.9713442  54.0801257
  82.0034339  74.4560378  54.7129360  81.3058423  74.3663040  55.5456982
  81.5030305  74.1272072  53.8021297  83.1281397  73.4401764  54.9497089
  83.6628066  73.6020673  55.8856698  82.6961172  72.4422745  55.0254135
  84.1390165  73.3411457  53.8116597  83.5470438  73.2401734  52.9020043
  84.6959327  74.2723259  53.9159393  85.1310498  72.3067317  53.9938332
  84.9152996  71.6158092  54.6982430  86.3609744  72.1831307  53.5441238
  86.9110473  72.9192195  52.6440241  86.4787639  73.7693010  52.3114529
  87.8812621  72.6704711  52.5139949  87.1393079  71.2248295  53.9509957
  86.8794499  70.6299878  54.7247806  88.0116607  71.2051682  53.4423564
  81.4899637  76.9088381  53.9409271  80.3359530  76.5412374  53.9387019
  81.8257596  78.1218325  53.5277049  83.0816996  78.8098986  53.7254227
  83.8981634  78.1869685  53.3601215  83.1710213  79.1322920  54.7628274
  83.1064082  80.1492026  52.9728231  83.4497096  80.0777953  51.9407321
  83.6377223  80.8614049  53.6041501  81.5919016  80.4908226  52.9034745
  81.3806144  81.1510840  52.0622732  81.2318092  81.0040924  53.7950978
  80.9650962  79.0710421  52.8457974  79.9955429  79.0830707  53.3437169
  80.7993976  78.6246625  51.3954513  81.6521717  78.0109560  50.7617759
  79.6404708  78.9771879  50.8615135  78.9897603  79.3810696  51.5199627
  79.3007078  78.9936828  49.4250225  79.5939620  78.0739174  48.9188767
  77.7304360  79.1654814  49.3219036  77.3112922  78.5865157  50.1448357
  77.4248563  80.1872323  49.5473224  77.3463678  78.7828792  47.9196382
  77.9886923  79.3145833  47.2176340  77.6729265  77.7545594  47.7645182
  75.9055762  78.9020059  47.6540526  75.3483580  78.8963084  48.5908425
  75.7845498  79.8391293  47.1106262  75.4730166  77.6745979  46.9421356
  75.9293002  76.7967557  47.1454960  74.4423474  77.4466697  46.1189962
  73.7984412  78.4071664  45.6666544  73.8143291  79.3413326  46.0503124
  73.0426466  78.2106920  45.0261294  74.0593842  76.2947790  45.8442478
  74.5779198  75.5023097  46.1952653  73.4490086  76.2082035  45.0442094
  80.0586904  80.1542104  48.7713970  80.4813863  80.0596066  47.6441138
  80.3786337  81.2073743  49.4878423  79.9724489  81.2451585  50.4118126
  81.1313231  82.3704939  48.9845009  80.6392145  82.6569463  48.0550455
  80.9236289  83.5995210  49.9146076  79.9125466  83.7090422  50.3067990
  81.5926672  83.5495805  50.7736732  81.2149438  84.5493820  49.4662617
  82.6449521  82.0050744  48.8241375  83.0919999  81.1806357  49.6309358
  83.3369373  82.5512047  47.8401051  82.8476983  83.2148917  47.2567770
  84.7638188  82.3687479  47.5407600  84.9955432  81.3063170  47.6159375
  84.9639000  82.8764471  46.0701279  84.4172625  82.2329042  45.3808201
  84.5560650  83.8840906  45.9899708  86.0068848  83.0113577  45.7835074
  85.6034170  83.1392663  48.5550115  85.4100067  84.3851619  48.6056205
  86.4458099  82.4751886  49.3437637  86.6776852  81.5421262  49.0343636
  87.3783798  83.1294984  50.3052316  86.7603062  83.9159296  50.7383726
  87.7496851  82.0894453  51.4404638  88.0745595  81.1835821  50.9286320
  88.8641685  82.7029925  52.3257296  89.7462278  82.8810008  51.7106485
  88.3727606  83.5094354  52.8700348  89.0990529  81.9518962  53.0799177
  86.5676538  81.5905413  52.2087119  85.9949587  80.9497288  51.5383140
  86.8797555  81.1472823  53.1543408  85.9864308  82.4701881  52.4853600
  88.5487790  83.7210217  49.5179255  89.0977532  82.9477379  48.7246568
  88.8663218  85.0151369  49.5914277  88.2636826  85.5593926  50.1920730
  89.7463843  85.6464994  48.6014169  90.0663334  84.8706818  47.9058290
  89.0440281  86.6932671  47.7806306  88.5228125  87.2836215  48.5342534
  90.1435257  87.5030334  46.9349332  89.6761057  88.1608945  46.2022372
  90.7475607  88.2021160  47.5133148  90.7896594  86.8458643  46.3528532
  87.9595881  86.0556931  46.8403880  88.4752337  85.4937771  46.0616326
  87.3173502  85.4807317  47.5075206  87.1434504  87.1824029  46.0729685
  87.8032221  87.7178262  45.3902329  86.3286757  86.7254771  45.5113094
  86.7315916  87.8515917  46.8284004  90.9971037  86.0784821  49.4191355
  90.8565308  87.0262445  50.2216275  92.0768639  85.3105389  49.3382965
  92.1712683  84.7836864  48.4817737  93.2210809  85.3590212  50.2442839
  92.8687360  85.7430850  51.2015974  93.6562107  83.8700525  50.4185366
  93.9410897  83.3412030  49.5089970  94.4317470  83.7899971  51.1803067
  92.7543151  83.3657921  50.7655293  94.3033289  86.2597139  49.7528842
  95.1506545  86.0017665  48.8897638  94.3579744  87.4669139  50.2565181
  93.6465306  87.7307593  50.9231014  95.4202833  88.4778462  50.0694130
  95.8421242  88.4717040  49.0643694  94.7159675  89.8706300  50.1980273
  94.1527366  89.8395781  51.1307419  95.7495633  90.9992273  50.1116983
  95.1257367  91.8840496  50.2383257  96.2907124  91.0780723  51.0545882
  96.3795908  90.9919501  49.2221911  93.7022303  90.2267051  49.0782848
  93.1216970  91.1041491  49.3631725  94.1634483  90.3060873  48.0938680
  92.9777330  89.4128034  49.0502389  96.5979455  88.4014041  50.9512034
  96.4450766  88.3795994  52.1808831  97.7774563  88.2302879  50.3140101
  97.7007697  88.2806732  49.3081868  99.1047119  88.1208910  50.9453310
  99.0639255  88.8305815  51.7716336  99.2458501  86.6790101  51.4457589
  98.3159295  86.3353357  51.8987907  99.6014358  85.6638494  50.3745362
  98.9208933  85.7784440  49.5308360 100.5704210  85.8088682  49.8968950
  99.4907017  84.6061606  50.6135519 100.3050517  86.6206561  52.3678797
  99.9688977  86.8517423  53.2369020 100.3318671  88.5410004  50.0657905
 100.2613056  88.4443103  48.8743446 101.3913804  89.0144082  50.6726205
 101.2972773  89.2420783  51.6521475 102.7030155  89.3355818  50.1018351
 102.4907121  89.5247256  49.0495746 103.5437328  90.5008986  50.8187163
 103.5664352  90.2407288  51.8769678 104.5806240  90.4806863  50.4831716
 103.0393419  91.9157073  50.4350027 103.2439303  92.1340361  49.3868728
 101.9519676  91.8821808  50.5029913 103.5830935  93.0502117  51.2896115
 103.1426929  93.1296170  52.2835140 104.6575236  92.8906489  51.3804611
 103.3316532  94.3403817  50.6602507 103.8044407  94.6445056  49.8211307
 102.6050732  95.2820291  51.0890965 101.8863785  95.2698753  52.1483103
 101.9687147  94.5516984  52.8536826 101.3490552  96.0371778  52.5259750
 102.6274556  96.3716216  50.3436003 103.2530954  96.4032108  49.5513341
 102.1245651  97.1950626  50.6421736 103.6361552  88.1465577  50.0034897
 104.4530498  88.0579196  49.0372246 103.5883609  87.2561201  50.9616928
 103.0890006  87.4512243  51.8176564 104.2179631  85.9118029  50.9036051
 105.2773388  86.0464240  50.6851841 104.2526029  85.2208208  52.3103017
 104.7320507  85.8899970  53.0248293 103.2901668  84.9828062  52.7632618
 105.0259338  84.0129728  52.2334864 104.8169407  83.4377960  52.9731443
 103.6995052  84.9753962  49.8685118 102.5862737  84.3743622  50.0858334
 104.3839975  84.8344380  48.7756661 105.1996944  85.4298370  48.7592430
 104.0698008  83.8861538  47.6991153 103.0672237  84.0950608  47.3258870
 105.1786489  83.9284664  46.6527165 106.1733071  83.6229878  46.9774212
 104.8500140  83.3339488  45.8002800 105.2991832  84.9380654  46.2599193
 103.9835062  82.4326303  48.2191890 103.1560114  81.6348551  47.7884546
 104.8420018  82.1840951  49.1861604 105.4498487  82.9288148  49.4960605
 104.8778924  80.9263808  49.8965015 104.9749578  80.1541423  49.1333899
 106.0561160  80.9643905  50.8897232 107.0037185  80.9816939  50.3513459
 105.9938859  81.8736867  51.4875868 106.1014348  79.8030686  51.9202293
 105.2362665  79.7650387  52.5821490 106.2593795  78.9403169  51.2730446
 107.3705622  79.9875523  52.7917244 107.5832975  81.0040736  53.3870772
 108.0640883  78.9147745  53.1250610 108.5608922  78.8883640  54.0040310
 107.9899014  78.0162859  52.6696422 103.4985063  80.6689637  50.6434320
 102.9157724  79.6018233  50.5107032 103.0202057  81.7549716  51.3471495
 103.5496198  82.6150106  51.3618294 101.6518275  81.5615268  51.9293206
 101.6893383  80.7854410  52.6937759 101.3055799  82.6859210  52.8217198
 100.3014468  82.4200179  53.1520600 102.0496068  82.7207164  53.6175296
 101.2626642  83.6660991  52.3467883 100.6166086  81.3053187  50.8332975
  99.7184179  80.4676316  50.9353038 100.7648097  82.1035374  49.7256258
 101.4752658  82.8146147  49.6265757  99.8691853  82.0392686  48.5774580
  98.8722571  82.2062735  48.9853223 100.2127600  83.0987918  47.5618715
 100.3549661  84.0909299  47.9902866 101.1024002  82.8140612  47.0001010
  99.4099395  83.3132203  46.8564690  99.7477801  80.6124465  47.9875008
  98.6884742  80.1504347  47.6592692 100.8517712  79.8920807  47.7939196
 101.7394634  80.2822312  48.0765592 100.8693417  78.4338725  47.3895404
 100.1682471  78.1358674  46.6099513 102.3192884  78.2738526  46.9238728
 102.9645589  78.5343282  47.7628474 102.4626156  77.2076561  46.7482806
 102.6721922  78.9575048  45.6041123 102.0904876  78.7974727  44.6963076
 102.6066901  80.0243647  45.8177493 104.0721446  78.8199221  45.0538709
 104.1621286  77.8402740  44.5846360 104.4082247  79.5069679  44.2772587
 105.0562772  78.9594414  46.1200824 105.2476185  78.1977673  46.7551738
 105.9526255  79.9041372  46.2567573 106.1338294  80.9024229  45.4476271
 105.5323525  81.0113768  44.6436031 106.9634575  81.4779621  45.4231052
 106.7664186  79.8606635  47.2262753 106.5104367  79.1347043  47.8801534
 107.1496016  80.7575020  47.4889975 100.5941719  77.4876753  48.5258984
  99.9216384  76.5444227  48.2517796 100.9629259  77.7550459  49.7934999
 101.4241792  78.6309668  49.9939290 100.6480176  76.8445944  50.9552458
 100.9668367  75.8780368  50.5650718 101.5699397  77.2294032  52.1474454
 101.5444302  78.3174970  52.2066144 100.9898948  76.9152243  53.0151753
 102.9792054  76.7223489  52.0158408 102.7379309  75.6729897  51.8463359
 103.4705113  77.0680691  51.1063195 103.8704681  76.9222571  53.2094379
 103.5279764  77.5577075  54.1999309 105.0131755  76.2838170  53.1969283
 105.5995327  76.2728535  54.0192209 105.1723747  75.6508687  52.4260794
  99.1569119  76.7509615  51.2138751  98.6222360  75.6408547  51.2855535
  98.3931672  77.8401100  51.1909489  98.8071096  78.7537879  51.0728627
  96.8951179  77.7304833  51.3995643  96.6997812  76.9214411  52.1034296
  96.3503547  79.0902658  51.8961606  97.1263795  79.5810736  52.4835218
  96.1745152  80.1752604  50.7725790  95.4060467  79.8733694  50.0609485
  95.9014736  81.1704467  51.1236534  97.1364720  80.1765572  50.2599944
  95.1178725  79.0934092  52.7635229  94.8483432  80.1201442  53.0109909
  94.2886951  78.5335134  52.3309938  95.3837118  78.7146332  53.7504182
  96.1740638  77.2482493  50.1748808  95.0136715  76.8159119  50.3045088
  96.7881509  77.1733479  48.9688135  97.7735613  77.3794150  48.8874032
  96.2303251  76.7158498  47.6871737  95.3226779  77.2600734  47.4261589
  97.2658118  76.9433908  46.5820082  97.7724152  77.8536553  46.9027150
  97.9486498  76.0952434  46.6317909  96.7999709  76.9864327  45.1512208
  95.6443415  77.6851090  44.7015941  95.7300719  77.7815624  43.3905186
  95.0509776  78.4010293  42.8235162  96.8537042  77.1374372  42.9966730
  97.1451627  77.1522992  42.0297546  97.5710441  76.6962205  44.1250078
  98.5959565  76.3556641  44.1234428  95.8412392  75.2793240  47.7196821
  94.9087635  74.9424200  46.9387351  96.3268111  74.4728770  48.6423148
  97.0703293  74.8163589  49.2333452  95.5967023  73.2273935  49.0097565
  95.5614453  72.6665085  48.0757949  96.5322928  72.4666855  50.0711507
  97.5083165  72.3613553  49.5974597  96.4988491  73.0679037  50.9797446
  96.0065426  71.0921606  50.4674569  94.9905842  71.1353306  50.8599718
  95.9333696  69.9936526  49.3717107  95.2640856  69.2052013  49.7159608
  95.5061238  70.4350398  48.4713005  96.8926619  69.5113356  49.1839610
  96.8578840  70.4520826  51.6067723  96.8889937  71.0570039  52.5129767
  96.5045826  69.4379768  51.7935009  97.8807484  70.2625382  51.2812865
  94.0407264  73.2862919  49.5449674  93.3134285  72.3091918  49.3104820
  93.5701747  74.3647556  50.1728025  94.1220634  75.2106671  50.1681317
  92.1481228  74.4168418  50.5510487  91.8552081  73.4562691  50.9749075
  91.9331373  75.5504909  51.6143950  92.0672327  76.5030905  51.1018793
  90.9398651  75.3433932  52.0127020  93.1798219  75.3998376  52.8920482
  94.2184550  75.8485756  52.1815503  91.1379014  74.6443201  49.4429955
  91.3704522  75.4644012  48.5225666  89.9702560  73.9963490  49.5617551
  90.0014941  73.2961808  50.2890340  88.6744979  74.2823665  48.8356975
  88.9648356  74.3498332  47.7872445  87.5805314  73.2312301  48.8844169
  88.0648680  72.3339584  48.4990409  87.2746059  73.1534174  49.9277077
  86.3028581  73.4715523  48.0352373  85.7337105  74.2458917  48.5496056
  86.4673690  73.9520540  47.0707922  85.4111562  72.2459726  47.8453618
  84.5212819  72.4706152  47.2573079  86.0319379  71.5854674  47.2399999
  85.2648600  71.4381104  49.0071914  85.9151565  70.7014518  49.2408092
  84.2634614  71.4646913  49.8797624  83.3619063  72.3402998  49.8049434
  83.2194907  72.8393000  48.9384466  82.5734634  72.1415090  50.4040814
  84.1342618  70.6664274  50.9391217  84.7764630  69.8999244  51.0810958
  83.3282288  70.8418661  51.5219013  88.0605063  75.6418355  49.2767303
  88.0415889  76.0907717  50.4185457  87.5885099  76.2969568  48.2092841
  87.7551344  75.8816730  47.3038113  86.9733588  77.6282142  48.2725573
  86.1579524  77.7713141  47.5635194  86.4366197  77.6287940  49.2212954
  87.9392580  78.8606074  48.2501442  87.4956683  79.9780791  48.0053861
  89.2011667  78.6506252  48.4315797  89.5785467  77.7142774  48.4626141
  90.2191960  79.6800752  48.5796993  89.7319355  80.5926986  48.9229238
  91.2752435  79.2535721  49.6485367  91.6498280  78.2872538  49.3108650
  92.5112451  80.1296003  49.7296573  92.2184835  81.1388593  50.0191349
  93.1562462  79.6109059  50.4389032  93.1252709  80.1100676  48.8292332
  90.5477136  79.0712421  50.9567468  89.7866972  79.8253600  51.1576186
  90.0730394  78.0907026  50.9203246  91.2444739  79.0943845  51.7946601
  90.8288210  80.1485712  47.2114474  91.0109095  79.3330656  46.3826494
  90.9791153  81.4989229  47.0403331  90.4502933  82.0970885  47.6589163
  91.6765147  82.0357722  45.8730476  91.9753166  81.1978441  45.2431720
  90.6265094  82.8416531  45.1364657  90.0460515  83.4732049  45.8090337
  91.1131658  83.4668552  44.3878750  89.7099011  81.9089025  44.3562102
  88.6383061  81.2916781  45.0152367  88.4108585  81.5212512  46.0457538
  87.8578736  80.2845132  44.3955330  87.1675608  79.7670047  45.0452759
  88.1166767  79.9346495  43.0146411  87.5226384  79.1950471  42.4983709
  89.2167281  80.5147072  42.3590534  89.4192761  80.2712472  41.3265309
  90.0096727  81.4819328  43.0368972  90.8478427  81.9230521  42.5179628
  92.8131815  83.0110171  46.2817020  92.6157151  84.1505564  46.6494584
  94.1127709  82.5649258  46.1214238  94.6078492  81.2321785  45.6746332
  95.1503759  81.2250345  44.7292688  93.8201538  80.4839725  45.7631450
  95.6249939  80.9807308  46.7480952  96.2420461  80.1446305  46.4189881
  95.2006936  80.7734662  47.7304957  96.4081724  82.3013460  46.8484961
  97.1340058  82.3359322  46.0360494  96.8424241  82.3871996  47.8445927
  95.2975567  83.3298706  46.6226263  94.9943600  83.8478017  47.5325296
  95.5676998  84.4176585  45.5709810  95.6038245  84.1514957  44.3792005
  95.7859505  85.6135128  46.0531084  95.7543284  85.7140196  47.0576135
  96.1742570  86.8353547  45.3586423  96.4081295  86.6230134  44.3154176
  95.0912492  87.9370275  45.4789008  95.2410568  88.5646790  46.3573245
  95.2931409  88.5491377  44.5998870  93.6356559  87.5211704  45.3729317
  93.4054209  86.7587189  46.1170836  92.7997646  88.8286000  45.5759822
  91.7756567  88.6677888  45.2391524  92.8161942  88.9879633  46.6541443
  93.2982632  89.7037763  45.1591398  93.2674592  86.8864294  44.0246362
  93.4458068  87.5984805  43.2188600  93.8786439  86.0122547  43.8004504
  92.2238116  86.5791988  43.9574799  97.5239599  87.2353966  46.0432726
  97.5250607  87.9098046  47.1264266  98.6581982  86.8309009  45.3942938
  98.5642452  86.2916447  44.5454855 100.1097512  87.1953270  45.6712893
 100.3768005  86.9247687  46.6928501 100.9240679  86.3472139  44.7105577
 100.4415006  85.3794485  44.8471555 100.7564483  86.6504251  43.6770630
 102.5123378  86.1832364  44.8772927 102.7127517  85.9603454  45.9252709
 102.8040277  85.0263279  43.9294614 102.2598631  84.0912022  44.0619876
 102.7276488  85.2715099  42.8701446 103.7851285  84.6193856  44.1742944
 103.2921718  87.4162927  44.4863633 104.3597706  87.2602864  44.6412727
 103.2101307  87.5389825  43.4064020 102.8905797  88.2942206  44.9923900
 100.3125587  88.6781116  45.3494980 100.4973607  89.0073435  44.2049058
 100.0756737  89.4837093  46.3717227  99.7615557  89.1099454  47.2559140
 100.2473476  90.9297216  46.2984080  99.6889551  91.2660417  45.4247927
  99.7315344  91.5857848  47.5840686  98.7323085  91.1659539  47.6997822
 100.3692761  91.3492198  48.4358250  99.5596625  93.0631767  47.4864305
  98.4210327  93.5408280  46.7696435  97.8524177  92.9072125  46.1050892
  98.0293646  94.9002283  46.9346203  97.0994524  95.1682221  46.4551507
  98.7854425  95.7463203  47.7729230  98.2486102  96.9970696  48.0529907
  98.9639008  97.5701118  48.3386177  99.9132330  95.2156202  48.4880959
 100.4534495  95.8690913  49.1571213 100.3353449  93.8774496  48.2983215
 101.0719490  93.3959085  48.9244080 101.7355849  91.2876381  46.1470738
 102.5808714  90.9672007  46.9503163 102.0680693  91.9366331  45.0489931
 101.3949727  92.0927212  44.3123250 103.4054990  92.4009311  44.6817800
 104.1640250  91.6256068  44.7895666 103.4707472  92.6492520  43.1427313
 102.8018139  93.4933400  42.9749704 104.4900990  92.9361747  42.8844067
 103.1147181  91.4470416  42.2345526 102.1383704  91.0400622  42.4976360
 103.1932955  91.7490846  41.1901818 104.0683014  90.2687273  42.4799691
 105.0571275  90.7232681  42.5409245 103.9490673  89.9111738  43.5027396
 103.9059500  89.1608707  41.4753611 103.0612574  89.1276385  40.9225897
 104.7553378  88.1704975  41.1276551 105.9901886  88.0664132  41.5302322
 106.4328826  88.7841160  42.0861414 106.5125193  87.3859175  40.9971316
 104.2944631  87.3205878  40.2848307 103.3136802  87.4022116  40.0578889
 104.8980347  86.5594080  40.0083023 103.9682602  93.6545721  45.3815619
 105.1344871  93.7651295  45.4978157 103.1736541  94.7034190  45.6655103
 102.2188950  94.4262939  45.4873619 103.5020776  96.0857056  46.0229229
 104.0368508  96.4692348  45.1540022 102.2492666  96.9419535  46.2577314
 101.7818739  96.7767911  47.2285092 102.6236364  97.9630793  46.1852784
 101.1138027  96.8195804  45.1887376 100.6866883  95.8169681  45.1677135
 100.2622926  97.4631247  45.4099167 101.6546312  97.0105859  43.7318554
 101.1814300  96.3328984  42.8310782 102.5575642  97.8583529  43.5870050
 104.5000103  96.2986859  47.2352624 104.4415572  95.6059894  48.2670863
 105.4294107  97.2678177  47.1851839 105.8947152  97.7932876  45.9254118
 105.1051995  98.2899348  45.3613836 106.3593340  97.0045212  45.3337387
 106.9888975  98.8357279  46.3136351 106.6205247  99.8594660  46.3794720
 107.7560735  98.9034309  45.5423000 107.4556243  98.3428268  47.6506191
 107.7694072  99.1789175  48.2755932 108.2858514  97.6366650  47.6641193
 106.2280323  97.7386700  48.3229490 106.5207360  96.8915938  48.9433439
 105.3538722  98.7353637  49.1368526 104.6647547  99.5070827  48.5396236
 105.4141645  98.8363527  50.4707509 106.0980834  98.0698119  51.4466906
 107.0063358  98.6101373  51.7135726 106.2327637  97.0782751  51.0144404
 105.2833445  97.8596189  52.6964257 105.9293550  97.8369432  53.5740681
 104.5758012  97.0305585  52.6834601 104.4940065  99.1354651  52.6706553
 105.0875358  99.9396454  53.1055313 103.5148568  99.1065831  53.1487464
 104.2718452  99.4235728  51.1670913 103.3774179  98.8183738  51.0192102
 103.9386755 100.9697322  50.9325227 104.9115847 101.8000359  50.7314165
 102.7133811 101.3781118  51.1936767 102.0095518 100.6547237  51.1554499
 102.2194194 102.7766369  51.3282423 102.5261838 103.3835538  50.4763907
 100.7477681 102.8768604  51.3423431 100.3043094 102.4703220  52.2512393
 100.4070713 103.9122429  51.3458297 100.0471054 102.1414653  50.1685238
 100.4722807 101.1436449  50.0604480  99.0106846 101.9548929  50.4498929
 100.0819665 102.8284352  48.7795721  99.4351277 103.8944563  48.5807984
 100.5805140 102.1065447  47.8442012 102.7747498 103.3752875  52.6413418
 103.1402265 102.6461266  53.5972641 102.8895036 104.6837510  52.7614800
 102.6151657 105.2994688  52.0092717 103.4982041 105.2766231  53.9291896
 104.4185555 104.7451637  54.1712727 103.8395830 106.7196244  53.6217239
 102.9523945 107.3084039  53.3886245 104.2433884 107.2504061  54.4839117
 104.5114613 106.7496874  52.7639477 102.8306732 105.2033355  55.2531239
 103.4944842 105.4916852  56.2477093 101.5722427 104.7189743  55.3347803
 101.2715825 104.3728548  54.4348172 100.8175617 104.5503873  56.5989829
 101.5150106 104.5322131  57.4364815  99.7187214 105.6046232  56.8149575
  99.0523311 105.7300442  55.9615500  98.8847909 105.1644742  58.0413616
  99.4275382 105.0714469  58.9820922  98.0206686 105.8196543  58.1518602
  98.4189211 104.2162223  57.7732437 100.3143531 106.9883657  57.1862319
 100.6964560 106.9013549  58.2033487 101.0914348 107.3388683  56.5069284
  99.3272875 108.2199082  57.3048979  98.6034325 108.2461563  56.4903670
  98.6247815 108.0527818  58.1213909  99.7170013 109.2331389  57.4028100
 100.2089055 103.2072461  56.3833428  99.5884357 102.9804863  55.2922394
 100.2559865 102.3488751  57.4270080 100.6935437 102.7091786  58.2629656
  99.8316934 100.8874722  57.2644162 100.3718437 100.4720056  56.4136893
 100.2140196 100.1282047  58.5267780 101.3028565 100.0900737  58.5596433
  99.9165813 100.6927265  59.4105104  99.6236129  98.8031925  58.7711037
 100.0512854  97.6551077  58.1577262 100.8336431  97.5711841  57.4179413
  99.2049838  96.6022276  58.5006742  99.1929648  95.6513663  58.1603531
  98.1573964  97.0156790  59.3775678  97.0558096  96.3942546  59.9708376
  97.0033578  95.3221678  59.8513406  96.1797834  97.1315062  60.8230651
  95.4509310  96.6675001  61.4710555  96.4474588  98.4872393  61.0827529
  95.7834251  99.0897051  61.6848313  97.5022148  99.1674236  60.3898538
  97.5184772 100.2455812  60.4507971  98.4047878  98.4373220  59.5434207
  98.3322548 100.6463084  56.9204463  98.0253619  99.8566397  56.0384551
  97.4325796 101.3917964  57.5173944  97.7925951 101.9896658  58.2474922
  96.0277973 101.2847488  57.2334868  95.6234661 100.3204425  57.5413030
  95.3667678 102.3956120  58.1840008  95.9995591 103.2830591  58.1949234
  94.4190360 102.8131069  57.8439972  95.3363156 102.0112262  59.2035341
  95.6832501 101.5744215  55.7904205  94.7227919 100.9698669  55.2649602
  96.4277797 102.4407580  55.0734959  97.3250428 102.7660672  55.4039392
  96.0874627 102.7891426  53.6478899  95.0238713 102.6921388  53.4298803
  96.6139452 104.2083400  53.3314736  97.6920567 104.0571729  53.3856149
  96.2460279 104.4807254  52.3422599  96.0711609 105.3159613  54.2212502
  96.4286783 106.4296723  53.9357653  95.2358170 105.1141735  55.1317469
  96.7487234 101.7474388  52.6984914  96.1099317 101.4343767  51.7041455
  97.8245571 101.0958124  53.1297290  98.3928829 101.4930051  53.8641904
  98.3691826  99.8861299  52.4592790  98.4723342  99.9868731  51.3788549
  99.7783205  99.6075026  53.0707737 100.4634101 100.3957391  52.7586270
  99.7727366  99.6225652  54.1606584 100.4643880  98.2829804  52.5700724
 101.0593379  98.3128383  51.4824898 100.5879729  97.3758419  53.4181232
  97.4755965  98.6904436  52.6858225  97.4032522  97.7472002  51.8947903
  96.7161134  98.6207786  53.7796978  96.8121827  99.3472868  54.4747733
  95.6846249  97.6268862  54.0769843  96.0384094  96.6386205  53.7832666
  95.4966075  97.6347639  55.5915689  95.6593619  98.5815079  56.1066327
  94.1680153  97.0749861  56.0143803  93.3327592  97.6337370  55.5921898
  94.1399718  96.0307300  55.7030440  94.0677126  97.1146664  57.0990327
  96.5289350  96.6566861  56.1786400  96.3590702  96.6653883  57.2552877
  96.4357854  95.6505059  55.7699205  97.5246071  97.0950255  56.1108049
  94.4513676  97.8939959  53.2954151  93.8433872  96.9532034  52.7206445
  94.0977908  99.1489381  53.1289288  94.5825747  99.8357245  53.6887713
  92.9497916  99.6038343  52.3539985  92.0504519  99.1056027  52.7160354
  92.7690028 101.2033892  52.5625417  92.9355773 101.4895313  53.6010386
  93.3373484 101.6734298  51.7599445  91.3233484 101.5591926  52.2082664
  90.3670231 100.7970742  52.3421701  91.1351306 102.6526082  51.6522357
  93.1814135  99.2548025  50.8265468  92.3207489  98.6776834  50.1274147
  94.3761426  99.5363777  50.2797169  95.0171832 100.0488590  50.8684561
  94.7512328  99.3057518  48.8902402  94.0380328  99.7319450  48.1846792
  96.1120742  99.9852689  48.6149232  96.1099867 101.0340160  48.9120232
  96.8949645  99.6191263  49.2790949  96.5943023  99.9168671  47.1961126
  96.5537308  98.8340537  47.0779214  95.9324365 100.4052089  46.4808396
  97.9982370 100.3694176  46.8485125  98.1041217 101.4080701  47.1617049
  98.6743872  99.6890780  47.3662951  98.1887298 100.2254212  45.4096315
  97.4502739  99.7261274  44.9347539  99.3037313 100.4972380  44.7294411
 100.3873969 101.0485018  45.3369567 100.2905084 101.2572560  46.3203900
 101.2751077 101.0951318  44.8574829  99.4401412  99.9840537  43.5340870
  98.7462204  99.3346248  43.1923035 100.3242893  99.9325705  43.0485582
  94.6952718  97.7151343  48.6937058  94.4141393  97.2357045  47.5612270
  95.0976382  96.9250424  49.7339113  95.3320763  97.3896368  50.5995772
  94.9960905  95.4319326  49.7577896  95.3858533  95.0215490  48.8262467
  95.8256780  94.8651580  50.9215915  95.7203481  95.5701718  51.7461238
  95.3782394  93.9299419  51.2581620  97.3095062  94.5633062  50.6418711
  97.3234856  93.8415278  49.8252069  97.8083257  95.4869668  50.3483582
  97.9687697  93.8697729  51.8435112  97.2936998  93.0655712  52.1361545
  98.9054870  93.4166482  51.5188696  98.1472618  94.8554433  52.9925758
  98.0016405  95.8464629  52.8630590  98.6861823  94.5695159  54.1059099
  98.7726203  93.3030110  54.4606530  98.5304668  92.5847938  53.7930920
  99.4063195  92.9999509  55.1863801  99.2359867  95.4564962  54.8665262
  99.3904485  96.4013097  54.5446863  99.5921055  95.1581906  55.7633502
  93.5268471  94.9748903  49.8317855  93.3166058  93.8785894  49.2910166
  92.5353424  95.7326709  50.2907774  92.8041669  96.5585226  50.8063377
  91.1345832  95.1931374  50.1170144  91.1250574  94.1101237  49.9939462
  90.3120706  95.6587969  51.3516314  90.3321166  96.7483306  51.3764192
  88.8073583  95.2385766  51.1931480  88.5097214  94.1902889  51.2174635
  88.1347285  95.6408512  51.9506852  88.3630736  95.8490306  50.4069818
  90.8027620  95.1056080  52.6591509  90.5265733  94.0523645  52.7091669
  91.8881289  95.1921443  52.7100451  90.4689040  95.5937385  53.5747756
  90.5222000  95.6781348  48.8371631  89.7284265  94.9415234  48.2073362
  90.9068948  96.8413863  48.3148976  91.5865759  97.4035921  48.8068917
  90.5977733  97.2226404  46.9174550  89.5168493  97.3525559  46.8640940
  91.2570951  98.6189799  46.6253518  92.3220125  98.6547513  46.8550719
  91.0777030  98.8986734  45.5872302  90.6643742  99.7717303  47.5197997
  89.6730406 100.0113231  47.1351532  90.4383335  99.2672995  48.4592526
  91.4978946 101.0189635  47.7642793  92.3882874 101.4443502  47.0487551
  91.2271324 101.6581450  48.8830592  91.7646674 102.4761703  49.1320388
  90.4027516 101.4238053  49.4174949  91.1407350  96.2271058  45.8516007
  90.4565418  95.7939111  44.9251993  92.3693391  95.7300895  46.0926552
  92.9655324  96.2088966  46.7525016  93.0023234  94.6476544  45.3118048
  93.1431338  95.0701249  44.3169063  94.3620797  94.2171092  45.8773994
  94.9316496  95.1326743  46.0368695  94.2597211  93.6676397  46.8131970
  95.2041180  93.2588435  45.0477122  95.8269467  93.7458264  43.9414812
  95.7561142  94.8115250  43.7811776  96.7075513  92.9869183  43.2105005
  97.3579212  93.3956182  42.4512642  96.9138717  91.6174345  43.5524655
  97.5340448  91.0455623  42.8781102  96.3842976  91.1483214  44.7991290
  96.5740228  90.1281542  45.0985975  95.4053795  91.9049373  45.5171968
  94.7871744  91.4171781  46.2563327  92.1480128  93.4040894  45.2050856
  91.8716810  92.8931601  44.1419982  91.5904970  93.0222070  46.3711002
  92.0386658  93.4780050  47.1530804  90.7024728  91.8003984  46.4926304
  91.2437227  90.8738253  46.3014999  90.4495437  91.8381669  47.5522073
  89.3834857  91.9604069  45.7553213  88.8407510  91.0454778  45.1641910
  88.8284803  93.1585970  45.6394694  89.3620346  93.8523520  46.1436059
  87.5839906  93.4538854  44.9730359  86.8786922  92.6707812  45.2512621
  86.9342241  94.7522344  45.4177041  87.6934982  95.5305774  45.3416130
  85.6940743  95.2965662  44.7048638  85.9192165  95.4718619  43.6528741
  84.9342516  94.5359057  44.8839725  85.3545007  96.1895037  45.2296870
  86.5383194  94.6328748  46.9424438  85.6721278  93.9898351  47.0983669
  87.3170583  94.0522612  47.4369790  86.3382704  96.0509452  47.5482234
  87.1470013  96.7065691  47.2254140  85.3167403  96.4017450  47.4015407
  86.3214014  95.8348927  48.6164741  87.8722839  93.4751585  43.4235298
  87.1734761  92.7456751  42.7000749  88.8601436  94.2168622  42.9786492
  89.3368787  94.8563156  43.5982644  89.3322116  94.1924633  41.5702527
  88.5574535  94.5721188  40.9041359  90.4269379  95.2560445  41.4376430
  91.1092853  94.9324180  42.2236252  90.7713703  95.1888662  40.4056625
  89.9227358  96.7018857  41.5617232  89.8341022  96.9942300  42.6080511
  90.7423185  97.3870725  41.3451399  88.7286578  97.0773631  40.6898524
  87.7814883  97.6964048  41.2942471  88.6735296  96.6297905  39.5446447
  89.7599492  92.8214912  41.0948195  89.4051159  92.5094461  39.9636085
  90.4181284  91.9777028  41.8417715  90.7848560  92.3235124  42.7170192
  90.8523454  90.6357051  41.4052960  91.2108514  90.7063773  40.3783432
  91.9285182  90.1415940  42.3930152  91.5599122  90.0803526  43.4169679
  92.1832715  89.1414501  42.0424022  93.0360219  90.9368222  42.3410045
  92.9070649  91.7127637  42.8913545  89.6334232  89.6869632  41.4475433
  89.4882616  88.9135795  40.4762834  88.6352532  89.8171898  42.4266630
  88.8221395  90.2097690  43.3382852  87.3575671  89.1550214  42.2187126
  87.5997306  88.1149340  42.0002122  86.8208870  89.1478515  43.1674087
  86.4866395  89.5773941  41.0307607  85.9309957  88.6745177  40.3689325
  86.4998686  90.8887731  40.7526560  87.0395077  91.3991508  41.4370567
  85.8481879  91.4566819  39.5743382  84.8216730  91.0903134  39.5863707
  85.9187855  93.0155610  39.6152338  86.8397837  93.3496969  40.0929529
  85.9998273  93.4279463  38.6094989  84.8251628  93.6606540  40.4780262
  83.8208955  93.4713204  40.0988985  84.7570167  93.1158948  41.4196712
  84.8970687  95.1576638  40.8447990  84.0099455  95.3557417  41.4463617
  85.8956677  95.3112774  41.2538771  84.7885433  96.1545986  39.6901971
  85.4509031  96.0286414  38.8337426  83.7799105  96.2753154  39.2949355
  85.2278241  97.4446312  40.1592941  84.6872419  97.7590674  40.9524146
  86.1403086  97.3342451  40.5779894  85.2240296  98.1981533  39.4867690
  86.4676634  90.9228738  38.2391505  85.7974359  90.3677845  37.4055251
  87.7694164  91.0669393  38.1387423  88.2024837  91.2613961  39.0302617
  88.6680016  90.6575963  37.0580462  88.3582221  91.1875602  36.1573055
  90.1321678  91.0384835  37.3593344  90.1104355  92.0790815  37.6830475
  90.5876039  90.3125950  38.0329543  91.0880608  90.9127951  36.1178210
  92.0278236  91.3584062  36.4439883  91.2928711  89.4493072  35.7247187
  90.4356244  89.0085171  35.2158702  92.1707905  89.2800103  35.1012637
  91.5297250  88.8801878  36.6236810  90.6956942  91.7490392  34.8892448
  90.7913796  92.8270650  35.0185053  91.3389596  91.5100780  34.0423963
  89.6944206  91.5418548  34.5115839  88.3033159  89.2224824  36.7289918
  87.8092697  88.8169378  35.6550066  88.7795877  88.2568291  37.5444594
  89.4535997  88.5308638  38.2450015  88.5707446  86.7546566  37.3880837
  89.1399336  86.4472685  36.5107885  89.3002846  86.2680483  38.7056678
  88.7047248  86.5234135  39.5821265  89.1887672  85.1844725  38.7447554
  90.7577596  86.6405389  38.7645716  91.2750392  86.2999093  37.8676757
  90.8823916  87.7223531  38.8122370  91.3896385  86.0999685  40.0874040
  90.8078332  86.3779262  40.9662645  91.3706159  85.0117304  40.0284442
  92.7261989  86.5553123  40.2452715  92.9741576  87.5344235  40.2453853
  93.7808577  85.7914545  40.3027438  93.8359988  84.5728264  39.8991751
  92.9754964  84.1154599  39.6337335  94.4103706  83.9168907  40.4090236
  95.0065433  86.2975157  40.6269722  95.1091512  87.2021797  41.0641938
  95.7079340  85.5778340  40.5259306  87.1121460  86.3028200  37.2520143
  86.9331284  85.1331230  36.9336491  86.0569270  87.1590631  37.5058372
  86.2267434  88.1315357  37.7192840  84.6159105  86.8259310  37.2475976
  84.0088466  87.6164874  36.8064483  84.6350818  86.0485853  36.4837479
  83.9410556  86.1791731  38.5122289  82.8808927  85.5283364  38.4269518
  84.5868216  86.3975305  39.6876430  85.4323696  86.9498571  39.6968083
  84.0122930  85.9566536  40.9878602  83.5598564  84.9931225  40.7532044
  85.1199720  85.7576084  42.0455129  85.4063387  86.7580157  42.3699809
  84.6400158  85.3041222  42.9127512  86.3350472  84.9486320  41.8067869
  86.3588470  83.9958122  40.8606757  85.4906075  83.6808656  40.3008819
  87.6046787  83.4426946  40.4772203  87.6179597  82.6960487  39.6969754
  88.7840995  83.7285098  41.2357092  89.6928921  83.2255781  40.9398093
  88.7807828  84.6873518  42.2664366  89.7369405  84.9964592  42.6621827
  87.5209801  85.2561525  42.5426700  87.4349254  86.0290399  43.2921003
  82.8798144  86.9388213  41.3667847  82.1143777  86.6148424  42.2915556
  82.8876474  88.1751267  40.8815903  83.6206407  88.4226262  40.2323065
  82.0792473  89.2788662  41.4664094  81.2811318  88.9170312  42.1146435
  83.0049080  90.1279595  42.3355304  83.6777978  90.5498860  41.5889958
  82.3962226  90.9560391  42.6986921  83.7586147  89.4539505  43.4634533
  84.2611510  88.5931829  43.0221926  84.5834325  90.4339249  44.1536977
  85.2469075  90.9248874  43.4416852  84.0179951  91.2251261  44.6460199
  85.2498511  89.9816315  44.8881522  82.8471159  89.0033491  44.5438309
  82.2074694  88.1746567  44.2401398  83.4515785  88.7117480  45.4027220
  82.1422545  89.6945239  45.0059424  81.4609347  90.1327963  40.3320902
  82.0489739  90.2431486  39.3012156  80.2998077  90.7295124  40.5510895
  79.9019543  90.6324670  41.4743418  79.6122982  91.7043280  39.6576804
  80.3676193  92.2651731  39.1071870  78.8368423  90.9053172  38.5587541
  78.6956432  91.4951851  37.6530934  79.4822925  90.0915634  38.2281506
  77.3457563  90.4551790  38.8991413  76.9770188  90.9274352  39.8096944
  76.7474036  90.8968762  38.1022324  77.2447256  88.9256558  39.0417619
  76.2029385  88.6073701  39.0801955  77.7399702  88.4540928  38.1929621
  77.9420097  88.4751113  40.3002207  77.8845385  89.0798576  41.1071154
  78.5450210  87.3582178  40.5502493  78.5453209  86.3282721  39.7003650
  77.9479143  86.3769191  38.8874450  79.1756641  85.5467469  39.8099476
  79.2932644  87.2387128  41.6407473  79.3656288  88.0207112  42.2758081
  79.9716434  86.4988187  41.7524454  78.7229840  92.6646739  40.4834455
  78.5621388  92.5208061  41.6993748  77.9354640  93.6244191  39.8717023
  77.7020388  93.3684344  38.9229567  77.1243710  94.6753349  40.5576025
  77.7101728  95.0482613  41.3977603  76.8250526  95.8275806  39.5378643
  76.4426745  95.3757477  38.6225860  75.8969448  96.8324446  40.1058168
  75.8112391  97.6099044  39.3466443  74.9398570  96.3729640  40.3526231
  76.3237033  97.2958320  40.9953391  78.2199490  96.4560914  39.2248377
  78.8009038  95.6551030  38.7676896  78.1799319  97.3050492  38.5424062
  78.6507747  96.9394005  40.1017100  75.8532597  94.1298003  41.1648477
  75.2122679  93.2552990  40.6144473  75.4578160  94.5876585  42.3396036
  76.0179996  95.3073685  42.7736458  74.3448937  93.9196950  43.0216799
  73.8992836  94.7371207  43.5885546  73.6286106  93.5358311  42.2952436
  74.7306208  92.7024997  43.8903544  73.8969094  92.1599577  44.4958300
  76.0095988  92.3535484  43.9861430  76.6778472  92.7997928  43.3742413
  76.6074064  91.4403910  44.9348738  75.9323143  90.5981839  45.0866717
  77.9902878  90.9066124  44.4539641  78.6062218  91.7849532  44.2607075
  78.4612051  90.3666392  45.2754086  78.0241656  89.9721184  43.2160230
  76.9635064  89.5736488  42.6980420  79.1277993  89.6073309  42.7459431
  76.7530760  92.1714768  46.2494931  77.1061553  93.3908507  46.2922449
  76.4509639  91.5462800  47.3728970  76.0754902  90.6169504  47.2483761
  77.2138876  91.7530102  48.5924166  77.5557989  92.7793740  48.4590979
  76.2877475  91.6108756  49.7855624  75.5644471  90.8142675  49.6112249
  76.9220879  91.3306801  50.6265161  75.5728531  92.9375270  50.0189250
  76.1438446  93.8039274  49.6850032  74.2809063  93.1268670  49.2124302
  74.3810585  93.4289487  48.1699070  73.7498537  92.1753032  49.2358947
  73.6312784  93.9223918  49.5774301  75.2272238  93.0608628  51.4920249
  75.8854103  92.5227277  52.1741549  75.1985052  94.1092517  51.7888250
  74.2223847  92.6664404  51.6431534  78.4730865  90.8816337  48.6572681
  78.5027611  89.8035690  48.1336828  79.4509325  91.3866344  49.3769064
  79.2564868  92.3217270  49.7053767  80.7043242  90.7632666  49.8818462
  80.7124206  89.6765479  49.7977152  81.9589248  91.1245720  49.0673323
  82.7825363  90.5547614  49.4975416  81.9219876  90.6561750  47.6068608
  81.0925058  91.1084646  47.0632694  82.7735160  91.0044666  47.0223162
  81.9230171  89.5667827  47.6434716  82.2982441  92.6714604  48.9605370
  81.3714034  93.2446349  48.9370197  82.6771895  92.8702138  49.9630348
  82.9419561  92.9195799  48.1166345  80.9768763  91.0364480  51.3242693
  80.5689050  92.0880516  51.8719076  81.6702796  90.1104651  52.0466749
  81.9443232  89.2665767  51.5641271  82.1585275  90.3195865  53.3780793
  81.6594725  91.1511658  53.8755932  81.8774381  89.0638747  54.3052250
  82.4254845  88.2268432  53.8726384  82.2638868  89.2307292  55.8069085
  81.9738656  90.2151717  56.1741426  81.7730518  88.5035888  56.4538540
  83.3500116  89.1533474  55.8564504  80.3520786  88.6590021  54.3289127
  79.9913166  88.5956925  53.3022767  80.3143589  87.6633919  54.7709964
  79.3030876  89.5802349  54.8421442  79.1871475  89.7192043  55.9170141
  79.4625096  90.5671751  54.4078244  78.3141236  89.1734532  54.6309803
  83.6044398  90.6856904  53.2720896  84.2778597  90.3735669  52.2656004
  84.1582474  91.2735633  54.3218367  83.5829029  91.4905071  55.1231224
  85.5278339  91.8094843  54.3329773  86.1147604  91.2268006  53.6229791
  85.6990551  93.3299284  54.0087236  85.0016832  93.9907649  54.5235893
  87.1606116  93.8515337  54.2733227  87.8659649  93.3496591  53.6109769
  87.2556134  94.9237551  54.1018119  87.4647847  93.7964615  55.3185971
  85.4439911  93.6495376  52.5236413  86.3424204  93.5437891  51.9155676
  84.6241931  93.0245211  52.1695427  85.3519939  94.7282893  52.3972685
  86.0738410  91.4646041  55.7569663  85.4637864  91.8977739  56.7780385
  87.2667867  90.8162224  55.8672059  87.6257705  90.3954570  55.0221099
  87.9302877  90.3173344  57.1376488  87.4358132  90.8838177  57.9267582
  87.6106029  88.8431373  57.3612653  87.7844604  88.2897245  56.4384386
  88.4669848  88.2798216  58.5706293  89.5358529  88.4622492  58.4595134
  88.0907134  88.7609570  59.4734186  88.2134523  87.2202294  58.6039871
  86.1726531  88.5725535  57.6295344  85.7444018  89.1259615  58.4652619
  85.5862651  88.7037784  56.7201859  85.9201954  87.5358625  57.8523460
  89.3936715  90.6720006  57.1608088  90.2004697  90.4010813  56.3178749
  89.8030965  91.3026685  58.2696466  89.1336817  91.3834047  59.0216210
  91.1005075  92.0241072  58.4510026  91.9855273  91.6630799  57.9270600
  91.0145111  93.5033862  57.9995670  91.9822240  93.8856122  58.3244376
  90.8395664  93.6903238  56.4771873  91.8028512  93.4737182  56.0153817
  90.1051597  93.0440244  55.9964238  90.6879462  94.7378373  56.2167406
  89.9752813  94.2126756  58.6730033  89.1250736  93.7680676  58.6402776
  91.5084378  92.0085978  59.9291532  90.6674057  91.6597659  60.7530258
  92.7348648  92.3996733  60.3855943  93.3872853  92.7466984  59.6970546
  93.0848496  92.3832829  61.8248719  92.2377521  91.9670072  62.3701424
  93.8928276  91.6891487  62.0560652  93.3493477  93.8124569  62.3653715
  93.5965361  94.7565169  61.6285516  93.4189553  93.8675429  63.6842435
  93.2206260  93.0561345  64.2520304  93.5611741  95.2020688  64.3470945
  92.9003344  95.9542772  63.9163095  93.2064409  95.1091161  65.8453017
  93.3257436  96.1392326  66.1809273  92.1841385  94.7398405  65.9267566
  94.0801490  94.4103104  66.8665741  94.1374003  93.0557165  67.0643441
  93.5888812  92.2497694  66.5995152  95.0802457  92.8185799  67.9679295
  95.2358135  91.9166693  68.3951675  95.6885318  93.9612392  68.4291433
  96.8376147  94.2015065  69.2831015  97.3115678  93.3248037  69.6992281
  97.2485982  95.4927388  69.5741458  98.0495499  95.5554751  70.2959206
  96.5249055  96.5998832  69.0335273  96.7297377  97.6444940  69.2159640
  95.5266508  96.3422462  68.0613501  95.0986582  97.1500802  67.4863071
  95.0713421  94.9833748  67.7709132  94.9039708  95.8803234  64.1698336
  94.8782034  97.0979644  64.2698541  95.9949529  95.1195803  64.0376317
  95.8735192  94.1519165  64.3002828  97.4169865  95.5741574  63.9704211
  97.4324882  96.5985911  63.5983974  98.0204667  95.4646335  65.3275497
  99.0513779  95.6944383  65.0582694  97.5449358  96.1181946  66.0588755
  98.0629689  94.0289731  65.8975585  97.1153624  93.7021567  66.3256123
  98.2078242  93.3862141  65.0292312  99.3404272  93.7967966  66.8069778
  99.4174247  94.6088113  67.5300293  99.1775330  92.8492784  67.3205755
 100.5838111  93.6599073  65.9531566 100.5706516  93.5851812  64.9460108
 101.7698052  93.3491231  66.4214450 102.0932741  93.3402473  67.6633423
 101.4099683  93.4664924  68.3963193 103.0753650  93.3901326  67.8938471
 102.7742834  93.2269429  65.5576449 102.6056026  93.0626933  64.5754666
 103.6952625  93.0795500  65.9451664  98.1865926  94.7969446  62.8994853
  97.7216902  93.6921484  62.5992567  99.3493162  95.2990103  62.3437174
  99.8313017  96.6782563  62.2534729  99.8208253  97.1039498  63.2568136
  99.3584734  97.4210806  61.6110123 101.2760752  96.6000694  61.8147715
 101.9393251  96.2468748  62.6043621 101.7787819  97.4963340  61.4512599
 101.2510449  95.3952052  60.9598211 102.2290174  94.9142960  60.9798459
 101.0355907  95.6500727  59.9221689 100.1433467  94.5160839  61.4037942
  99.4808325  94.1981554  60.5987494 100.6580122  93.2134171  61.9837088
 100.8772186  92.9752374  63.1925714 100.9851379  92.3133853  61.0602937
 100.8406743  92.5421703  60.0872122 101.7421797  91.0504205  61.3386404
 102.4637745  90.7711496  60.5708870 102.3241997  91.2593633  62.2362462
 100.8867265  89.8277766  61.6599551  99.6823510  90.0893097  61.9620270
 101.3614809  88.6480781  61.3905344 102.3495046  88.5786309  61.1926603
 100.4872459  87.3867247  61.4401417  99.6313202  87.4624292  60.7694617
 101.2240376  86.0521364  61.0545163 101.7029859  86.1284363  60.0783571
 101.9739433  85.8626019  61.8225434 100.3427802  84.9424773  60.9565530
  99.6820496  85.1128355  60.2812636 100.0962789  87.2179454  62.8975256
 100.9032288  87.4351792  63.8210972  98.8320266  86.8395519  63.0813074
  98.3415480  86.5848487  62.2359335  98.2415197  86.5713046  64.3895464
  97.8490674  85.5548599  64.4199505  99.0303281  86.4493590  65.1318246
  97.1495214  87.4281668  64.9628343  96.6804207  87.1063032  66.0575556
  96.7456338  88.4957475  64.3360337  96.9999034  88.6378797  63.3689399
  95.9160342  89.5830136  64.9005608  95.7831331  89.2988206  65.9444397
  96.8732545  90.8372892  65.0382089  97.0816333  91.2159663  64.0375883
  96.4050538  91.6834388  65.5411201  98.1358338  90.6230090  65.8328506
  98.0235377  90.3278326  67.2054999  97.0647888  90.4572791  67.6855474
  99.1428945  90.1228689  67.9576855  99.1121875  89.9637333  69.0254556
 100.4161175  90.0708079  67.3448196 101.5166026  89.8339697  68.1274296
 102.3319704  90.0103673  67.6523935 100.5745197  90.3549261  65.9957952
 101.5209943  90.4241542  65.4802038  99.4098895  90.5382460  65.1994727
  99.5362927  90.8346888  64.1687290  94.5554734  89.8178833  64.1623638
  93.9644427  90.8870406  64.3905466  94.0579328  88.9520817  63.2949565
  94.6622990  88.1501791  63.1862883  92.7495447  89.0208654  62.5679546
  92.6678183  89.9569501  62.0155362  92.5864870  87.8891629  61.4453724
  92.6771366  86.9526936  61.9958227  91.3766284  87.9546697  60.5822726
  91.5463703  87.4028006  59.6577575  90.5159219  87.5735057  61.1317860
  91.3472478  89.0232825  60.3694186  93.6744428  88.0390976  60.6008730
  94.3767803  87.4746511  60.9321164  91.5660204  88.9806177  63.5536158
  91.3585248  87.9565633  64.2077094  90.7938390  90.0179668  63.6531611
  91.1795932  90.8936523  63.3299387  89.6119047  90.1068975  64.4847046
  89.1176096  89.1407845  64.5867753  89.9985516  90.5528702  65.8820953
  89.1749846  90.4325968  66.5859460  90.7871282  89.9405446  66.3194798
  90.5236254  91.9676423  65.9541594  91.2755338  92.3843338  65.1236772
  90.1774105  92.6282372  67.0628647  90.7004965  93.4703992  67.2558526
  89.6451861  92.1946062  67.8037097  88.5131602  91.1000573  63.9596217
  87.5396379  91.4482411  64.6450856  88.5961023  91.7016019  62.7461513
  89.3270011  91.3901249  62.1225576  87.5940011  92.6244252  62.2454293
  86.8477578  92.8641714  63.0028933  88.2782118  93.9108932  61.8570309
  88.8495056  93.6600546  60.9632658  87.2813169  95.0090674  61.5076289
  87.6098297  95.9065820  60.9835650  86.4098996  94.6173194  60.9829715
  86.9162263  95.3900824  62.4613808  89.3223235  94.4239628  62.8039020
  88.8532220  94.5462508  63.7801917  90.1710936  93.7402773  62.8201527
  89.9562313  95.7315029  62.4193406  90.7571894  96.0063537  63.1057222
  90.4668839  95.5174297  61.4804204  89.2368295  96.5471569  62.3467416
  86.7660244  91.9391007  61.1736764  87.2942041  91.2442635  60.2431905
  85.4523997  92.2217237  61.1462501  85.1378444  92.6469573  62.0066752
  84.4659096  91.7471309  60.1423727  84.9149491  91.2292546  59.2948618
  83.6272878  90.4981507  60.7104316  84.3482711  89.7626200  61.0670333
  82.9488433  90.7203122  61.5341195  82.7761781  89.7738401  59.6665991
  83.4245600  89.4363909  58.8580021  82.4531104  88.8920955  60.2200095
  81.3508186  90.6200192  58.9883554  80.3407928  90.6785259  60.4930749
  79.2936660  90.7011896  60.1912172  80.4258460  89.7652356  61.0818549
  80.6638284  91.5389074  61.0791596  83.5807883  92.9098161  59.6319696
  82.9980759  93.5657448  60.4919801  83.5543984  93.1012271  58.3360345
  84.1800432  92.4883153  57.8330043  82.9865732  94.2291774  57.5823831
  82.3297626  94.7037613  58.3114083  83.9805913  95.3975322  57.3304532
  84.3269567  95.7858889  58.2881629  84.8309884  95.0762104  56.7290530
  83.3675796  96.5081027  56.5061264  83.1347148  96.1406055  55.5067752
  82.4227691  96.8443746  56.9331700  84.0857254  97.8507369  56.4017261
  83.4163664  98.5171626  55.8577269  84.2439168  98.2685201  57.3959844
  85.4232940  97.7478854  55.7520649  86.1288988  97.3780774  56.3729774
  85.7830101  97.9981057  54.4605066  84.9157136  98.5350910  53.6875779
  83.9659614  98.6582629  54.0083576  85.1627925  99.0545616  52.8573777
  87.0206326  98.0788804  54.0770756  87.7825728  97.7240905  54.6371434
  87.2473068  98.3945688  53.1448419  82.0747716  93.8209614  56.4436673
  82.4247475  92.8912454  55.6629532  80.9305316  94.4633776  56.2544917
  80.5702540  95.1158279  56.9361458  79.9994880  94.0753653  55.1832274
  80.3138581  93.1454973  54.7092179  78.5530935  93.7362111  55.7500029
  78.0818781  94.6461990  56.1214570  77.6544008  93.2587612  54.6011798
  77.2711625  94.0812633  53.9972234  78.0636623  92.4639691  53.9775674
  76.7638635  92.8294194  55.0602105  78.5945754  92.7958288  56.8988363
  77.5945340  92.5391108  57.2482832  79.0551350  91.8789097  56.5309250
  79.1540385  93.1518936  57.7638876  80.0403382  95.1263962  54.0289831
  80.2572525  96.3574641  54.3161815  79.8995645  94.7146782  52.7823803
  79.7477358  93.7383211  52.5731559  80.0892725  95.6623355  51.5842952
  79.7973390  96.6911572  51.7952027  81.6397139  95.5486396  51.3119627
  82.2057411  95.8291601  52.2002407  81.9893482  94.5177920  51.2553119
  82.2098670  96.3880604  50.1877390  81.6742796  96.1655591  49.2648146
  81.9727316  97.8567158  50.4834606  82.3883996  98.4519385  49.6704205
  80.9080332  98.0897976  50.4696712  82.4689675  98.1091055  51.4205688
  83.6454495  96.1077735  49.8735096  84.0795005  96.7543897  49.1108840
  84.1374175  96.2281934  50.8386439  83.7046488  95.0961060  49.4721044
  79.2649435  95.2926383  50.3386817  78.7030948  94.1689793  50.2345884
  79.0762172  96.1832115  49.3652969  79.5785843  97.0592050  49.3843798
  78.3180641  95.9016465  48.1295545  78.2990379  94.8164152  48.0294206
  76.8995178  96.3003654  48.5021923  76.6353116  95.8794867  49.4722893
  76.8206050  97.3872849  48.5241159  76.0246853  95.9446866  47.5037709
  76.0709091  94.9883089  47.4344522  78.9062763  96.5849704  46.8582048
  79.2219472  97.7488772  46.9015385  79.1196343  95.8082648  45.8069882
  78.6720861  94.9033697  45.8384414  79.8134214  96.0747446  44.4983912
  80.7177533  96.5605896  44.8647914  80.1220404  94.7069682  43.9023873
  79.1805688  94.2266913  43.6357635  80.7810669  94.9111936  42.5152917
  81.3381055  94.0272740  42.2045615  79.9774463  95.1293637  41.8120103
  81.4975084  95.7287633  42.5952584  81.0223610  93.7217282  44.7402628
  80.3679538  93.4119310  45.5550493  81.3179849  92.8850472  44.1072606
  82.2616903  94.3943584  45.2490325  82.5609704  95.1597005  44.5329440
  82.0513385  94.8578848  46.2128699  83.0365163  93.6449817  45.4108200
  78.9149392  96.9117785  43.5199621  77.7167091  96.6233597  43.2949434
  79.4658317  98.0036428  43.0753295  80.3991227  98.2547575  43.3686415
  78.7258339  98.9883330  42.1623701  77.9885313  98.5536030  41.4874599
  77.9395595 100.0354712  43.0288715  77.5468093 100.8528567  42.4240815
  77.1503485  99.5075259  43.5641470  78.8031920 100.5899667  44.0051118
  78.9298882 101.5224382  43.8152535  79.6706163  99.6951438  41.2437928
  79.1298052 100.3509039  40.3542299  80.9415042  99.7370095  41.3587610
  97.5980003  57.1275116  75.8899527  97.5930491  57.9104618  76.5279798
  97.9671055  56.2687995  76.2726733  96.6187728  56.9127530  75.7667032
  98.2649026  57.5198976  74.6594499  98.4530689  56.5346037  74.2329607
  97.3292563  58.2267087  73.6622990  96.6014999  57.4758466  73.3546030
  96.8887636  59.1466049  74.0468298  97.9764759  58.5390646  72.3451651
  98.5639879  57.6728277  72.0409228  97.1504439  58.8276354  71.6951543
  98.9300440  60.0802728  72.4128438  97.5944343  61.2506748  71.9160700
  98.0240613  62.2327990  71.7186952  97.1610314  60.8815826  70.9865363
  96.9350271  61.2899294  72.7831094  99.6455089  58.1339464  74.9144828
  99.7266311  58.9832745  75.8187776 100.7379161  57.6583157  74.3084789
 100.6559615  56.9986638  73.5480561 102.0937088  58.2277958  74.5963200
 102.1326145  58.9315643  75.4277634 103.0785599  57.1102615  74.9561378
 103.9617019  57.4899417  75.4699501 102.5447593  56.5077202  75.6910582
 103.6569125  56.2164596  73.8246930 104.3403448  56.8034202  73.2110356
 104.3290725  55.4828910  74.2698666 102.6530974  55.4255667  72.9746149
 102.8959952  55.3284681  71.7575502 101.6289482  54.9143511  73.4011268
 102.6698109  58.9641493  73.3842280 102.1952358  58.8186696  72.2488468
 103.6653842  59.8007846  73.6914151 104.0105109  59.9388911  74.6305283
 104.4741939  60.2852478  72.5979083 105.5471648  60.2115148  72.7753572
 104.2792938  59.7070556  71.6946853 104.1440139  61.7954532  72.3049951
 103.4983559  62.4121661  73.1859530 104.5884319  62.3843716  71.1767313
 105.4659070  61.8506977  70.1422198 104.8958301  61.2745707  69.4133920
 106.1931888  61.2692556  70.7088718 106.1686302  63.0128092  69.4453504
 106.1672161  62.9107381  68.3601410 107.2031020  63.1435050  69.7630157
 105.1800739  64.1828988  69.6689311 104.6063764  64.0870996  68.7470429
 105.7251151  65.1249560  69.7285828 104.5366558  63.8255524  71.0197243
 105.0917728  64.1561470  71.8976328 103.1273465  64.4001967  71.0502152
 102.9731575  65.4419749  71.6886614 102.0658049  63.7953244  70.5755580
 102.2453061  62.9466882  70.0581163 100.6923475  64.2115702  70.8497945
 100.6509391  65.2993836  70.7945912  99.6150328  63.6761068  69.8240283
  99.6885563  64.1457542  68.8431433  99.7799723  62.5994454  69.7828556
  98.5944722  63.9002083  70.1345061 100.2786258  63.9419768  72.2845269
  99.5512585  64.8111660  72.7747769 100.7196918  62.8458328  72.9440026
 101.2732954  62.2190353  72.3776422 100.5074432  62.5663887  74.3705734
  99.4508918  62.4261500  74.5988984 101.0453929  61.6560980  74.6353190
 100.9288441  63.7245538  75.2196846 100.0826744  64.2589278  75.9344480
 102.0597267  64.2724592  74.9918953 102.6519023  63.7499257  74.3622750
 102.6146670  65.4283764  75.6774091 102.5081821  65.1949927  76.7368031
 104.0937338  65.6903786  75.2467124 104.1112752  66.0917574  74.2334566
 104.4062032  66.5103597  75.8933653 105.1734060  64.6167947  75.2885628
 105.0320969  63.4250754  76.1160754 104.1871877  63.2585147  76.7679070
 106.0634145  62.4714281  76.1491561 105.9505121  61.6658491  76.8595831
 107.2510340  62.6705240  75.4117160 108.1625061  61.6464324  75.4786169
 108.6672076  61.6707004  74.6623524 107.3524456  63.7610172  74.4952162
 108.2135536  63.9580012  73.8738068 106.3279378  64.6966783  74.4459430
 106.5436722  65.5282219  73.7914231 101.8793604  66.7737795  75.5293324
 101.6270914  67.5050224  76.4678168 101.4037887  67.0574830  74.2811352
 101.5141276  66.3363592  73.5826328 100.5844499  68.2297068  73.9926104
 101.0123536  69.1541278  74.3805116 100.5480599  68.4378592  72.4279378
 101.5498300  68.7800085  72.1681485 100.2871723  67.4668307  72.0069808
  99.5535325  69.4586624  71.9118254  98.6018734  68.9989385  72.1784702
  99.5534203  70.8299749  72.5766256 100.5535294  71.2628971  72.5531139
  98.8854253  71.4257640  71.9545299  99.2402896  70.8286755  73.6206800
  99.7625161  69.5130046  70.3591215 100.7876108  69.5217675  69.9887109
  99.2333008  68.6837367  69.8897829  99.2721439  70.4150350  69.9930894
  99.1456564  68.0611851  74.5795284  98.6475682  68.9680075  75.2045531
  98.4898162  66.8511454  74.4341144  98.8450196  66.0580445  73.9194092
  97.1397611  66.6466129  74.9867313  96.5929707  67.5107228  74.6092402
  96.5402807  65.3186875  74.4755411  96.7278236  65.1602904  73.4135439
  96.9337265  64.4527619  75.0079944  95.0227952  65.2186895  74.5474308
  94.8491747  64.2214224  74.1431857  94.6071463  65.1529638  75.5529518
  94.2214148  66.1517979  73.6889201  94.8166720  67.0337124  73.4522861
  94.0805799  65.6720776  72.7203382  92.9526212  66.5017641  74.3635798
  92.2032866  65.8258945  74.4061462  92.5510404  67.7022514  74.8606484
  93.2788877  68.7766916  74.8537955  94.2587489  68.7099294  74.6181798
  92.9061999  69.7026492  75.0081063  91.3471258  67.8125909  75.2550738
  90.7158048  67.0766112  74.9724651  91.1438108  68.7568387  75.5503901
  97.1481715  66.7395543  76.4751626  96.2342424  67.3192698  77.0790221
  98.1899104  66.2230798  77.0786842  98.9353392  65.9109793  76.4728275
  98.5673713  66.3630359  78.5259775  97.7288828  66.0004076  79.1205727
  99.8013627  65.5438916  78.8307081  99.7129313  64.4929187  78.5556278
 100.6369465  65.8909023  78.2228535 100.1425033  65.6052022  80.3017795
 100.5097802  66.5879168  80.5975490  99.3147990  65.3488298  80.9630772
 101.0461718  64.4332048  80.7056367 101.7190288  64.1942980  79.8820549
 101.5889273  64.5367702  81.6452167 100.2750397  63.1550144  80.8325436
 100.4066787  62.4941443  80.0801992  99.4955799  62.8364524  81.8372374
  99.5007748  63.5488380  82.9475871 100.0788830  64.3707695  83.0491715
  98.9541473  63.2195498  83.7304752  98.6889895  61.8436725  81.6467905
  98.8390639  61.2240773  80.8634136  98.0534041  61.5482458  82.3740214
  98.6129045  67.7970895  79.0024474  97.8802756  68.0896038  80.0111127
  99.4816950  68.6358038  78.4165064 100.0918280  68.3560954  77.6617608
  99.6185279  70.0602363  78.7712778  99.8187265  70.2752015  79.8210008
 100.9154145  70.6718623  78.1205860 100.9787986  71.7323605  78.3643757
 101.7710413  70.1944232  78.5981367 100.9259066  70.5979165  77.0331248
  98.3688598  70.8109489  78.4741225  97.9908216  71.6991018  79.2596788
  97.6545991  70.5529307  77.4145922  97.9978605  69.8185897  76.8120826
  96.3964904  71.2034706  77.1979718  96.6577196  72.2519890  77.3411467
  95.9179141  71.0574524  75.7755522  94.8931054  71.4280271  75.7522798
  96.4579880  71.6114190  75.0076929  95.9424885  69.7167308  75.3517791
  96.8535656  69.4145271  75.3663272  95.3246581  70.8621720  78.2388727
  94.7379299  71.8215141  78.8140699  95.0999898  69.5781245  78.5416222
  95.5797324  68.8705021  78.0038326  94.1307174  69.0736167  79.5963751
  93.2174931  69.6036290  79.3257599  93.9099459  67.5846902  79.4759151
  94.8676310  67.0645424  79.4955904  92.9206584  67.0053913  80.5785405
  93.3498793  67.1324816  81.5723803  91.9490848  67.4978432  80.5368033
  92.6324670  65.9810386  80.3424011  93.1925545  67.2451495  78.1418951
  92.1441983  67.5311346  78.2271484  93.6815954  67.7636207  77.3171972
  93.2199380  66.1582769  78.0639987  94.5595953  69.6569198  80.9479851
  93.7857138  70.0388693  81.7694030  95.8596466  69.8757435  81.1594950
  96.5694244  69.4317944  80.5944677  96.4062582  70.5299589  82.3883396
  95.9419478  69.9875416  83.2119293  97.9204694  70.1683214  82.4830355
  98.4760213  70.5875496  81.6441566  98.2288439  70.4851885  83.4793289
  98.0468375  69.0868326  82.4325012  96.0685909  71.9611707  82.5536831
  95.8942698  72.4820138  83.6532554  95.8619416  72.6935099  81.4419217
  96.1743647  72.3083656  80.5620197  95.1212502  74.1083005  81.4460513
  95.3950516  74.6403101  82.3571515  95.6455597  74.9473110  80.2575788
  96.6966341  74.7874519  80.0170706  95.0440689  74.5735075  79.4289775
  95.4882323  76.4428987  80.4113965  95.7089915  76.9012516  79.4474058
  94.4369774  76.6489787  80.6126480  96.3080921  76.9887818  81.5348342
  95.7561553  77.1441048  82.7105907  97.5962650  77.3154087  81.4780112
  98.0324426  77.5427733  82.3601453  98.1194183  77.3281820  80.6141551
  93.6640725  73.9806167  81.5564217  92.9445663  74.7424037  82.2885035
  93.0724254  73.1363814  80.7425644  93.5542439  72.5094204  80.1141770
  91.6417977  72.8867392  80.7651464  91.1999722  73.7345446  80.2415850
  91.2555776  71.6214088  79.9992290  91.9343816  71.5763497  79.1475866
  91.6305742  70.7926714  80.5998864  89.7809273  71.4575831  79.6208841
  89.1427614  71.6933843  80.4724995  89.2895355  72.3538355  78.4487778
  89.1595769  73.3625149  78.8409310  90.0015562  72.2942791  77.6256256
  88.2945857  72.0494417  78.1238926  89.6172183  70.0079555  79.0898927
  89.7852866  69.2447405  79.8497361  88.5725886  69.8662537  78.8128196
  90.2605338  69.9090919  78.2155249  91.0978759  72.6611332  82.2222996
  90.0524290  73.1141171  82.6717326  91.9325426  71.9876807  82.9718340
  92.8068639  71.6020419  82.6448084  91.6996064  71.5574237  84.3579427
  90.6615228  71.2251955  84.3528957  92.6467183  70.4189085  84.8012416
  93.7045364  70.6813403  84.8171060  92.2715276  69.9211246  86.1559860
  91.2313279  69.5957451  86.1705741  92.8694189  69.0358589  86.3727728
  92.3453602  70.5319568  87.0557216  92.4467341  69.3578935  83.8577753
  92.6537822  69.7814094  83.0214945  91.8482776  72.7267741  85.3661586
  91.2391172  72.8025696  86.4090069  92.6811800  73.7486698  84.9796493
  93.0046649  73.9520241  84.0447137  92.9126493  75.0153176  85.7324315
  92.9401272  74.8560237  86.8103925  94.2147269  75.5966268  85.2855850
  95.0943957  74.9737158  85.4473966  94.3258654  75.6563685  84.2028864
  94.6066833  77.0440791  85.7351916  94.5525456  77.2151856  86.8103157
  95.6796099  77.0765866  85.5455923  93.7086256  78.1733614  85.1243256
  93.1123872  79.0045518  85.7709503  93.7059764  78.4398925  83.8396640
  93.1652578  79.1766964  83.4097298  94.2795425  77.9596538  83.1610286
  91.6698611  75.9810864  85.6312560  91.1297372  76.4619284  86.6189559
  91.1202938  76.1044068  84.3825632  91.5743011  75.6298357  83.6152565
  89.8481067  76.8191297  84.0147447  89.9038112  77.8570928  84.3428441
  89.7549214  76.8116776  82.4751037  89.9704344  75.7961465  82.1428815
  88.7915792  77.1697726  82.1120062  90.8349787  77.7400398  81.9075703
  91.7995451  77.3936238  82.2785052  90.8677797  77.7251760  80.8181624
  90.7399602  79.2671713  82.1637087  91.8439003  79.8805805  82.1786484
  89.6835958  79.8179317  82.4941153  88.6022291  76.2058475  84.5075600
  87.5535078  76.8534723  84.6755622  88.6142653  74.8859102  84.6450518
  89.3656361  74.3695960  84.2102707  87.6255279  74.1185931  85.3581095
  86.6530122  74.3083529  84.9038976  87.9165396  72.6213406  85.1055672
  87.8457619  72.5118600  84.0233852  88.9918468  72.5053119  85.2410835
  87.1610868  71.4695128  85.8717775  87.5525075  71.4966509  86.8887108
  85.6152532  71.4857286  85.9386219  85.1918163  72.4556467  86.1995052
  85.1708029  71.1876639  84.9890929  85.3633443  70.7684953  86.7197838
  87.6742407  70.1639655  85.4014378  87.4097492  70.0267028  84.3529594
  88.7531197  70.2450956  85.2690063  87.3426507  69.2778664  85.9427339
  87.6028768  74.4313234  86.8549289  86.5695095  74.2793249  87.4874564
  88.7279402  74.6045894  87.5112707  89.5841026  74.5258555  86.9812821
  88.6865221  75.0335386  88.8829627  89.6350959  75.4738757  89.1902759
  88.0511471  75.9166619  88.8159408  88.1506381  73.9988948  89.8786205
  88.3658510  72.7893878  89.6118035  87.4699328  74.4168002  90.9585049
  87.4227167  75.4255656  90.9747257  86.7965901  73.4868375  91.9619005
  86.4983972  72.5696222  91.4540360  87.8722937  73.2251253  92.9737424
  88.7023466  72.6763982  92.5287534  88.5192089  74.4901888  93.6296857
  89.0665213  75.0990328  92.9099970  87.6804259  75.0129901  94.0892337
  89.1081828  74.0729792  94.4464761  87.4262685  72.4212843  94.1067946
  87.4558868  71.5084650  93.8110181  85.5230893  74.0357947  92.6123062
  84.9870539  73.5724253  93.6639380  84.9536439  75.0998740  92.0677422
  85.4398157  75.3125569  91.2083687  83.8777275  75.9312752  92.5861687
  83.3907925  75.3052104  93.3338591  84.4823341  77.2386042  93.1788711
  85.2133827  76.9593928  93.9376259  84.7956540  77.9432884  92.4085621
  83.7817204  77.8266540  93.7716953  82.8392921  76.4017983  91.5245979
  81.8065300  76.9844553  91.9151039  83.1538388  76.1849407  90.2288190
  84.0290201  75.7059111  90.0715838  82.4675740  76.6897464  89.0198514
  81.3795827  76.6853137  89.0858483  83.0070634  78.0642473  88.6361305
  84.0852443  77.9658422  88.5098670  82.5929912  78.3709170  87.6756013
  82.6948273  79.2545115  89.4999953  83.6731482  79.9945068  90.1460587
  84.6947311  79.7805926  89.8685221  83.4702920  81.0782897  90.9026475
  84.2974483  81.7333730  91.1330830  82.1743265  81.3793258  91.3610071
  81.9997301  82.2890727  91.9163097  81.1090167  80.5730091  90.8821341
  80.0826711  80.7139245  91.1874292  81.3714392  79.5319953  89.8783259
  80.5460462  78.9847228  89.4474671  82.6139141  75.7612964  87.8112376
  83.5228318  74.9661921  87.7070537  81.7599449  75.7596945  86.7739378
  81.9158419  75.0508488  86.0715605  80.6354578  76.6789569  86.4714753
  80.3148083  77.2034743  87.3715673  81.0632380  77.7649705  85.4302382
  81.9881969  78.2919016  85.6642887  81.3783475  77.3570668  84.4697974
  80.0220112  78.7957348  85.0135304  78.9827662  78.4298279  84.2249845
  78.7964520  77.4009013  83.9547964  78.1305885  79.4244363  83.6458273
  77.3471288  79.1616231  82.9504712  78.3688922  80.8122810  83.9839259
  77.7350629  81.6571522  83.7583386  79.3968757  81.0975569  84.8694332
  79.4178311  82.0656809  85.3476575  80.2613437  80.1093231  85.3193614
  81.0519404  80.4001908  85.9951964  79.3967325  75.9213354  85.9874429
  79.4775032  75.1856873  85.0096574  78.2285439  76.1465216  86.5514081
  78.2001270  76.7562125  87.3561252  76.9702003  75.5079336  86.1252075
  77.0803869  75.2130117  85.0816644  76.8270653  74.1172770  86.7325777
  76.2211410  73.4266100  86.1461182  77.7771852  73.5839613  86.7011205
  76.1870656  74.0768682  88.1657641  75.1342061  74.3311317  88.0435470
  76.3805794  73.0991531  88.6070496  76.8436621  75.0260981  89.2156330
  76.1565354  75.9406279  89.7356815  78.1212567  75.0554647  89.3052431
  78.5686603  75.6939471  89.9473259  78.7407112  74.3598089  88.9149063
  75.6896275  76.3705674  86.2232501  74.5326987  75.9456206  86.1184361
  75.9726533  77.6062291  86.4391370  76.9400515  77.7259121  86.7035629
  75.0756324  78.7540721  86.4298538  74.2667958  78.3483346  87.0375402
  75.7219904  79.9347148  87.1645166  76.6638526  80.2286247  86.7012535
  75.1032002  80.8287128  87.0869063  75.9762625  79.7533113  88.7253263
  76.1286267  80.7710303  89.0846773  75.0720634  79.2670493  89.0915808
  77.2888034  79.0365637  89.0391334  78.0888966  78.5820556  88.2205232
  77.7170479  78.9423569  90.2607184  78.3716440  78.2106966  90.4979466
  77.1818773  79.4171539  90.9737040  74.5156426  79.0453339  85.0644394
  74.9575646  78.4627041  84.1158831  73.5418195  79.9751444  84.9072585
  73.1180575  80.2718079  85.7747356  72.8955143  80.2699573  83.5704736
  72.0643771  80.9349311  83.8052623  73.8174822  81.1911367  82.6891967
  74.6606958  80.6061208  82.3219706  73.2019650  81.4006109  81.8143486
  74.2444331  82.6096808  83.2045823  75.1262812  82.5236714  83.8395167
  74.6780810  83.1912774  82.3910683  73.0737944  83.3640710  83.8830819
  73.2475487  83.7807370  85.0027350  71.9393665  83.5287348  83.2784334
  71.1703518  84.0007525  83.7322128  71.8149799  83.2811346  82.3071634
  72.2990157  79.0370369  82.8030375  72.2466840  78.9411620  81.5573732
  71.8204792  78.0778974  83.5652295  71.6336997  78.2167731  84.5480907
  71.3279732  76.8021244  83.0195461  71.3510923  76.0856370  83.8406804
  69.8601579  76.8272411  82.5941695  69.8067766  77.5929671  81.8202142
  69.4822938  75.9677283  82.0404937  68.7906213  77.4050314  83.6683395
  69.1145039  78.3971608  83.9827904  67.7591697  77.4170159  83.3160304
  68.7281652  76.4953537  84.8542938  68.8833513  75.2955342  84.7470435
  68.5089556  77.0612461  86.0123183  68.5014673  76.3939839  86.7704803
  68.2836815  78.0441047  86.0701146  72.3271566  76.1183230  82.0404599
  71.8795433  75.5507513  81.0468176  73.6362094  76.2205280  82.3109316
  73.8992211  76.7777389  83.1112070  74.5661980  75.5835847  81.3660156
  74.2398115  75.9263407  80.3841309  75.9892745  76.0377843  81.5912916
  75.9631526  77.1193423  81.7241540  76.3320054  75.5964783  82.5271787
  77.0047716  75.7728545  80.4319363  77.0359889  74.7077109  80.2025959
  76.8152953  76.5629114  79.1798559  75.8240423  76.3928051  78.7596401
  76.8979492  77.6428261  79.3030219  77.5085775  76.1199378  78.4648454
  78.4400554  76.0640731  80.9101251  78.6368333  77.1187356  81.1026736
  78.6415997  75.4286766  81.7725352  79.0866698  75.7309532  80.0982811
  74.4020917  74.0773287  81.3870229  74.6083932  73.5261478  80.2949234
  73.8723092  73.3708703  82.3779110  73.8834948  73.7003094  83.8049222
  72.9615617  74.1885933  84.1205725  74.7638279  74.3168169  83.9867346
  74.0141969  72.3521638  84.5298750  73.5629978  72.3294466  85.5218202
  75.0509001  72.0195257  84.5818300  73.2613705  71.4301010  83.5303916
  72.1985148  71.3608791  83.7620078  73.7838623  70.4785398  83.6285511
  73.5928901  72.0032437  82.1594604  74.4957672  71.5256284  81.7788667
  72.3629213  71.7016949  81.2062718  72.5249778  70.7845160  80.3811208
  71.3535865  72.5575322  81.0055111  71.4365704  73.4670796  81.4367539
  70.3705776  72.4107668  79.9196189  69.9991708  71.3869861  79.9646765
  69.1579500  73.2869572  80.3877965  68.2358167  73.3502780  79.8100448
  68.8024033  72.9432680  81.3591186  69.5025938  74.3209034  80.4045150
  70.8084778  72.8104835  78.4755605  70.1528058  72.4046735  77.5032380
  71.7737606  73.6888277  78.3904086  72.2320684  74.0985887  79.1917590
  72.0362200  74.4166491  77.1306117  71.1086963  74.8383590  76.7433197
  72.9611374  75.5688242  77.4396734  72.9179966  76.2946085  76.6275851
  72.7188866  76.2077888  78.2888303  73.9688577  75.1693482  77.5537833
  72.5970584  73.5149099  75.9965918  72.1067975  73.7531736  74.8871539
  73.4850594  72.5392094  76.2145889  73.6558044  72.2281329  77.1602075
  74.1219322  71.7054605  75.1273810  74.2652994  72.2088039  74.1712471
  75.5110334  71.2732330  75.5676836  75.6628668  71.2871528  76.6469671
  75.6453443  70.2512412  75.2132661  76.6825902  72.2501067  75.0269209
  77.6101089  71.7047023  75.2014005  76.4871353  72.3740017  73.9617683
  76.8965942  73.7914541  75.8661263  75.9119898  74.8361099  74.7293813
  76.5031606  74.9838908  73.8256225  75.0214827  74.3445439  74.3376414
  75.5743533  75.7355127  75.2443520  73.2772585  70.4931848  74.7190211
  73.5977941  69.7908665  73.7515994  72.0944089  70.2980783  75.3180307
  71.9159901  70.8565458  76.1404551  71.1348010  69.2429702  75.1385942
  71.5222457  68.3335429  75.5979019  69.8930491  69.6664815  75.9304492
  69.9290839  69.8091868  77.0104524  69.5846679  70.6913099  75.7236105
  69.1034695  68.9676400  75.6542522  70.7789070  68.7500874  73.7492044
  70.6648813  69.5771074  72.8110195  70.5126952  67.4753323  73.6384715
  70.5680669  66.8777471  74.4508298  70.1317089  66.7296437  72.4117070
  70.9371207  67.0054355  71.7310073  70.1201502  65.1685374  72.5869014
  69.2289951  64.9165695  73.1617534  69.8857993  64.7487031  71.6086575
  71.4143769  64.5524010  73.1954544  72.4858594  65.2067324  73.1607839
  71.3859390  63.4572853  73.7260089  68.7975007  67.0668392  71.8024919
  68.6568858  67.0218220  70.6175521  67.8346409  67.4547456  72.6420999
  68.0903639  67.5765900  73.6115643  66.4268637  67.6723845  72.2628161
  66.4472629  68.0547530  71.2422447  65.6289124  66.3670894  72.3095653
  64.5796727  66.5677949  72.0929704  66.0546887  65.3179012  71.2457558
  67.0175047  64.9966978  71.6431477  65.3186269  64.5271418  71.1007984
  66.2008780  65.9502277  70.3700172  65.6123530  65.8027294  73.6508717
  65.9601668  64.9162998  73.5289368  65.7579082  68.6666917  73.2525053
  66.1918755  68.8240961  74.3867579  64.6350160  69.3095411  72.8205967
  64.3485391  69.2521015  71.8537815  63.9247270  70.2031697  73.7327919
  64.4615272  71.1267391  73.9495415  62.6807537  70.6914673  72.9544369
  62.9326430  71.3978804  72.1633968  62.0832059  69.8668724  72.5657427
  61.5577088  71.4228747  73.6187951  61.6967041  72.8058497  73.8530635
  62.5915774  73.3390932  73.5680092  60.6884428  73.5546244  74.4948053
  60.7436681  74.6118602  74.7083527  59.4988703  72.8468428  74.8100482
  58.7085825  73.4409500  75.2446553  59.3568295  71.4346622  74.5639201
  58.4290569  70.9607935  74.8487224  60.3656844  70.7284982  73.9351134
  60.2332875  69.6694746  73.7697528  63.4946755  69.5348268  75.0084754
  63.4950364  70.1112698  76.0472942  63.3288611  68.2430625  74.9784057
  63.6707858  67.7248502  74.1817539  62.8459825  67.4134595  76.0748728
  62.0056212  67.9703439  76.4893414  62.2463742  66.0446701  75.6673042
  62.9985760  65.5028239  75.0939112  62.1677708  65.5134239  76.6158299
  60.8492089  66.0335859  75.0153126  60.1952743  66.7011086  75.5764679
  60.9582291  66.5094156  73.5929419  60.0107720  66.3407422  73.0812201
  61.1483025  67.5821927  73.6279218  61.7965343  66.0643849  73.0569431
  60.2561839  64.6219358  75.1364679  60.0374309  64.3315358  76.1640793
  59.3245450  64.5552369  74.5746105  60.9765451  63.9234599  74.7106614
  63.9720470  67.1605248  77.0292224  63.7206805  67.2656084  78.2277868
  65.2279349  66.9389767  76.5784077  65.3043763  66.7321707  75.5927669
  66.4053842  66.9086421  77.4596983  66.1832361  66.2523681  78.3011713
  67.5598091  66.2643343  76.6140281  67.1754111  65.3239025  76.2190777
  67.7354909  66.8901174  75.7390236  68.8546868  66.0436275  77.3540782
  69.2444865  66.9716465  77.7723329  68.5066115  65.3911641  78.1548618
  69.8659465  65.2462223  76.5420185  70.8107534  65.7836642  76.0072382
  69.7272924  64.0329381  76.6312709  66.8056878  68.2989907  78.0309093
  67.2195209  68.4281873  79.1644823  66.5463409  69.4363310  77.3558033
  66.4598282  69.3666476  76.3519179  66.7527242  70.8266714  77.8818338
  67.7868956  70.8679272  78.2237295  66.4608956  71.7248839  76.6356805
  67.3895138  71.7814805  76.0677325  65.7968123  71.1723509  75.9709814
  66.0112025  73.1377359  76.8901346  66.8379608  74.1027715  77.3656081
  67.8197670  74.0385102  77.5937205  66.0399223  75.1222351  77.7264928
  66.3702247  76.0531165  78.1633521  64.7274320  74.8533798  77.4218917
  64.6703493  73.5774808  76.9307578  63.7867451  73.0305621  76.6364940
  65.8252322  71.0323058  79.1111244  66.1895729  71.3955200  80.1937783
  64.5419854  70.6330633  78.9294754  64.3600075  70.2829415  77.9997449
  63.5464872  70.7340859  79.9525845  63.4349532  71.7762040  80.2520052
  62.1729060  70.4404864  79.3543726  62.2294564  69.4556626  78.8906656
  61.4908140  70.2405072  80.1807341  61.5652181  71.4508440  78.3280879
  62.2452050  71.7037511  77.5145994  60.3168239  70.9207170  77.6601796
  59.8447691  70.1795266  78.3050717  59.6158926  71.6922862  77.3416263
  60.5821653  70.2829998  76.8169613  61.0668110  72.7111477  79.0595505
  60.3548858  72.3348233  79.7941612  61.9259077  73.2088974  79.5093262
  60.5776608  73.3696705  78.3417464  63.8841569  69.7986410  81.1308142
  63.7506388  70.2095491  82.2695754  64.2932157  68.5435768  80.8533651
  64.3709601  68.3106438  79.8736723  64.7060905  67.4945090  81.8800824
  64.0109502  67.4623336  82.7190479  64.6224339  66.1561584  81.2754109
  65.2831936  66.2063158  80.4099742  64.9824134  65.3598870  81.9269266
  62.9638758  65.5964733  80.8031929  63.1004550  65.8900798  79.5070303
  66.1009707  67.7078967  82.4772584  66.5611628  66.8451247  83.2347713
  66.6735544  68.9031451  82.1607188  66.2888954  69.4157634  81.3801036
  67.9396253  69.3635497  82.7438654  68.2789720  68.8323419  83.6331189
  69.1137145  69.2619902  81.7217043  68.6376557  69.6773137  80.8334620
  70.0171029  69.8536647  81.8697824  69.7440095  67.9204833  81.5164556
  69.0074461  67.1230068  81.4184484  70.6012544  67.9789937  80.2121399
  70.0444725  68.5663521  79.4820554  71.5364005  68.5086450  80.3942431
  70.8886057  66.9758084  79.8972575  70.7802049  67.4436547  82.5754178
  70.9331778  66.3848089  82.3667436  71.6752924  68.0586583  82.4818090
  70.4327208  67.4364214  83.6085234  67.7560641  70.7854772  83.3497297
  68.7047073  71.2105996  83.9288714  66.6316746  71.5022160  83.1525960
  65.9863582  71.1344243  82.4681938  66.3175776  72.6811167  83.9352630
  67.1403993  73.3712191  83.7486515  64.9110039  73.3458671  83.6320458
  64.1120105  72.6175747  83.7709698  64.9055851  74.1657971  84.3502503
  64.8216583  73.9633408  82.2119923  64.9494786  73.2116114  81.4330618
  63.3601344  74.5015238  82.0304397  63.1225877  75.2517225  82.7846809
  63.2757686  74.9477407  81.0395447  62.6203647  73.7027859  81.9765407
  65.8803985  75.0509639  81.9012190  65.6193412  75.4758988  80.9319607
  65.6730467  75.7600111  82.7026910  66.8916182  74.6515973  81.8233222
  66.3731176  72.3877235  85.4064149  65.8417513  71.3677219  85.9173668
  67.0735321  73.2424341  86.1860757  67.5392629  74.0830029  85.8752077
  67.5843783  72.8886038  87.5370852  66.9817500  72.1350816  88.0442477
  69.0515482  72.4284761  87.3581164  69.0713281  71.6885194  86.5580079
  69.6288012  73.1638213  86.7976287  69.7834988  71.8635974  88.6826581
  70.9990737  71.7211262  88.6405303  69.1364948  71.5981876  89.7570418
  67.5706951  74.1094579  88.5374677  68.0991225  75.1369736  88.2055775
  66.8945770  73.9918364  89.7025872  66.4883303  73.0813417  89.8641195
  66.6945908  75.0847617  90.6794703  66.5285556  76.0150817  90.1362302
  65.4727372  74.7015361  91.5652333  65.3350387  75.6715726  92.0429062
  64.2155588  74.2824155  90.8407263  63.3358649  74.3136957  91.4835794
  64.1849130  74.9953952  90.0167935  64.4319474  73.2976228  90.4266363
  65.7395846  73.6443545  92.7067435  66.4451423  73.9689173  93.4715620
  64.8525795  73.4046417  93.2931650  66.2871247  72.2761680  92.1899888
  67.2346481  72.2516946  91.6517460  66.3881614  71.6784419  93.0958669
  65.5245945  71.6607620  91.7125250  68.0251700  75.4965168  91.4348066
  68.0308389  76.5608651  91.9931045  69.0201132  74.5710155  91.4186141
  69.0089529  73.7447382  90.8378893  70.3556806  74.8584757  91.9732570
  70.1871805  75.3882469  92.9108339  71.0466553  73.5596867  92.3348072
  71.0727162  72.8804661  91.4826990  72.1255374  73.5870481  92.4876658
  70.5150853  72.8621530  93.5720236  70.8761669  71.6346525  93.7029526
  69.7521645  73.4157270  94.3987420  71.2607114  75.6814539  91.0749150
  72.2012929  76.2845487  91.5071558  71.0067881  75.6648554  89.7451903
  70.0699574  75.3601089  89.5225144  71.7269211  76.4299046  88.6864724
  72.7777148  76.3855693  88.9728340  71.3838830  75.8758652  87.3395896
  71.7352752  74.8443420  87.3154354  70.3110799  75.7009867  87.2581456
  71.8643510  76.5735458  86.2881881  72.8072974  76.4032726  86.2293692
  71.3244002  77.8753287  88.9364799  70.3730027  78.3538751  88.2928220
  72.0874285  78.6157142  89.7591021  72.8376810  78.2543680  90.3306397
  71.7182650  80.0004814  89.9462221  70.6624903  80.1831980  90.1466198
  72.5240750  80.5571973  91.1939375  73.5815344  80.5473246  90.9297744
  72.2960695  81.6113355  91.3518173  72.2862321  79.7745498  92.4865700
  72.7428394  78.7981480  92.3245536  72.7120089  80.2599404  93.3647697
  70.8140137  79.6279709  92.9953024  70.5212120  78.6701134  93.7436590
  69.8967845  80.5289218  92.7802726  71.9615975  80.8725601  88.6954036
  72.8497140  80.6336635  87.8638810  71.1850710  82.0098825  88.5696309
  69.9225434  82.3402740  89.1322966  70.0185715  82.4441397  90.2131312
  69.2135096  81.6104083  88.7415673  69.4297120  83.6867463  88.5860394
  69.3030090  84.5019697  89.2983996  68.5637099  83.5631942  87.9357320
  70.6026386  84.1169688  87.7018007  70.9445566  85.1207480  87.9540299
  70.3216322  84.2514320  86.6572546  71.7262112  83.1310185  87.8781391
  72.1390230  82.9458136  86.8864351  72.9413381  83.8772001  88.5424492
  72.8309199  84.1322249  89.7522364  73.9192775  84.2346464  87.7403264
  73.9240713  83.8675303  86.7994065  75.2228680  84.8436152  88.0708360
  75.1670721  85.0880974  89.1316086  76.4393745  83.9581485  87.7711722
  76.1776339  82.9649516  88.1360728  76.8377060  83.9299808  86.2688966
  75.9531568  83.7580623  85.6556019  77.2839485  84.8779851  85.9684710
  77.3191209  82.9902264  85.9982525  77.6287878  84.2833738  88.6184100
  77.9457377  85.3092474  88.4310076  77.3785121  84.1605843  89.6721300
  78.4532094  83.6007205  88.4124594  75.3644333  86.1566781  87.2611744
  76.0363637  87.0222562  87.7338811  74.5540894  86.3291608  86.2049698
  74.0587034  85.4841191  85.9588050  74.3830186  87.5104276  85.3872858
  75.2155236  88.2138569  85.4024360  74.2426508  86.9647289  83.9541855
  73.4010446  86.2721742  83.9412565  74.2196492  87.7395323  83.1877971
  75.0539549  86.3366377  83.5862172  73.2222265  88.3865606  85.8762832
  72.4445830  88.0946935  86.7652822  73.1895617  89.5951644  85.3331143
  73.9490601  89.8212939  84.7068649  72.1425675  90.5791417  85.6505880
  71.8736311  90.5388725  86.7061363  72.7085321  91.9512302  85.3085375
  71.9911105  92.7688272  85.3788592  73.5017806  92.2277898  86.0030673
  73.0571159  92.0894703  84.2850653  70.8775876  90.3077203  84.8388362
  71.0360305  89.6354447  83.7085274  69.6634635  90.8094459  85.2160849
  69.6344272  91.4258708  86.0156330  68.4413046  90.6666163  84.3398071
  68.5584072  89.6961652  83.8575072  67.2891996  90.6594778  85.2856649
  67.3696838  89.7913888  85.9399156  67.2930050  91.5441514  85.9224181
  65.8825272  90.5267314  84.5924079  65.9596464  89.9409940  83.6764034
  65.2614452  89.9188826  85.2503941  65.2520731  91.8513983  84.2024429
  65.8644784  92.3814096  83.4729002  64.2906473  91.5047066  83.8235415
  64.9778161  92.7257198  85.3932522  65.4049729  92.4782892  86.2744426
  64.5878665  93.9672351  85.3239883  64.1137128  94.5901466  84.2676869
  64.0258358  93.9232779  83.5142417  63.9075092  95.5779029  84.3114777
  64.6171021  94.6793456  86.3942602  64.8979784  94.2162517  87.2467547
  64.5073957  95.6833390  86.3863977  68.2176702  91.6631376  83.1532952
  68.5848195  92.8092946  83.3401543  67.6816570  91.2445159  81.9669202
  67.3897835  90.2805078  81.8920979  67.6101409  92.1478489  80.8242070
  67.9173918  93.1661215  81.0627057  68.6920774  91.6968883  79.8596978
  68.8827726  92.5257327  79.1778918  69.5425225  91.4914952  80.5098205
  68.3830678  90.4577201  79.2273524  67.8503869  89.9730893  79.8621627
  66.2666542  92.2428456  80.0590610  66.1338929  93.0971270  79.1890935
  65.2531414  91.4685688  80.4244712  65.4907923  90.7804923  81.1246536
  63.8284592  91.5846671  80.0922307  63.8235948  91.7502847  79.0148954
  63.1224327  90.3625928  80.4929191  63.1235320  90.1563621  81.5632363
  61.6466548  90.3276781  80.0924840  61.1927511  89.3540205  80.2772197
  61.1152286  91.0815055  80.6733144  61.5766993  90.4345216  79.0099908
  63.6431022  89.2119597  79.7928251  64.4673286  88.9807020  80.2273028
  63.2438246  92.8421350  80.7885785  63.5998904  93.1902735  81.9041005
  62.3453638  93.5402937  80.1327694  62.2688723  93.2843087  79.1587464
  61.8545923  94.8469316  80.6560617  62.6230241  95.4156569  81.1796746
  61.5857879  95.7334919  79.4358572  62.5349008  95.8152394  78.9061383
  60.8204381  95.2662942  78.8161211  61.0260338  96.9649970  79.8489649
  60.9468556  97.5763268  79.1130255  60.6334914  94.7266582  81.5487095
  59.7817182  93.8380224  81.3935933  60.4271434  95.7138536  82.3857754
  61.1591932  96.4072027  82.4452903  59.1555864  95.9577851  83.2248914
  58.3642127  95.2384466  83.0142005  59.5459421  95.6790529  84.6823503
  60.3972303  96.3394005  84.8477858  58.2883958  96.1581415  85.5453350
  58.3403619  95.7974337  86.5726133  58.0363204  97.2185899  85.5426495
  57.4328977  95.5400480  85.2728920  59.7971405  94.1693212  84.8989768
  58.8533583  93.6274776  84.8374900  60.4833375  93.7950314  84.1392677
  60.5270627  93.9906061  86.3029765  60.6972034  92.9335101  86.5071749
  61.5273411  94.4236484  86.2987884  59.9370311  94.4295265  87.1075343
  58.4390595  97.2796883  82.8722967  58.9932406  98.3033636  83.2321438
  57.1374416  97.2362464  82.5116387  56.7467203  96.3364072  82.2712098
  56.1965052  98.4103596  82.5090741  56.7575078  99.3415192  82.5891728
  55.2538604  98.3900704  81.3173495  54.8592597  97.3742329  81.3392261
  54.1705136  99.5086136  81.5064715  54.6442881 100.4814685  81.6375864
  53.5587534  99.6926287  80.6232487  53.4638463  99.1827436  82.2697156
  55.9581874  98.5820721  79.9164258  56.1579880  99.6443013  79.7755399
  56.8845870  98.0206196  80.0375771  55.3015724  98.1249340  78.7105819
  55.9587967  98.4371458  77.8989909  55.1533160  97.0574724  78.8735846
  54.3568601  98.6314960  78.5130488  55.4314116  98.3202279  83.8665903
  54.6579379  97.4009344  84.0342427  55.5647546  99.2708769  84.7328912
  56.2067210 100.0226730  84.5260012  54.5000402  99.5755266  85.7371333
  53.9348292  98.6780859  85.9886088  55.2609226  99.9334804  87.0638373
  55.8387786  99.1283535  87.5176557  55.8639646 100.7827625  86.7425869
  54.5925299 100.3886329  87.7947193  53.5586804 100.6796298  85.3404810
  53.9148683 101.7209775  84.7287180  52.2177102 100.4123047  85.6757298
  51.8928572  99.5230472  86.0275702  51.1965177 101.4802931  85.5487596
  51.4161949 102.0705569  84.6590836  49.7590001 100.8832443  85.2793389
  49.5627024 100.2994522  86.1786467  48.6898330 101.9255824  85.0615574
  47.6687818 101.5524278  84.9821206  48.6030048 102.4699545  86.0018946
  48.9106316 102.6679488  84.2945918  49.7776784  99.9875799  84.1594099
  50.3507779  99.2541964  84.3945822  51.2287280 102.4536222  86.6514334
  51.1486568 101.9956260  87.7841607  51.3878150 103.7717589  86.4771869
  51.4905157 104.0767900  85.5198161  51.4491624 104.8033442  87.4865148
  52.0028501 104.3940661  88.3315138  52.2967644 106.0238883  87.0436849
  51.8888825 106.3678488  86.0931989  52.3483478 107.2574922  88.0302298
  52.4597356 106.9838608  89.0794349  53.2088007 107.9036900  87.8565850
  51.4601161 107.8810519  87.9286546  53.7586697 105.5921883  86.8060912
  53.7540905 104.7644594  86.0968307  54.1652443 106.4395845  86.2540759
  54.6445496 105.2668766  88.0437193  55.6266286 105.0547549  87.6210735
  54.8076350 106.1398303  88.6757437  54.3425685 104.3310470  88.5139924
  50.0434919 105.1706858  87.9994841  49.1880232 105.5454775  87.2241191
  49.8683175 104.9137346  89.3022584  50.6398696 104.6142965  89.8812380
  48.5863216 105.1312956  90.0095108  48.1246548 105.8499294  89.3324019
  47.9722600 104.2309285  90.0286985  48.7569543 105.6787107  91.3956930
  49.9089674 105.9053289  91.7813470  47.7005973 105.8047449  92.2475912
  46.3486204 105.6738194  91.8293887  46.1862773 104.6158894  91.6231878
  46.2659170 106.2506131  90.9082105  45.4863482 106.2692654  92.9394752
  44.5672858 105.7022766  93.0876394  45.3148112 107.3271500  92.7405902
  46.3539705 106.2425365  94.1602365  46.2415366 105.3582425  94.7875068
  46.1745067 107.0908945  94.8206770  47.7525776 106.3255595  93.6052079
  47.9927983 107.3866681  93.5385524  48.8332004 105.5977277  94.4586133
  49.4332808 106.1954577  95.3812940  49.0712116 104.3311007  94.1029227
  48.4684692 103.8609111  93.4428293  49.9897146 103.5364315  95.0363441
  50.0405834 103.9690396  96.0355839  49.5301393 102.1102104  95.1288687
  48.4699310 102.0708231  95.3788884  49.5884200 101.6138700  94.1601843
  50.2085195 101.5168202  95.7419115  51.4333670 103.6007302  94.5608172
  52.3444328 103.0751765  95.1947258  51.6793723 104.3517919  93.4551765
  50.9396696 104.7274498  92.8791374  53.0069458 104.3795838  92.7923354
  53.7203722 103.9626352  93.5031987  52.9991417 103.4908658  91.6069780
  53.8258038 103.7903240  90.9627307  53.3254749 102.4907008  91.8921085
  51.7358348 103.5403116  90.9292616  51.1424547 102.8626934  91.2614273
  53.5607730 105.7220494  92.4036160  54.7496354 105.8958704  92.2180277
  52.6659941 106.6781417  92.2277920  51.6874542 106.4302128  92.2608212
  52.9357820 108.0145100  91.6322383  53.4898038 107.8624703  90.7059131
  51.5694044 108.6378507  91.2871406  51.0223052 107.8610084  90.7529973
  51.0197940 108.8012249  92.2141451  51.6226866 109.9750870  90.5105111
  52.3072130 110.6824049  90.9787259  51.9579425 109.6444424  89.5274660
  50.2475215 110.5421461  90.4550440  49.6527787 109.6974405  90.1072422
  49.9022210 110.7043496  91.4761015  50.1934318 111.7952248  89.7052420
  50.2301538 111.7431899  88.6972520  50.2240662 112.9907809  90.1421301
  50.3895837 113.3736909  91.3813721  50.4850256 112.6707464  92.1002361
  50.5751504 114.3424464  91.5985889  50.1274311 114.0449624  89.3463870
  49.8030787 113.9004697  88.4008582  50.1434798 114.9720964  89.7467180
  53.7475149 108.9128660  92.5490625  54.3858136 109.8531203  92.1021773
  54.0093986 108.5934931  93.7795576  53.7041492 107.6814767  94.0880279
  54.8167218 109.4101163  94.7523207  54.6999763 110.4927845  94.7042778
  54.3082120 109.1118676  96.2047525  55.0955694 109.5535232  96.8155824
  53.3355442 109.6038200  96.2044356  54.2546914 107.7146349  96.4448954
  53.3553492 107.4954656  96.1904375  56.3443729 109.1288812  94.5823922
  56.7045643 107.9252795  94.6579987  57.1382219 110.2369755  94.4171585
  56.7066116 111.1491041  94.4601485  58.5445896 110.1816709  94.0144224
  58.6027493 109.7740953  93.0051650  59.2219426 111.5465156  93.9501573
  59.1017977 111.9570091  94.9527343  60.7313244 111.5854228  93.7529858
  60.9199382 111.2604154  92.7297998  61.1570148 112.5826844  93.8641483
  61.2811844 110.9263917  94.4249582  58.4821908 112.3068752  92.8322321
  57.4785623 112.5113943  93.2050664  59.0356416 113.2091753  92.5721423
  58.3911890 111.7729773  91.8863075  59.4157442 109.1402702  94.7734368
  60.0770587 108.4544897  94.0521348  59.3957198 109.0219705  96.1359701
  58.9448498 109.7240311  96.7051162  60.2103093 108.0247766  96.7797897
  61.2197477 108.1228523  96.3803705  60.4102039 108.3558097  98.2639041
  59.4292756 108.5216460  98.7093005  60.8935151 107.4683125  98.6724051
  61.3963468 109.5293538  98.6352160  61.3457578 110.2079651  97.7837306
  60.9538965 110.1329540  99.4277127  62.8468951 109.1809358  99.0183524
  63.4395691 109.9905817  99.7578746  63.3055170 108.1066530  98.6466050
  59.8108119 106.5811082  96.5662908  60.6777654 105.6876328  96.4285298
  58.4832578 106.3404910  96.4573686  57.8835714 107.1268865  96.6624501
  57.8535875 105.0826589  95.9428905  58.3382257 104.2515402  96.4552636
  56.4232763 105.1567707  96.4504388  56.4540196 105.0571854  97.5354447
  56.0428385 106.1589760  96.2529870  55.3924236 104.2038786  95.8408948
  54.5278062 104.3607682  96.4858152  55.2019089 104.4777342  94.8031962
  55.6613388 102.7208008  95.9113009  54.8390097 102.2666493  95.3584708
  56.5677559 102.3358938  95.4440053  55.6596163 102.3447174  97.3484910
  56.6035907 102.2514053  97.6953955  54.6987225 101.9453044  98.1242912
  53.4907117 101.9740479  97.6277249  53.2629764 102.2361454  96.6792832
  52.6976839 101.6943900  98.1872218  54.8131396 101.6738742  99.4152241
  55.6666868 101.8819188  99.9134959  53.9591581 101.6143061  99.9512296
  58.1609833 104.7610843  94.4693385  58.3923706 103.5898534  94.1785897
  58.1534567 105.7598459  93.6040196  57.7219848 106.6185450  93.9147731
  58.4815350 105.6509749  92.2228623  57.8761393 104.8047252  91.8981199
  57.9963347 106.9120565  91.5467640  57.1708089 107.3216985  92.1288984
  58.7695187 107.6415164  91.7879681  57.6370966 106.8582735  90.0379528
  56.9077656 106.0497382  89.9883622  56.9746828 108.2000017  89.6881291
  56.5851121 108.0512464  88.6810509  56.1397972 108.4233227  90.3523498
  57.7348589 108.9798937  89.7329314  58.7541918 106.5193105  89.0789857
  58.4607500 106.5992691  88.0322772  59.6273968 107.1681017  89.1477047
  59.0227622 105.4875276  89.3056712  59.9763719 105.3089830  92.0596942
  60.2789393 104.3845941  91.2655094  60.8770275 106.0285869  92.7332915
  60.4579611 106.7654331  93.2824190  62.2820481 105.6371158  92.8655590
  62.7576616 105.8447959  91.9070346  62.8778334 106.7989826  93.7097580
  63.0675825 107.7209198  93.1600104  62.2200449 107.1740979  94.4937920
  64.2291987 106.4304035  94.3620352  64.0267516 105.5960375  95.0335623
  65.0095609 106.2201595  93.6306314  64.6287740 107.5846674  95.2776081
  64.7438982 108.4425440  94.6151283  63.7665291 107.9164329  95.8560248
  65.8378815 107.4796957  96.1730037  66.1287514 106.4411030  96.3307845
  66.7429461 107.7986163  95.6560371  65.7906269 108.1834073  97.4248692
  65.6982345 109.1699996  97.2293238  64.9739572 107.9132860  97.9542064
  66.5420301 108.0257418  98.0810970  62.4851141 104.2321298  93.3522468
  63.2977729 103.4690188  92.8240286  61.6870459 103.8454801  94.3477490
  60.9081558 104.4148759  94.6465235  61.8421173 102.4907755  94.9376342
  62.9007160 102.3147830  95.1287924  61.1352009 102.4439399  96.2813515
  61.4758367 103.2544637  96.9256254  60.0702222 102.5701590  96.0864430
  61.3496714 101.1638245  97.1311403  60.6873986 101.1163007  97.9956250
  60.9737030 100.3646546  96.4923292  62.7721737 100.9979465  97.6493356
  62.9744489 100.1322579  98.5865281  63.6494984 101.7975462  97.3317934
  61.4392267 101.3326772  93.8925262  62.0709192 100.2832794  93.8801493
  60.5102603 101.6022703  92.9371611  59.9599631 102.4191808  93.1606350
  60.1517967 100.7927099  91.8267226  60.2322989  99.7683487  92.1905271
  58.7890288 100.9989339  91.2657711  58.8250593 101.9323408  90.7039802
  58.5567260 100.2580005  90.5008175  57.5877529 101.0269741  92.1885223
  57.6551657 100.1127666  92.7782171  57.5148999 101.9490190  92.7652601
  55.9780109 100.9547166  91.2928827  55.9787067 102.4380858  90.2174105
  55.0168880 102.4012641  89.7058942  56.0743394 103.2983864  90.8798328
  56.7572748 102.4606275  89.4548970  61.2726938 100.8253320  90.7701391
  61.4181579  99.8181988  90.0741348  62.0986261 101.8647909  90.6416557
  61.7534989 102.5998690  91.2421949  63.1345910 101.9746258  89.6524394
  62.8243844 101.4601575  88.7429355  63.4427713 103.4353294  89.2470955
  63.3823808 103.9697028  90.1952007  64.8077187 103.6199532  88.7236230
  64.9364889 103.2904618  87.6926266  65.0517578 104.6808756  88.7777213
  65.6298691 103.1578079  89.2700566  62.2795431 103.9225733  88.4149695
  62.2592191 103.5365099  87.3958316  61.3539799 103.6504831  88.9223553
  62.3839965 105.4621759  88.3690158  62.4911988 105.8761683  89.3716214
  63.1659999 105.7789823  87.6789203  61.4774727 105.9039516  87.9553110
  64.3315227 101.1241763  90.1670336  64.8065940 100.3165052  89.4333844
  64.6083725 101.2706911  91.4731498  64.1480311 102.0595541  91.9042889
  65.4451514 100.4203663  92.3137117  66.4170410 100.5426417  91.8355477
  65.4925059 101.0772367  93.7506659  65.2879121 102.1477826  93.7375201
  64.6701813 100.7189476  94.3699645  66.8170959 100.8069414  94.4135730
  67.0189083  99.7362305  94.4443917  67.6452768 101.2475986  93.8585336
  66.8109329 101.4660872  95.8191291  66.5683510 102.5283861  95.7916235
  66.0153236 101.0411446  96.4311190  68.1446120 101.3038738  96.5488691
  68.5424824 100.2890871  96.5461876  68.8956687 101.9663998  96.1185885
  67.7979604 101.6978648  97.9279372  66.8154588 101.5715219  98.1250109
  68.3034945 101.1026516  98.5684499  68.0032788 102.6823838  98.0213574
  65.0068432  98.9184061  92.3493996  65.9759681  98.0986370  92.2929274
  63.6944941  98.5606616  92.2741799  63.0247551  99.3032499  92.4163090
  63.1303485  97.1804846  92.2425087  63.6185105  96.5765018  93.0073944
  61.6768239  97.3285921  92.6528355  61.6082263  97.6162821  93.7019411
  61.1821731  98.0042727  91.9550703  61.1850414  96.3701985  92.4863126
  63.3680559  96.5970126  90.8270628  63.5150639  95.3967863  90.7029799
  63.4853730  97.4149353  89.8056430  63.4811788  98.4005922  90.0260147
  63.7487711  97.0037218  88.3692295  64.7811076  97.3220019  88.2240429
  63.7581720  95.9142498  88.4025156  62.8403220  97.5205139  87.2041485
  62.9868999  97.1543360  86.0736384  61.8786561  98.4664783  87.4589659
  61.7061611  98.6664916  88.4338198  61.0501980  99.1712854  86.4250702
  60.3964674  98.4656141  85.9124579  60.0089815 100.0287332  87.1599827
  59.4831796  99.2719905  87.7422467  60.4218341 100.7330953  87.8821517
  59.2264099 100.7891810  86.0707929  59.3609466 100.2049126  85.1604780
  58.1488059 100.8546797  86.2210601  59.7979410 102.4560534  85.8426306
  58.6439929 103.2066048  87.0080821  58.9858632 104.2139521  87.2457456
  57.6770290 103.2930290  86.5124900  58.5125233 102.6299403  87.9236796
  61.8052942  99.9629792  85.3707241  62.6641756 100.7588260  85.6609666
  61.4716177  99.6612587  84.1067586  60.7024542  99.0275814  83.9426230
  62.0753676 100.2705712  82.9117560  63.0222241 100.7308894  83.1940214
  62.4177456  99.0790663  81.9729410  61.5020128  98.5252204  81.7660879
  62.9346546  99.3858909  81.0636743  63.3850707  98.1007578  82.6592928
  63.0100887  96.9597782  83.0630919  64.6325745  98.4446986  82.9020984
  65.1734166  97.8248355  83.4879984  64.9331572  99.3848650  82.6879978
  61.2274337 101.3663306  82.2013109  61.7489385 102.0423679  81.3581690
  59.9114140 101.2811259  82.4458823  59.5558665 100.6382302  83.1390166
  58.9210392 101.9645362  81.6800236  59.3951455 102.8722034  81.3065669
  58.3639716 101.1161137  80.5625475  57.9724941 100.2207489  81.0454323
  57.2281560 101.9239504  79.8601804  56.4528732 102.1802293  80.5822267
  57.5651974 102.9061933  79.5289673  56.7547507 101.4006351  79.0293978
  59.4293684 100.6410239  79.5177567  59.9911608 101.4609502  79.0703082
  60.1490372  99.9299979  79.9235017  58.8645181  99.8700855  78.3257269
  57.9865760 100.3683696  77.9145934  59.4530221  99.8784953  77.4082711
  58.7923205  98.8064097  78.5526364  57.9084971 102.3913056  82.6583150
  57.2381376 101.5421286  83.3169637  57.5650815 103.6929390  82.6191696
  58.1808521 104.2784602  82.0731921  56.4501322 104.2474549  83.4053973
  56.0664327 103.5281897  84.1289613  56.9615498 105.4652887  84.1603381
  56.1122975 105.6881579  84.8062526  57.8490496 105.1967644  84.7333465
  57.2319893 106.3144065  83.5326539  55.2049042 104.5718880  82.4966139
  55.1687875 105.6213667  81.8456673  54.1651800 103.6207953  82.4866828
  54.1978740 102.9819905  83.2683217  52.9852279 103.7787775  81.6759880
  53.2152133 104.2328124  80.7121091  52.3244444 102.3574378  81.4473359
  52.8930440 101.7807113  80.7178286  52.3022929 101.7990017  82.3831660
  50.8607689 102.4329203  81.0100549  50.2312233 102.8273570  81.8076714
  50.8775595 103.0473547  80.1098563  50.2608945 101.0697272  80.7012809
  50.9151328 100.5743257  79.9838230  50.2828290 100.5338963  81.6502303
  48.8916561 101.1840259  80.2231451  48.7881752 101.2886946  79.2238945
  47.7946422 100.7639598  80.8015163  47.6926926 100.4663253  82.0576143
  48.4656875 100.5333778  82.7042187  46.8070520 100.0142640  82.2347621
  46.7427494 100.5670330  80.0603685  46.8636184 101.0037501  79.1577194
  45.8917760 100.3097189  80.5396739  52.0284309 104.7386890  82.3973528
  51.8713546 104.5718239  83.6344272  51.3596032 105.5548013  81.5688363
  51.6576626 105.4867604  80.6062196  50.2725195 106.4254690  81.9909318
  49.9452076 106.2516193  83.0159895  50.6535397 107.8919622  81.8743238
  51.0321011 108.1301956  80.8802698  49.7175183 108.4488230  81.9176555
  51.5518578 108.5018812  82.9707281  51.3557791 108.0479725  83.9421334
  53.0466963 108.3902558  82.6158088  53.5025152 107.4379400  82.8867618
  53.2306977 108.6239602  81.5671784  53.6648949 109.0845451  83.1849288
  51.1580048 109.9816628  83.0299529  50.1612641 110.0560096  83.4647869
  51.9257454 110.4938886  83.6098340  51.0355223 110.3578656  82.0142931
  49.0190699 106.1519675  81.0941790  49.0291091 106.5645675  79.9636183
  47.9647810 105.6753922  81.6492391  48.0155353 105.4953333  82.6417776
  46.6605991 105.3602622  81.0178653  46.7754582 105.0175648  79.9895160
  46.0241499 104.3415468  81.9735535  46.5637626 103.3980477  81.8915319
  46.1226842 104.6294658  83.0202216  44.6089518 104.0950304  81.5085772
  43.7452306 104.9109872  81.2638001  44.1984738 102.8855387  81.5938291
  43.2366151 102.6846607  81.3602069  44.7709405 102.1511419  81.9850369
  45.8718631 106.6770806  80.8881683  45.2462267 107.2250095  81.7597762
  45.9372680 107.3727059  79.7169146  46.4166609 106.9297569  78.9461387
  45.2403032 108.5520900  79.3395156  45.2883081 109.2479643  80.1771055
  45.9956455 109.1617205  78.1237475  47.0294983 108.8396500  77.9991720
  45.5729697 108.8324060  77.1745263  46.0624140 110.6766001  78.0997925
  46.5102878 111.4394424  79.2202350  46.7822585 110.8806799  80.1035461
  46.5085001 112.8069120  79.1197506  46.6064025 113.4594137  79.9747866
  46.3655347 113.4292600  77.9204698  46.4983349 114.4933293  77.7919367
  46.1337128 112.6523027  76.7321493  46.2591573 113.1035385  75.7589819
  45.9974631 111.2536566  76.8232594  45.8842289 110.6831141  75.9132684
  43.7199018 108.4240897  79.0110654  43.0374595 109.3985196  78.7665815
  43.0926912 107.2256092  79.2323383  43.6924500 106.5047274  79.6074901
  41.6874773 107.0083457  79.1304358  41.3290859 107.4887209  78.2199837
  41.3183735 105.5683672  79.0481589  41.5347427 105.0782401  79.9974006
  40.3004192 105.3196262  78.7481477  42.0932171 104.9338242  78.0603111
  42.9208713 104.7709172  78.5186234  40.8202099 107.6352036  80.1903709
  39.6118822 107.7905081  79.9485074  41.4287010 108.0497310  81.3305870
  42.4373015 108.0010552  81.3519333  40.7297728 108.7199013  82.4076404
  40.0118947 109.4416034  82.0177843  39.9811946 107.7638856  83.3411555
  40.5824852 107.0255392  83.8716216  39.5714310 108.4098413  84.1176582
  38.7824142 107.0335454  82.6870040  37.5900727 107.5416199  82.3588042
  37.3625973 108.5253283  82.3328631  36.9711607 106.5773520  81.6239678
  36.0459632 106.7641194  81.0990595  37.7772118 105.5428681  81.4436068
  38.9632031 105.8094449  82.1627437  39.8495371 105.1925999  82.1805533
  41.8480452 109.5003556  83.1939479  43.0151545 109.1361262  83.1322602
  41.4079957 110.3635335  84.0893081  40.4100791 110.4259684  84.2322547
  42.2580395 111.2914152  84.8483785  41.8042583 111.5597082  85.8024234
  43.2201897 110.8567213  85.1193830  42.5988645 112.5895945  84.1461510
  42.5780747 112.5672702  82.8790537  42.8788824 113.6368636  84.8734541
  42.7579538 113.5186510  85.8692327  43.0448629 115.0182676  84.3778075
  42.1951201 115.2170078  83.7247277  42.9356693 116.0064689  85.5008693
  41.9072882 116.0093395  85.8622447  43.6524481 115.7096225  86.2665135
  43.2733797 117.3306259  85.1288912  43.1481732 117.8610186  85.9192121
  44.3895611 115.2424791  83.6437384  45.4575392 114.6631833  83.9991950
  44.4095836 116.1104654  82.6802619  43.5589232 116.5406381  82.3464341
  45.5853260 116.4246891  81.9006448  45.9488109 115.5472502  81.3657800
  45.2141315 117.4206167  80.8292441  44.5930781 118.1134999  81.3969636
  46.0674283 118.0088009  80.4915522  44.2842238 116.8504677  79.7275963
  42.9212137 116.8010018  79.7841984  42.3548485 116.9690765  80.6033939
  42.4253640 116.6008968  78.5389379  41.4000683 116.3413317  78.3202640
  43.3810890 116.3608256  77.7172139  44.6166814 116.6216593  78.4110818
  45.6227709 116.7681699  78.0467691  46.6496643 117.0154897  82.7755937
  47.7817513 116.6430889  82.6096972  46.3663607 117.8736843  83.7716866
  45.4500722 118.2113728  84.0295275  47.4114243 118.4415025  84.6927209
  48.1562383 118.8846569  84.0316056  46.6115890 119.4998934  85.5198401
  46.1301694 120.2317088  84.8711634  45.8140656 118.9908793  86.0611150
  47.5371514 120.1362180  86.5371398  47.9192196 119.3708525  87.2125956
  48.4106552 120.5816123  86.0609874  46.8445586 121.2121940  87.3694991
  46.2469951 120.8187974  88.3937372  46.8377910 122.4096501  87.0014596
  48.0870547 117.3579596  85.6432663  49.2642018 117.3343427  85.8673224
  47.2159927 116.4237008  86.0842360  46.2366728 116.6622105  86.1486231
  47.5012264 115.2528310  86.8547816  47.9480687 115.5431107  87.8056619
  46.1565849 114.6223721  87.2948319  45.5564487 115.3305376  87.8661796
  45.5270290 114.3847866  86.4373040  46.2587668 113.3008084  88.0642728
  46.6432236 112.1413752  87.3609244  46.7186573 112.0866222  86.2849542
  46.6810109 110.8874639  87.9946517  46.8171634 109.9765687  87.4306193
  46.3143275 110.8233426  89.3237418  46.3881681 109.6314224  89.9845615
  46.2013266 109.7460620  90.9191994  45.9802173 112.0221315  90.0181713
  45.5476410 111.8830358  90.9979321  45.9205801 113.2531805  89.4131518
  45.4114622 114.0383143  89.9523947  48.4732179 114.2744024  86.1016910
  49.5896912 113.9617017  86.6338394  48.1730656 113.9609483  84.8595682
  47.2417927 114.2144125  84.5619331  49.0151208 113.1365660  83.9198007
  49.3401352 112.2371351  84.4427944  48.2530193 112.6816295  82.6313565
  47.8051541 113.5013498  82.0695120  48.8893029 112.1920827  81.8940719
  47.2599261 111.6473555  82.9711902  47.5811371 110.4838339  83.6601020
  46.3677427 109.9913908  84.0336023  46.2639643 108.9471289  84.2888638
  45.3691420 110.6448165  83.4848052  44.4626085 110.2221839  83.3445248
  45.8834598 111.7587656  82.8484490  45.2964906 112.5408853  82.3899596
  50.3338814 113.8459505  83.5918170  51.4085037 113.2617692  83.7502047
  50.3297231 115.1615515  83.2847352  49.3809219 115.5023375  83.2234001
  51.5023978 115.9953328  83.2092205  52.1007767 115.7376633  82.3353498
  51.2069639 117.4171319  82.8480000  50.8240907 117.4693557  81.8287800
  50.3503856 117.7458908  83.4364652  52.0773471 118.0542910  83.0047553
  52.4246565 115.9805179  84.4436133  53.6739915 115.9252154  84.3027499
  51.8986024 116.0347222  85.6555303  50.9024211 115.9966225  85.8177762
  52.7623404 115.8700257  86.8550399  53.6521352 116.4854013  86.7220571
  51.9987520 116.7577777  87.9013083  52.2014721 117.8066615  87.6848657
  50.9267158 116.5813859  87.9894501  52.6005069 116.5487616  89.3270972
  52.7180769 115.4807094  89.5102412  53.5309564 117.0581901  89.5778441
  51.5668444 117.0936164  90.3425299  51.6038626 118.3171811  90.6635902
  50.6094494 116.3950802  90.6341252  53.1460087 114.4101412  87.2166935
  54.1907552 114.1162190  87.7765604  52.2808512 113.4553440  86.7819141
  51.3928495 113.7084354  86.3725605  52.7056280 112.0195437  86.7615330
  52.9746722 111.6891632  87.7648103  51.7079669 111.0271320  86.1334037
  51.2219520 111.4373245  85.2481740  52.2665111 110.1036980  85.9803977
  50.6519545 110.6662031  87.0462172  50.2105865 109.9180797  86.6374290
  54.0479181 111.8442618  86.0342306  55.0232980 111.2038128  86.5252149
  54.1238366 112.3710596  84.8027894  53.2830647 112.8180759  84.4660714
  55.3439579 112.3331521  83.9733146  55.5922518 111.2830256  83.8192917
  55.1301740 113.0452847  82.5506832  54.8697899 114.0868802  82.7388186
  56.4553370 113.0896728  81.7131608  56.2120182 113.2434540  80.6618832
  57.0535781 113.9770663  81.9198841  57.0847718 112.1999731  81.7317715
  54.0328266 112.3521788  81.6970604  54.3226197 111.3684891  81.3276498
  53.1242858 112.1122401  82.2494036  53.5701179 113.0610470  80.4355847
  52.4805713 113.0598785  80.4670545  53.8200590 114.1201972  80.3736943
  54.0214701 112.6277924  79.5430008  56.5046185 113.1321930  84.6612988
  57.5974248 112.5902939  84.6713759  56.2431848 114.2904597  85.2050147
  55.3524038 114.7361781  85.0377605  57.2668528 115.0265288  85.9035777
  58.1451998 115.1005534  85.2623504  56.6277656 116.3871083  86.3213996
  55.8380763 116.7717432  85.6759771  55.9708735 116.2624462  87.1822546
  57.3273924 117.0925437  86.7697111  57.7098585 114.3218065  87.2113264
  58.9453705 114.3406641  87.4049337  56.9039297 113.6010988  87.9596151
  55.9019281 113.6411229  87.8392059  57.2544142 112.7452432  89.1009876
  57.9025106 113.4085713  89.6737615  55.9289456 112.2479473  89.8362893
  55.1113348 112.2525470  89.1153876  56.1033860 111.2182615  90.1484144
  55.5587487 113.0784878  91.0312791  55.6376957 114.2936952  91.0624150
  55.1520879 112.4583022  92.0867304  54.7456807 112.9899942  92.8431938
  54.8551591 111.4999026  91.9705632  58.1557107 111.6316774  88.6989869
  59.1040824 111.3489142  89.3664272  57.9484012 111.0076970  87.5076232
  57.1546047 111.3619917  86.9933640  58.8639245 110.0035029  86.8555218
  59.1126323 109.2904406  87.6415570  58.1330084 109.3286768  85.6053511
  57.8298768 110.0322826  84.8299726  59.0907537 108.2945114  85.0008228
  58.6754792 107.9459620  84.0552152  59.9738623 108.7783597  84.5835530
  59.3406408 107.4713160  85.6701552  56.8541981 108.5217417  85.9543658
  56.1308700 109.1099645  86.5190728  56.3313823 108.3259877  85.0181799
  57.1133996 107.6277363  86.5215514  60.1616775 110.6484793  86.4593600
  61.1636358 110.1354631  86.9074725  60.2003295 111.7849975  85.7284172
  59.3289922 112.0973324  85.3242908  61.4803414 112.3660874  85.3337381
  62.1358843 111.6634323  84.8193070  61.2832269 113.5041007  84.3409692
  60.8151469 114.4236253  84.6923602  62.2772748 113.8566889  84.0657768
  60.6685693 113.0129745  82.9981832  61.3118551 112.2812211  82.5094906
  59.6979029 112.5284148  83.1037011  60.5134327 114.2165032  81.9958773
  59.7316691 114.8690842  82.3845723  61.4446483 114.7818157  81.9582907
  60.2439359 113.7010932  80.6270004  60.7876381 112.8960560  80.3505286
  59.2869277 114.1375938  79.8505362  58.6535003 115.2569600  80.1098714
  58.7038116 115.6167516  81.0522767  58.2714310 115.9178938  79.4485926
  58.9868942 113.5876025  78.6844050  59.5238576 112.7928801  78.3678822
  58.4809005 114.1430510  78.0094189  62.2415088 112.9164393  86.5784120
  63.4543382 112.7192881  86.6090590  61.5228149 113.2797183  87.6621522
  60.5354273 113.4030292  87.4888153  62.1966844 113.7668483  88.9100667
  62.9846092 114.4858855  88.6857330  61.2102076 114.3861773  89.9241714
  60.7571133 115.2359852  89.4135793  60.4416536 113.6245576  90.0559370
  61.7890008 114.8072492  91.2971032  60.9909565 115.1647587  91.9478754
  62.0026618 113.8708280  91.8124330  63.0144519 115.7376235  91.3467633
  63.1948540 116.6535610  90.5131413  63.8779118 115.6130155  92.2733047
  62.8515263 112.4775163  89.5838663  64.0751863 112.4976062  89.8720744
  62.1176893 111.3836895  89.7419932  61.1426037 111.3471627  89.4812752
  62.5443500 110.1354496  90.4083266  62.9849149 110.3205776  91.3879851
  61.3550919 109.1960269  90.5679266  61.6010762 108.2639100  91.0765492
  60.5977954 109.6323485  91.2192525  60.9294688 109.0148047  89.5809586
  63.7060845 109.4375712  89.6369924  64.5881617 108.8592941  90.2443410
  63.6725118 109.4617899  88.2853628  62.8133847 109.6978422  87.8096739
  64.8091840 109.0199410  87.4899483  65.1744170 108.0418069  87.8029316
  64.4623503 108.9331540  85.9382495  64.1683211 109.9104708  85.5554864
  65.7328152 108.5357494  85.0930507  66.5642821 109.2034308  85.3189863
  66.0022106 107.4972874  85.2857233  65.5055727 108.6232726  84.0305982
  63.3809361 108.0038131  85.4522398  62.5835017 108.1520947  86.1803916
  63.0794059 108.2657942  84.4380675  63.6749382 106.9569345  85.5279893
  66.0330884 109.8406369  87.6617213  67.1258932 109.2927931  87.8478114
  65.8131756 111.1242328  88.0135448  64.8855041 111.5177815  87.9453911
  66.9548402 111.9471794  88.3491993  67.7705056 111.7926820  87.6428438
  66.5939896 113.4316420  88.2536371  65.7683146 113.6190763  87.5671759
  66.2594740 113.7205980  89.2499963  67.8244124 114.2730142  87.9130300
  67.3593541 115.2405946  88.1017335  68.6474148 114.2309168  88.6264897
  68.2812881 114.1890496  86.3858184  67.6857774 113.3676223  85.6668524
  69.2739688 114.8357126  85.9990379  67.5957566 111.5529670  89.6684947
  68.8004166 111.9333788  89.9084777  66.9929543 110.7924172  90.5382039
  66.0387640 110.4988577  90.3850909  67.5388329 110.4738138  91.8186236
  67.8486753 111.4281758  92.2444074  66.5148982 109.9201533  92.7225181
  66.9266275 109.8882128  93.7312389  65.6312503 110.5573255  92.6867531
  66.1327842 108.6913201  92.2785267  65.6100442 108.7311174  91.4743128
  68.7530365 109.5413702  91.6317033  69.3492675 109.1907709  92.6557476
  69.0302861 109.0143534  90.3737563  68.3608178 109.1882727  89.6377778
  70.1923980 108.2254107  90.0412453  70.6123699 107.8816691  90.9865328
  69.6208586 106.9247317  89.4016858  69.1255575 107.1589290  88.4593862
  70.4232220 106.2326125  89.1461050  68.6498976 106.1758142  90.3331620
  69.1250759 105.0948426  91.0848172  70.1555577 104.8144838  90.9237818
  68.3179786 104.3454950  91.8971184  68.6957802 103.4775271  92.4170232
  66.9523553 104.6231280  92.0366443  66.3282233 104.0888363  92.7376400
  66.4733706 105.6719683  91.3053294  65.4516587 106.0124376  91.3864933
  67.3150184 106.4327943  90.4379005  66.8630227 107.1650710  89.7853122
  71.1830470 108.7948068  88.9934129  72.0618291 108.0653951  88.4954221
  71.1503155 110.0683511  88.5610168  70.4706759 110.7000613  88.9599307
  72.1417154 110.6408956  87.6328726  72.3649351 109.9954305  86.7833506
  71.5991685 111.8832470  87.0182659  71.6112202 112.7556155  87.6716677
  72.3072777 112.0323896  86.2031353  70.6117204 111.7216479  86.5858664
  73.5993244 110.9898483  88.2032046  74.4046220 111.7218169  87.6100603
  73.9325323 110.3768597  89.2782587  73.3409948 109.5918793  89.5106276
  75.0738017 110.7022002  90.1431584  75.1360757 111.7450855  90.4540939
  74.9577879 110.0807815  91.0311229  76.3977817 110.3331756  89.5332532
  77.4721804 110.6474325  90.0200833  76.3938692 109.5347077  88.4504535
  75.4504410 109.4786064  88.0942293  77.5751832 109.1427534  87.6007596
  78.2431812 110.0035906  87.5716533  78.3130738 107.9488503  88.2137340
  78.7611480 108.2058488  89.1735680  77.6754524 107.0904544  88.4251696
  79.3579557 107.4936687  87.2931078  79.9634268 106.9088441  87.7546134
  77.1393993 108.6767879  86.1727560  76.3503115 107.7182889  85.9621892
  77.7093397 109.2941077  85.1028878  78.4980026 110.5345398  85.1343506
  79.5280659 110.3298443  85.4261884  78.1240202 111.2673199  85.8494109
  78.3326059 111.1269588  83.7522477  79.1765053 111.7786942  83.5260293
  77.3950289 111.6823626  83.7274932  78.1919225 109.9031215  82.8574322
  79.1904646 109.4817815  82.7412774  77.5816526 110.0569652  81.9674869
  77.4073260 108.9386171  83.7477086  76.3369765 109.0978721  83.6169802
  77.7938960 107.4806033  83.4036209  77.2424093 106.8653277  82.4066112
  78.5087353 106.7969482  84.2841578  78.7856400 107.3003148  85.1148697
  78.9059604 105.3838072  84.0028811  79.0198016 105.1646212  82.9412325
  80.2045886 105.2573591  84.8271430  80.0560960 105.5446927  85.8680258
  80.4437279 104.1989390  84.9303999  81.5529998 105.8505659  84.3323143
  81.4223374 106.9074860  84.1000488  82.7192353 105.6728383  85.3128187
  82.6263443 106.3657620  86.1490603  82.6603791 104.6735883  85.7442528
  83.6742633 105.7739655  84.7972557  81.8345686 105.0964799  83.0177082
  81.0454228 105.3143570  82.2980034  82.8001828 105.4188549  82.6282538
  81.7960340 104.0228657  83.2020171  77.8215915 104.3714153  84.5652467
  77.5720301 103.3189100  83.9490980  77.0328711 104.8045931  85.6049720
  77.2175948 105.7449810  85.9238459  76.0289373 104.0349890  86.4009473
  76.1023341 102.9788483  86.1415600  76.3292608 104.0976593  87.8760287
  75.8090433 103.3115665  88.4233271  77.4052928 103.9715065  87.9957818
  76.0239172 105.3364510  88.4889070  76.3054167 105.1321991  89.3836917
  74.5455586 104.4342009  86.2539208  73.5669296 103.7444885  86.6769562
  74.2980779 105.5578886  85.6294522  75.0605323 106.1795737  85.4006975
  72.9455325 106.0572415  85.2593495  72.3952492 106.2263789  86.1849203
  72.9284301 107.4153167  84.5723404  73.2011326 108.1055149  85.3706885
  73.6683078 107.4899286  83.7753937  71.6632233 107.8582425  83.8693368
  70.5369304 108.2619837  84.5960130  70.5404739 108.1341057  85.6684115
  69.4477130 108.8352281  84.0087568  68.5883562 109.1509425  84.5816707
  69.3774764 108.8497385  82.6090422  68.4160329 109.5492124  81.9229917
  67.9666614 110.1974282  82.4702408  70.4561468 108.3812338  81.8510114
  70.4979317 108.4707272  80.7755332  71.6568668 107.9331229  82.4976618
  72.5112962 107.6135757  81.9195163  72.0973216 105.0631110  84.3736921
  72.5492042 104.7383665  83.2974551  70.9269805 104.6312661  84.9328777
  70.7807434 104.9196539  85.8897398  69.9940263 103.9503460  84.0876292
  70.5572579 103.6803717  83.1943293  69.5140900 102.7096737  84.8908668
  68.9789045 103.1511564  85.7315566  68.8235873 102.0653880  84.3466224
  70.6964424 101.8432133  85.4213003  71.4305891 101.7117908  84.6264061
  71.1891796 102.4591045  86.1736369  70.1856962 100.5241668  86.0203155
  69.6326973 100.0544509  85.2068911  71.0318106  99.9730719  86.4308163
  69.2799504 100.7336715  87.2127263  69.1393007 101.7125210  87.4182770
  68.9545001  99.7671508  88.1336048  69.1434120  98.5365867  87.7668034
  69.5320333  98.3458055  86.8542925  68.7063027  97.8192075  88.3275384
  68.3266482  99.9946552  89.2346329  67.9978516 100.9301111  89.4267774
  68.0063444  99.1879814  89.7511432  68.8580517 104.8930362  83.6929148
  68.2892547 105.5034613  84.6197549  68.4670697 105.0134627  82.4066922
  69.1525862 104.4348072  81.2846968  69.4575413 103.3965340  81.4156161
  70.1152027 104.8842230  81.0407770  68.3525523 104.6581818  80.0813325
  67.7386904 103.7962659  79.8198564  69.0986245 104.7896409  79.2976262
  67.4216923 105.8186319  80.4480861  66.4509866 105.7463497  79.9575702
  67.7652759 106.8226819  80.1991853  67.2519849 105.7361405  81.9521444
  67.2354653 106.7805842  82.2637066  66.0039828 104.9114253  82.3620787
  66.0113982 103.7098843  82.6377692  64.8439614 105.6014394  82.1003732
  64.9484039 106.5989225  81.9811292  63.5222552 104.9877796  82.0793709
  63.6991273 103.9503877  81.7954086  62.8754982 104.8924544  83.4866539
  63.0779556 105.8471616  83.9720869  61.3510351 104.9079426  83.5077796
  61.0222962 104.9015745  84.5470053  60.8986641 105.7823790  83.0399902
  60.9372362 104.1070128  82.8950934  63.4839986 103.7438681  84.3499023
  62.7639500 103.6343131  85.1608484  63.5207881 102.8129133  83.7841552
  64.4760141 103.9976059  84.7236041  62.6815136 105.7167393  81.0315633
  62.7255154 106.9574057  80.8797651  61.9701710 104.9513779  80.2748765
  61.8633303 103.9594619  80.4323192  61.0142541 105.4434336  79.2398259
  61.3745859 106.2838816  78.6465946  60.7314753 104.3741981  78.1804892
  59.8553435 103.7919495  78.4659431  60.6710314 104.9241225  77.2413248
  61.5825624 103.6990447  78.0913964  59.7374875 105.8774703  79.9078997
  59.2243151 105.1948624  80.8770633  59.1045094 106.8050765  79.2985703
  59.5892140 107.1495136  78.4821163  57.8500408 107.3947608  79.5933542
  57.3969194 107.0044405  80.5046360  57.9501793 108.9388513  79.7160973
  58.4492887 109.3199519  78.8251665  56.5567318 109.4877160  79.7297823
  56.2679676 109.6690044  78.6944860  55.9247225 108.8110587  80.3049338
  56.4639573 110.5060516  80.1072900  58.7267017 109.5571730  81.0162054
  58.7896418 110.6404643  80.9131595  58.1389380 109.3254439  81.9044316
  60.0612611 109.0690382  81.2987571  60.5977812 109.7528960  81.9564714
  59.9641026 108.0706561  81.7251497  60.5931563 109.0416257  80.3477378
  56.8409223 107.0140814  78.4959738  56.9122081 107.4834855  77.3396270
  55.8176451 106.2294702  78.8034562  55.7140552 105.8639127  79.7392643
  54.7815446 105.7568573  77.7672517  55.0915985 106.1038856  76.7815847
  54.8448404 104.1831618  77.7441191  55.8427820 103.7629597  77.6190477
  54.2284629 103.8723512  78.5876802  54.3106502 103.7822794  76.8826947
  53.3495104 106.2350184  77.9634120  52.8021481 106.1989517  79.0910613
  52.7373300 106.6804019  76.9435104  53.1668169 106.7170021  76.0300762
  51.2703109 107.0286284  76.9791195  50.9970135 107.2286534  78.0151714
  51.1214773 108.3464788  76.1851690  51.9510896 108.9511830  76.5514943
  51.2076703 108.2336463  75.1044564  49.8278614 109.0719223  76.5984497
  48.9179492 108.4803008  76.6991938  50.1164909 109.7901999  77.9637978
  51.0292550 110.3838964  77.9138683  49.2776948 110.4657838  78.1314508
  50.2725577 109.0819536  78.7775367  49.6241916 110.1717824  75.5853757
  48.7689990 110.7793491  75.8813487  50.5683540 110.7101360  75.5027146
  49.3612419 109.8083994  74.5919389  50.3025262 105.9613108  76.4346613
  50.5939968 105.3542014  75.3823046  49.1244500 105.8292580  77.0081032
  48.9327943 106.4257841  77.8002677  48.1274397 104.8198606  76.5270508
  48.5492745 104.3719944  75.6272512  48.1867390 103.5908155  77.4223549
  49.2040790 103.2005738  77.4511782  47.9158336 103.8266705  78.4514804
  47.3686587 102.3814935  76.8998846  47.3747962 101.2853574  77.5632607
  46.8395169 102.4893616  75.7736538  46.8207246 105.4434434  76.1826154
  46.1362247 106.0290726  77.0109670  46.3693754 105.3669267  74.9144565
  46.8086826 104.6913095  74.3056226  45.3322937 106.2231167  74.3824114
  45.1736444 107.0564900  75.0669007  45.7702191 106.8006620  73.0018162
  44.8867745 107.2478477  72.5461211  46.7996697 107.8901621  73.2548447
  46.7598510 108.6086235  72.4361117  46.6723453 108.4544712  74.1786649
  47.7824330 107.4556934  73.0717602  46.0575022 105.9205942  72.0266630
  46.9012767 105.4747907  72.1310847  44.0110709 105.4417171  74.2463055
  44.0057418 104.2039891  74.1303546  42.8773747 106.1397506  74.4765255
  42.9706693 107.1435280  74.4146620  41.4947952 105.5581489  74.7151169
  41.5013704 104.8162719  75.5137011  40.4580599 106.6767158  75.0895128
  41.0036192 107.5190794  75.5148848  39.9111246 107.0906703  74.2423978
  39.3115416 106.2104193  75.9896387  38.7286460 105.4890715  75.4169282
  39.6269673 105.8119811  76.9539279  38.3626070 107.3688582  76.3895394
  38.9748287 108.1118462  76.9006690  37.9316568 107.8520097  75.5126401
  37.2437844 106.7999755  77.2488349  36.6296474 107.6723116  77.4723647
  36.6937243 105.9970213  76.7580067  37.7450695 106.3118411  78.5455501
  38.0446331 105.3507177  78.4642617  38.4177581 106.9396649  78.9619962
  36.9916691 106.3094989  79.2182352  41.0824812 104.7399101  73.4456934
  40.6368494 103.5911199  73.5626179  41.2451389 105.4414552  72.3022772
  41.5079000 106.4150241  72.3595023  40.6720497 105.0306328  70.9974469
  40.6893467 105.9408489  70.3980244  41.3373340 104.3922534  70.4160871
  39.1846948 104.7287896  71.0789871  38.5484075 105.4285097  71.8684835
  38.7624504 103.6883723  70.3244284  39.4332896 103.0435548  69.2981582
  39.9392909 102.2018614  69.7709944  40.1060522 103.7311153  68.7855602
  38.3557451 102.5215767  68.3472715  38.7491432 101.7221612  67.7193600
  37.9615421 103.3051687  67.7001585  37.2487185 102.1022191  69.2895197
  37.4979968 101.0802702  69.5751433  36.3092674 102.1835886  68.7427848
  37.3798677 103.0937286  70.4386544  36.6359379 103.8846900  70.3435284
  37.0413916 102.4076013  71.7989316  37.4103053 101.2675339  71.9742034
  36.3521725 103.0246224  72.7450529  36.1179411 103.9666212  72.4659562
  36.0153683 102.5808914  74.0893105  35.9002859 101.5139836  73.8980910
  37.1442807 102.8259220  75.1063277  38.0600479 102.5314579  74.5937251
  37.2487032 103.9084740  75.1791670  37.0392378 102.1962922  76.5028000
  36.1479970 102.5017988  77.0508845  36.9764620 101.1208502  76.3367099
  38.2876287 102.4485203  77.4136434  38.4437968 103.5356725  78.0740564
  39.1261763 101.5247380  77.5087496  34.6415373 103.0456635  74.4820167
  34.0965865 104.0105346  74.0155187  34.0284224 102.2001642  75.3582251
  34.6153779 101.4592118  75.7139957  32.6508670 102.3596014  75.8780649
  32.3699170 103.4126250  75.8601871  31.7660993 101.4856582  75.0164512
  32.0282688 100.4292862  75.0756540  30.3151392 101.7288552  75.4524804
  30.1924265 101.3032916  76.4484409  30.0838460 102.7768998  75.6429569
  29.5063912 101.3758859  74.8126007  31.9173152 101.6617480  73.4873891
  31.5799158 102.6673074  73.2361205  32.9109678 101.4727568  73.0811418
  31.1012870 100.6530764  72.6579338  31.3300094 100.8194484  71.6052708
  31.3274256  99.6481937  73.0145457  30.0448958 100.9147187  72.7186665
  32.7643718 101.8510709  77.2749674  33.1038768 100.6547537  77.5481196
  32.1862739 102.7182001  78.2039576  31.9578630 103.6513845  77.8923563
  31.9750408 102.2880942  79.5893576  32.0886049 101.2075855  79.5010234
  33.0946784 102.6862608  80.6214705  33.0580238 103.7675380  80.7543838
  32.9771259 102.4551203  81.6801880  34.4361168 102.1574476  80.1710940
  34.4516315 101.0693832  80.2337763  34.7219743 102.5256362  79.1857902
  35.6159054 102.6272789  81.0739119  35.4805345 103.6922070  81.2628639
  35.5405878 101.9932881  81.9573622  36.9698214 102.5604084  80.5365189
  37.0978074 102.9474971  79.6124612  38.0156912 102.0734039  81.1047222
  38.0608299 101.3819056  82.2068640  37.2476174 100.9013235  82.5644044
  38.9584533 101.0215469  82.4975767  39.1338795 102.2761005  80.5289568
  39.0656365 102.5697468  79.5649915  40.0430264 102.0176087  80.8849540
  30.5564850 102.6207424  80.0799993  29.8694087 103.6124017  79.6098989
  30.1491261 101.9646606  81.1901504  30.7418145 101.2397328  81.5687004
  28.8795821 102.3231372  81.7922683  28.1907799 102.4631058  80.9591430
  28.3398427 101.1392866  82.5990683  27.3460914 101.3092855  83.0133868
  28.2222537  99.8742856  81.8481160  27.5736338  99.9832538  80.9789169
  29.1868302  99.5417172  81.4645921  27.8802961  99.0584093  82.4849994
  29.1902353 100.9489646  83.7135378  28.7800278 101.3641987  84.4757127
  28.8088812 103.6866064  82.4598708  29.8481771 104.3392993  82.6652612
  27.6092554 104.0329201  82.8991863  26.7673831 103.6194697  82.5244302
  27.3681632 105.3049489  83.6375969  27.7944732 106.1109979  83.0403996
  26.2928762 105.4099394  83.7819718  28.1906550 105.3434530  84.9760658
  28.3413264 104.3009090  85.5505186  28.5552202 106.6259448  85.2809010
  28.1071192 107.3414707  84.7264638  29.4917165 107.1635019  86.2427719
  30.3875621 106.5526436  86.1313040  29.7715376 108.6181721  85.8912036
  28.8111022 109.0876485  86.1039384  30.7615972 109.2876197  86.8586087
  30.5919156 110.3560884  86.7256150  30.5188137 109.1391327  87.9108006
  31.7155888 108.7778624  86.7236201  30.0920241 108.9799296  84.3591089
  30.4922737 109.9901561  84.2734188  30.8755278 108.2965714  84.0315769
  28.9414864 108.9018968  83.3256582  28.0200049 109.3800274  83.6578594
  29.2312707 109.3493108  82.3748975  28.8167648 107.8649712  83.0136455
  28.9886986 107.0285964  87.7077090  29.6977054 106.5498264  88.5668045
  27.7125902 107.2594959  87.9350315  27.1598470 107.6351959  87.1777700
  27.0454748 107.2668662  89.2227330  27.7432858 106.8785758  89.9646328
  26.6440470 108.7282542  89.5897531  26.2097957 109.1579559  88.6870448
  25.9625875 108.5959087  90.4301265  27.7726044 109.7386785  89.8874239
  28.2190022 110.0844946  88.9550924  27.3122138 110.9871973  90.5695659
  26.9937599 110.7790195  91.5910085  28.1022707 111.7255673  90.7063865
  26.5391081 111.4324167  89.9433116  28.8772166 109.0705739  90.7189354
  28.3470919 108.5830079  91.5370718  29.4832083 108.4159873  90.0924630
  29.4876439 109.8961051  91.0849508  25.8147661 106.3860976  89.2199014
  24.9165934 106.6191439  90.0537156  25.6846287 105.5176526  88.2644920
  26.4529400 105.3629544  87.6274096  24.5761004 104.6827289  87.7921123
  23.8590607 105.4485906  87.4963983  25.0314137 103.8828950  86.5584071
  25.3818485 104.6195077  85.8354290  25.9445304 103.3176357  86.7450706
  24.0351259 103.0373998  85.7914936  24.1077134 101.9990151  86.1148279
  22.9946609 103.2247881  86.0568615  24.1466222 103.0764497  84.3008205
  23.5090032 103.9549102  83.6945005  25.0595537 102.2366655  83.7805572
  25.1647312 102.1119799  82.7838118  25.5321841 101.5942278  84.4002299
  23.9741379 103.8077559  88.9247578  24.7780566 103.2700651  89.7188406
  22.6534962 103.9123936  89.1495825  22.1106442 104.4511190  88.4898957
  21.9371107 103.2129984  90.2539686  20.8969256 103.2082677  89.9281418
  22.1985066 102.1606723  90.3652579  22.1096805 103.8892317  91.6355084
  21.2021805 103.8608900  92.4988556  23.2562528 104.5657589  91.9028334
  24.0014241 104.4184317  91.2371650  23.3952933 105.5353080  92.9817558
  22.8373330 106.4211446  92.6783570  22.9486601 105.1445893  93.8960633
  24.9267288 105.7398110  93.2627305  25.7956369 104.8430078  92.9778557
  25.3097990 106.8050170  94.0202398  24.3950440 107.9164295  94.3595262
  23.9396355 107.7763625  95.3398753  23.6334771 108.1878872  93.6284799
  25.2880107 109.1637320  94.4994901  24.9025743 109.7837020  95.3089222
  25.4017308 109.7306630  93.5755004  26.5978319 108.5361141  95.0138928
  26.5614458 108.5736945  96.1026881  27.4548060 109.1809332  94.8192034
  26.6542402 107.1187605  94.4739271  27.2971043 107.1024402  93.5938346
  27.2522451 106.1026387  95.5035952  28.4461738 106.2031324  95.8283439
  26.4940922 105.2019611  96.0873275  25.5055007 105.3935824  96.0088224
  26.9361894 104.0923272  96.9821036  27.9264643 103.8141275  96.6213822
  27.1830859 104.5068734  98.4618837  27.8129083 105.3959606  98.4310996
  26.1827014 104.6738577  98.8612049  27.8741339 103.5380231  99.3990959
  27.4857137 103.7682023 100.3912246  27.5678861 102.5189623  99.1628154
  29.4055566 103.7245718  99.4674014  29.8699295 104.3843037 100.4526143
  30.1379831 103.3125132  98.5080972  26.1391553 102.7641146  96.7244718
  25.9394967 101.8448035  97.5884684  25.5426205 102.5673840  95.5761330
  25.8691262 103.2213390  94.8791034  24.6515185 101.4704724  95.1507546
  24.7979298 100.6608474  95.8657377  23.1887917 101.9300716  95.2853414
  23.0788208 102.3784073  96.2727630  23.0682072 102.7096440  94.5330993
  22.1407709 100.9826728  95.0399256  22.3122387 100.1219170  95.4288970
  24.9873298 100.9327855  93.7681505  26.1134758 101.1771104  93.3141095
  24.0396698 100.1796079  93.1539514  23.1805529 100.1571169  93.6845597
  24.2191431  99.4999501  91.8941349  24.8476096 100.0881496  91.2254007
  24.8997829  98.1542005  92.1429135  24.2142620  97.6548330  92.8275761
  24.8891582  97.5239135  91.2536852  26.3790021  98.2034926  92.6714499
  27.0478579  97.4863105  92.1956517  26.8206748  99.1672887  92.4182261
  26.4657237  98.0367501  94.2238240  27.5319695  97.7826678  94.7598679
  25.4814571  98.1825607  94.9366292  22.9046889  99.2843017  91.1312026
  21.8435511  99.3453482  91.7415677  23.0146082  98.8266149  89.8306827
  23.9294048  98.8501779  89.4032579  21.8479971  98.3731930  89.1275051
  20.9027577  98.7233638  89.5422484  21.8661257  98.8592786  87.6668971
  22.7611216  98.4578167  87.1915957  20.5307221  98.3921348  87.0199613
  20.4437326  98.7881506  86.0081757  20.3961538  97.3131047  86.9445597
  19.7095543  98.7906837  87.6157619  21.8990107 100.4165055  87.5439070
  21.7492274 100.6750173  86.4956007  21.1909454 100.9051027  88.2133293
  22.8418907 100.8500108  87.8773144  21.7790870  96.8068591  89.1392667
  22.7883997  96.1817059  88.9107962  20.6939071  96.2074682  89.5349455
  19.8898315  96.7474031  89.8214293  20.3479552  94.8219324  89.2247820
  21.3004613  94.3082081  89.0946070  19.7497104  94.0415839  90.4385871
  18.8560038  94.5840639  90.7471629  19.4978680  93.0578465  90.0424306
  20.6874486  93.8567508  91.6268058  21.6593038  93.5089088  91.2766583
  20.8297391  94.8495486  92.0536907  20.1438718  92.7287920  92.5755156
  18.9227069  92.6253484  92.6995348  20.8788319  91.8594097  93.0694556
  19.6345548  94.6376429  87.8737866  18.5337695  95.1391565  87.5901024
  20.2539488  93.8594688  87.0178180  21.0426781  93.3428960  87.3799764
  19.8592747  93.4551417  85.6891695  19.0214890  94.0745662  85.3689450
  20.9685277  93.6726397  84.7328580  21.8594799  93.2414198  85.1893562
  20.7573630  93.1235019  83.8152758  21.1865112  95.1335888  84.4265035
  21.7022090  95.5941353  85.2691590  22.2324666  95.3901278  83.2757246
  22.4998931  96.4430248  83.3651168  23.0496278  94.6974348  83.4772555
  21.7418871  95.1230132  82.3397243  20.0655952  96.1722185  84.2250358
  19.4008049  96.2991075  85.0795193  20.5181761  97.1437228  84.0264454
  19.4870175  95.9516867  83.3279773  19.5005410  92.0178442  85.7646024
  20.3570265  91.1697582  85.7244717  18.2331525  91.7920629  85.8928246
  17.7244336  92.6578379  86.0011699  17.6167670  90.4714816  85.9024143
  18.1369975  89.8360757  86.6191580  16.1881249  90.5575444  86.3193348
  15.6973166  91.1201582  85.5251715  15.5805722  89.1149747  86.3930686
  14.6675247  89.0432798  86.9840881  15.1609593  88.7883643  85.4415941
  16.2155969  88.3078908  86.7583880  15.9918553  91.2203213  87.7229661
  16.4807258  92.1937408  87.7626042  14.9189030  91.2566289  87.9115269
  16.5149996  90.6731302  88.5072286  17.6602781  89.8810695  84.4834731
  17.2230820  90.5317020  83.5490014  18.1144457  88.6147218  84.3635175
  18.6092199  88.2546699  85.1670479  18.1218210  87.8669211  83.0705413
  18.5383903  88.4478789  82.2476924  18.8196291  86.4958858  83.1613292
  19.8295748  86.7364246  83.4933696  18.2351583  85.9450010  83.8982443
  18.7961931  85.7416029  81.8688534  17.7551054  85.4854648  81.6723090
  19.1844483  86.4288689  81.1171660  19.6227408  84.4201051  82.0331863
  19.7492627  83.9850477  81.0418133  20.6625500  84.6870542  82.2219585
  18.9307024  83.3221154  82.8698625  19.6415639  82.4977221  82.9260015
  18.7486346  83.8177279  83.8234615  17.6657382  82.7911115  82.4340562
  16.9490374  83.4959415  82.5323739  17.6930818  82.6115344  81.4405249
  17.3346783  82.0599317  83.0472009  16.6683602  87.6404339  82.6000530
  15.7684116  87.4504611  83.3420763  16.4493760  87.9266890  81.2580236
  17.2568568  88.1500938  80.6939624  15.1375122  88.0671645  80.6762879
  15.2688252  88.0003863  79.5962948  14.5605347  87.2135142  81.0319255
  14.2264885  89.2631972  80.9675698  13.2023581  89.3393591  80.3392158
  14.6454762  90.2431825  81.7573754  15.4786219  90.1156420  82.3138854
  14.0024207  91.5369523  81.7432079  12.9189650  91.4175096  81.7377173
  14.3883726  92.3401190  82.9637948  13.7987240  93.2384157  83.1466912
  14.0840827  91.7811636  83.8487166  15.7392145  92.6662952  82.9553188
  16.2491247  91.8573032  83.0397230  14.2744329  92.3728638  80.4515169
  15.2051534  92.1221066  79.6514164  13.5229292  93.4565602  80.3752043
  12.8888531  93.5500923  81.1557806  13.7055577  94.4925132  79.3472988
  14.4102344  94.1772032  78.5778068  12.3307826  94.7371459  78.7354917
  11.8841332  93.7438779  78.6905124  11.7798228  95.3432083  79.4547566
  12.3744291  95.3452770  77.2657752  12.7567300  96.3655256  77.2980092
  12.9685178  94.7069395  76.6117794  10.9579542  95.3210235  76.6709945
  10.0522816  95.9941431  77.1464428  10.7687929  94.5052471  75.6510441
   9.8142691  94.2954463  75.3961402  11.5387344  93.9865430  75.2532551
  14.3166632  95.8326641  79.8705824  14.1831114  96.2145461  81.0499983
  15.0884977  96.5170998  79.0426479  15.0832182  96.2711496  78.0630602
  15.8374388  97.6391191  79.3203289  15.3742669  98.1628482  80.1565677
  17.1851080  97.3453614  79.9643107  16.9244761  96.6700678  80.7793253
  18.0978093  96.5396569  79.1082673  18.9454514  96.1311230  79.6584457
  17.5110907  95.6902006  78.7585740  18.4952615  97.1828703  78.3231522
  17.9274132  98.6166016  80.5125434  18.8133468  98.3134079  81.0704847
  18.2175605  99.2121971  79.6469912  17.2089375  99.0829690  81.1866436
  15.9589737  98.5570131  78.0554014  16.1987166  98.0699921  76.9464563
  15.8150421  99.8671956  78.3536566  15.4319603 100.1485420  79.2448508
  16.0475842 100.9667610  77.3609039  15.9579375 100.4895576  76.3850221
  14.9854118 102.0343327  77.6157079  13.9802529 101.6234109  77.5213730
  15.2171304 102.4925132  78.5772669  15.0309938 103.1596543  76.5760771
  14.0738583 103.6055156  76.8466329  16.0045185 104.3045475  76.7856805
  16.0673412 104.5556971  77.8444899  17.0010360 103.9440983  76.5304331
  15.8608665 105.1316914  76.0904920  15.1701993 102.6495725  75.1912581
  14.7441464 101.6509799  75.0943472  14.7681672 103.3135397  74.4260532
  16.2377761 102.5016500  75.0284775  17.5511999 101.3305886  77.5423182
  18.0337952 101.7113414  78.5808730  18.4051701 101.2931408  76.5035396
  18.0109243 100.9694855  75.6317917  19.8752281 101.4533558  76.5345457
  20.1170829 101.6384257  77.5811484  20.5639164 100.1832859  76.1194381
  20.1400349  99.9106651  75.1529451  22.0108930 100.3014069  75.8789380
  22.3052359 101.0622663  75.1560534  22.4447653 100.4202250  76.8717390
  22.3446455  99.3565229  75.4500953  20.2990064  98.9883998  77.1102321
  20.6121277  99.3409883  78.0929535  19.2184722  98.8481884  77.0804543
  20.8049172  98.0818846  76.7779543  20.1642283 102.6636397  75.5821435
  19.7850911 102.6949670  74.4179583  20.9437092 103.6009720  76.1081856
  21.3058466 103.3406010  77.0143739  21.1008099 104.9921542  75.6232952
  21.2635916 104.9488494  74.5463832  19.8906651 105.9314279  76.0468377
  18.9362502 105.4059630  76.0135672  20.0023638 106.6522487  77.4932627
  20.4155688 105.8890637  78.1527433  20.6358169 107.5366587  77.4250267
  18.9586922 106.8204396  77.7589280  19.6841493 106.9969782  75.1216044
  18.8106241 106.9504653  74.7261417  22.2970411 105.7359002  76.1805425
  22.9409705 105.2905367  77.0646991  22.5023559 106.9497734  75.6979721
  21.9131397 107.1316259  74.8980466  23.5978891 107.8598467  75.9709607
  23.9653003 107.5027501  76.9330406  24.7106944 107.6287989  74.9849351
  24.9102677 106.5587425  75.0420515  24.3410326 107.9169846  73.4832067
  24.0300581 108.9333263  73.2414538  25.1335095 107.5738388  72.8181627
  23.5834034 107.2476739  73.0756218  26.0179208 108.4764907  75.1196206
  25.9438958 109.5438554  74.9114066  26.3002020 108.4155346  76.1706430
  26.8677567 108.0176843  74.6142769  23.1052467 109.3114327  76.1332786
  23.8680633 110.3154735  76.2641778  21.7674696 109.5039149  76.2711767
  21.1855429 108.6849578  76.1672807  21.1484322 110.8390935  76.4658139
  21.3455167 111.4344916  75.5743204  19.5863261 110.6693853  76.6192114
  19.2030609 110.2579756  75.6854289  19.3351267 109.9363545  77.3858263
  18.7289849 111.9150309  76.8884508  19.2627702 113.0338083  76.8823638
  17.4728280 111.6797012  76.8668348  21.5788703 111.6015131  77.7470018
  21.5091487 111.0245649  78.8227953  22.1149717 112.8239910  77.6931443
  22.2611171 113.5985667  76.4641544  21.2978951 114.0016105  76.1513301
  22.7722018 112.9903204  75.7178604  23.1304137 114.7684673  76.8760731
  23.0536416 115.6086124  76.1858830  24.1699788 114.4542761  76.9694032
  22.7098812 115.0802091  78.2945127  21.8992969 115.8046575  78.2157040
  23.4795668 115.6174933  78.8485976  22.5015590 113.6476456  78.8429633
  23.4855165 113.2702433  79.1214155  21.5470123 113.7091718  80.1113420
  22.1275364 113.7898568  81.2372660  20.2306251 113.6578532  79.9770946
  19.7384451 113.5958263  79.0972823  19.3463117 113.7077731  81.1827338
  19.7431424 114.5327236  81.7745096  17.9312438 113.9517010  80.5798475
  17.6446780 112.9986875  80.1351522  17.3271924 114.3238513  81.4073293
  18.0030533 114.7676884  79.8607157  19.4406165 112.4025511  81.9807208
  19.0015429 112.3280123  83.1477882  20.1709361 111.4018509  81.4247879
  20.4839061 111.4597684  80.4662497  20.4181186 110.1587442  82.1918113
  19.8473296 110.1784740  83.1202137  19.7387239 109.0410792  81.4322797
  19.9793402 109.0502651  80.3692089  20.1431520 108.0751448  81.7348093
  18.2873994 109.0738084  81.5078531  17.6219493 108.4105663  82.5958402
  18.2044916 107.8469210  83.3095272  16.2501671 108.4962504  82.6980526
  15.7105882 108.0276727  83.5077996  15.5338150 109.1036627  81.6676254
  14.4638505 109.0032552  81.5602420  16.1969779 109.7644845  80.6302585
  15.5565958 110.2486099  79.9078036  17.5179395 109.6417794  80.4683430
  17.9919526 110.0738761  79.5994311  21.8691043 109.8070602  82.4774190
  22.0989571 108.7352608  83.0647435  22.7667413 110.6986540  82.1903864
  22.3925384 111.5327220  81.7609477  24.2203498 110.5955481  82.4941764
  24.6529462 109.6578716  82.1452428  24.9276745 111.6737521  81.7496435
  24.5476072 111.5664198  80.7337364  24.6694434 112.6788761  82.0830281
  26.4551543 111.5170772  81.9243281  26.7316965 111.6714421  82.9672698
  26.7608403 110.5138599  81.6273158  27.2568832 112.4591084  81.0030861
  28.2695065 112.0609076  80.9388712  26.9402765 112.3184357  79.9696106
  27.1905307 113.8551252  81.4364325  27.3613873 113.9941886  82.4221153
  26.9372651 114.8789613  80.6509541  26.8169580 114.7742798  79.3058372
  27.0079198 113.9157492  78.8092804  26.6003464 115.6299051  78.8148334
  26.8620971 116.0924672  81.0723189  26.7295392 116.2121403  82.0664048
  26.6580905 116.9225670  80.5342804  24.5309196 110.4288573  83.9820717
  25.5117878 109.7278672  84.2520189  23.7285474 110.9599937  84.9276722
  23.0192181 111.5843740  84.5711594  23.7077422 110.4671924  86.3481654
  24.6368333 109.9545919  86.5974354  23.8506579 111.7007307  87.3009515
  23.1406268 112.4942936  87.0680685  23.7342443 111.4052925  88.8528649
  22.7697151 110.9591177  89.0949643  24.5679291 110.7971531  89.2039150
  23.9217313 112.3960805  89.2667453  25.1414903 112.2157389  87.1563362
  25.3549391 112.5316013  86.2752739  22.5126062 109.6183973  86.6580892
  22.5824194 108.7432571  87.5195954  21.3366157 109.8192521  85.9637331
  21.1791231 110.4888463  85.2241305  20.0453578 109.2553786  86.3465521
  20.0265924 109.0701901  87.4205466  18.8720851 110.2193662  86.0161870
  18.8122767 110.4637433  84.9556198  17.9374160 109.7328854  86.2952159
  18.9979013 111.6037240  86.8005846  19.7586181 112.1761295  86.2697721
  18.0217826 112.0888414  86.8008013  19.5194329 111.4721053  88.2086329
  18.9454714 110.7278185  88.7606117  20.5285584 111.0757846  88.3213353
  19.4509988 112.7382932  88.9592358  19.0819013 113.5581956  88.4991077
  19.9545144 113.0400422  90.1544580  20.3472368 112.1091683  91.0012595
  20.5025478 111.1485356  90.7307644  20.8106457 112.3248367  91.8723733
  19.9729028 114.2620113  90.5406398  19.6372625 115.0075552  89.9476727
  20.3148908 114.4950396  91.4619683  19.8034359 107.8373823  85.8389821
  18.6882255 107.3268437  85.9489320  20.8011159 107.1566987  85.2553272
  21.6370552 107.6991252  85.0906734  20.6879730 105.8458775  84.7101564
  19.8362958 105.8517091  84.0300135  21.5739898 105.6494878  84.1064088
  20.3523269 104.7900178  85.8128766  20.7724298 104.9034261  86.9226271
  19.3892835 103.9293939  85.4343247  19.1184287 103.8402677  84.4654107
  18.6069124 103.0387974  86.3234787  19.2090519 102.6880565  87.1616660
  17.4063633 103.8019022  86.8068298  16.8226869 103.3308537  87.5977119
  17.8388665 104.7055391  87.2363443  16.4611387 104.3307742  85.7688543
  15.7166113 103.6023409  85.2348485  16.4962085 105.5589735  85.3787144
  15.7733990 105.7838139  84.7100585  17.2457427 106.1465018  85.7150312
  18.2291448 101.7566381  85.5551682  18.5056753 101.4957970  84.3433668
  17.3862837 100.8681550  86.2159379  17.1552637 101.0434892  87.1834025
  17.1212469  99.5296559  85.6319116  18.0276337  99.0174449  85.3091020
  16.3655485  98.5922778  86.5795852  15.6187375  99.2500364  87.0242502
  15.8771512  97.7632761  86.0673451  16.9762547  98.1285293  87.3542338
  16.2190543  99.6863874  84.3780465  16.1598709  98.7617610  83.5314030
  15.3957882 100.7710124  84.2116910  15.3762515 101.5030983  84.9072547
  14.4329564 100.9208140  83.0846457  14.2570583  99.9387828  82.6455795
  13.0921753 101.5692664  83.5841204  13.4073253 102.5885796  83.8073919
  12.4167856 101.6347509  82.7310890  12.5111592 100.8190856  84.7650796
  12.5679446 101.2264779  85.9239685  12.1489677  99.5264359  84.5443116
  12.1365139  98.8501709  85.2943853  11.9820801  99.2638660  83.5834231
  15.2100927 101.7272051  82.0366938  14.5904042 101.9979774  81.0574935
  16.4103588 102.2048132  82.2519781  16.8186098 102.0723246  83.1662416
  17.1906045 103.0639972  81.3289042  17.1512353 102.6579541  80.3181228
  16.7380417 104.5511250  81.2462402  16.6926659 105.0158825  82.2311484
  17.6485129 105.5107398  80.4773251  18.4362860 105.8556683  81.1470458
  18.1000561 104.9843441  79.6364230  17.1265009 106.4293158  80.2092935
  15.4917096 104.5550563  80.5571178  15.0271220 103.7570934  80.8198227
  18.6898249 103.0856741  81.7110918  19.0403425 103.8110003  82.6516904
  19.5700281 102.3075861  81.0563796  19.2501390 101.7620013  80.2688981
  20.9826688 102.2155978  81.3431929  21.0658010 102.6007392  82.3594917
  21.6035269 100.7963209  81.3276444  21.2310381 100.3554408  80.4029884
  23.1008435 100.6868359  81.4696526  23.5722798 101.2484664  80.6631814
  23.3654147 101.2597083  82.3584267  23.4158617  99.6436271  81.4439942
  21.0300864  99.9290826  82.4875119  21.2598601  98.9007036  82.2086726
  21.3402645 100.2327032  83.4873640  19.9427272 100.0026316  82.4679167
  21.7472549 103.0866744  80.4004596  21.5129507 103.1465119  79.1816950
  22.7136191 103.8348284  80.9781071  22.8637246 103.7741685  81.9750955
  23.4725517 104.8560657  80.2476984  22.9440318 105.1360435  79.3364405
  23.4125112 106.1255475  81.1491061  22.4121706 106.2996731  81.5454632
  24.1686687 105.9425637  81.9125706  23.9027714 107.3444076  80.3335912
  23.1098542 108.2287204  79.6635300  22.0414389 108.1662073  79.5186821
  23.8708801 109.2902530  79.1212732  23.4229169 110.0403707  78.6145658
  25.1999529 108.9373800  79.2786991  26.3053263 109.5787239  78.8573713
  26.2482753 110.4224943  78.1856465  27.5974583 109.1542822  79.2785586
  28.3979993 109.7796502  78.9117869  27.7242976 108.0373060  80.1621361
  28.6754908 107.7415450  80.5794617  26.5717629 107.3059400  80.5172088
  26.6499797 106.4537945  81.1761234  25.2754721 107.7282352  80.0370916
  24.8624309 104.3073329  79.8342888  25.5392764 103.5760755  80.5561441
  25.3048194 104.7122538  78.6463420  24.6295866 105.1671187  78.0486308
  26.4945253 104.1567669  77.9540609  27.2130913 103.6647859  78.6095959
  26.0142788 103.1164348  76.9286595  25.2397328 103.5047835  76.2673234
  27.0883666 102.6189918  76.0074871  27.9140111 102.3855204  76.6797240
  26.7732379 101.6782833  75.5558522  27.2736666 103.3517007  75.2220498
  25.4704015 101.9028151  77.7074133  26.3039489 101.5379870  78.3075795
  24.5430965 102.0925426  78.2480689  25.2243263 101.1220359  76.9877313
  27.2542789 105.3031283  77.2984007  26.6383105 106.0089959  76.5139099
  28.5078890 105.4607114  77.6338704  28.8158581 104.7956107  78.3287777
  29.0613365 106.7622928  77.3456207  28.3619334 107.5272399  77.6830803
  30.2868134 106.8969429  78.2153177  30.6834405 107.9030513  78.0791826
  29.9840818 106.7475639  79.2517401  31.4405661 105.9524846  78.0366604
  32.3377442 105.8861140  78.9346328  31.6222593 105.3812098  76.9481171
  29.4265176 107.1192631  75.8153388  29.6447878 108.3253068  75.5500969
  29.4318414 106.1593515  74.8976653  29.2351096 105.2292377  75.2387151
  29.6783905 106.3950209  73.4336057  30.5579419 107.0316435  73.3376817
  30.0185682 105.1172888  72.7649795  30.8743942 104.7748947  73.3467272
  29.2075787 104.4042174  72.9132758  30.3300946 105.1417931  71.2692314
  31.4011421 105.9125252  70.8405347  31.9966678 106.4656727  71.5517167
  31.6849144 105.9561541  69.5122114  32.5603796 106.5054018  69.1986976
  30.8378026 105.2415323  68.6230210  30.9891288 105.4533941  67.2974357
  31.8526505 105.8404886  67.1359175  29.7942500 104.4433810  69.0720240
  29.1145355 104.0108655  68.3527675  29.5017679 104.3900971  70.4567912
  28.5971171 103.8849313  70.7614977  28.4411911 107.0025423  72.7143113
  27.4590631 106.2990685  72.5207564  28.4527603 108.3125651  72.1697899
  29.6244848 109.0469463  71.9535077  30.3442524 108.4241752  71.4223010
  30.0589708 109.3977411  72.8895979  29.1987846 110.2232526  71.0896627
  29.3458115 109.9342160  70.0489751  29.9130876 111.0323058  71.2423383
  27.6745576 110.5210756  71.3451361  27.2585072 110.9348585  70.4265579
  27.5704788 111.1834958  72.2044807  27.2869280 109.0858136  71.6402460
  26.5849072 109.1340529  72.4727021  26.4976422 108.4219790  70.5947649
  25.3270631 108.7032829  70.4479550  27.1299492 107.4608909  69.9051323
  28.0672754 107.2095812  70.1849406  26.6113106 106.8919374  68.6927665
  25.7345307 107.5041083  68.4814716  27.5999291 106.9341434  67.5216123
  28.3632427 106.1730472  67.6836599  26.9557080 106.8442357  66.6469715
  28.4555768 108.1591753  67.3098418  28.1396555 109.2984128  67.6724587
  29.6555853 107.9966749  66.8165104  30.3225219 108.7471708  66.7064322
  29.9273118 107.0536763  66.5777238  26.0633358 105.4211112  68.9390642
  25.5744982 104.8538445  67.9598707  26.0507014 104.8998515  70.1861183
  26.2182797 105.5386525  70.9503413  25.6553874 103.4889321  70.5254728
  26.3032638 102.7749354  70.0168650  25.8840223 103.2362954  72.0959039
  26.8685882 103.6384343  72.3347300  24.8922042 104.0989870  72.9205027
[truncated: 13,016,704 more chars]
